# Supplementary material for: Pathogenic implications for autoimmune mechanisms derived by comparative eQTL analysis of CD4+ versus CD8+ T cells
Source: PLoS Genet. 2017 Mar 1;13(3):e1006643. doi: 10.1371/journal.pgen.1006643 (PMC5352142; doi:10.1371/journal.pgen.1006643)
Supplement: S1 Table — (XLSX) [file pgen.1006643.s010.xlsx]

## Sheet: CD4_cis-eQTLs
S1 Table. Significant cis-eQTL effects in CD4+ and CD8+ T cells (probe-level false discovery rate < 0.05)
PValue	SNPName	SNPChr	SNPChrPos	ProbeName	ILMNid_HT12v4	ProbeChr	ProbeCenterChrPos	SNPType	AlleleAssessed	OverallZScore	DatasetsNrSamples	HGNCName	IncludedDatasetsCorrelationCoefficient	FDR	SignificantInCellType_OnlyProbe	SignificantInCellType_SNPandProbe
9.28389e-76	rs1860948	12	21587258	2120639	ILMN_3247826	12	21608980	C/T	C	18.4189	293	PYROXD1	0.829901	0	CD4&CD8	CD4&CD8
9.28389e-76	rs7298136	12	21600175	2120639	ILMN_3247826	12	21608980	C/T	C	18.4189	293	PYROXD1	0.829901	0	CD4&CD8	CD4&CD8
9.28389e-76	rs11835956	12	21589740	2120639	ILMN_3247826	12	21608980	A/G	A	18.4189	293	PYROXD1	0.829901	0	CD4&CD8	CD4&CD8
9.28389e-76	rs12423381	12	21594854	2120639	ILMN_3247826	12	21608980	T/A	T	18.4189	293	PYROXD1	0.829901	0	CD4&CD8	CD4&CD8
9.28389e-76	rs7138089	12	21613679	2120639	ILMN_3247826	12	21608980	T/A	T	18.4189	293	PYROXD1	0.829901	0	CD4&CD8	CD4&CD8
9.28389e-76	rs7131809	12	21594107	2120639	ILMN_3247826	12	21608980	T/C	T	18.4189	293	PYROXD1	0.829901	0	CD4&CD8	CD4&CD8
9.28389e-76	rs7133131	12	21594983	2120639	ILMN_3247826	12	21608980	A/G	A	18.4189	293	PYROXD1	0.829901	0	CD4&CD8	CD4&CD8
9.28389e-76	rs7133853	12	21603489	2120639	ILMN_3247826	12	21608980	G/T	G	18.4189	293	PYROXD1	0.829901	0	CD4&CD8	CD4&CD8
9.28389e-76	rs11046044	12	21589339	2120639	ILMN_3247826	12	21608980	T/G	T	18.4189	293	PYROXD1	0.829901	0	CD4&CD8	CD4&CD8
9.28389e-76	rs7957415	12	21586377	2120639	ILMN_3247826	12	21608980	C/T	C	18.4189	293	PYROXD1	0.829901	0	CD4&CD8	CD4&CD8
9.28389e-76	rs7973116	12	21599373	2120639	ILMN_3247826	12	21608980	G/A	G	18.4189	293	PYROXD1	0.829901	0	CD4&CD8	CD4&CD8
9.28389e-76	rs7974817	12	21587483	2120639	ILMN_3247826	12	21608980	T/C	T	18.4189	293	PYROXD1	0.829901	0	CD4&CD8	CD4&CD8
9.28389e-76	rs7310391	12	21608585	2120639	ILMN_3247826	12	21608980	C/T	C	18.4189	293	PYROXD1	0.829801	0	CD4&CD8	CD4&CD8
9.28389e-76	rs738027	12	21592357	2120639	ILMN_3247826	12	21608980	A/G	A	18.4189	293	PYROXD1	0.829901	0	CD4&CD8	CD4&CD8
9.28389e-76	rs7314131	12	21588226	2120639	ILMN_3247826	12	21608980	G/A	G	18.4189	293	PYROXD1	0.829901	0	CD4&CD8	CD4&CD8
9.28389e-76	rs1024734	12	21597690	2120639	ILMN_3247826	12	21608980	G/C	G	18.4189	293	PYROXD1	0.829901	0	CD4&CD8	CD4&CD8
9.28389e-76	rs79604506	12	21586636	2120639	ILMN_3247826	12	21608980	A/G	A	18.4189	293	PYROXD1	0.829901	0	CD4&CD8	CD4&CD8
9.28389e-76	rs2417987	12	21611259	2120639	ILMN_3247826	12	21608980	T/C	T	18.4189	293	PYROXD1	0.829901	0	CD4&CD8	CD4&CD8
2.01511e-75	rs4762826	12	21602943	2120639	ILMN_3247826	12	21608980	T/C	T	18.3769	293	PYROXD1	0.828886	0	CD4&CD8	CD4&CD8
2.00203e-74	rs61926324	12	21621737	2120639	ILMN_3247826	12	21608980	G/A	G	18.252	293	PYROXD1	0.82626	0	CD4&CD8	CD4&CD8
4.2371e-74	rs2286795	17	15883809	2000209	ILMN_3298167	17	15879969	T/C	C	-18.2107	293	ZSWIM7	-0.824959	0	CD4&CD8	CD4&CD8
8.9851e-74	rs2779212	17	15876655	2000209	ILMN_3298167	17	15879969	C/T	T	-18.1695	293	ZSWIM7	-0.823572	0	CD4&CD8	CD4&CD8
8.9851e-74	rs2286796	17	15884227	2000209	ILMN_3298167	17	15879969	G/A	A	-18.1695	293	ZSWIM7	-0.824113	0	CD4&CD8	CD4&CD8
9.0179e-74	rs76336375	12	21618452	2120639	ILMN_3247826	12	21608980	G/T	G	18.1695	293	PYROXD1	0.824051	0	CD4&CD8	CD4&CD8
1.89523e-73	rs11654	17	15881151	2000209	ILMN_3298167	17	15879969	G/C	C	-18.1285	293	ZSWIM7	-0.823362	0	CD4&CD8	CD4&CD8
3.97647e-73	rs1045599	17	15879910	2000209	ILMN_3298167	17	15879969	T/C	C	-18.0877	293	ZSWIM7	-0.821805	0	CD4&CD8	CD4&CD8
3.97647e-73	rs4619189	12	131313797	7400343	ILMN_2344216	12	131274354	T/C	T	-18.0877	293	STX2	-0.821612	0	CD4&CD8	CD4&CD8
3.97647e-73	rs2001483	12	131318645	7400343	ILMN_2344216	12	131274354	A/G	A	-18.0877	293	STX2	-0.821518	0	CD4&CD8	CD4&CD8
3.97647e-73	rs4759524	12	131315610	7400343	ILMN_2344216	12	131274354	G/A	G	-18.0877	293	STX2	-0.821518	0	CD4&CD8	CD4&CD8
3.97647e-73	rs4759523	12	131315412	7400343	ILMN_2344216	12	131274354	T/C	T	-18.0877	293	STX2	-0.821518	0	CD4&CD8	CD4&CD8
8.29928e-73	rs1609985	12	131320170	7400343	ILMN_2344216	12	131274354	T/C	T	-18.0471	293	STX2	-0.821405	0	CD4&CD8	CD4&CD8
8.32938e-73	rs11611002	12	21626152	2120639	ILMN_3247826	12	21608980	T/A	T	18.0471	293	PYROXD1	0.82082	0	CD4&CD8	CD4&CD8
1.72306e-72	rs4619189	12	131313797	5910619	ILMN_1747775	12	131274539	T/C	T	-18.0066	293	STX2	-0.819894	0	CD4&CD8	CD4&CD8
1.72306e-72	rs2001483	12	131318645	5910619	ILMN_1747775	12	131274539	A/G	A	-18.0066	293	STX2	-0.81978	0	CD4&CD8	CD4&CD8
1.72306e-72	rs1609985	12	131320170	5910619	ILMN_1747775	12	131274539	T/C	T	-18.0066	293	STX2	-0.819702	0	CD4&CD8	CD4&CD8
1.72306e-72	rs4759524	12	131315610	5910619	ILMN_1747775	12	131274539	G/A	G	-18.0066	293	STX2	-0.81978	0	CD4&CD8	CD4&CD8
1.72306e-72	rs4759523	12	131315412	5910619	ILMN_1747775	12	131274539	T/C	T	-18.0066	293	STX2	-0.81978	0	CD4&CD8	CD4&CD8
1.7293e-72	rs7959893	12	21599302	2120639	ILMN_3247826	12	21608980	G/T	G	18.0066	293	PYROXD1	0.81954	0	CD4&CD8	CD4&CD8
3.57153e-72	rs10773822	12	131289107	7400343	ILMN_2344216	12	131274354	C/G	C	-17.9663	293	STX2	-0.819327	0	CD4&CD8	CD4&CD8
3.57153e-72	rs10773819	12	131279022	7400343	ILMN_2344216	12	131274354	G/A	G	-17.9663	293	STX2	-0.818916	0	CD4&CD8	CD4&CD8
3.57153e-72	rs10848205	12	131280714	7400343	ILMN_2344216	12	131274354	T/C	T	-17.9663	293	STX2	-0.819021	0	CD4&CD8	CD4&CD8
3.57153e-72	rs1106369	12	131300095	7400343	ILMN_2344216	12	131274354	C/A	C	-17.9663	293	STX2	-0.819359	0	CD4&CD8	CD4&CD8
3.57153e-72	rs1059307	6	86387888	7160475	ILMN_1653794	6	86387527	G/T	G	-17.9663	293	SNHG5	-0.818543	0	CD4&CD8	CD4&CD8
3.57153e-72	rs10744482	12	131298195	7400343	ILMN_2344216	12	131274354	C/T	C	-17.9663	293	STX2	-0.819483	0	CD4&CD8	CD4&CD8
3.57153e-72	rs10734980	12	131294626	7400343	ILMN_2344216	12	131274354	T/C	T	-17.9663	293	STX2	-0.819022	0	CD4&CD8	CD4&CD8
3.57153e-72	rs4759792	12	131296631	7400343	ILMN_2344216	12	131274354	G/A	G	-17.9663	293	STX2	-0.819327	0	CD4&CD8	CD4&CD8
3.57153e-72	rs4759793	12	131297238	7400343	ILMN_2344216	12	131274354	A/G	A	-17.9663	293	STX2	-0.819327	0	CD4&CD8	CD4&CD8
3.57153e-72	rs4759795	12	131300900	7400343	ILMN_2344216	12	131274354	G/A	G	-17.9663	293	STX2	-0.819483	0	CD4&CD8	CD4&CD8
3.57153e-72	rs4759790	12	131296390	7400343	ILMN_2344216	12	131274354	T/G	T	-17.9663	293	STX2	-0.818925	0	CD4&CD8	CD4&CD8
3.57153e-72	rs7301826	12	131291101	7400343	ILMN_2344216	12	131274354	C/T	C	-17.9663	293	STX2	-0.819327	0	CD4&CD8	CD4&CD8
7.36442e-72	rs8579	12	131274590	7400343	ILMN_2344216	12	131274354	G/A	G	-17.9262	293	STX2	-0.817704	0	CD4&CD8	CD4&CD8
7.36442e-72	rs1236	12	131274394	7400343	ILMN_2344216	12	131274354	A/T	A	-17.9262	293	STX2	-0.81751	0	CD4&CD8	CD4&CD8
7.36442e-72	rs2109632	17	15881728	2000209	ILMN_3298167	17	15879969	G/A	A	-17.9262	293	ZSWIM7	-0.817593	0	CD4&CD8	CD4&CD8
1.51066e-71	rs10773822	12	131289107	5910619	ILMN_1747775	12	131274539	C/G	C	-17.8862	293	STX2	-0.816857	0	CD4&CD8	CD4&CD8
1.51066e-71	rs1106369	12	131300095	5910619	ILMN_1747775	12	131274539	C/A	C	-17.8862	293	STX2	-0.816877	0	CD4&CD8	CD4&CD8
1.51066e-71	rs10744482	12	131298195	5910619	ILMN_1747775	12	131274539	C/T	C	-17.8862	293	STX2	-0.81701	0	CD4&CD8	CD4&CD8
1.51066e-71	rs2779208	17	15871208	2000209	ILMN_3298167	17	15879969	T/C	C	-17.8862	293	ZSWIM7	-0.816524	0	CD4&CD8	CD4&CD8
1.51066e-71	rs10734980	12	131294626	5910619	ILMN_1747775	12	131274539	T/C	T	-17.8862	293	STX2	-0.81672	0	CD4&CD8	CD4&CD8
1.51066e-71	rs4759792	12	131296631	5910619	ILMN_1747775	12	131274539	G/A	G	-17.8862	293	STX2	-0.816857	0	CD4&CD8	CD4&CD8
1.51066e-71	rs4759793	12	131297238	5910619	ILMN_1747775	12	131274539	A/G	A	-17.8862	293	STX2	-0.816857	0	CD4&CD8	CD4&CD8
1.51066e-71	rs4759795	12	131300900	5910619	ILMN_1747775	12	131274539	G/A	G	-17.8862	293	STX2	-0.81701	0	CD4&CD8	CD4&CD8
1.51066e-71	rs7301826	12	131291101	5910619	ILMN_1747775	12	131274539	C/T	C	-17.8862	293	STX2	-0.816857	0	CD4&CD8	CD4&CD8
3.08279e-71	rs10773819	12	131279022	5910619	ILMN_1747775	12	131274539	G/A	G	-17.8463	293	STX2	-0.815959	0	CD4&CD8	CD4&CD8
3.08279e-71	rs10848205	12	131280714	5910619	ILMN_1747775	12	131274539	T/C	T	-17.8463	293	STX2	-0.816125	0	CD4&CD8	CD4&CD8
3.08279e-71	rs4759790	12	131296390	5910619	ILMN_1747775	12	131274539	T/G	T	-17.8463	293	STX2	-0.816377	0	CD4&CD8	CD4&CD8
3.09385e-71	rs4539382	12	21609323	2120639	ILMN_3247826	12	21608980	A/C	A	17.8463	293	PYROXD1	0.815622	0	CD4&CD8	CD4&CD8
1.26867e-70	rs8579	12	131274590	5910619	ILMN_1747775	12	131274539	G/A	G	-17.7671	293	STX2	-0.814233	0	CD4&CD8	CD4&CD8
1.26867e-70	rs1236	12	131274394	5910619	ILMN_1747775	12	131274539	A/T	A	-17.7671	293	STX2	-0.813999	0	CD4&CD8	CD4&CD8
2.55852e-70	rs1860645	17	15879344	2000209	ILMN_3298167	17	15879969	C/T	T	-17.7277	293	ZSWIM7	-0.812828	0	CD4&CD8	CD4&CD8
2.55852e-70	rs7126061	11	7548423	6900053	ILMN_1675656	11	7674882	A/G	G	-17.7277	293	PPFIBP2	-0.813203	0	CD4&CD8	CD4&CD8
2.55852e-70	rs2779210	17	15875147	2000209	ILMN_3298167	17	15879969	A/G	G	-17.7277	293	ZSWIM7	-0.813368	0	CD4&CD8	CD4&CD8
2.55852e-70	rs2779207	17	15870401	2000209	ILMN_3298167	17	15879969	A/T	T	-17.7277	293	ZSWIM7	-0.813477	0	CD4&CD8	CD4&CD8
2.56763e-70	rs12818516	12	21617738	2120639	ILMN_3247826	12	21608980	T/C	T	17.7277	293	PYROXD1	0.813084	0	CD4&CD8	CD4&CD8
5.13351e-70	rs1173418	6	86402916	7160475	ILMN_1653794	6	86387527	G/A	G	-17.6885	293	SNHG5	-0.812109	0	CD4&CD8	CD4&CD8
1.02479e-69	rs9444351	6	86247799	7160475	ILMN_1653794	6	86387527	T/C	T	-17.6494	293	SNHG5	-0.811152	0	CD4&CD8	CD4&CD8
1.02479e-69	rs9444352	6	86257535	7160475	ILMN_1653794	6	86387527	C/A	C	-17.6494	293	SNHG5	-0.811152	0	CD4&CD8	CD4&CD8
1.02479e-69	rs9444354	6	86291935	7160475	ILMN_1653794	6	86387527	G/A	G	-17.6494	293	SNHG5	-0.811152	0	CD4&CD8	CD4&CD8
1.02479e-69	rs4640862	6	86240147	7160475	ILMN_1653794	6	86387527	G/A	G	-17.6494	293	SNHG5	-0.811152	0	CD4&CD8	CD4&CD8
1.02479e-69	rs4707211	6	86232710	7160475	ILMN_1653794	6	86387527	G/A	G	-17.6494	293	SNHG5	-0.811152	0	CD4&CD8	CD4&CD8
1.02479e-69	rs2535614	17	15881740	2000209	ILMN_3298167	17	15879969	C/T	T	-17.6494	293	ZSWIM7	-0.811228	0	CD4&CD8	CD4&CD8
1.02479e-69	rs11752795	6	86287129	7160475	ILMN_1653794	6	86387527	C/A	C	-17.6494	293	SNHG5	-0.811198	0	CD4&CD8	CD4&CD8
1.02479e-69	rs12193777	6	86246709	7160475	ILMN_1653794	6	86387527	C/A	C	-17.6494	293	SNHG5	-0.811152	0	CD4&CD8	CD4&CD8
1.02479e-69	rs7766485	6	86263555	7160475	ILMN_1653794	6	86387527	T/C	T	-17.6494	293	SNHG5	-0.811152	0	CD4&CD8	CD4&CD8
1.02479e-69	rs9450311	6	86376586	7160475	ILMN_1653794	6	86387527	G/A	G	-17.6494	293	SNHG5	-0.810657	0	CD4&CD8	CD4&CD8
1.02479e-69	rs9450292	6	86236616	7160475	ILMN_1653794	6	86387527	G/A	G	-17.6494	293	SNHG5	-0.811152	0	CD4&CD8	CD4&CD8
1.02479e-69	rs1007246	12	131280130	7400343	ILMN_2344216	12	131274354	T/A	T	-17.6494	293	STX2	-0.810975	0	CD4&CD8	CD4&CD8
1.02479e-69	rs2842615	6	86340848	7160475	ILMN_1653794	6	86387527	C/G	C	-17.6494	293	SNHG5	-0.811145	0	CD4&CD8	CD4&CD8
1.02479e-69	rs2842605	6	86335150	7160475	ILMN_1653794	6	86387527	T/A	T	-17.6494	293	SNHG5	-0.811114	0	CD4&CD8	CD4&CD8
1.02479e-69	rs2842611	6	86302034	7160475	ILMN_1653794	6	86387527	G/A	G	-17.6494	293	SNHG5	-0.81115	0	CD4&CD8	CD4&CD8
1.02479e-69	rs12206573	6	86258614	7160475	ILMN_1653794	6	86387527	G/A	G	-17.6494	293	SNHG5	-0.811152	0	CD4&CD8	CD4&CD8
1.02479e-69	rs6454472	6	86224053	7160475	ILMN_1653794	6	86387527	T/G	T	-17.6494	293	SNHG5	-0.811093	0	CD4&CD8	CD4&CD8
1.02479e-69	rs2758849	6	86344296	7160475	ILMN_1653794	6	86387527	A/G	A	-17.6494	293	SNHG5	-0.811145	0	CD4&CD8	CD4&CD8
1.02479e-69	rs2758848	6	86347605	7160475	ILMN_1653794	6	86387527	T/C	T	-17.6494	293	SNHG5	-0.811218	0	CD4&CD8	CD4&CD8
1.02479e-69	rs3087978	6	86388223	7160475	ILMN_1653794	6	86387527	C/T	C	-17.6494	293	SNHG5	-0.810704	0	CD4&CD8	CD4&CD8
1.02843e-69	rs9668302	12	21618628	2120639	ILMN_3247826	12	21608980	T/A	T	17.6494	293	PYROXD1	0.810817	0	CD4&CD8	CD4&CD8
2.04268e-69	rs1860644	17	15879334	2000209	ILMN_3298167	17	15879969	T/G	G	-17.6105	293	ZSWIM7	-0.809781	0	CD4&CD8	CD4&CD8
2.04268e-69	rs9362232	6	86353622	7160475	ILMN_1653794	6	86387527	C/A	C	-17.6105	293	SNHG5	-0.809755	0	CD4&CD8	CD4&CD8
2.04268e-69	rs12203963	6	86223316	7160475	ILMN_1653794	6	86387527	T/C	T	-17.6105	293	SNHG5	-0.810223	0	CD4&CD8	CD4&CD8
4.05112e-69	rs10773826	12	131321174	7400343	ILMN_2344216	12	131274354	C/G	C	-17.5717	293	STX2	-0.808566	0	CD4&CD8	CD4&CD8
4.05112e-69	rs1007246	12	131280130	5910619	ILMN_1747775	12	131274539	T/A	T	-17.5717	293	STX2	-0.808896	0	CD4&CD8	CD4&CD8
4.05112e-69	rs2842600	6	86325632	7160475	ILMN_1653794	6	86387527	T/C	T	-17.5717	293	SNHG5	-0.80931	0	CD4&CD8	CD4&CD8
4.05112e-69	rs9344539	6	86353621	7160475	ILMN_1653794	6	86387527	G/A	G	-17.5717	293	SNHG5	-0.808792	0	CD4&CD8	CD4&CD8
4.06543e-69	rs12354075	1	206675602	3130152	ILMN_1818577	1	206677712	C/T	C	17.5717	293	RP11-534L20.5	0.808604	0	CD4&CD8	CD4&CD8
4.06543e-69	rs3813976	1	206680303	3130152	ILMN_1818577	1	206677712	T/C	T	17.5717	293	RP11-534L20.5	0.808604	0	CD4&CD8	CD4&CD8
4.06543e-69	rs3849271	1	206676383	3130152	ILMN_1818577	1	206677712	A/C	A	17.5717	293	RP11-534L20.5	0.808604	0	CD4&CD8	CD4&CD8
4.06543e-69	rs6693843	1	206677765	3130152	ILMN_1818577	1	206677712	A/G	A	17.5717	293	RP11-534L20.5	0.808604	0	CD4&CD8	CD4&CD8
4.06543e-69	rs3860295	1	206676331	3130152	ILMN_1818577	1	206677712	A/G	A	17.5717	293	RP11-534L20.5	0.808604	0	CD4&CD8	CD4&CD8
7.99412e-69	rs7209094	17	15895672	2000209	ILMN_3298167	17	15879969	T/A	A	-17.533	293	ZSWIM7	-0.80789	0	CD4&CD8	CD4&CD8
7.99412e-69	rs10773826	12	131321174	5910619	ILMN_1747775	12	131274539	C/G	C	-17.533	293	STX2	-0.807587	0	CD4&CD8	CD4&CD8
7.99412e-69	rs11655456	17	15894789	2000209	ILMN_3298167	17	15879969	T/C	C	-17.533	293	ZSWIM7	-0.807871	0	CD4&CD8	CD4&CD8
7.99412e-69	rs6416868	17	15924370	2000209	ILMN_3298167	17	15879969	G/A	A	-17.533	293	ZSWIM7	-0.80789	0	CD4&CD8	CD4&CD8
7.99412e-69	rs7210655	17	15898987	2000209	ILMN_3298167	17	15879969	A/C	C	-17.533	293	ZSWIM7	-0.80789	0	CD4&CD8	CD4&CD8
7.99412e-69	rs7216949	17	15893129	2000209	ILMN_3298167	17	15879969	A/G	G	-17.533	293	ZSWIM7	-0.80789	0	CD4&CD8	CD4&CD8
7.99412e-69	rs10848211	12	131320911	7400343	ILMN_2344216	12	131274354	A/C	A	-17.533	293	STX2	-0.807696	0	CD4&CD8	CD4&CD8
7.99412e-69	rs8070859	17	15887789	2000209	ILMN_3298167	17	15879969	G/A	A	-17.533	293	ZSWIM7	-0.80789	0	CD4&CD8	CD4&CD8
7.99412e-69	rs9891938	17	15915072	2000209	ILMN_3298167	17	15879969	G/A	A	-17.533	293	ZSWIM7	-0.80789	0	CD4&CD8	CD4&CD8
7.99412e-69	rs4792709	17	15892441	2000209	ILMN_3298167	17	15879969	T/A	A	-17.533	293	ZSWIM7	-0.80789	0	CD4&CD8	CD4&CD8
7.99412e-69	rs4792712	17	15911105	2000209	ILMN_3298167	17	15879969	G/T	T	-17.533	293	ZSWIM7	-0.80789	0	CD4&CD8	CD4&CD8
7.99412e-69	rs4792715	17	15927223	2000209	ILMN_3298167	17	15879969	A/C	C	-17.533	293	ZSWIM7	-0.80789	0	CD4&CD8	CD4&CD8
7.99412e-69	rs4792713	17	15913440	2000209	ILMN_3298167	17	15879969	C/T	T	-17.533	293	ZSWIM7	-0.80789	0	CD4&CD8	CD4&CD8
7.99412e-69	rs6502479	17	15888533	2000209	ILMN_3298167	17	15879969	G/A	A	-17.533	293	ZSWIM7	-0.808137	0	CD4&CD8	CD4&CD8
7.99412e-69	rs11869563	17	15888308	2000209	ILMN_3298167	17	15879969	C/A	A	-17.533	293	ZSWIM7	-0.80789	0	CD4&CD8	CD4&CD8
7.99412e-69	rs11869450	17	15923709	2000209	ILMN_3298167	17	15879969	T/C	C	-17.533	293	ZSWIM7	-0.80789	0	CD4&CD8	CD4&CD8
7.99412e-69	rs3760297	17	15909728	2000209	ILMN_3298167	17	15879969	G/A	A	-17.533	293	ZSWIM7	-0.80789	0	CD4&CD8	CD4&CD8
8.02229e-69	rs6668883	1	206679023	3130152	ILMN_1818577	1	206677712	A/T	A	17.533	293	RP11-534L20.5	0.808046	0	CD4&CD8	CD4&CD8
1.57514e-68	rs10848212	12	131322000	7400343	ILMN_2344216	12	131274354	G/C	G	-17.4945	293	STX2	-0.807065	0	CD4&CD8	CD4&CD8
1.57514e-68	rs10848211	12	131320911	5910619	ILMN_1747775	12	131274539	A/C	A	-17.4945	293	STX2	-0.806855	0	CD4&CD8	CD4&CD8
1.57514e-68	rs9897542	17	15921071	2000209	ILMN_3298167	17	15879969	G/A	A	-17.4945	293	ZSWIM7	-0.806671	0	CD4&CD8	CD4&CD8
1.57514e-68	rs8075345	17	15918222	2000209	ILMN_3298167	17	15879969	A/G	G	-17.4945	293	ZSWIM7	-0.807088	0	CD4&CD8	CD4&CD8
1.57514e-68	rs2159643	17	15881816	2000209	ILMN_3298167	17	15879969	G/C	C	-17.4945	293	ZSWIM7	-0.80716	0	CD4&CD8	CD4&CD8
1.57514e-68	rs2842610	6	86298063	7160475	ILMN_1653794	6	86387527	G/A	G	-17.4945	293	SNHG5	-0.807285	0	CD4&CD8	CD4&CD8
1.58068e-68	rs10818476	9	123572038	5390553	ILMN_3236498	9	123616234	G/A	A	17.4945	293	PSMD5-AS1	0.806542	0	CD4&CD8	CD4&CD8
1.58068e-68	rs10760117	9	123586737	5390553	ILMN_3236498	9	123616234	G/T	T	17.4945	293	PSMD5-AS1	0.807296	0	CD4&CD8	CD4&CD8
1.58068e-68	rs3793638	9	123582697	5390553	ILMN_3236498	9	123616234	T/G	G	17.4945	293	PSMD5-AS1	0.807296	0	CD4&CD8	CD4&CD8
1.58068e-68	rs11673364	19	9528277	2810605	ILMN_1753782	19	9523375	C/A	A	17.4945	293	ZNF266	0.807068	0	CD4&CD8	CD4&CD8
1.58068e-68	rs1978713	19	9529783	2810605	ILMN_1753782	19	9523375	G/C	C	17.4945	293	ZNF266	0.807068	0	CD4&CD8	CD4&CD8
1.58068e-68	rs1978711	19	9530081	2810605	ILMN_1753782	19	9523375	G/C	C	17.4945	293	ZNF266	0.807068	0	CD4&CD8	CD4&CD8
1.58068e-68	rs7254750	19	9534301	2810605	ILMN_1753782	19	9523375	C/T	T	17.4945	293	ZNF266	0.807068	0	CD4&CD8	CD4&CD8
1.58068e-68	rs11880207	19	9531693	2810605	ILMN_1753782	19	9523375	C/T	T	17.4945	293	ZNF266	0.807068	0	CD4&CD8	CD4&CD8
1.58068e-68	rs7258361	19	9534602	2810605	ILMN_1753782	19	9523375	G/A	A	17.4945	293	ZNF266	0.807068	0	CD4&CD8	CD4&CD8
1.58068e-68	rs7258150	19	9526017	2810605	ILMN_1753782	19	9523375	G/A	A	17.4945	293	ZNF266	0.807068	0	CD4&CD8	CD4&CD8
1.58068e-68	rs7258023	19	9525913	2810605	ILMN_1753782	19	9523375	G/A	A	17.4945	293	ZNF266	0.807068	0	CD4&CD8	CD4&CD8
1.58068e-68	rs7258744	19	9534967	2810605	ILMN_1753782	19	9523375	G/A	A	17.4945	293	ZNF266	0.807054	0	CD4&CD8	CD4&CD8
1.58068e-68	rs2335939	19	9534790	2810605	ILMN_1753782	19	9523375	T/C	C	17.4945	293	ZNF266	0.807068	0	CD4&CD8	CD4&CD8
1.58068e-68	rs7252370	19	9537191	2810605	ILMN_1753782	19	9523375	G/C	C	17.4945	293	ZNF266	0.807068	0	CD4&CD8	CD4&CD8
1.58068e-68	rs7249365	19	9525949	2810605	ILMN_1753782	19	9523375	T/C	C	17.4945	293	ZNF266	0.806944	0	CD4&CD8	CD4&CD8
1.58068e-68	rs9783952	19	9532813	2810605	ILMN_1753782	19	9523375	A/C	C	17.4945	293	ZNF266	0.807068	0	CD4&CD8	CD4&CD8
1.58068e-68	rs58900528	19	9531541	2810605	ILMN_1753782	19	9523375	C/T	T	17.4945	293	ZNF266	0.807068	0	CD4&CD8	CD4&CD8
1.58068e-68	rs6512121	19	9533805	2810605	ILMN_1753782	19	9523375	G/T	T	17.4945	293	ZNF266	0.807068	0	CD4&CD8	CD4&CD8
1.58068e-68	rs10406056	19	9536418	2810605	ILMN_1753782	19	9523375	C/T	T	17.4945	293	ZNF266	0.807018	0	CD4&CD8	CD4&CD8
1.58068e-68	rs55697133	19	9535242	2810605	ILMN_1753782	19	9523375	G/C	C	17.4945	293	ZNF266	0.807068	0	CD4&CD8	CD4&CD8
1.58068e-68	rs10411141	19	9536203	2810605	ILMN_1753782	19	9523375	G/A	A	17.4945	293	ZNF266	0.807068	0	CD4&CD8	CD4&CD8
1.58068e-68	rs7246415	19	9534981	2810605	ILMN_1753782	19	9523375	A/G	G	17.4945	293	ZNF266	0.807054	0	CD4&CD8	CD4&CD8
1.58068e-68	rs2112528	19	9532083	2810605	ILMN_1753782	19	9523375	G/A	A	17.4945	293	ZNF266	0.807068	0	CD4&CD8	CD4&CD8
3.08819e-68	rs10848212	12	131322000	5910619	ILMN_1747775	12	131274539	G/C	G	-17.4562	293	STX2	-0.806158	0	CD4&CD8	CD4&CD8
3.08819e-68	rs4792707	17	15885968	2000209	ILMN_3298167	17	15879969	A/T	T	-17.4562	293	ZSWIM7	-0.805663	0	CD4&CD8	CD4&CD8
3.09903e-68	rs12117790	1	206678244	3130152	ILMN_1818577	1	206677712	A/G	A	17.4562	293	RP11-534L20.5	0.806071	0	CD4&CD8	CD4&CD8
3.09903e-68	rs4472758	1	206674360	3130152	ILMN_1818577	1	206677712	T/C	T	17.4562	293	RP11-534L20.5	0.806162	0	CD4&CD8	CD4&CD8
3.09903e-68	rs2871360	1	206677221	3130152	ILMN_1818577	1	206677712	G/T	G	17.4562	293	RP11-534L20.5	0.806122	0	CD4&CD8	CD4&CD8
3.09903e-68	rs17664548	20	21413795	1940612	ILMN_2196479	20	21370334	G/T	G	17.4562	293	XRN2	0.806341	0	CD4&CD8	CD4&CD8
3.09903e-68	rs111826281	20	21419507	1940612	ILMN_2196479	20	21370334	A/G	A	17.4562	293	XRN2	0.806341	0	CD4&CD8	CD4&CD8
3.09903e-68	rs1409817	20	21380948	1940612	ILMN_2196479	20	21370334	A/C	C	17.4562	293	XRN2	0.806346	0	CD4&CD8	CD4&CD8
3.09903e-68	rs146798617	20	21396635	1940612	ILMN_2196479	20	21370334	C/T	C	17.4562	293	XRN2	0.806341	0	CD4&CD8	CD4&CD8
3.09903e-68	rs6035870	20	21381688	1940612	ILMN_2196479	20	21370334	A/C	C	17.4562	293	XRN2	0.806346	0	CD4&CD8	CD4&CD8
3.09903e-68	rs1091436	20	21400982	1940612	ILMN_2196479	20	21370334	A/G	A	17.4562	293	XRN2	0.806341	0	CD4&CD8	CD4&CD8
3.09903e-68	rs1090227	20	21405201	1940612	ILMN_2196479	20	21370334	A/G	A	17.4562	293	XRN2	0.806341	0	CD4&CD8	CD4&CD8
3.09903e-68	rs73132737	20	21393085	1940612	ILMN_2196479	20	21370334	A/C	A	17.4562	293	XRN2	0.806341	0	CD4&CD8	CD4&CD8
3.09903e-68	rs73132742	20	21400147	1940612	ILMN_2196479	20	21370334	G/A	G	17.4562	293	XRN2	0.806341	0	CD4&CD8	CD4&CD8
3.09903e-68	rs73132736	20	21392968	1940612	ILMN_2196479	20	21370334	G/T	G	17.4562	293	XRN2	0.806341	0	CD4&CD8	CD4&CD8
3.09903e-68	rs804377	20	21415716	1940612	ILMN_2196479	20	21370334	G/A	G	17.4562	293	XRN2	0.806341	0	CD4&CD8	CD4&CD8
3.09903e-68	rs804378	20	21423032	1940612	ILMN_2196479	20	21370334	A/G	A	17.4562	293	XRN2	0.806393	0	CD4&CD8	CD4&CD8
3.09903e-68	rs804379	20	21423652	1940612	ILMN_2196479	20	21370334	G/A	G	17.4562	293	XRN2	0.806341	0	CD4&CD8	CD4&CD8
3.09903e-68	rs804380	20	21423786	1940612	ILMN_2196479	20	21370334	T/C	T	17.4562	293	XRN2	0.806341	0	CD4&CD8	CD4&CD8
3.09903e-68	rs804369	20	21403128	1940612	ILMN_2196479	20	21370334	T/C	T	17.4562	293	XRN2	0.806341	0	CD4&CD8	CD4&CD8
3.09903e-68	rs8117615	20	21420729	1940612	ILMN_2196479	20	21370334	T/C	T	17.4562	293	XRN2	0.806341	0	CD4&CD8	CD4&CD8
3.09903e-68	rs73125883	20	21418933	1940612	ILMN_2196479	20	21370334	C/T	C	17.4562	293	XRN2	0.806341	0	CD4&CD8	CD4&CD8
3.09903e-68	rs809217	20	21387824	1940612	ILMN_2196479	20	21370334	T/C	T	17.4562	293	XRN2	0.806318	0	CD4&CD8	CD4&CD8
3.09903e-68	rs809219	20	21408918	1940612	ILMN_2196479	20	21370334	A/G	A	17.4562	293	XRN2	0.806341	0	CD4&CD8	CD4&CD8
3.09903e-68	rs809218	20	21402875	1940612	ILMN_2196479	20	21370334	T/G	T	17.4562	293	XRN2	0.806341	0	CD4&CD8	CD4&CD8
3.09903e-68	rs13374276	1	206678998	3130152	ILMN_1818577	1	206677712	A/C	A	17.4562	293	RP11-534L20.5	0.806122	0	CD4&CD8	CD4&CD8
3.09903e-68	rs13374229	1	206677636	3130152	ILMN_1818577	1	206677712	C/A	C	17.4562	293	RP11-534L20.5	0.806122	0	CD4&CD8	CD4&CD8
3.09903e-68	rs813055	20	21414554	1940612	ILMN_2196479	20	21370334	C/T	C	17.4562	293	XRN2	0.806341	0	CD4&CD8	CD4&CD8
3.09903e-68	rs3849272	1	206677170	3130152	ILMN_1818577	1	206677712	T/C	T	17.4562	293	RP11-534L20.5	0.806122	0	CD4&CD8	CD4&CD8
3.09903e-68	rs2031713	20	21384095	1940612	ILMN_2196479	20	21370334	G/A	A	17.4562	293	XRN2	0.806195	0	CD4&CD8	CD4&CD8
3.09903e-68	rs2031714	20	21384096	1940612	ILMN_2196479	20	21370334	G/T	T	17.4562	293	XRN2	0.806195	0	CD4&CD8	CD4&CD8
3.09903e-68	rs112611283	20	21399826	1940612	ILMN_2196479	20	21370334	G/A	G	17.4562	293	XRN2	0.806341	0	CD4&CD8	CD4&CD8
3.09903e-68	rs2424366	20	21422062	1940612	ILMN_2196479	20	21370334	A/G	A	17.4562	293	XRN2	0.806341	0	CD4&CD8	CD4&CD8
3.09903e-68	rs2424363	20	21402938	1940612	ILMN_2196479	20	21370334	G/A	G	17.4562	293	XRN2	0.806341	0	CD4&CD8	CD4&CD8
6.02465e-68	rs9899995	17	15891219	2000209	ILMN_3298167	17	15879969	C/T	T	-17.4179	293	ZSWIM7	-0.805474	0	CD4&CD8	CD4&CD8
6.04574e-68	rs12684934	9	123593159	5390553	ILMN_3236498	9	123616234	T/C	C	17.4179	293	PSMD5-AS1	0.805105	0	CD4&CD8	CD4&CD8
6.04574e-68	rs804371	20	21406018	1940612	ILMN_2196479	20	21370334	T/G	T	17.4179	293	XRN2	0.805046	0	CD4&CD8	CD4&CD8
6.04574e-68	rs804374	20	21413513	1940612	ILMN_2196479	20	21370334	G/T	G	17.4179	293	XRN2	0.805064	0	CD4&CD8	CD4&CD8
6.04574e-68	rs13299616	9	123594803	5390553	ILMN_3236498	9	123616234	C/T	T	17.4179	293	PSMD5-AS1	0.805072	0	CD4&CD8	CD4&CD8
6.04574e-68	rs12343516	9	123603469	5390553	ILMN_3236498	9	123616234	C/A	A	17.4179	293	PSMD5-AS1	0.805185	0	CD4&CD8	CD4&CD8
6.04574e-68	rs2424369	20	21425499	1940612	ILMN_2196479	20	21370334	A/T	A	17.4179	293	XRN2	0.805293	0	CD4&CD8	CD4&CD8
6.04574e-68	rs17737200	20	21412041	1940612	ILMN_2196479	20	21370334	G/A	G	17.4179	293	XRN2	0.804697	0	CD4&CD8	CD4&CD8
1.16953e-67	rs8080221	17	15942085	2000209	ILMN_3298167	17	15879969	G/C	C	-17.3798	293	ZSWIM7	-0.804398	0	CD4&CD8	CD4&CD8
1.16953e-67	rs9344540	6	86364434	7160475	ILMN_1653794	6	86387527	G/A	G	-17.3798	293	SNHG5	-0.804342	0	CD4&CD8	CD4&CD8
1.16953e-67	rs9342045	6	86425148	7160475	ILMN_1653794	6	86387527	C/T	C	-17.3798	293	SNHG5	-0.804114	0	CD4&CD8	CD4&CD8
1.17362e-67	rs28653095	19	9544652	2810605	ILMN_1753782	19	9523375	C/A	A	17.3798	293	ZNF266	0.803567	0	CD4&CD8	CD4&CD8
1.17362e-67	rs1060817	9	123583192	5390553	ILMN_3236498	9	123616234	G/A	A	17.3798	293	PSMD5-AS1	0.804059	0	CD4&CD8	CD4&CD8
1.17362e-67	rs58185583	19	9541161	2810605	ILMN_1753782	19	9523375	T/C	C	17.3798	293	ZNF266	0.804086	0	CD4&CD8	CD4&CD8
1.17362e-67	rs10409256	19	9543830	2810605	ILMN_1753782	19	9523375	C/T	T	17.3798	293	ZNF266	0.803581	0	CD4&CD8	CD4&CD8
1.17362e-67	rs10418233	19	9540622	2810605	ILMN_1753782	19	9523375	G/C	C	17.3798	293	ZNF266	0.804261	0	CD4&CD8	CD4&CD8
1.17362e-67	rs8107606	19	9539522	2810605	ILMN_1753782	19	9523375	A/G	G	17.3798	293	ZNF266	0.804295	0	CD4&CD8	CD4&CD8
1.17362e-67	rs8102060	19	9539669	2810605	ILMN_1753782	19	9523375	C/T	T	17.3798	293	ZNF266	0.804295	0	CD4&CD8	CD4&CD8
1.17362e-67	rs9676745	19	9542342	2810605	ILMN_1753782	19	9523375	T/C	C	17.3798	293	ZNF266	0.803905	0	CD4&CD8	CD4&CD8
1.17362e-67	rs10404268	19	9541640	2810605	ILMN_1753782	19	9523375	A/G	G	17.3798	293	ZNF266	0.803905	0	CD4&CD8	CD4&CD8
2.275e-67	rs10420709	19	9544276	2810605	ILMN_1753782	19	9523375	G/A	A	17.3419	293	ZNF266	0.803303	0	CD4&CD8	CD4&CD8
2.275e-67	rs13290413	9	123517704	5390553	ILMN_3236498	9	123616234	T/G	G	17.3419	293	PSMD5-AS1	0.80265	0	CD4&CD8	CD4&CD8
2.275e-67	rs804387	20	21444383	1940612	ILMN_2196479	20	21370334	T/G	T	17.3419	293	XRN2	0.803194	0	CD4&CD8	CD4&CD8
2.275e-67	rs804388	20	21444891	1940612	ILMN_2196479	20	21370334	C/T	C	17.3419	293	XRN2	0.803151	0	CD4&CD8	CD4&CD8
2.275e-67	rs8108483	19	9545030	2810605	ILMN_1753782	19	9523375	C/T	T	17.3419	293	ZNF266	0.803011	0	CD4&CD8	CD4&CD8
2.275e-67	rs2424372	20	21442487	1940612	ILMN_2196479	20	21370334	G/A	G	17.3419	293	XRN2	0.803194	0	CD4&CD8	CD4&CD8
2.275e-67	rs2424373	20	21445443	1940612	ILMN_2196479	20	21370334	T/C	T	17.3419	293	XRN2	0.803228	0	CD4&CD8	CD4&CD8
2.275e-67	rs2424371	20	21439383	1940612	ILMN_2196479	20	21370334	G/A	G	17.3419	293	XRN2	0.803194	0	CD4&CD8	CD4&CD8
2.275e-67	rs17737278	20	21440025	1940612	ILMN_2196479	20	21370334	G/A	G	17.3419	293	XRN2	0.803194	0	CD4&CD8	CD4&CD8
4.37313e-67	rs4970777	1	110283785	7150598	ILMN_1736184	1	110276633	T/C	C	-17.3041	293	GSTM3	-0.8021	0	CD4&CD8	CD4&CD8
4.37313e-67	rs4348284	6	86350394	7160475	ILMN_1653794	6	86387527	T/C	T	-17.3041	293	SNHG5	-0.801619	0	CD4&CD8	CD4&CD8
4.38834e-67	rs4837796	9	123610288	5390553	ILMN_3236498	9	123616234	T/C	C	17.3041	293	PSMD5-AS1	0.801736	0	CD4&CD8	CD4&CD8
8.42359e-67	rs4707212	6	86234384	7160475	ILMN_1653794	6	86387527	C/T	C	-17.2664	293	SNHG5	-0.800772	0	CD4&CD8	CD4&CD8
8.45283e-67	rs868937	1	206683095	3130152	ILMN_1818577	1	206677712	T/G	T	17.2664	293	RP11-534L20.5	0.801094	0	CD4&CD8	CD4&CD8
8.45283e-67	rs112946551	20	21286121	1940612	ILMN_2196479	20	21370334	C/G	C	17.2664	293	XRN2	0.801363	0	CD4&CD8	CD4&CD8
8.45283e-67	rs804368	20	21385840	1940612	ILMN_2196479	20	21370334	A/C	A	17.2664	293	XRN2	0.800723	0	CD4&CD8	CD4&CD8
8.45283e-67	rs139520783	20	21263168	1940612	ILMN_2196479	20	21370334	T/C	T	17.2664	293	XRN2	0.800996	0	CD4&CD8	CD4&CD8
1.61466e-66	rs6075797	20	21348281	1940612	ILMN_2196479	20	21370334	G/A	G	17.2288	293	XRN2	0.799737	0	CD4&CD8	CD4&CD8
1.61466e-66	rs4815040	20	21344454	1940612	ILMN_2196479	20	21370334	G/A	G	17.2288	293	XRN2	0.799737	0	CD4&CD8	CD4&CD8
1.61466e-66	rs202824	20	21289312	1940612	ILMN_2196479	20	21370334	A/G	A	17.2288	293	XRN2	0.799988	0	CD4&CD8	CD4&CD8
1.61466e-66	rs202829	20	21298446	1940612	ILMN_2196479	20	21370334	T/C	T	17.2288	293	XRN2	0.799953	0	CD4&CD8	CD4&CD8
1.61466e-66	rs202828	20	21294915	1940612	ILMN_2196479	20	21370334	C/T	C	17.2288	293	XRN2	0.79997	0	CD4&CD8	CD4&CD8
1.61466e-66	rs202835	20	21302885	1940612	ILMN_2196479	20	21370334	A/G	A	17.2288	293	XRN2	0.799826	0	CD4&CD8	CD4&CD8
1.61466e-66	rs202832	20	21301360	1940612	ILMN_2196479	20	21370334	C/G	C	17.2288	293	XRN2	0.799935	0	CD4&CD8	CD4&CD8
1.61466e-66	rs202834	20	21301991	1940612	ILMN_2196479	20	21370334	A/G	A	17.2288	293	XRN2	0.799737	0	CD4&CD8	CD4&CD8
1.61466e-66	rs202837	20	21312288	1940612	ILMN_2196479	20	21370334	G/A	G	17.2288	293	XRN2	0.799737	0	CD4&CD8	CD4&CD8
1.61466e-66	rs202838	20	21312653	1940612	ILMN_2196479	20	21370334	G/C	G	17.2288	293	XRN2	0.799655	0	CD4&CD8	CD4&CD8
1.61466e-66	rs202851	20	21330991	1940612	ILMN_2196479	20	21370334	T/C	T	17.2288	293	XRN2	0.799737	0	CD4&CD8	CD4&CD8
1.61466e-66	rs202840	20	21314079	1940612	ILMN_2196479	20	21370334	C/T	C	17.2288	293	XRN2	0.799737	0	CD4&CD8	CD4&CD8
1.61466e-66	rs202847	20	21325222	1940612	ILMN_2196479	20	21370334	G/T	G	17.2288	293	XRN2	0.799737	0	CD4&CD8	CD4&CD8
1.61466e-66	rs6047417	20	21362758	1940612	ILMN_2196479	20	21370334	T/G	T	17.2288	293	XRN2	0.799737	0	CD4&CD8	CD4&CD8
1.61466e-66	rs6047413	20	21359787	1940612	ILMN_2196479	20	21370334	A/G	A	17.2288	293	XRN2	0.799737	0	CD4&CD8	CD4&CD8
1.61466e-66	rs6047401	20	21349729	1940612	ILMN_2196479	20	21370334	G/A	G	17.2288	293	XRN2	0.799737	0	CD4&CD8	CD4&CD8
1.61466e-66	rs871782	1	206685729	3130152	ILMN_1818577	1	206677712	T/C	T	17.2288	293	RP11-534L20.5	0.799839	0	CD4&CD8	CD4&CD8
1.61466e-66	rs6035864	20	21366260	1940612	ILMN_2196479	20	21370334	T/C	T	17.2288	293	XRN2	0.799737	0	CD4&CD8	CD4&CD8
1.61466e-66	rs804382	20	21429848	1940612	ILMN_2196479	20	21370334	A/G	A	17.2288	293	XRN2	0.799801	0	CD4&CD8	CD4&CD8
1.61466e-66	rs60618235	19	9541012	2810605	ILMN_1753782	19	9523375	C/T	T	17.2288	293	ZNF266	0.800341	0	CD4&CD8	CD4&CD8
1.61466e-66	rs111595332	20	21301178	1940612	ILMN_2196479	20	21370334	G/C	G	17.2288	293	XRN2	0.799935	0	CD4&CD8	CD4&CD8
1.61466e-66	rs3848794	20	21343944	1940612	ILMN_2196479	20	21370334	G/A	G	17.2288	293	XRN2	0.799737	0	CD4&CD8	CD4&CD8
1.61466e-66	rs713479	20	21342970	1940612	ILMN_2196479	20	21370334	G/C	G	17.2288	293	XRN2	0.799737	0	CD4&CD8	CD4&CD8
1.61466e-66	rs6082397	20	21348430	1940612	ILMN_2196479	20	21370334	C/G	C	17.2288	293	XRN2	0.799737	0	CD4&CD8	CD4&CD8
3.06943e-66	rs8076669	17	15888448	2000209	ILMN_3298167	17	15879969	C/T	T	-17.1914	293	ZSWIM7	-0.798886	0	CD4&CD8	CD4&CD8
3.06943e-66	rs6502482	17	15899241	2000209	ILMN_3298167	17	15879969	G/C	C	-17.1914	293	ZSWIM7	-0.798886	0	CD4&CD8	CD4&CD8
3.06943e-66	rs1332018	1	110282972	7150598	ILMN_1736184	1	110276633	T/G	G	-17.1914	293	GSTM3	-0.798632	0	CD4&CD8	CD4&CD8
3.06943e-66	rs35168566	17	15930087	2000209	ILMN_3298167	17	15879969	A/G	G	-17.1914	293	ZSWIM7	-0.798771	0	CD4&CD8	CD4&CD8
3.08004e-66	rs6075800	20	21375399	1940612	ILMN_2196479	20	21370334	T/C	T	17.1914	293	XRN2	0.799059	0	CD4&CD8	CD4&CD8
3.08004e-66	rs1628955	15	65187220	5890564	ILMN_1813139	15	65250760	C/T	T	17.1914	293	ANKDD1A	0.79866	0	CD4&CD8	CD4&CD8
3.08004e-66	rs202842	20	21316200	1940612	ILMN_2196479	20	21370334	C/G	C	17.1914	293	XRN2	0.798793	0	CD4&CD8	CD4&CD8
3.08004e-66	rs202826	20	21291422	1940612	ILMN_2196479	20	21370334	A/G	A	17.1914	293	XRN2	0.799021	0	CD4&CD8	CD4&CD8
3.08004e-66	rs944769	1	206692077	3130152	ILMN_1818577	1	206677712	T/G	T	17.1914	293	RP11-534L20.5	0.79861	0	CD4&CD8	CD4&CD8
3.08004e-66	rs6047423	20	21375909	1940612	ILMN_2196479	20	21370334	C/G	C	17.1914	293	XRN2	0.799138	0	CD4&CD8	CD4&CD8
3.08004e-66	rs73130930	20	21332866	1940612	ILMN_2196479	20	21370334	G/A	G	17.1914	293	XRN2	0.799298	0	CD4&CD8	CD4&CD8
3.08004e-66	rs1684054	15	65191396	5890564	ILMN_1813139	15	65250760	C/T	T	17.1914	293	ANKDD1A	0.799103	0	CD4&CD8	CD4&CD8
3.08004e-66	rs1684051	15	65198309	5890564	ILMN_1813139	15	65250760	C/G	G	17.1914	293	ANKDD1A	0.799002	0	CD4&CD8	CD4&CD8
3.08004e-66	rs1522745	15	65187857	5890564	ILMN_1813139	15	65250760	C/A	A	17.1914	293	ANKDD1A	0.799031	0	CD4&CD8	CD4&CD8
3.08004e-66	rs6684681	1	206693975	3130152	ILMN_1818577	1	206677712	A/G	A	17.1914	293	RP11-534L20.5	0.799242	0	CD4&CD8	CD4&CD8
5.84697e-66	rs11078320	17	15898688	2000209	ILMN_3298167	17	15879969	C/T	T	-17.1542	293	ZSWIM7	-0.798366	0	CD4&CD8	CD4&CD8
5.84697e-66	rs9916868	17	15932820	2000209	ILMN_3298167	17	15879969	C/G	G	-17.1542	293	ZSWIM7	-0.798356	0	CD4&CD8	CD4&CD8
5.86713e-66	rs56129736	20	21281767	1940612	ILMN_2196479	20	21370334	G/C	G	17.1542	293	XRN2	0.798045	0	CD4&CD8	CD4&CD8
5.86713e-66	rs113425833	20	21271502	1940612	ILMN_2196479	20	21370334	C/G	C	17.1542	293	XRN2	0.797932	0	CD4&CD8	CD4&CD8
5.86713e-66	rs2594072	12	10005778	2490161	ILMN_1784608	12	10005187	G/A	A	17.1542	293	-	0.798362	0	CD4&CD8	CD4&CD8
5.86713e-66	rs112777342	20	21272136	1940612	ILMN_2196479	20	21370334	T/C	T	17.1542	293	XRN2	0.797932	0	CD4&CD8	CD4&CD8
5.86713e-66	rs73128965	20	21278649	1940612	ILMN_2196479	20	21370334	C/G	C	17.1542	293	XRN2	0.798018	0	CD4&CD8	CD4&CD8
5.86713e-66	rs73128966	20	21279983	1940612	ILMN_2196479	20	21370334	T/C	T	17.1542	293	XRN2	0.798015	0	CD4&CD8	CD4&CD8
5.86713e-66	rs73128960	20	21277361	1940612	ILMN_2196479	20	21370334	A/G	A	17.1542	293	XRN2	0.798107	0	CD4&CD8	CD4&CD8
5.86713e-66	rs73128953	20	21271737	1940612	ILMN_2196479	20	21370334	A/G	A	17.1542	293	XRN2	0.797932	0	CD4&CD8	CD4&CD8
5.86713e-66	rs73128969	20	21280821	1940612	ILMN_2196479	20	21370334	G/A	G	17.1542	293	XRN2	0.79805	0	CD4&CD8	CD4&CD8
5.86713e-66	rs17736818	20	21262279	1940612	ILMN_2196479	20	21370334	C/A	C	17.1542	293	XRN2	0.79793	0	CD4&CD8	CD4&CD8
5.86713e-66	rs17736848	20	21278148	1940612	ILMN_2196479	20	21370334	A/G	A	17.1542	293	XRN2	0.797981	0	CD4&CD8	CD4&CD8
1.10842e-65	rs1860643	17	15879303	2000209	ILMN_3298167	17	15879969	C/T	T	-17.117	293	ZSWIM7	-0.797033	0	CD4&CD8	CD4&CD8
1.10842e-65	rs3785632	17	15945608	2000209	ILMN_3298167	17	15879969	T/C	C	-17.117	293	ZSWIM7	-0.796963	0	CD4&CD8	CD4&CD8
1.10842e-65	rs8081406	17	15942145	2000209	ILMN_3298167	17	15879969	C/T	T	-17.117	293	ZSWIM7	-0.797183	0	CD4&CD8	CD4&CD8
1.10842e-65	rs9450285	6	86208096	7160475	ILMN_1653794	6	86387527	A/G	A	-17.117	293	SNHG5	-0.79653	0	CD4&CD8	CD4&CD8
1.10842e-65	rs4792718	17	15954692	2000209	ILMN_3298167	17	15879969	G/A	A	-17.117	293	ZSWIM7	-0.79704	0	CD4&CD8	CD4&CD8
1.10842e-65	rs6502488	17	15937487	2000209	ILMN_3298167	17	15879969	A/C	C	-17.117	293	ZSWIM7	-0.797175	0	CD4&CD8	CD4&CD8
1.11224e-65	rs12916644	15	65181018	5890564	ILMN_1813139	15	65250760	C/G	G	17.117	293	ANKDD1A	0.796804	0	CD4&CD8	CD4&CD8
1.11224e-65	rs2309833	1	206671614	3130152	ILMN_1818577	1	206677712	C/T	C	17.117	293	RP11-534L20.5	0.796886	0	CD4&CD8	CD4&CD8
1.11224e-65	rs1719273	15	65184492	5890564	ILMN_1813139	15	65250760	A/C	C	17.117	293	ANKDD1A	0.7973	0	CD4&CD8	CD4&CD8
1.11224e-65	rs55934660	20	21262459	1940612	ILMN_2196479	20	21370334	T/C	T	17.117	293	XRN2	0.797328	0	CD4&CD8	CD4&CD8
1.11224e-65	rs253151	12	10012749	2490161	ILMN_1784608	12	10005187	A/G	G	17.117	293	-	0.797375	0	CD4&CD8	CD4&CD8
1.11224e-65	rs253148	12	10014936	2490161	ILMN_1784608	12	10005187	T/A	A	17.117	293	-	0.797427	0	CD4&CD8	CD4&CD8
1.11224e-65	rs253150	12	10012967	2490161	ILMN_1784608	12	10005187	C/G	G	17.117	293	-	0.797375	0	CD4&CD8	CD4&CD8
1.11224e-65	rs33871	12	10007897	2490161	ILMN_1784608	12	10005187	T/C	C	17.117	293	-	0.797292	0	CD4&CD8	CD4&CD8
1.11224e-65	rs33870	12	10007863	2490161	ILMN_1784608	12	10005187	G/A	A	17.117	293	-	0.797292	0	CD4&CD8	CD4&CD8
1.11224e-65	rs33872	12	10008002	2490161	ILMN_1784608	12	10005187	T/C	C	17.117	293	-	0.797292	0	CD4&CD8	CD4&CD8
1.11224e-65	rs1684034	15	65184866	5890564	ILMN_1813139	15	65250760	C/A	A	17.117	293	ANKDD1A	0.797416	0	CD4&CD8	CD4&CD8
1.11224e-65	rs2687522	15	65180363	5890564	ILMN_1813139	15	65250760	C/T	T	17.117	293	ANKDD1A	0.796759	0	CD4&CD8	CD4&CD8
1.11224e-65	rs10400915	15	65181141	5890564	ILMN_1813139	15	65250760	G/A	A	17.117	293	ANKDD1A	0.796785	0	CD4&CD8	CD4&CD8
2.09119e-65	rs2395943	6	42940673	3440086	ILMN_1683279	6	42931924	A/G	A	-17.08	293	PEX6	-0.796232	0	CD4&CD8	CD4&CD8
2.09119e-65	rs8081667	17	15991568	2000209	ILMN_3298167	17	15879969	C/T	T	-17.08	293	ZSWIM7	-0.795834	0	CD4&CD8	CD4&CD8
2.09119e-65	rs2285583	17	15968143	2000209	ILMN_3298167	17	15879969	C/T	T	-17.08	293	ZSWIM7	-0.795792	0	CD4&CD8	CD4&CD8
2.09119e-65	rs6927475	6	86206773	7160475	ILMN_1653794	6	86387527	G/A	G	-17.08	293	SNHG5	-0.796319	0	CD4&CD8	CD4&CD8
2.09119e-65	rs4758197	11	7561609	6900053	ILMN_1675656	11	7674882	A/G	G	-17.08	293	PPFIBP2	-0.795517	0	CD4&CD8	CD4&CD8
2.09119e-65	rs2296805	6	42928758	3440086	ILMN_1683279	6	42931924	T/G	T	-17.08	293	PEX6	-0.795903	0	CD4&CD8	CD4&CD8
2.09119e-65	rs2296804	6	42931261	3440086	ILMN_1683279	6	42931924	C/G	C	-17.08	293	PEX6	-0.796235	0	CD4&CD8	CD4&CD8
2.09837e-65	rs2309834	1	206671615	3130152	ILMN_1818577	1	206677712	C/T	C	17.08	293	RP11-534L20.5	0.79635	0	CD4&CD8	CD4&CD8
2.09837e-65	rs944774	1	206669136	3130152	ILMN_1818577	1	206677712	A/C	A	17.08	293	RP11-534L20.5	0.796314	0	CD4&CD8	CD4&CD8
2.09837e-65	rs944775	1	206668593	3130152	ILMN_1818577	1	206677712	C/T	C	17.08	293	RP11-534L20.5	0.796429	0	CD4&CD8	CD4&CD8
2.09837e-65	rs12754274	1	206670827	3130152	ILMN_1818577	1	206677712	T/G	T	17.08	293	RP11-534L20.5	0.796238	0	CD4&CD8	CD4&CD8
2.09837e-65	rs6047406	20	21355619	1940612	ILMN_2196479	20	21370334	G/A	G	17.08	293	XRN2	0.796437	0	CD4&CD8	CD4&CD8
2.09837e-65	rs16924528	15	40328292	3190730	ILMN_3251269	15	40328061	G/A	G	17.08	293	SRP14	0.796423	0	CD4&CD8	CD4&CD8
2.09837e-65	rs4238397	15	65179164	5890564	ILMN_1813139	15	65250760	T/C	C	17.08	293	ANKDD1A	0.796456	0	CD4&CD8	CD4&CD8
2.09837e-65	rs7418638	1	206671796	3130152	ILMN_1818577	1	206677712	T/C	T	17.08	293	RP11-534L20.5	0.796238	0	CD4&CD8	CD4&CD8
2.09837e-65	rs15672	1	206669958	3130152	ILMN_1818577	1	206677712	A/G	A	17.08	293	RP11-534L20.5	0.796238	0	CD4&CD8	CD4&CD8
2.09837e-65	rs10836	1	206670169	3130152	ILMN_1818577	1	206677712	C/G	C	17.08	293	RP11-534L20.5	0.796238	0	CD4&CD8	CD4&CD8
3.92647e-65	rs11657160	17	15943331	2000209	ILMN_3298167	17	15879969	C/G	G	-17.0431	293	ZSWIM7	-0.794871	0	CD4&CD8	CD4&CD8
3.92647e-65	rs1075901	17	15943910	2000209	ILMN_3298167	17	15879969	C/T	T	-17.0431	293	ZSWIM7	-0.794591	0	CD4&CD8	CD4&CD8
3.92647e-65	rs4792716	17	15943144	2000209	ILMN_3298167	17	15879969	G/A	A	-17.0431	293	ZSWIM7	-0.794962	0	CD4&CD8	CD4&CD8
3.93993e-65	rs2184030	1	206667441	3130152	ILMN_1818577	1	206677712	A/G	A	17.0431	293	RP11-534L20.5	0.795482	0	CD4&CD8	CD4&CD8
3.93993e-65	rs4844539	1	206668239	3130152	ILMN_1818577	1	206677712	A/G	A	17.0431	293	RP11-534L20.5	0.795121	0	CD4&CD8	CD4&CD8
3.93993e-65	rs72731415	15	40331699	3190730	ILMN_3251269	15	40328061	G/A	G	17.0431	293	SRP14	0.79498	0	CD4&CD8	CD4&CD8
7.36251e-65	rs6502480	17	15888579	2000209	ILMN_3298167	17	15879969	T/A	A	-17.0063	293	ZSWIM7	-0.793655	0	CD4&CD8	CD4&CD8
7.38768e-65	rs726025	20	21267360	1940612	ILMN_2196479	20	21370334	T/C	T	17.0063	293	XRN2	0.793515	0	CD4&CD8	CD4&CD8
7.38768e-65	rs726026	20	21267106	1940612	ILMN_2196479	20	21370334	C/G	C	17.0063	293	XRN2	0.793515	0	CD4&CD8	CD4&CD8
7.38768e-65	rs2908700	12	10004648	2490161	ILMN_1784608	12	10005187	T/C	C	17.0063	293	-	0.794194	0	CD4&CD8	CD4&CD8
1.37399e-64	rs4431401	6	86189520	7160475	ILMN_1653794	6	86387527	T/C	T	-16.9696	293	SNHG5	-0.793034	0	CD4&CD8	CD4&CD8
1.37868e-64	rs2151224	1	206703960	3130152	ILMN_1818577	1	206677712	G/A	G	16.9696	293	RP11-534L20.5	0.792565	0	CD4&CD8	CD4&CD8
2.56072e-64	rs3785628	17	15970682	2000209	ILMN_3298167	17	15879969	T/C	C	-16.9331	293	ZSWIM7	-0.791813	0	CD4&CD8	CD4&CD8
2.56072e-64	rs4792717	17	15948430	2000209	ILMN_3298167	17	15879969	G/A	A	-16.9331	293	ZSWIM7	-0.792146	0	CD4&CD8	CD4&CD8
2.56072e-64	rs6458314	6	42922215	3440086	ILMN_1683279	6	42931924	C/A	C	-16.9331	293	PEX6	-0.792064	0	CD4&CD8	CD4&CD8
2.56944e-64	rs73125889	20	21419177	1940612	ILMN_2196479	20	21370334	C/T	C	16.9331	293	XRN2	0.792444	0	CD4&CD8	CD4&CD8
2.56944e-64	rs55674393	20	21415274	1940612	ILMN_2196479	20	21370334	C/G	C	16.9331	293	XRN2	0.792444	0	CD4&CD8	CD4&CD8
4.74994e-64	rs117488419	12	131328348	5910619	ILMN_1747775	12	131274539	G/A	G	-16.8967	293	STX2	-0.791288	0	CD4&CD8	CD4&CD8
4.74994e-64	rs4435297	17	15947217	2000209	ILMN_3298167	17	15879969	C/T	T	-16.8967	293	ZSWIM7	-0.790766	0	CD4&CD8	CD4&CD8
4.76608e-64	rs1719266	15	65177226	5890564	ILMN_1813139	15	65250760	A/T	T	16.8967	293	ANKDD1A	0.790689	0	CD4&CD8	CD4&CD8
4.76608e-64	rs73125886	20	21419176	1940612	ILMN_2196479	20	21370334	A/G	A	16.8967	293	XRN2	0.791337	0	CD4&CD8	CD4&CD8
4.76608e-64	rs8109853	19	9530597	2810605	ILMN_1753782	19	9523375	G/A	A	16.8967	293	ZNF266	0.790677	0	CD4&CD8	CD4&CD8
8.79915e-64	rs34025993	9	123516572	5390553	ILMN_3236498	9	123616234	G/A	A	16.8604	293	PSMD5-AS1	0.790338	0	CD4&CD8	CD4&CD8
8.79915e-64	rs1719264	15	65176535	5890564	ILMN_1813139	15	65250760	T/C	C	16.8604	293	ANKDD1A	0.789877	0	CD4&CD8	CD4&CD8
1.61691e-63	rs117488419	12	131328348	7400343	ILMN_2344216	12	131274354	G/A	G	-16.8243	293	STX2	-0.789385	0	CD4&CD8	CD4&CD8
1.61691e-63	rs9896441	17	15977043	2000209	ILMN_3298167	17	15879969	T/C	C	-16.8243	293	ZSWIM7	-0.788742	0	CD4&CD8	CD4&CD8
1.61691e-63	rs7223346	17	15981874	2000209	ILMN_3298167	17	15879969	C/T	T	-16.8243	293	ZSWIM7	-0.788679	0	CD4&CD8	CD4&CD8
1.61691e-63	rs11078331	17	15977869	2000209	ILMN_3298167	17	15879969	G/T	T	-16.8243	293	ZSWIM7	-0.788789	0	CD4&CD8	CD4&CD8
1.61691e-63	rs11078327	17	15952941	2000209	ILMN_3298167	17	15879969	G/C	C	-16.8243	293	ZSWIM7	-0.789082	0	CD4&CD8	CD4&CD8
1.62238e-63	rs6494502	15	65194942	5890564	ILMN_1813139	15	65250760	C/T	T	16.8243	293	ANKDD1A	0.788707	0	CD4&CD8	CD4&CD8
1.62238e-63	rs9305082	19	9540524	2810605	ILMN_1753782	19	9523375	T/G	G	16.8243	293	ZNF266	0.788612	0	CD4&CD8	CD4&CD8
1.62238e-63	rs2687523	15	65172961	5890564	ILMN_1813139	15	65250760	G/T	T	16.8243	293	ANKDD1A	0.78855	0	CD4&CD8	CD4&CD8
2.96737e-63	rs11656046	17	15958014	2000209	ILMN_3298167	17	15879969	C/T	T	-16.7882	293	ZSWIM7	-0.788033	0	CD4&CD8	CD4&CD8
2.96737e-63	rs8065190	17	15955009	2000209	ILMN_3298167	17	15879969	T/G	G	-16.7882	293	ZSWIM7	-0.788306	0	CD4&CD8	CD4&CD8
2.96737e-63	rs4576860	12	131272909	7400343	ILMN_2344216	12	131274354	A/G	A	-16.7882	293	STX2	-0.787817	0	CD4&CD8	CD4&CD8
2.96737e-63	rs2157991	17	15961951	2000209	ILMN_3298167	17	15879969	G/A	A	-16.7882	293	ZSWIM7	-0.787679	0	CD4&CD8	CD4&CD8
2.96737e-63	rs2157990	17	15961993	2000209	ILMN_3298167	17	15879969	A/T	T	-16.7882	293	ZSWIM7	-0.787679	0	CD4&CD8	CD4&CD8
2.96737e-63	rs9709250	17	15962151	2000209	ILMN_3298167	17	15879969	G/A	A	-16.7882	293	ZSWIM7	-0.787679	0	CD4&CD8	CD4&CD8
2.96737e-63	rs9652827	17	15958774	2000209	ILMN_3298167	17	15879969	T/C	C	-16.7882	293	ZSWIM7	-0.787963	0	CD4&CD8	CD4&CD8
2.97739e-63	rs2878569	19	9534804	2810605	ILMN_1753782	19	9523375	C/T	T	16.7882	293	ZNF266	0.787643	0	CD4&CD8	CD4&CD8
2.97739e-63	rs56046222	19	9535127	2810605	ILMN_1753782	19	9523375	T/G	G	16.7882	293	ZNF266	0.787643	0	CD4&CD8	CD4&CD8
2.97739e-63	rs1978712	19	9530070	2810605	ILMN_1753782	19	9523375	T/C	C	16.7882	293	ZNF266	0.787643	0	CD4&CD8	CD4&CD8
2.97739e-63	rs1978435	19	9531116	2810605	ILMN_1753782	19	9523375	C/T	T	16.7882	293	ZNF266	0.787643	0	CD4&CD8	CD4&CD8
2.97739e-63	rs1978437	19	9531342	2810605	ILMN_1753782	19	9523375	A/G	G	16.7882	293	ZNF266	0.788098	0	CD4&CD8	CD4&CD8
2.97739e-63	rs871447	15	65170437	5890564	ILMN_1813139	15	65250760	C/T	T	16.7882	293	ANKDD1A	0.787673	0	CD4&CD8	CD4&CD8
2.97739e-63	rs2241356	19	9524185	2810605	ILMN_1753782	19	9523375	A/G	G	16.7882	293	ZNF266	0.787643	0	CD4&CD8	CD4&CD8
2.97739e-63	rs7254687	19	9525866	2810605	ILMN_1753782	19	9523375	C/G	G	16.7882	293	ZNF266	0.787643	0	CD4&CD8	CD4&CD8
2.97739e-63	rs7258874	19	9535016	2810605	ILMN_1753782	19	9523375	G/A	A	16.7882	293	ZNF266	0.787643	0	CD4&CD8	CD4&CD8
2.97739e-63	rs56221935	19	9535130	2810605	ILMN_1753782	19	9523375	T/C	C	16.7882	293	ZNF266	0.787643	0	CD4&CD8	CD4&CD8
2.97739e-63	rs6512122	19	9537465	2810605	ILMN_1753782	19	9523375	T/C	C	16.7882	293	ZNF266	0.788267	0	CD4&CD8	CD4&CD8
2.97739e-63	rs6512123	19	9537800	2810605	ILMN_1753782	19	9523375	T/C	C	16.7882	293	ZNF266	0.787643	0	CD4&CD8	CD4&CD8
2.97739e-63	rs7245716	19	9526001	2810605	ILMN_1753782	19	9523375	A/G	G	16.7882	293	ZNF266	0.787643	0	CD4&CD8	CD4&CD8
2.97739e-63	rs2112529	19	9532156	2810605	ILMN_1753782	19	9523375	A/G	G	16.7882	293	ZNF266	0.787643	0	CD4&CD8	CD4&CD8
2.97739e-63	rs8100415	19	9532258	2810605	ILMN_1753782	19	9523375	C/T	T	16.7882	293	ZNF266	0.787643	0	CD4&CD8	CD4&CD8
2.97739e-63	rs9920138	15	65164536	5890564	ILMN_1813139	15	65250760	C/G	G	16.7882	293	ANKDD1A	0.788268	0	CD4&CD8	CD4&CD8
5.43872e-63	rs11652025	17	15965863	2000209	ILMN_3298167	17	15879969	G/T	T	-16.7523	293	ZSWIM7	-0.787313	0	CD4&CD8	CD4&CD8
5.43872e-63	rs9471975	6	42919222	3440086	ILMN_1683279	6	42931924	T/C	T	-16.7523	293	PEX6	-0.786636	0	CD4&CD8	CD4&CD8
5.43872e-63	rs2285582	17	15968673	2000209	ILMN_3298167	17	15879969	A/G	G	-16.7523	293	ZSWIM7	-0.787088	0	CD4&CD8	CD4&CD8
5.45703e-63	rs12521208	5	64843743	5700086	ILMN_1737195	5	64814351	A/G	A	16.7523	293	CENPK	0.786586	0	CD4&CD8	CD4&CD8
5.45703e-63	rs7245932	19	9538177	2810605	ILMN_1753782	19	9523375	A/T	T	16.7523	293	ZNF266	0.787352	0	CD4&CD8	CD4&CD8
9.92208e-63	rs2475792	6	86392102	7160475	ILMN_1653794	6	86387527	C/T	C	-16.7165	293	SNHG5	-0.785932	0	CD4&CD8	CD4&CD8
9.92208e-63	rs4576860	12	131272909	5910619	ILMN_1747775	12	131274539	A/G	A	-16.7165	293	STX2	-0.785662	0	CD4&CD8	CD4&CD8
9.92208e-63	rs9344542	6	86393905	7160475	ILMN_1653794	6	86387527	C/T	C	-16.7165	293	SNHG5	-0.785974	0	CD4&CD8	CD4&CD8
9.92208e-63	rs4792708	17	15891010	2000209	ILMN_3298167	17	15879969	C/T	T	-16.7165	293	ZSWIM7	-0.786027	0	CD4&CD8	CD4&CD8
9.92208e-63	rs9353327	6	86394066	7160475	ILMN_1653794	6	86387527	T/C	T	-16.7165	293	SNHG5	-0.786017	0	CD4&CD8	CD4&CD8
9.95542e-63	rs13178551	5	64837878	5700086	ILMN_1737195	5	64814351	A/G	A	16.7165	293	CENPK	0.78618	0	CD4&CD8	CD4&CD8
9.95542e-63	rs1129187	6	42932200	3440086	ILMN_1683279	6	42931924	G/T	T	16.7165	293	PEX6	0.785723	0	CD4&CD8	CD4&CD8
9.95542e-63	rs4700085	5	64837105	5700086	ILMN_1737195	5	64814351	T/C	T	16.7165	293	CENPK	0.78618	0	CD4&CD8	CD4&CD8
9.95542e-63	rs10948061	6	42940235	3440086	ILMN_1683279	6	42931924	G/A	A	16.7165	293	PEX6	0.785981	0	CD4&CD8	CD4&CD8
9.95542e-63	rs9462857	6	42943098	3440086	ILMN_1683279	6	42931924	T/C	C	16.7165	293	PEX6	0.785716	0	CD4&CD8	CD4&CD8
9.95542e-63	rs9986447	6	42942779	3440086	ILMN_1683279	6	42931924	A/G	G	16.7165	293	PEX6	0.785703	0	CD4&CD8	CD4&CD8
9.95542e-63	rs9471983	6	42940365	3440086	ILMN_1683279	6	42931924	G/A	A	16.7165	293	PEX6	0.785981	0	CD4&CD8	CD4&CD8
9.95542e-63	rs3805951	6	42937176	3440086	ILMN_1683279	6	42931924	C/A	A	16.7165	293	PEX6	0.785871	0	CD4&CD8	CD4&CD8
9.95542e-63	rs3805952	6	42937126	3440086	ILMN_1683279	6	42931924	C/T	T	16.7165	293	PEX6	0.785871	0	CD4&CD8	CD4&CD8
9.95542e-63	rs4987173	6	42931224	3440086	ILMN_1683279	6	42931924	G/A	A	16.7165	293	PEX6	0.785682	0	CD4&CD8	CD4&CD8
9.95542e-63	rs73128934	20	21256562	1940612	ILMN_2196479	20	21370334	C/T	C	16.7165	293	XRN2	0.785802	0	CD4&CD8	CD4&CD8
9.95542e-63	rs2910686	5	96252589	2260731	ILMN_1743145	5	96249088	C/T	C	16.7165	293	ERAP2	0.786429	0	CD4&CD8	CD4&CD8
9.95542e-63	rs832891	15	65167333	5890564	ILMN_1813139	15	65250760	T/A	A	16.7165	293	ANKDD1A	0.785724	0	CD4&CD8	CD4&CD8
1.80177e-62	rs9450288	6	86221586	7160475	ILMN_1653794	6	86387527	A/T	A	-16.6808	293	SNHG5	-0.785036	0	CD4&CD8	CD4&CD8
1.80177e-62	rs2280836	8	145621556	3130349	ILMN_1654545	8	145618501	G/A	G	-16.6808	293	CPSF1	-0.784989	0	CD4&CD8	CD4&CD8
1.80177e-62	rs142373019	6	86407758	7160475	ILMN_1653794	6	86387527	T/G	T	-16.6808	293	SNHG5	-0.785253	0	CD4&CD8	CD4&CD8
1.80782e-62	rs150548349	20	21262868	1940612	ILMN_2196479	20	21370334	G/A	G	16.6808	293	XRN2	0.785225	0	CD4&CD8	CD4&CD8
1.80782e-62	rs11752813	6	42928017	3440086	ILMN_1683279	6	42931924	C/G	G	16.6808	293	PEX6	0.785147	0	CD4&CD8	CD4&CD8
1.80782e-62	rs12461912	19	9539300	2810605	ILMN_1753782	19	9523375	G/A	A	16.6808	293	ZNF266	0.784892	0	CD4&CD8	CD4&CD8
3.27869e-62	rs7712178	5	64819759	5700086	ILMN_1737195	5	64814351	T/A	T	16.6452	293	CENPK	0.784373	0	CD4&CD8	CD4&CD8
3.27869e-62	rs369085	5	64800005	5700086	ILMN_1737195	5	64814351	G/A	G	16.6452	293	CENPK	0.783801	0	CD4&CD8	CD4&CD8
3.27869e-62	rs9462858	6	42946490	3440086	ILMN_1683279	6	42931924	C/A	A	16.6452	293	PEX6	0.784138	0	CD4&CD8	CD4&CD8
3.27869e-62	rs9462859	6	42946943	3440086	ILMN_1683279	6	42931924	G/A	A	16.6452	293	PEX6	0.783673	0	CD4&CD8	CD4&CD8
3.27869e-62	rs7966443	12	21606131	2120639	ILMN_3247826	12	21608980	C/T	C	16.6452	293	PYROXD1	0.783755	0	CD4&CD8	CD4&CD8
3.27869e-62	rs6560947	13	115003468	4880521	ILMN_1727389	13	115038008	G/C	G	16.6452	293	CDC16	0.784102	0	CD4&CD8	CD4&CD8
3.27869e-62	rs7987334	13	115006851	4880521	ILMN_1727389	13	115038008	C/T	C	16.6452	293	CDC16	0.784023	0	CD4&CD8	CD4&CD8
3.27869e-62	rs7982373	13	115007089	4880521	ILMN_1727389	13	115038008	G/A	G	16.6452	293	CDC16	0.784049	0	CD4&CD8	CD4&CD8
3.27869e-62	rs7980058	12	21606127	2120639	ILMN_3247826	12	21608980	A/G	A	16.6452	293	PYROXD1	0.783755	0	CD4&CD8	CD4&CD8
3.27869e-62	rs7336692	13	115000317	4880521	ILMN_1727389	13	115038008	C/T	C	16.6452	293	CDC16	0.783998	0	CD4&CD8	CD4&CD8
3.27869e-62	rs7994573	13	115008388	4880521	ILMN_1727389	13	115038008	C/T	C	16.6452	293	CDC16	0.784081	0	CD4&CD8	CD4&CD8
3.27869e-62	rs9590405	13	114999838	4880521	ILMN_1727389	13	115038008	G/A	G	16.6452	293	CDC16	0.784176	0	CD4&CD8	CD4&CD8
3.27869e-62	rs9590404	13	114999059	4880521	ILMN_1727389	13	115038008	C/G	C	16.6452	293	CDC16	0.784176	0	CD4&CD8	CD4&CD8
3.27869e-62	rs9590492	13	115002759	4880521	ILMN_1727389	13	115038008	A/C	A	16.6452	293	CDC16	0.784139	0	CD4&CD8	CD4&CD8
3.27869e-62	rs10870597	13	114999636	4880521	ILMN_1727389	13	115038008	G/A	G	16.6452	293	CDC16	0.784176	0	CD4&CD8	CD4&CD8
3.27869e-62	rs8002514	13	115002305	4880521	ILMN_1727389	13	115038008	A/G	A	16.6452	293	CDC16	0.784139	0	CD4&CD8	CD4&CD8
5.91902e-62	rs2078050	17	15994888	2000209	ILMN_3298167	17	15879969	T/C	C	-16.6098	293	ZSWIM7	-0.782725	0	CD4&CD8	CD4&CD8
5.91902e-62	rs6599528	8	145603114	3130349	ILMN_1654545	8	145618501	C/A	C	-16.6098	293	CPSF1	-0.782519	0	CD4&CD8	CD4&CD8
5.93879e-62	rs10940040	5	64824530	5700086	ILMN_1737195	5	64814351	T/C	T	16.6098	293	CENPK	0.782869	0	CD4&CD8	CD4&CD8
5.93879e-62	rs10940043	5	64840280	5700086	ILMN_1737195	5	64814351	C/T	C	16.6098	293	CENPK	0.782857	0	CD4&CD8	CD4&CD8
5.93879e-62	rs432206	5	64858687	5700086	ILMN_1737195	5	64814351	C/G	G	16.6098	293	CENPK	0.782548	0	CD4&CD8	CD4&CD8
5.93879e-62	rs4804105	19	9545414	2810605	ILMN_1753782	19	9523375	C/T	T	16.6098	293	ZNF266	0.782962	0	CD4&CD8	CD4&CD8
5.93879e-62	rs181753	5	64787191	5700086	ILMN_1737195	5	64814351	A/G	G	16.6098	293	CENPK	0.782849	0	CD4&CD8	CD4&CD8
5.93879e-62	rs13174535	5	64845719	5700086	ILMN_1737195	5	64814351	C/T	C	16.6098	293	CENPK	0.782985	0	CD4&CD8	CD4&CD8
5.93879e-62	rs4296750	5	64823492	5700086	ILMN_1737195	5	64814351	G/A	G	16.6098	293	CENPK	0.782869	0	CD4&CD8	CD4&CD8
5.93879e-62	rs2305117	5	64847680	5700086	ILMN_1737195	5	64814351	G/A	G	16.6098	293	CENPK	0.782548	0	CD4&CD8	CD4&CD8
5.93879e-62	rs171531	5	64788843	5700086	ILMN_1737195	5	64814351	A/G	G	16.6098	293	CENPK	0.782849	0	CD4&CD8	CD4&CD8
5.93879e-62	rs6864157	5	64830766	5700086	ILMN_1737195	5	64814351	T/C	T	16.6098	293	CENPK	0.782851	0	CD4&CD8	CD4&CD8
5.93879e-62	rs166329	5	64944445	5700086	ILMN_1737195	5	64814351	C/T	T	16.6098	293	CENPK	0.782924	0	CD4&CD8	CD4&CD8
5.93879e-62	rs245550	5	64813296	5700086	ILMN_1737195	5	64814351	T/C	T	16.6098	293	CENPK	0.782849	0	CD4&CD8	CD4&CD8
5.93879e-62	rs245545	5	64786168	5700086	ILMN_1737195	5	64814351	G/C	C	16.6098	293	CENPK	0.783175	0	CD4&CD8	CD4&CD8
5.93879e-62	rs245546	5	64786853	5700086	ILMN_1737195	5	64814351	C/A	A	16.6098	293	CENPK	0.782849	0	CD4&CD8	CD4&CD8
5.93879e-62	rs245547	5	64787538	5700086	ILMN_1737195	5	64814351	T/C	C	16.6098	293	CENPK	0.782767	0	CD4&CD8	CD4&CD8
5.93879e-62	rs245548	5	64787638	5700086	ILMN_1737195	5	64814351	T/C	C	16.6098	293	CENPK	0.782849	0	CD4&CD8	CD4&CD8
5.93879e-62	rs245542	5	64783962	5700086	ILMN_1737195	5	64814351	G/A	A	16.6098	293	CENPK	0.783175	0	CD4&CD8	CD4&CD8
5.93879e-62	rs245541	5	64783403	5700086	ILMN_1737195	5	64814351	C/G	G	16.6098	293	CENPK	0.783175	0	CD4&CD8	CD4&CD8
5.93879e-62	rs245543	5	64785304	5700086	ILMN_1737195	5	64814351	C/G	G	16.6098	293	CENPK	0.783175	0	CD4&CD8	CD4&CD8
5.93879e-62	rs245544	5	64785804	5700086	ILMN_1737195	5	64814351	T/C	C	16.6098	293	CENPK	0.783175	0	CD4&CD8	CD4&CD8
5.93879e-62	rs245521	5	64789949	5700086	ILMN_1737195	5	64814351	A/G	G	16.6098	293	CENPK	0.782651	0	CD4&CD8	CD4&CD8
5.93879e-62	rs245556	5	64807642	5700086	ILMN_1737195	5	64814351	G/C	G	16.6098	293	CENPK	0.782849	0	CD4&CD8	CD4&CD8
5.93879e-62	rs245558	5	64806368	5700086	ILMN_1737195	5	64814351	A/G	A	16.6098	293	CENPK	0.782842	0	CD4&CD8	CD4&CD8
5.93879e-62	rs245561	5	64804698	5700086	ILMN_1737195	5	64814351	T/C	T	16.6098	293	CENPK	0.782849	0	CD4&CD8	CD4&CD8
5.93879e-62	rs245554	5	64809986	5700086	ILMN_1737195	5	64814351	A/G	A	16.6098	293	CENPK	0.782849	0	CD4&CD8	CD4&CD8
5.93879e-62	rs245565	5	64801331	5700086	ILMN_1737195	5	64814351	A/G	A	16.6098	293	CENPK	0.782849	0	CD4&CD8	CD4&CD8
5.93879e-62	rs245549	5	64788576	5700086	ILMN_1737195	5	64814351	T/C	C	16.6098	293	CENPK	0.782849	0	CD4&CD8	CD4&CD8
5.93879e-62	rs245555	5	64809337	5700086	ILMN_1737195	5	64814351	C/A	C	16.6098	293	CENPK	0.782849	0	CD4&CD8	CD4&CD8
5.93879e-62	rs245553	5	64810682	5700086	ILMN_1737195	5	64814351	A/T	A	16.6098	293	CENPK	0.782849	0	CD4&CD8	CD4&CD8
5.93879e-62	rs786530	5	64818120	5700086	ILMN_1737195	5	64814351	A/T	A	16.6098	293	CENPK	0.782849	0	CD4&CD8	CD4&CD8
5.93879e-62	rs786531	5	64817584	5700086	ILMN_1737195	5	64814351	C/T	C	16.6098	293	CENPK	0.782687	0	CD4&CD8	CD4&CD8
5.93879e-62	rs786533	5	64816825	5700086	ILMN_1737195	5	64814351	T/C	T	16.6098	293	CENPK	0.782849	0	CD4&CD8	CD4&CD8
5.93879e-62	rs786532	5	64817553	5700086	ILMN_1737195	5	64814351	C/G	C	16.6098	293	CENPK	0.782687	0	CD4&CD8	CD4&CD8
5.93879e-62	rs786534	5	64816646	5700086	ILMN_1737195	5	64814351	C/A	C	16.6098	293	CENPK	0.782849	0	CD4&CD8	CD4&CD8
5.93879e-62	rs786535	5	64815900	5700086	ILMN_1737195	5	64814351	C/T	C	16.6098	293	CENPK	0.782849	0	CD4&CD8	CD4&CD8
5.93879e-62	rs10805398	5	64839350	5700086	ILMN_1737195	5	64814351	T/C	T	16.6098	293	CENPK	0.782857	0	CD4&CD8	CD4&CD8
5.93879e-62	rs380327	5	64798082	5700086	ILMN_1737195	5	64814351	G/A	G	16.6098	293	CENPK	0.782849	0	CD4&CD8	CD4&CD8
5.93879e-62	rs6487231	12	21612363	2120639	ILMN_3247826	12	21608980	T/C	T	16.6098	293	PYROXD1	0.782573	0	CD4&CD8	CD4&CD8
5.93879e-62	rs6487230	12	21612337	2120639	ILMN_3247826	12	21608980	T/C	T	16.6098	293	PYROXD1	0.782573	0	CD4&CD8	CD4&CD8
5.93879e-62	rs154940	5	64902091	5700086	ILMN_1737195	5	64814351	T/C	C	16.6098	293	CENPK	0.782548	0	CD4&CD8	CD4&CD8
5.93879e-62	rs155062	5	64851412	5700086	ILMN_1737195	5	64814351	C/T	T	16.6098	293	CENPK	0.782542	0	CD4&CD8	CD4&CD8
5.93879e-62	rs155063	5	64852186	5700086	ILMN_1737195	5	64814351	G/A	A	16.6098	293	CENPK	0.782548	0	CD4&CD8	CD4&CD8
5.93879e-62	rs389082	5	64797253	5700086	ILMN_1737195	5	64814351	G/A	G	16.6098	293	CENPK	0.782849	0	CD4&CD8	CD4&CD8
5.93879e-62	rs2007877	5	64822782	5700086	ILMN_1737195	5	64814351	T/C	T	16.6098	293	CENPK	0.782869	0	CD4&CD8	CD4&CD8
5.93879e-62	rs6892213	5	64839062	5700086	ILMN_1737195	5	64814351	T/C	T	16.6098	293	CENPK	0.782857	0	CD4&CD8	CD4&CD8
5.93879e-62	rs6891597	5	64838584	5700086	ILMN_1737195	5	64814351	A/G	A	16.6098	293	CENPK	0.782857	0	CD4&CD8	CD4&CD8
5.93879e-62	rs6897886	5	64829258	5700086	ILMN_1737195	5	64814351	A/C	A	16.6098	293	CENPK	0.782851	0	CD4&CD8	CD4&CD8
5.93879e-62	rs445629	5	64797043	5700086	ILMN_1737195	5	64814351	A/G	A	16.6098	293	CENPK	0.782849	0	CD4&CD8	CD4&CD8
5.93879e-62	rs447824	5	64854624	5700086	ILMN_1737195	5	64814351	G/A	A	16.6098	293	CENPK	0.782548	0	CD4&CD8	CD4&CD8
5.93879e-62	rs13162392	5	64831517	5700086	ILMN_1737195	5	64814351	T/C	T	16.6098	293	CENPK	0.782851	0	CD4&CD8	CD4&CD8
5.93879e-62	rs13162857	5	64831795	5700086	ILMN_1737195	5	64814351	G/C	G	16.6098	293	CENPK	0.782851	0	CD4&CD8	CD4&CD8
5.93879e-62	rs13160653	5	64827281	5700086	ILMN_1737195	5	64814351	G/T	G	16.6098	293	CENPK	0.782851	0	CD4&CD8	CD4&CD8
5.93879e-62	rs42468	5	64908111	5700086	ILMN_1737195	5	64814351	G/T	T	16.6098	293	CENPK	0.782548	0	CD4&CD8	CD4&CD8
5.93879e-62	rs261253	5	64857063	5700086	ILMN_1737195	5	64814351	G/A	A	16.6098	293	CENPK	0.782548	0	CD4&CD8	CD4&CD8
5.93879e-62	rs261255	5	64850134	5700086	ILMN_1737195	5	64814351	A/G	G	16.6098	293	CENPK	0.782548	0	CD4&CD8	CD4&CD8
5.93879e-62	rs260048	5	64849701	5700086	ILMN_1737195	5	64814351	T/C	C	16.6098	293	CENPK	0.782548	0	CD4&CD8	CD4&CD8
5.93879e-62	rs79341306	5	64850219	5700086	ILMN_1737195	5	64814351	G/C	C	16.6098	293	CENPK	0.782548	0	CD4&CD8	CD4&CD8
5.93879e-62	rs12521455	5	64796940	5700086	ILMN_1737195	5	64814351	G/A	G	16.6098	293	CENPK	0.782881	0	CD4&CD8	CD4&CD8
5.93879e-62	rs12521534	5	64845876	5700086	ILMN_1737195	5	64814351	C/T	C	16.6098	293	CENPK	0.782548	0	CD4&CD8	CD4&CD8
5.93879e-62	rs12521142	5	64843435	5700086	ILMN_1737195	5	64814351	A/G	A	16.6098	293	CENPK	0.782548	0	CD4&CD8	CD4&CD8
5.93879e-62	rs12518963	5	64846236	5700086	ILMN_1737195	5	64814351	A/G	A	16.6098	293	CENPK	0.782548	0	CD4&CD8	CD4&CD8
5.93879e-62	rs56184030	5	64842536	5700086	ILMN_1737195	5	64814351	A/C	A	16.6098	293	CENPK	0.782548	0	CD4&CD8	CD4&CD8
5.93879e-62	rs706658	5	64815304	5700086	ILMN_1737195	5	64814351	C/G	C	16.6098	293	CENPK	0.782849	0	CD4&CD8	CD4&CD8
5.93879e-62	rs706657	5	64814592	5700086	ILMN_1737195	5	64814351	G/T	G	16.6098	293	CENPK	0.782849	0	CD4&CD8	CD4&CD8
5.93879e-62	rs2110165	12	21590788	2120639	ILMN_3247826	12	21608980	A/C	A	16.6098	293	PYROXD1	0.782505	0	CD4&CD8	CD4&CD8
5.93879e-62	rs8100444	19	9545374	2810605	ILMN_1753782	19	9523375	G/T	T	16.6098	293	ZNF266	0.783022	0	CD4&CD8	CD4&CD8
5.93879e-62	rs402645	5	64859027	5700086	ILMN_1737195	5	64814351	G/C	C	16.6098	293	CENPK	0.782548	0	CD4&CD8	CD4&CD8
5.93879e-62	rs402552	5	64795196	5700086	ILMN_1737195	5	64814351	A/G	G	16.6098	293	CENPK	0.782849	0	CD4&CD8	CD4&CD8
5.93879e-62	rs7722983	5	64821746	5700086	ILMN_1737195	5	64814351	C/G	C	16.6098	293	CENPK	0.782869	0	CD4&CD8	CD4&CD8
5.93879e-62	rs12234033	5	64847922	5700086	ILMN_1737195	5	64814351	A/G	A	16.6098	293	CENPK	0.782547	0	CD4&CD8	CD4&CD8
5.93879e-62	rs404781	5	64794829	5700086	ILMN_1737195	5	64814351	T/G	G	16.6098	293	CENPK	0.782849	0	CD4&CD8	CD4&CD8
1.06368e-61	rs10096524	8	145629497	3130349	ILMN_1654545	8	145618501	G/A	G	-16.5744	293	CPSF1	-0.781868	0	CD4&CD8	CD4&CD8
1.06368e-61	rs7015683	8	145611719	3130349	ILMN_1654545	8	145618501	G/T	G	-16.5744	293	CPSF1	-0.78223	0	CD4&CD8	CD4&CD8
1.06368e-61	rs12945463	17	15958185	2000209	ILMN_3298167	17	15879969	G/A	A	-16.5744	293	ZSWIM7	-0.781876	0	CD4&CD8	CD4&CD8
1.06368e-61	rs8064702	17	15995762	2000209	ILMN_3298167	17	15879969	T/C	C	-16.5744	293	ZSWIM7	-0.78216	0	CD4&CD8	CD4&CD8
1.06368e-61	rs2291135	8	145625283	3130349	ILMN_1654545	8	145618501	C/T	C	-16.5744	293	CPSF1	-0.782137	0	CD4&CD8	CD4&CD8
1.06723e-61	rs9314907	13	115015163	4880521	ILMN_1727389	13	115038008	T/C	T	16.5744	293	CDC16	0.781752	0	CD4&CD8	CD4&CD8
1.06723e-61	rs1860949	12	21587314	2120639	ILMN_3247826	12	21608980	T/C	T	16.5744	293	PYROXD1	0.781782	0	CD4&CD8	CD4&CD8
1.06723e-61	rs3782660	12	21615664	2120639	ILMN_3247826	12	21608980	C/T	C	16.5744	293	PYROXD1	0.781782	0	CD4&CD8	CD4&CD8
1.06723e-61	rs7294351	12	21608519	2120639	ILMN_3247826	12	21608980	A/G	A	16.5744	293	PYROXD1	0.781782	0	CD4&CD8	CD4&CD8
1.06723e-61	rs7295417	12	21596115	2120639	ILMN_3247826	12	21608980	A/G	A	16.5744	293	PYROXD1	0.781782	0	CD4&CD8	CD4&CD8
1.06723e-61	rs7295570	12	21596441	2120639	ILMN_3247826	12	21608980	T/A	T	16.5744	293	PYROXD1	0.781782	0	CD4&CD8	CD4&CD8
1.06723e-61	rs7298300	12	21593037	2120639	ILMN_3247826	12	21608980	C/T	C	16.5744	293	PYROXD1	0.781782	0	CD4&CD8	CD4&CD8
1.06723e-61	rs7296273	12	21596791	2120639	ILMN_3247826	12	21608980	T/G	T	16.5744	293	PYROXD1	0.781782	0	CD4&CD8	CD4&CD8
1.06723e-61	rs7297084	12	21614256	2120639	ILMN_3247826	12	21608980	A/G	A	16.5744	293	PYROXD1	0.781858	0	CD4&CD8	CD4&CD8
1.06723e-61	rs2192179	12	21607679	2120639	ILMN_3247826	12	21608980	A/G	A	16.5744	293	PYROXD1	0.781782	0	CD4&CD8	CD4&CD8
1.06723e-61	rs2192183	12	21608043	2120639	ILMN_3247826	12	21608980	G/A	G	16.5744	293	PYROXD1	0.781782	0	CD4&CD8	CD4&CD8
1.06723e-61	rs2192182	12	21608011	2120639	ILMN_3247826	12	21608980	T/G	T	16.5744	293	PYROXD1	0.781736	0	CD4&CD8	CD4&CD8
1.06723e-61	rs4551820	12	21610244	2120639	ILMN_3247826	12	21608980	C/T	C	16.5744	293	PYROXD1	0.781782	0	CD4&CD8	CD4&CD8
1.06723e-61	rs12423128	12	21611472	2120639	ILMN_3247826	12	21608980	A/G	A	16.5744	293	PYROXD1	0.781782	0	CD4&CD8	CD4&CD8
1.06723e-61	rs12423151	12	21611630	2120639	ILMN_3247826	12	21608980	A/G	A	16.5744	293	PYROXD1	0.781782	0	CD4&CD8	CD4&CD8
1.06723e-61	rs2302499	12	21608732	2120639	ILMN_3247826	12	21608980	T/C	T	16.5744	293	PYROXD1	0.781782	0	CD4&CD8	CD4&CD8
1.06723e-61	rs2302500	12	21608891	2120639	ILMN_3247826	12	21608980	C/T	C	16.5744	293	PYROXD1	0.781782	0	CD4&CD8	CD4&CD8
1.06723e-61	rs6874775	5	64843025	5700086	ILMN_1737195	5	64814351	A/G	A	16.5744	293	CENPK	0.782215	0	CD4&CD8	CD4&CD8
1.06723e-61	rs3825289	12	21615248	2120639	ILMN_3247826	12	21608980	G/T	G	16.5744	293	PYROXD1	0.781782	0	CD4&CD8	CD4&CD8
1.06723e-61	rs3825287	12	21614903	2120639	ILMN_3247826	12	21608980	G/A	G	16.5744	293	PYROXD1	0.781782	0	CD4&CD8	CD4&CD8
1.06723e-61	rs7136175	12	21595064	2120639	ILMN_3247826	12	21608980	A/G	A	16.5744	293	PYROXD1	0.781782	0	CD4&CD8	CD4&CD8
1.06723e-61	rs7136265	12	21595414	2120639	ILMN_3247826	12	21608980	C/A	C	16.5744	293	PYROXD1	0.781782	0	CD4&CD8	CD4&CD8
1.06723e-61	rs7136257	12	21595390	2120639	ILMN_3247826	12	21608980	G/A	G	16.5744	293	PYROXD1	0.781782	0	CD4&CD8	CD4&CD8
1.06723e-61	rs7138359	12	21613867	2120639	ILMN_3247826	12	21608980	G/A	G	16.5744	293	PYROXD1	0.781782	0	CD4&CD8	CD4&CD8
1.06723e-61	rs7137034	12	21595724	2120639	ILMN_3247826	12	21608980	A/G	A	16.5744	293	PYROXD1	0.781782	0	CD4&CD8	CD4&CD8
1.06723e-61	rs7131777	12	21594028	2120639	ILMN_3247826	12	21608980	T/C	T	16.5744	293	PYROXD1	0.781782	0	CD4&CD8	CD4&CD8
1.06723e-61	rs61926294	12	21610693	2120639	ILMN_3247826	12	21608980	T/A	T	16.5744	293	PYROXD1	0.781782	0	CD4&CD8	CD4&CD8
1.06723e-61	rs2058464	12	21590621	2120639	ILMN_3247826	12	21608980	C/T	C	16.5744	293	PYROXD1	0.781782	0	CD4&CD8	CD4&CD8
1.06723e-61	rs7134243	12	21603801	2120639	ILMN_3247826	12	21608980	C/T	C	16.5744	293	PYROXD1	0.781782	0	CD4&CD8	CD4&CD8
1.06723e-61	rs1476907	12	21600443	2120639	ILMN_3247826	12	21608980	C/T	C	16.5744	293	PYROXD1	0.781782	0	CD4&CD8	CD4&CD8
1.06723e-61	rs1476905	12	21599006	2120639	ILMN_3247826	12	21608980	G/A	G	16.5744	293	PYROXD1	0.781782	0	CD4&CD8	CD4&CD8
1.06723e-61	rs1476904	12	21598884	2120639	ILMN_3247826	12	21608980	A/G	A	16.5744	293	PYROXD1	0.781782	0	CD4&CD8	CD4&CD8
1.06723e-61	rs1476906	12	21600406	2120639	ILMN_3247826	12	21608980	C/G	C	16.5744	293	PYROXD1	0.781782	0	CD4&CD8	CD4&CD8
1.06723e-61	rs7133827	12	21612706	2120639	ILMN_3247826	12	21608980	G/A	G	16.5744	293	PYROXD1	0.78185	0	CD4&CD8	CD4&CD8
1.06723e-61	rs4388944	12	21609288	2120639	ILMN_3247826	12	21608980	T/C	T	16.5744	293	PYROXD1	0.781782	0	CD4&CD8	CD4&CD8
1.06723e-61	rs4388943	12	21609222	2120639	ILMN_3247826	12	21608980	T/G	T	16.5744	293	PYROXD1	0.781782	0	CD4&CD8	CD4&CD8
1.06723e-61	rs3213211	12	21615257	2120639	ILMN_3247826	12	21608980	A/G	A	16.5744	293	PYROXD1	0.781782	0	CD4&CD8	CD4&CD8
1.06723e-61	rs10770812	12	21604740	2120639	ILMN_3247826	12	21608980	T/C	T	16.5744	293	PYROXD1	0.781782	0	CD4&CD8	CD4&CD8
1.06723e-61	rs10770813	12	21607514	2120639	ILMN_3247826	12	21608980	C/T	C	16.5744	293	PYROXD1	0.781782	0	CD4&CD8	CD4&CD8
1.06723e-61	rs10770815	12	21616305	2120639	ILMN_3247826	12	21608980	T/C	T	16.5744	293	PYROXD1	0.781782	0	CD4&CD8	CD4&CD8
1.06723e-61	rs10770814	12	21615318	2120639	ILMN_3247826	12	21608980	T/C	T	16.5744	293	PYROXD1	0.781782	0	CD4&CD8	CD4&CD8
1.06723e-61	rs6487228	12	21611981	2120639	ILMN_3247826	12	21608980	C/T	C	16.5744	293	PYROXD1	0.781782	0	CD4&CD8	CD4&CD8
1.06723e-61	rs6487226	12	21610027	2120639	ILMN_3247826	12	21608980	A/G	A	16.5744	293	PYROXD1	0.781782	0	CD4&CD8	CD4&CD8
1.06723e-61	rs6487222	12	21590226	2120639	ILMN_3247826	12	21608980	G/A	G	16.5744	293	PYROXD1	0.781782	0	CD4&CD8	CD4&CD8
1.06723e-61	rs6487223	12	21590397	2120639	ILMN_3247826	12	21608980	C/T	C	16.5744	293	PYROXD1	0.781782	0	CD4&CD8	CD4&CD8
1.06723e-61	rs6487227	12	21610124	2120639	ILMN_3247826	12	21608980	G/A	G	16.5744	293	PYROXD1	0.781782	0	CD4&CD8	CD4&CD8
1.06723e-61	rs6487229	12	21612183	2120639	ILMN_3247826	12	21608980	G/A	G	16.5744	293	PYROXD1	0.781782	0	CD4&CD8	CD4&CD8
1.06723e-61	rs11046056	12	21600737	2120639	ILMN_3247826	12	21608980	A/G	A	16.5744	293	PYROXD1	0.781738	0	CD4&CD8	CD4&CD8
1.06723e-61	rs11046070	12	21613148	2120639	ILMN_3247826	12	21608980	T/C	T	16.5744	293	PYROXD1	0.78177	0	CD4&CD8	CD4&CD8
1.06723e-61	rs11046069	12	21613114	2120639	ILMN_3247826	12	21608980	A/T	A	16.5744	293	PYROXD1	0.78159	0	CD4&CD8	CD4&CD8
1.06723e-61	rs11046050	12	21593809	2120639	ILMN_3247826	12	21608980	A/G	A	16.5744	293	PYROXD1	0.781782	0	CD4&CD8	CD4&CD8
1.06723e-61	rs11046073	12	21616598	2120639	ILMN_3247826	12	21608980	T/C	T	16.5744	293	PYROXD1	0.781782	0	CD4&CD8	CD4&CD8
1.06723e-61	rs11046055	12	21600639	2120639	ILMN_3247826	12	21608980	G/T	G	16.5744	293	PYROXD1	0.781782	0	CD4&CD8	CD4&CD8
1.06723e-61	rs7957200	12	21586199	2120639	ILMN_3247826	12	21608980	C/T	C	16.5744	293	PYROXD1	0.781727	0	CD4&CD8	CD4&CD8
1.06723e-61	rs10841819	12	21615935	2120639	ILMN_3247826	12	21608980	T/A	T	16.5744	293	PYROXD1	0.781782	0	CD4&CD8	CD4&CD8
1.06723e-61	rs10841815	12	21604518	2120639	ILMN_3247826	12	21608980	G/A	G	16.5744	293	PYROXD1	0.781782	0	CD4&CD8	CD4&CD8
1.06723e-61	rs7964140	12	21609733	2120639	ILMN_3247826	12	21608980	G/A	G	16.5744	293	PYROXD1	0.781782	0	CD4&CD8	CD4&CD8
1.06723e-61	rs7964568	12	21609907	2120639	ILMN_3247826	12	21608980	A/G	A	16.5744	293	PYROXD1	0.781782	0	CD4&CD8	CD4&CD8
1.06723e-61	rs1963330	12	21598195	2120639	ILMN_3247826	12	21608980	A/G	A	16.5744	293	PYROXD1	0.781782	0	CD4&CD8	CD4&CD8
1.06723e-61	rs7987485	13	115006932	4880521	ILMN_1727389	13	115038008	C/T	C	16.5744	293	CDC16	0.781789	0	CD4&CD8	CD4&CD8
1.06723e-61	rs7321688	13	115000365	4880521	ILMN_1727389	13	115038008	A/C	A	16.5744	293	CDC16	0.782012	0	CD4&CD8	CD4&CD8
1.06723e-61	rs7324744	13	115008038	4880521	ILMN_1727389	13	115038008	G/A	G	16.5744	293	CDC16	0.781789	0	CD4&CD8	CD4&CD8
1.06723e-61	rs7989142	13	115005979	4880521	ILMN_1727389	13	115038008	G/C	G	16.5744	293	CDC16	0.781789	0	CD4&CD8	CD4&CD8
1.06723e-61	rs2159948	12	21601503	2120639	ILMN_3247826	12	21608980	C/T	C	16.5744	293	PYROXD1	0.781782	0	CD4&CD8	CD4&CD8
1.06723e-61	rs2159947	12	21601491	2120639	ILMN_3247826	12	21608980	T/C	T	16.5744	293	PYROXD1	0.781782	0	CD4&CD8	CD4&CD8
1.06723e-61	rs11608659	12	21595492	2120639	ILMN_3247826	12	21608980	C/T	C	16.5744	293	PYROXD1	0.781782	0	CD4&CD8	CD4&CD8
1.06723e-61	rs11608682	12	21595633	2120639	ILMN_3247826	12	21608980	C/T	C	16.5744	293	PYROXD1	0.781782	0	CD4&CD8	CD4&CD8
1.06723e-61	rs7980474	12	21606769	2120639	ILMN_3247826	12	21608980	T/A	T	16.5744	293	PYROXD1	0.781782	0	CD4&CD8	CD4&CD8
1.06723e-61	rs7980957	12	21606998	2120639	ILMN_3247826	12	21608980	A/G	A	16.5744	293	PYROXD1	0.781782	0	CD4&CD8	CD4&CD8
1.06723e-61	rs4423237	12	21610414	2120639	ILMN_3247826	12	21608980	T/A	T	16.5744	293	PYROXD1	0.781782	0	CD4&CD8	CD4&CD8
1.06723e-61	rs17291250	13	115013033	4880521	ILMN_1727389	13	115038008	G/A	G	16.5744	293	CDC16	0.781772	0	CD4&CD8	CD4&CD8
1.06723e-61	rs7310953	12	21601762	2120639	ILMN_3247826	12	21608980	G/T	G	16.5744	293	PYROXD1	0.781782	0	CD4&CD8	CD4&CD8
1.06723e-61	rs2215734	12	21604108	2120639	ILMN_3247826	12	21608980	A/G	A	16.5744	293	PYROXD1	0.781782	0	CD4&CD8	CD4&CD8
1.06723e-61	rs3919535	12	21607512	2120639	ILMN_3247826	12	21608980	G/T	G	16.5744	293	PYROXD1	0.781782	0	CD4&CD8	CD4&CD8
1.06723e-61	rs3759229	12	21605157	2120639	ILMN_3247826	12	21608980	C/A	C	16.5744	293	PYROXD1	0.781782	0	CD4&CD8	CD4&CD8
1.06723e-61	rs738028	12	21592406	2120639	ILMN_3247826	12	21608980	T/A	T	16.5744	293	PYROXD1	0.781782	0	CD4&CD8	CD4&CD8
1.06723e-61	rs738029	12	21592546	2120639	ILMN_3247826	12	21608980	T/A	T	16.5744	293	PYROXD1	0.781782	0	CD4&CD8	CD4&CD8
1.06723e-61	rs7994556	13	114998076	4880521	ILMN_1727389	13	115038008	T/C	T	16.5744	293	CDC16	0.781977	0	CD4&CD8	CD4&CD8
1.06723e-61	rs810781	20	21447889	1940612	ILMN_2196479	20	21370334	C/A	C	16.5744	293	XRN2	0.781872	0	CD4&CD8	CD4&CD8
1.06723e-61	rs4762829	12	21603344	2120639	ILMN_3247826	12	21608980	G/A	G	16.5744	293	PYROXD1	0.781782	0	CD4&CD8	CD4&CD8
1.06723e-61	rs4762833	12	21605755	2120639	ILMN_3247826	12	21608980	G/A	G	16.5744	293	PYROXD1	0.781782	0	CD4&CD8	CD4&CD8
1.06723e-61	rs7308263	12	21596018	2120639	ILMN_3247826	12	21608980	G/T	G	16.5744	293	PYROXD1	0.781782	0	CD4&CD8	CD4&CD8
1.06723e-61	rs27137	5	64966518	5700086	ILMN_1737195	5	64814351	G/C	C	16.5744	293	CENPK	0.782261	0	CD4&CD8	CD4&CD8
1.06723e-61	rs27136	5	64966749	5700086	ILMN_1737195	5	64814351	G/A	A	16.5744	293	CENPK	0.782266	0	CD4&CD8	CD4&CD8
1.06723e-61	rs7309539	12	21613923	2120639	ILMN_3247826	12	21608980	C/T	C	16.5744	293	PYROXD1	0.781782	0	CD4&CD8	CD4&CD8
1.06723e-61	rs7303408	12	21603819	2120639	ILMN_3247826	12	21608980	C/A	C	16.5744	293	PYROXD1	0.781782	0	CD4&CD8	CD4&CD8
1.06723e-61	rs10412150	19	9542824	2810605	ILMN_1753782	19	9523375	A/G	G	16.5744	293	ZNF266	0.781603	0	CD4&CD8	CD4&CD8
1.06723e-61	rs9590409	13	115040497	4880521	ILMN_1727389	13	115038008	A/G	A	16.5744	293	CDC16	0.781789	0	CD4&CD8	CD4&CD8
1.06723e-61	rs9590403	13	114998795	4880521	ILMN_1727389	13	115038008	T/C	T	16.5744	293	CDC16	0.781941	0	CD4&CD8	CD4&CD8
1.06723e-61	rs9590494	13	115006498	4880521	ILMN_1727389	13	115038008	A/C	A	16.5744	293	CDC16	0.781789	0	CD4&CD8	CD4&CD8
1.06723e-61	rs2417979	12	21591785	2120639	ILMN_3247826	12	21608980	C/G	C	16.5744	293	PYROXD1	0.781657	0	CD4&CD8	CD4&CD8
1.06723e-61	rs2417980	12	21591828	2120639	ILMN_3247826	12	21608980	A/G	A	16.5744	293	PYROXD1	0.781612	0	CD4&CD8	CD4&CD8
1.06723e-61	rs2417982	12	21591921	2120639	ILMN_3247826	12	21608980	G/T	G	16.5744	293	PYROXD1	0.781612	0	CD4&CD8	CD4&CD8
1.06723e-61	rs2417983	12	21592094	2120639	ILMN_3247826	12	21608980	T/G	T	16.5744	293	PYROXD1	0.781782	0	CD4&CD8	CD4&CD8
1.06723e-61	rs2417981	12	21591847	2120639	ILMN_3247826	12	21608980	A/G	A	16.5744	293	PYROXD1	0.781612	0	CD4&CD8	CD4&CD8
1.06723e-61	rs714357	12	21597514	2120639	ILMN_3247826	12	21608980	A/G	A	16.5744	293	PYROXD1	0.781782	0	CD4&CD8	CD4&CD8
1.06723e-61	rs714356	12	21597246	2120639	ILMN_3247826	12	21608980	G/A	G	16.5744	293	PYROXD1	0.781782	0	CD4&CD8	CD4&CD8
1.06723e-61	rs2039090	13	115012778	4880521	ILMN_1727389	13	115038008	T/C	T	16.5744	293	CDC16	0.781772	0	CD4&CD8	CD4&CD8
1.06723e-61	rs2039091	13	115012692	4880521	ILMN_1727389	13	115038008	T/G	T	16.5744	293	CDC16	0.781772	0	CD4&CD8	CD4&CD8
1.06723e-61	rs12234093	5	64847852	5700086	ILMN_1737195	5	64814351	C/T	C	16.5744	293	CENPK	0.782476	0	CD4&CD8	CD4&CD8
1.90914e-61	rs10093202	8	145592444	3130349	ILMN_1654545	8	145618501	C/T	C	-16.5392	293	CPSF1	-0.780798	0	CD4&CD8	CD4&CD8
1.90914e-61	rs178831	17	16080849	2000209	ILMN_3298167	17	15879969	G/A	A	-16.5392	293	ZSWIM7	-0.780801	0	CD4&CD8	CD4&CD8
1.90914e-61	rs7762321	6	86412146	7160475	ILMN_1653794	6	86387527	A/G	A	-16.5392	293	SNHG5	-0.780798	0	CD4&CD8	CD4&CD8
1.90914e-61	rs7752502	6	86410651	7160475	ILMN_1653794	6	86387527	C/T	C	-16.5392	293	SNHG5	-0.780798	0	CD4&CD8	CD4&CD8
1.90914e-61	rs2280837	8	145620296	3130349	ILMN_1654545	8	145618501	G/C	G	-16.5392	293	CPSF1	-0.781061	0	CD4&CD8	CD4&CD8
1.90914e-61	rs1173417	6	86403941	7160475	ILMN_1653794	6	86387527	C/T	C	-16.5392	293	SNHG5	-0.780798	0	CD4&CD8	CD4&CD8
1.90914e-61	rs1173419	6	86402163	7160475	ILMN_1653794	6	86387527	C/T	C	-16.5392	293	SNHG5	-0.780798	0	CD4&CD8	CD4&CD8
1.90914e-61	rs6454481	6	86409998	7160475	ILMN_1653794	6	86387527	T/C	T	-16.5392	293	SNHG5	-0.781087	0	CD4&CD8	CD4&CD8
1.91549e-61	rs95899	5	64782600	5700086	ILMN_1737195	5	64814351	T/C	C	16.5392	293	CENPK	0.780742	0	CD4&CD8	CD4&CD8
1.91549e-61	rs61926296	12	21613313	2120639	ILMN_3247826	12	21608980	A/G	A	16.5392	293	PYROXD1	0.780849	0	CD4&CD8	CD4&CD8
1.91549e-61	rs10948059	6	42928461	3440086	ILMN_1683279	6	42931924	C/T	T	16.5392	293	PEX6	0.78064	0	CD4&CD8	CD4&CD8
1.91549e-61	rs11046064	12	21605366	2120639	ILMN_3247826	12	21608980	T/G	T	16.5392	293	PYROXD1	0.780809	0	CD4&CD8	CD4&CD8
1.91549e-61	rs37251	5	64923406	5700086	ILMN_1737195	5	64814351	A/G	G	16.5392	293	CENPK	0.780562	0	CD4&CD8	CD4&CD8
1.91549e-61	rs37345	5	64959649	5700086	ILMN_1737195	5	64814351	A/G	G	16.5392	293	CENPK	0.780664	0	CD4&CD8	CD4&CD8
1.91549e-61	rs37347	5	64957686	5700086	ILMN_1737195	5	64814351	G/A	A	16.5392	293	CENPK	0.78067	0	CD4&CD8	CD4&CD8
1.91549e-61	rs37348	5	64957427	5700086	ILMN_1737195	5	64814351	T/C	C	16.5392	293	CENPK	0.78067	0	CD4&CD8	CD4&CD8
1.91549e-61	rs37346	5	64957718	5700086	ILMN_1737195	5	64814351	C/T	T	16.5392	293	CENPK	0.78067	0	CD4&CD8	CD4&CD8
1.91549e-61	rs467436	5	64859926	5700086	ILMN_1737195	5	64814351	A/T	T	16.5392	293	CENPK	0.781384	0	CD4&CD8	CD4&CD8
1.91549e-61	rs33395	5	64779013	5700086	ILMN_1737195	5	64814351	G/A	A	16.5392	293	CENPK	0.780581	0	CD4&CD8	CD4&CD8
1.91549e-61	rs4762832	12	21605622	2120639	ILMN_3247826	12	21608980	T/C	T	16.5392	293	PYROXD1	0.781486	0	CD4&CD8	CD4&CD8
1.91549e-61	rs27394	5	64965757	5700086	ILMN_1737195	5	64814351	A/G	G	16.5392	293	CENPK	0.780775	0	CD4&CD8	CD4&CD8
3.42238e-61	rs1109138	1	110277949	7150598	ILMN_1736184	1	110276633	C/T	T	-16.5041	293	GSTM3	-0.779603	0	CD4&CD8	CD4&CD8
3.42238e-61	rs10735234	1	110281941	7150598	ILMN_1736184	1	110276633	A/G	G	-16.5041	293	GSTM3	-0.779603	0	CD4&CD8	CD4&CD8
3.42238e-61	rs4970736	1	110272645	7150598	ILMN_1736184	1	110276633	T/C	C	-16.5041	293	GSTM3	-0.779603	0	CD4&CD8	CD4&CD8
3.43374e-61	rs181752	5	64791876	5700086	ILMN_1737195	5	64814351	G/A	A	16.5041	293	CENPK	0.780371	0	CD4&CD8	CD4&CD8
3.43374e-61	rs13170899	5	64848738	5700086	ILMN_1737195	5	64814351	C/G	C	16.5041	293	CENPK	0.77984	0	CD4&CD8	CD4&CD8
3.43374e-61	rs6907751	6	42944850	3440086	ILMN_1683279	6	42931924	C/T	T	16.5041	293	PEX6	0.780023	0	CD4&CD8	CD4&CD8
3.43374e-61	rs245520	5	64792219	5700086	ILMN_1737195	5	64814351	G/A	A	16.5041	293	CENPK	0.780371	0	CD4&CD8	CD4&CD8
3.43374e-61	rs245519	5	64792839	5700086	ILMN_1737195	5	64814351	G/A	A	16.5041	293	CENPK	0.780371	0	CD4&CD8	CD4&CD8
3.43374e-61	rs245564	5	64802641	5700086	ILMN_1737195	5	64814351	G/T	G	16.5041	293	CENPK	0.780371	0	CD4&CD8	CD4&CD8
3.43374e-61	rs245537	5	64781617	5700086	ILMN_1737195	5	64814351	C/G	G	16.5041	293	CENPK	0.780287	0	CD4&CD8	CD4&CD8
3.43374e-61	rs79871714	5	64826562	5700086	ILMN_1737195	5	64814351	G/C	G	16.5041	293	CENPK	0.780248	0	CD4&CD8	CD4&CD8
3.43374e-61	rs9462856	6	42926024	3440086	ILMN_1683279	6	42931924	T/C	C	16.5041	293	PEX6	0.780055	0	CD4&CD8	CD4&CD8
3.43374e-61	rs13157797	5	64830790	5700086	ILMN_1737195	5	64814351	C/G	C	16.5041	293	CENPK	0.780141	0	CD4&CD8	CD4&CD8
3.43374e-61	rs152066	5	64947353	5700086	ILMN_1737195	5	64814351	A/G	G	16.5041	293	CENPK	0.780049	0	CD4&CD8	CD4&CD8
3.43374e-61	rs154847	5	64905780	5700086	ILMN_1737195	5	64814351	C/G	G	16.5041	293	CENPK	0.779891	0	CD4&CD8	CD4&CD8
3.43374e-61	rs154852	5	64947209	5700086	ILMN_1737195	5	64814351	A/G	G	16.5041	293	CENPK	0.780049	0	CD4&CD8	CD4&CD8
3.43374e-61	rs154853	5	64946836	5700086	ILMN_1737195	5	64814351	T/G	G	16.5041	293	CENPK	0.780049	0	CD4&CD8	CD4&CD8
3.43374e-61	rs155061	5	64851146	5700086	ILMN_1737195	5	64814351	G/A	A	16.5041	293	CENPK	0.77984	0	CD4&CD8	CD4&CD8
3.43374e-61	rs9471985	6	42941324	3440086	ILMN_1683279	6	42931924	T/C	C	16.5041	293	PEX6	0.779736	0	CD4&CD8	CD4&CD8
3.43374e-61	rs149333	5	64972648	5700086	ILMN_1737195	5	64814351	T/A	A	16.5041	293	CENPK	0.780118	0	CD4&CD8	CD4&CD8
3.43374e-61	rs149303	5	64972473	5700086	ILMN_1737195	5	64814351	C/T	T	16.5041	293	CENPK	0.780118	0	CD4&CD8	CD4&CD8
3.43374e-61	rs260041	5	64945381	5700086	ILMN_1737195	5	64814351	T/C	C	16.5041	293	CENPK	0.780035	0	CD4&CD8	CD4&CD8
3.43374e-61	rs260042	5	64945129	5700086	ILMN_1737195	5	64814351	C/T	T	16.5041	293	CENPK	0.77995	0	CD4&CD8	CD4&CD8
3.43374e-61	rs42884	5	64952870	5700086	ILMN_1737195	5	64814351	C/T	T	16.5041	293	CENPK	0.780182	0	CD4&CD8	CD4&CD8
3.43374e-61	rs42961	5	64954895	5700086	ILMN_1737195	5	64814351	C/T	T	16.5041	293	CENPK	0.78023	0	CD4&CD8	CD4&CD8
3.43374e-61	rs259743	5	64949165	5700086	ILMN_1737195	5	64814351	A/G	G	16.5041	293	CENPK	0.779996	0	CD4&CD8	CD4&CD8
3.43374e-61	rs809220	20	21414037	1940612	ILMN_2196479	20	21370334	C/T	C	16.5041	293	XRN2	0.779726	0	CD4&CD8	CD4&CD8
3.43374e-61	rs9296406	6	42940810	3440086	ILMN_1683279	6	42931924	T/C	C	16.5041	293	PEX6	0.779585	0	CD4&CD8	CD4&CD8
3.43374e-61	rs37253	5	64921752	5700086	ILMN_1737195	5	64814351	C/T	T	16.5041	293	CENPK	0.779952	0	CD4&CD8	CD4&CD8
3.43374e-61	rs37350	5	64956366	5700086	ILMN_1737195	5	64814351	G/A	A	16.5041	293	CENPK	0.780459	0	CD4&CD8	CD4&CD8
3.43374e-61	rs37352	5	64954640	5700086	ILMN_1737195	5	64814351	G/A	A	16.5041	293	CENPK	0.779667	0	CD4&CD8	CD4&CD8
3.43374e-61	rs467976	5	64945570	5700086	ILMN_1737195	5	64814351	C/G	G	16.5041	293	CENPK	0.780035	0	CD4&CD8	CD4&CD8
3.43374e-61	rs468821	5	64869624	5700086	ILMN_1737195	5	64814351	C/T	T	16.5041	293	CENPK	0.779616	0	CD4&CD8	CD4&CD8
3.43374e-61	rs469586	5	64916641	5700086	ILMN_1737195	5	64814351	G/A	A	16.5041	293	CENPK	0.779838	0	CD4&CD8	CD4&CD8
3.43374e-61	rs3293	6	42938377	3440086	ILMN_1683279	6	42931924	G/T	T	16.5041	293	PEX6	0.779517	0	CD4&CD8	CD4&CD8
3.43374e-61	rs27148	5	64948611	5700086	ILMN_1737195	5	64814351	G/A	A	16.5041	293	CENPK	0.78009	0	CD4&CD8	CD4&CD8
3.43374e-61	rs27144	5	64951033	5700086	ILMN_1737195	5	64814351	G/T	T	16.5041	293	CENPK	0.780102	0	CD4&CD8	CD4&CD8
3.43374e-61	rs27146	5	64949711	5700086	ILMN_1737195	5	64814351	T/C	C	16.5041	293	CENPK	0.780157	0	CD4&CD8	CD4&CD8
3.43374e-61	rs27145	5	64950649	5700086	ILMN_1737195	5	64814351	A/T	T	16.5041	293	CENPK	0.780131	0	CD4&CD8	CD4&CD8
3.43374e-61	rs27143	5	64954028	5700086	ILMN_1737195	5	64814351	A/G	G	16.5041	293	CENPK	0.780221	0	CD4&CD8	CD4&CD8
3.43374e-61	rs2416800	9	123544003	5390553	ILMN_3236498	9	123616234	G/A	A	16.5041	293	PSMD5-AS1	0.779863	0	CD4&CD8	CD4&CD8
3.43374e-61	rs66889039	5	64843262	5700086	ILMN_1737195	5	64814351	T/G	T	16.5041	293	CENPK	0.77984	0	CD4&CD8	CD4&CD8
3.43374e-61	rs192174	5	64804226	5700086	ILMN_1737195	5	64814351	C/T	C	16.5041	293	CENPK	0.780371	0	CD4&CD8	CD4&CD8
6.10727e-61	rs7207463	17	16004259	2000209	ILMN_3298167	17	15879969	G/A	A	-16.4691	293	ZSWIM7	-0.779406	0	CD4&CD8	CD4&CD8
6.10727e-61	rs4380978	8	145599466	3130349	ILMN_1654545	8	145618501	C/G	C	-16.4691	293	CPSF1	-0.778651	0	CD4&CD8	CD4&CD8
6.10727e-61	rs7010536	8	145611530	3130349	ILMN_1654545	8	145618501	T/A	T	-16.4691	293	CPSF1	-0.778995	0	CD4&CD8	CD4&CD8
6.10727e-61	rs2285580	17	16005187	2000209	ILMN_3298167	17	15879969	C/T	T	-16.4691	293	ZSWIM7	-0.779406	0	CD4&CD8	CD4&CD8
6.10727e-61	rs10111654	8	145602304	3130349	ILMN_1654545	8	145618501	C/T	C	-16.4691	293	CPSF1	-0.779031	0	CD4&CD8	CD4&CD8
6.12749e-61	rs187409	5	64870746	5700086	ILMN_1737195	5	64814351	G/A	A	16.4691	293	CENPK	0.779354	0	CD4&CD8	CD4&CD8
6.12749e-61	rs61511730	5	64890479	5700086	ILMN_1737195	5	64814351	C/A	A	16.4691	293	CENPK	0.779232	0	CD4&CD8	CD4&CD8
6.12749e-61	rs184874	5	64904329	5700086	ILMN_1737195	5	64814351	A/C	C	16.4691	293	CENPK	0.779232	0	CD4&CD8	CD4&CD8
6.12749e-61	rs1129186	6	42932202	3440086	ILMN_1683279	6	42931924	C/T	T	16.4691	293	PEX6	0.77926	0	CD4&CD8	CD4&CD8
6.12749e-61	rs246398	5	64888071	5700086	ILMN_1737195	5	64814351	A/G	G	16.4691	293	CENPK	0.779232	0	CD4&CD8	CD4&CD8
6.12749e-61	rs246367	5	64920491	5700086	ILMN_1737195	5	64814351	C/T	T	16.4691	293	CENPK	0.779232	0	CD4&CD8	CD4&CD8
6.12749e-61	rs246400	5	64885885	5700086	ILMN_1737195	5	64814351	T/C	C	16.4691	293	CENPK	0.779232	0	CD4&CD8	CD4&CD8
6.12749e-61	rs13182106	5	64842054	5700086	ILMN_1737195	5	64814351	G/T	G	16.4691	293	CENPK	0.778629	0	CD4&CD8	CD4&CD8
6.12749e-61	rs9462855	6	42925936	3440086	ILMN_1683279	6	42931924	G/C	C	16.4691	293	PEX6	0.778527	0	CD4&CD8	CD4&CD8
6.12749e-61	rs4714644	6	42934818	3440086	ILMN_1683279	6	42931924	T/C	C	16.4691	293	PEX6	0.77925	0	CD4&CD8	CD4&CD8
6.12749e-61	rs3818554	6	42934620	3440086	ILMN_1683279	6	42931924	C/T	T	16.4691	293	PEX6	0.77926	0	CD4&CD8	CD4&CD8
6.12749e-61	rs7760250	6	42929839	3440086	ILMN_1683279	6	42931924	G/A	A	16.4691	293	PEX6	0.779192	0	CD4&CD8	CD4&CD8
6.12749e-61	rs152060	5	64904629	5700086	ILMN_1737195	5	64814351	G/C	C	16.4691	293	CENPK	0.779232	0	CD4&CD8	CD4&CD8
6.12749e-61	rs152059	5	64903586	5700086	ILMN_1737195	5	64814351	A/T	T	16.4691	293	CENPK	0.779232	0	CD4&CD8	CD4&CD8
6.12749e-61	rs152063	5	64864657	5700086	ILMN_1737195	5	64814351	C/A	A	16.4691	293	CENPK	0.779314	0	CD4&CD8	CD4&CD8
6.12749e-61	rs154631	5	64978327	5700086	ILMN_1737195	5	64814351	A/G	G	16.4691	293	CENPK	0.778862	0	CD4&CD8	CD4&CD8
6.12749e-61	rs154943	5	64901002	5700086	ILMN_1737195	5	64814351	G/A	A	16.4691	293	CENPK	0.779232	0	CD4&CD8	CD4&CD8
6.12749e-61	rs154942	5	64901653	5700086	ILMN_1737195	5	64814351	C/T	T	16.4691	293	CENPK	0.779232	0	CD4&CD8	CD4&CD8
6.12749e-61	rs154949	5	64871094	5700086	ILMN_1737195	5	64814351	A/G	G	16.4691	293	CENPK	0.779354	0	CD4&CD8	CD4&CD8
6.12749e-61	rs154951	5	64865068	5700086	ILMN_1737195	5	64814351	A/G	G	16.4691	293	CENPK	0.779314	0	CD4&CD8	CD4&CD8
6.12749e-61	rs154950	5	64864224	5700086	ILMN_1737195	5	64814351	A/G	G	16.4691	293	CENPK	0.779314	0	CD4&CD8	CD4&CD8
6.12749e-61	rs154861	5	64897055	5700086	ILMN_1737195	5	64814351	A/G	G	16.4691	293	CENPK	0.779232	0	CD4&CD8	CD4&CD8
6.12749e-61	rs154856	5	64887915	5700086	ILMN_1737195	5	64814351	G/T	T	16.4691	293	CENPK	0.779232	0	CD4&CD8	CD4&CD8
6.12749e-61	rs154857	5	64889079	5700086	ILMN_1737195	5	64814351	T/C	C	16.4691	293	CENPK	0.779232	0	CD4&CD8	CD4&CD8
6.12749e-61	rs154858	5	64889635	5700086	ILMN_1737195	5	64814351	A/G	G	16.4691	293	CENPK	0.779232	0	CD4&CD8	CD4&CD8
6.12749e-61	rs154859	5	64892611	5700086	ILMN_1737195	5	64814351	T/A	A	16.4691	293	CENPK	0.779232	0	CD4&CD8	CD4&CD8
6.12749e-61	rs154854	5	64919991	5700086	ILMN_1737195	5	64814351	A/G	G	16.4691	293	CENPK	0.779232	0	CD4&CD8	CD4&CD8
6.12749e-61	rs154941	5	64901846	5700086	ILMN_1737195	5	64814351	A/G	G	16.4691	293	CENPK	0.779232	0	CD4&CD8	CD4&CD8
6.12749e-61	rs155064	5	64874128	5700086	ILMN_1737195	5	64814351	A/T	T	16.4691	293	CENPK	0.779232	0	CD4&CD8	CD4&CD8
6.12749e-61	rs462907	5	64919877	5700086	ILMN_1737195	5	64814351	G/C	C	16.4691	293	CENPK	0.779258	0	CD4&CD8	CD4&CD8
6.12749e-61	rs9471982	6	42935998	3440086	ILMN_1683279	6	42931924	G/A	A	16.4691	293	PEX6	0.779439	0	CD4&CD8	CD4&CD8
6.12749e-61	rs9471974	6	42918984	3440086	ILMN_1683279	6	42931924	T/A	A	16.4691	293	PEX6	0.779483	0	CD4&CD8	CD4&CD8
6.12749e-61	rs460262	5	64863832	5700086	ILMN_1737195	5	64814351	G/T	T	16.4691	293	CENPK	0.779314	0	CD4&CD8	CD4&CD8
6.12749e-61	rs461534	5	64859924	5700086	ILMN_1737195	5	64814351	G/T	T	16.4691	293	CENPK	0.779273	0	CD4&CD8	CD4&CD8
6.12749e-61	rs461031	5	64915897	5700086	ILMN_1737195	5	64814351	G/A	A	16.4691	293	CENPK	0.779232	0	CD4&CD8	CD4&CD8
6.12749e-61	rs3805953	6	42936900	3440086	ILMN_1683279	6	42931924	C/T	T	16.4691	293	PEX6	0.779409	0	CD4&CD8	CD4&CD8
6.12749e-61	rs149171	5	64910768	5700086	ILMN_1737195	5	64814351	G/A	A	16.4691	293	CENPK	0.779394	0	CD4&CD8	CD4&CD8
6.12749e-61	rs149208	5	64865405	5700086	ILMN_1737195	5	64814351	G/A	A	16.4691	293	CENPK	0.779314	0	CD4&CD8	CD4&CD8
6.12749e-61	rs40198	5	64907064	5700086	ILMN_1737195	5	64814351	A/G	G	16.4691	293	CENPK	0.779232	0	CD4&CD8	CD4&CD8
6.12749e-61	rs40195	5	64912877	5700086	ILMN_1737195	5	64814351	C/T	T	16.4691	293	CENPK	0.779232	0	CD4&CD8	CD4&CD8
6.12749e-61	rs40154	5	64891974	5700086	ILMN_1737195	5	64814351	T/C	C	16.4691	293	CENPK	0.779232	0	CD4&CD8	CD4&CD8
6.12749e-61	rs41353	5	64873144	5700086	ILMN_1737195	5	64814351	A/G	G	16.4691	293	CENPK	0.779314	0	CD4&CD8	CD4&CD8
6.12749e-61	rs41354	5	64874056	5700086	ILMN_1737195	5	64814351	T/G	G	16.4691	293	CENPK	0.779232	0	CD4&CD8	CD4&CD8
6.12749e-61	rs6941212	6	42915920	3440086	ILMN_1683279	6	42931924	T/C	C	16.4691	293	PEX6	0.778561	0	CD4&CD8	CD4&CD8
6.12749e-61	rs261248	5	64861928	5700086	ILMN_1737195	5	64814351	A/G	G	16.4691	293	CENPK	0.779314	0	CD4&CD8	CD4&CD8
6.12749e-61	rs261249	5	64861919	5700086	ILMN_1737195	5	64814351	T/G	G	16.4691	293	CENPK	0.779314	0	CD4&CD8	CD4&CD8
6.12749e-61	rs261247	5	64862202	5700086	ILMN_1737195	5	64814351	C/T	T	16.4691	293	CENPK	0.779314	0	CD4&CD8	CD4&CD8
6.12749e-61	rs260043	5	64944822	5700086	ILMN_1737195	5	64814351	T/C	C	16.4691	293	CENPK	0.779279	0	CD4&CD8	CD4&CD8
6.12749e-61	rs7249517	19	9527250	2810605	ILMN_1753782	19	9523375	T/C	C	16.4691	293	ZNF266	0.779134	0	CD4&CD8	CD4&CD8
6.12749e-61	rs42882	5	64892027	5700086	ILMN_1737195	5	64814351	A/G	G	16.4691	293	CENPK	0.779232	0	CD4&CD8	CD4&CD8
6.12749e-61	rs2274517	6	42932715	3440086	ILMN_1683279	6	42931924	C/T	T	16.4691	293	PEX6	0.77926	0	CD4&CD8	CD4&CD8
6.12749e-61	rs2274514	6	42934500	3440086	ILMN_1683279	6	42931924	C/T	T	16.4691	293	PEX6	0.77926	0	CD4&CD8	CD4&CD8
6.12749e-61	rs7998576	13	115041188	4880521	ILMN_1727389	13	115038008	A/C	A	16.4691	293	CDC16	0.779202	0	CD4&CD8	CD4&CD8
6.12749e-61	rs259751	5	64894911	5700086	ILMN_1737195	5	64814351	A/G	G	16.4691	293	CENPK	0.779232	0	CD4&CD8	CD4&CD8
6.12749e-61	rs9296403	6	42925683	3440086	ILMN_1683279	6	42931924	C/T	T	16.4691	293	PEX6	0.778858	0	CD4&CD8	CD4&CD8
6.12749e-61	rs9296407	6	42942451	3440086	ILMN_1683279	6	42931924	G/A	A	16.4691	293	PEX6	0.778812	0	CD4&CD8	CD4&CD8
6.12749e-61	rs9296404	6	42925803	3440086	ILMN_1683279	6	42931924	T/C	C	16.4691	293	PEX6	0.778523	0	CD4&CD8	CD4&CD8
6.12749e-61	rs37254	5	64920803	5700086	ILMN_1737195	5	64814351	T/C	C	16.4691	293	CENPK	0.779232	0	CD4&CD8	CD4&CD8
6.12749e-61	rs37340	5	64879602	5700086	ILMN_1737195	5	64814351	C/T	T	16.4691	293	CENPK	0.779232	0	CD4&CD8	CD4&CD8
6.12749e-61	rs37332	5	64907885	5700086	ILMN_1737195	5	64814351	C/G	G	16.4691	293	CENPK	0.779232	0	CD4&CD8	CD4&CD8
6.12749e-61	rs37337	5	64876855	5700086	ILMN_1737195	5	64814351	T/C	C	16.4691	293	CENPK	0.779232	0	CD4&CD8	CD4&CD8
6.12749e-61	rs37330	5	64906617	5700086	ILMN_1737195	5	64814351	A/T	T	16.4691	293	CENPK	0.779232	0	CD4&CD8	CD4&CD8
6.12749e-61	rs37339	5	64877903	5700086	ILMN_1737195	5	64814351	A/G	G	16.4691	293	CENPK	0.779232	0	CD4&CD8	CD4&CD8
6.12749e-61	rs37338	5	64876991	5700086	ILMN_1737195	5	64814351	T/A	A	16.4691	293	CENPK	0.779232	0	CD4&CD8	CD4&CD8
6.12749e-61	rs467362	5	64863688	5700086	ILMN_1737195	5	64814351	C/T	T	16.4691	293	CENPK	0.779232	0	CD4&CD8	CD4&CD8
6.12749e-61	rs468468	5	64917253	5700086	ILMN_1737195	5	64814351	T/G	G	16.4691	293	CENPK	0.779232	0	CD4&CD8	CD4&CD8
6.12749e-61	rs468308	5	64919618	5700086	ILMN_1737195	5	64814351	A/C	C	16.4691	293	CENPK	0.779232	0	CD4&CD8	CD4&CD8
6.12749e-61	rs468754	5	64919450	5700086	ILMN_1737195	5	64814351	C/T	T	16.4691	293	CENPK	0.779232	0	CD4&CD8	CD4&CD8
6.12749e-61	rs465675	5	64916090	5700086	ILMN_1737195	5	64814351	T/A	A	16.4691	293	CENPK	0.779232	0	CD4&CD8	CD4&CD8
6.12749e-61	rs464770	5	64916849	5700086	ILMN_1737195	5	64814351	A/C	C	16.4691	293	CENPK	0.779416	0	CD4&CD8	CD4&CD8
6.12749e-61	rs36225	5	64866926	5700086	ILMN_1737195	5	64814351	C/T	T	16.4691	293	CENPK	0.779314	0	CD4&CD8	CD4&CD8
6.12749e-61	rs36133	5	64892515	5700086	ILMN_1737195	5	64814351	A/G	G	16.4691	293	CENPK	0.779232	0	CD4&CD8	CD4&CD8
6.12749e-61	rs36136	5	64889950	5700086	ILMN_1737195	5	64814351	T/C	C	16.4691	293	CENPK	0.779232	0	CD4&CD8	CD4&CD8
6.12749e-61	rs36134	5	64891439	5700086	ILMN_1737195	5	64814351	G/A	A	16.4691	293	CENPK	0.779272	0	CD4&CD8	CD4&CD8
6.12749e-61	rs27560	5	64883884	5700086	ILMN_1737195	5	64814351	G/A	A	16.4691	293	CENPK	0.779381	0	CD4&CD8	CD4&CD8
6.12749e-61	rs27139	5	64881181	5700086	ILMN_1737195	5	64814351	T/G	G	16.4691	293	CENPK	0.779232	0	CD4&CD8	CD4&CD8
6.12749e-61	rs27141	5	64881936	5700086	ILMN_1737195	5	64814351	G/A	A	16.4691	293	CENPK	0.779232	0	CD4&CD8	CD4&CD8
6.12749e-61	rs27140	5	64881578	5700086	ILMN_1737195	5	64814351	A/G	G	16.4691	293	CENPK	0.779232	0	CD4&CD8	CD4&CD8
6.12749e-61	rs27142	5	64883855	5700086	ILMN_1737195	5	64814351	A/C	C	16.4691	293	CENPK	0.779354	0	CD4&CD8	CD4&CD8
6.12749e-61	rs669571	5	64862812	5700086	ILMN_1737195	5	64814351	G/A	A	16.4691	293	CENPK	0.779314	0	CD4&CD8	CD4&CD8
6.12749e-61	rs11960449	5	64832555	5700086	ILMN_1737195	5	64814351	A/T	A	16.4691	293	CENPK	0.779138	0	CD4&CD8	CD4&CD8
6.12749e-61	rs194600	5	64894282	5700086	ILMN_1737195	5	64814351	T/C	C	16.4691	293	CENPK	0.779232	0	CD4&CD8	CD4&CD8
1.08852e-60	rs7460425	8	145594354	3130349	ILMN_1654545	8	145618501	A/T	A	-16.4342	293	CPSF1	-0.778192	0	CD4&CD8	CD4&CD8
1.08852e-60	rs9471972	6	42915021	3440086	ILMN_1683279	6	42931924	G/A	G	-16.4342	293	PEX6	-0.777784	0	CD4&CD8	CD4&CD8
1.08852e-60	rs62530406	8	145610890	3130349	ILMN_1654545	8	145618501	G/A	G	-16.4342	293	CPSF1	-0.77821	0	CD4&CD8	CD4&CD8
1.09211e-60	rs112122607	6	42924041	3440086	ILMN_1683279	6	42931924	C/T	T	16.4342	293	PEX6	0.778095	0	CD4&CD8	CD4&CD8
1.09211e-60	rs4714640	6	42924424	3440086	ILMN_1683279	6	42931924	G/T	T	16.4342	293	PEX6	0.778173	0	CD4&CD8	CD4&CD8
1.09211e-60	rs154625	5	64985573	5700086	ILMN_1737195	5	64814351	G/T	T	16.4342	293	CENPK	0.777867	0	CD4&CD8	CD4&CD8
1.09211e-60	rs154866	5	64935715	5700086	ILMN_1737195	5	64814351	A/G	G	16.4342	293	CENPK	0.777544	0	CD4&CD8	CD4&CD8
1.09211e-60	rs154869	5	64940630	5700086	ILMN_1737195	5	64814351	C/T	T	16.4342	293	CENPK	0.77833	0	CD4&CD8	CD4&CD8
1.09211e-60	rs9471988	6	42944773	3440086	ILMN_1683279	6	42931924	T/C	C	16.4342	293	PEX6	0.777839	0	CD4&CD8	CD4&CD8
1.09211e-60	rs463911	5	64988425	5700086	ILMN_1737195	5	64814351	A/G	G	16.4342	293	CENPK	0.777908	0	CD4&CD8	CD4&CD8
1.09211e-60	rs13215983	6	42924193	3440086	ILMN_1683279	6	42931924	C/T	T	16.4342	293	PEX6	0.778128	0	CD4&CD8	CD4&CD8
1.09211e-60	rs13216214	6	42924247	3440086	ILMN_1683279	6	42931924	G/A	A	16.4342	293	PEX6	0.77811	0	CD4&CD8	CD4&CD8
1.09211e-60	rs1700512	5	64989139	5700086	ILMN_1737195	5	64814351	A/G	G	16.4342	293	CENPK	0.777908	0	CD4&CD8	CD4&CD8
1.09211e-60	rs12524845	6	42923902	3440086	ILMN_1683279	6	42931924	T/C	C	16.4342	293	PEX6	0.778061	0	CD4&CD8	CD4&CD8
1.09211e-60	rs6458315	6	42922547	3440086	ILMN_1683279	6	42931924	A/G	G	16.4342	293	PEX6	0.777788	0	CD4&CD8	CD4&CD8
1.09211e-60	rs6458313	6	42922018	3440086	ILMN_1683279	6	42931924	A/G	G	16.4342	293	PEX6	0.777687	0	CD4&CD8	CD4&CD8
1.09211e-60	rs37341	5	64933012	5700086	ILMN_1737195	5	64814351	T/C	C	16.4342	293	CENPK	0.777603	0	CD4&CD8	CD4&CD8
1.09211e-60	rs34972	5	65001647	5700086	ILMN_1737195	5	64814351	G/A	A	16.4342	293	CENPK	0.778028	0	CD4&CD8	CD4&CD8
1.09211e-60	rs112314	5	64982321	5700086	ILMN_1737195	5	64814351	C/T	T	16.4342	293	CENPK	0.777741	0	CD4&CD8	CD4&CD8
1.09211e-60	rs112315	5	64982175	5700086	ILMN_1737195	5	64814351	T/A	A	16.4342	293	CENPK	0.777792	0	CD4&CD8	CD4&CD8
1.09211e-60	rs1684035	15	65182032	5890564	ILMN_1813139	15	65250760	G/A	A	16.4342	293	ANKDD1A	0.777521	0	CD4&CD8	CD4&CD8
1.09211e-60	rs28126	5	64925070	5700086	ILMN_1737195	5	64814351	A/G	G	16.4342	293	CENPK	0.777571	0	CD4&CD8	CD4&CD8
1.09211e-60	rs9590486	13	114996151	4880521	ILMN_1727389	13	115038008	T/C	T	16.4342	293	CDC16	0.777573	0	CD4&CD8	CD4&CD8
1.93773e-60	rs9314909	13	115043016	4880521	ILMN_1727389	13	115038008	C/T	C	16.3994	293	CDC16	0.776982	0	CD4&CD8	CD4&CD8
1.93773e-60	rs11147323	13	115042741	4880521	ILMN_1727389	13	115038008	A/G	A	16.3994	293	CDC16	0.776982	0	CD4&CD8	CD4&CD8
1.93773e-60	rs11046065	12	21605486	2120639	ILMN_3247826	12	21608980	C/A	C	16.3994	293	PYROXD1	0.777272	0	CD4&CD8	CD4&CD8
1.93773e-60	rs10841816	12	21605477	2120639	ILMN_3247826	12	21608980	C/A	C	16.3994	293	PYROXD1	0.777272	0	CD4&CD8	CD4&CD8
1.93773e-60	rs9805813	13	115045259	4880521	ILMN_1727389	13	115038008	C/T	C	16.3994	293	CDC16	0.776982	0	CD4&CD8	CD4&CD8
1.93773e-60	rs11191667	10	105128898	2320253	ILMN_1773313	10	105154044	A/G	A	16.3994	293	MIR1307;USMG5	0.776595	0	CD4&CD8	CD4&CD8
1.93773e-60	rs42323	5	64961020	5700086	ILMN_1737195	5	64814351	G/A	A	16.3994	293	CENPK	0.777236	0	CD4&CD8	CD4&CD8
1.93773e-60	rs9285061	13	115045729	4880521	ILMN_1727389	13	115038008	G/T	G	16.3994	293	CDC16	0.776982	0	CD4&CD8	CD4&CD8
1.93773e-60	rs3752105	13	115047305	4880521	ILMN_1727389	13	115038008	A/G	A	16.3994	293	CDC16	0.777019	0	CD4&CD8	CD4&CD8
1.93773e-60	rs7998612	13	115044215	4880521	ILMN_1727389	13	115038008	C/T	C	16.3994	293	CDC16	0.776982	0	CD4&CD8	CD4&CD8
1.93773e-60	rs4762830	12	21605507	2120639	ILMN_3247826	12	21608980	T/C	T	16.3994	293	PYROXD1	0.777272	0	CD4&CD8	CD4&CD8
1.93773e-60	rs4762831	12	21605518	2120639	ILMN_3247826	12	21608980	A/C	A	16.3994	293	PYROXD1	0.777272	0	CD4&CD8	CD4&CD8
3.41147e-60	rs911927	6	86327860	7160475	ILMN_1653794	6	86387527	G/C	G	-16.3647	293	SNHG5	-0.775766	0	CD4&CD8	CD4&CD8
3.41147e-60	rs11658564	17	16023587	2000209	ILMN_3298167	17	15879969	C/T	T	-16.3647	293	ZSWIM7	-0.776456	0	CD4&CD8	CD4&CD8
3.41147e-60	rs6909767	6	86228109	7160475	ILMN_1653794	6	86387527	G/A	G	-16.3647	293	SNHG5	-0.775773	0	CD4&CD8	CD4&CD8
3.41147e-60	rs7771612	6	86264374	7160475	ILMN_1653794	6	86387527	T/G	T	-16.3647	293	SNHG5	-0.775773	0	CD4&CD8	CD4&CD8
3.41147e-60	rs9450302	6	86289673	7160475	ILMN_1653794	6	86387527	C/T	C	-16.3647	293	SNHG5	-0.776022	0	CD4&CD8	CD4&CD8
3.41147e-60	rs7775864	6	86247759	7160475	ILMN_1653794	6	86387527	T/C	T	-16.3647	293	SNHG5	-0.775773	0	CD4&CD8	CD4&CD8
3.41147e-60	rs4566208	17	16010920	2000209	ILMN_3298167	17	15879969	G/A	A	-16.3647	293	ZSWIM7	-0.775507	0	CD4&CD8	CD4&CD8
3.41147e-60	rs8076632	17	48625928	5050520	ILMN_1687247	17	48633167	C/G	G	-16.3647	293	SPATA20	-0.775889	0	CD4&CD8	CD4&CD8
3.41147e-60	rs9359658	6	86305769	7160475	ILMN_1653794	6	86387527	C/T	C	-16.3647	293	SNHG5	-0.775669	0	CD4&CD8	CD4&CD8
3.41147e-60	rs7757864	6	86381361	7160475	ILMN_1653794	6	86387527	G/A	G	-16.3647	293	SNHG5	-0.776061	0	CD4&CD8	CD4&CD8
3.41147e-60	rs2842614	6	86306069	7160475	ILMN_1653794	6	86387527	T/G	T	-16.3647	293	SNHG5	-0.775777	0	CD4&CD8	CD4&CD8
3.41147e-60	rs2842617	6	86309698	7160475	ILMN_1653794	6	86387527	G/C	G	-16.3647	293	SNHG5	-0.775845	0	CD4&CD8	CD4&CD8
3.41147e-60	rs9344533	6	86236188	7160475	ILMN_1653794	6	86387527	C/A	C	-16.3647	293	SNHG5	-0.775877	0	CD4&CD8	CD4&CD8
3.41147e-60	rs11870608	17	16025670	2000209	ILMN_3298167	17	15879969	G/A	A	-16.3647	293	ZSWIM7	-0.776456	0	CD4&CD8	CD4&CD8
3.41147e-60	rs2758845	6	86334848	7160475	ILMN_1653794	6	86387527	T/C	T	-16.3647	293	SNHG5	-0.775719	0	CD4&CD8	CD4&CD8
3.41147e-60	rs2758843	6	86328431	7160475	ILMN_1653794	6	86387527	T/A	T	-16.3647	293	SNHG5	-0.775766	0	CD4&CD8	CD4&CD8
3.41147e-60	rs2758842	6	86308731	7160475	ILMN_1653794	6	86387527	G/A	G	-16.3647	293	SNHG5	-0.775766	0	CD4&CD8	CD4&CD8
3.41147e-60	rs56167434	2	282137	2570288	ILMN_1712231	2	218213	C/G	C	-16.3647	293	SH3YL1	-0.775795	0	CD4&CD8	CD4&CD8
3.41147e-60	rs12212560	6	86342679	7160475	ILMN_1653794	6	86387527	A/G	A	-16.3647	293	SNHG5	-0.775773	0	CD4&CD8	CD4&CD8
3.41147e-60	rs9353320	6	86244848	7160475	ILMN_1653794	6	86387527	C/G	C	-16.3647	293	SNHG5	-0.775773	0	CD4&CD8	CD4&CD8
3.41147e-60	rs9907273	17	16010759	2000209	ILMN_3298167	17	15879969	G/A	A	-16.3647	293	ZSWIM7	-0.776483	0	CD4&CD8	CD4&CD8
3.41147e-60	rs9342041	6	86280875	7160475	ILMN_1653794	6	86387527	G/A	G	-16.3647	293	SNHG5	-0.775773	0	CD4&CD8	CD4&CD8
3.41147e-60	rs7222886	17	16012494	2000209	ILMN_3298167	17	15879969	T/A	A	-16.3647	293	ZSWIM7	-0.776483	0	CD4&CD8	CD4&CD8
3.41147e-60	rs6935918	6	86283575	7160475	ILMN_1653794	6	86387527	G/C	G	-16.3647	293	SNHG5	-0.775773	0	CD4&CD8	CD4&CD8
3.41147e-60	rs6841467	4	76583701	4150037	ILMN_2381753	4	76568450	T/G	T	-16.3647	293	G3BP2	-0.776104	0	CD4&CD8	CD4&CD8
3.42269e-60	rs28868299	6	42921221	3440086	ILMN_1683279	6	42931924	T/G	G	16.3647	293	PEX6	0.776468	0	CD4&CD8	CD4&CD8
3.42269e-60	rs113528138	10	105125451	2320253	ILMN_1773313	10	105154044	A/C	A	16.3647	293	MIR1307;USMG5	0.776326	0	CD4&CD8	CD4&CD8
3.42269e-60	rs9462860	6	42947013	3440086	ILMN_1683279	6	42931924	G/C	C	16.3647	293	PEX6	0.776316	0	CD4&CD8	CD4&CD8
3.42269e-60	rs152072	5	64937340	5700086	ILMN_1737195	5	64814351	G/A	A	16.3647	293	CENPK	0.775865	0	CD4&CD8	CD4&CD8
3.42269e-60	rs11191658	10	105096021	2320253	ILMN_1773313	10	105154044	G/A	G	16.3647	293	MIR1307;USMG5	0.776326	0	CD4&CD8	CD4&CD8
3.42269e-60	rs11191642	10	105055912	2320253	ILMN_1773313	10	105154044	G/A	G	16.3647	293	MIR1307;USMG5	0.776326	0	CD4&CD8	CD4&CD8
3.42269e-60	rs66971305	5	64832439	5700086	ILMN_1737195	5	64814351	A/T	A	16.3647	293	CENPK	0.776464	0	CD4&CD8	CD4&CD8
3.42269e-60	rs10139079	14	65378042	6370612	ILMN_1798177	14	65401520	A/T	T	16.3647	293	CHURC1	0.776395	0	CD4&CD8	CD4&CD8
3.42269e-60	rs61869825	10	105073070	2320253	ILMN_1773313	10	105154044	T/C	T	16.3647	293	MIR1307;USMG5	0.776324	0	CD4&CD8	CD4&CD8
3.42269e-60	rs7076463	10	105161778	2320253	ILMN_1773313	10	105154044	T/C	T	16.3647	293	MIR1307;USMG5	0.776326	0	CD4&CD8	CD4&CD8
3.42269e-60	rs259749	5	64894448	5700086	ILMN_1737195	5	64814351	T/C	C	16.3647	293	CENPK	0.776076	0	CD4&CD8	CD4&CD8
3.42269e-60	rs72846198	10	105098024	2320253	ILMN_1773313	10	105154044	A/G	A	16.3647	293	MIR1307;USMG5	0.776326	0	CD4&CD8	CD4&CD8
3.42269e-60	rs10461506	5	64828559	5700086	ILMN_1737195	5	64814351	G/A	G	16.3647	293	CENPK	0.776089	0	CD4&CD8	CD4&CD8
3.42269e-60	rs7911488	10	105154089	2320253	ILMN_1773313	10	105154044	G/A	G	16.3647	293	MIR1307;USMG5	0.776326	0	CD4&CD8	CD4&CD8
3.42269e-60	rs7917388	10	105054963	2320253	ILMN_1773313	10	105154044	T/C	T	16.3647	293	MIR1307;USMG5	0.776282	0	CD4&CD8	CD4&CD8
3.42269e-60	rs27596	5	64952912	5700086	ILMN_1737195	5	64814351	G/T	T	16.3647	293	CENPK	0.775927	0	CD4&CD8	CD4&CD8
3.42269e-60	rs27594	5	64926315	5700086	ILMN_1737195	5	64814351	A/G	G	16.3647	293	CENPK	0.775562	0	CD4&CD8	CD4&CD8
3.42269e-60	rs12220267	10	105075712	2320253	ILMN_1773313	10	105154044	T/C	T	16.3647	293	MIR1307;USMG5	0.776326	0	CD4&CD8	CD4&CD8
6.01867e-60	rs36216559	2	262335	2570288	ILMN_1712231	2	218213	G/A	G	-16.3301	293	SH3YL1	-0.774601	0	CD4&CD8	CD4&CD8
6.01867e-60	rs17713729	2	249092	2570288	ILMN_1712231	2	218213	C/A	C	-16.3301	293	SH3YL1	-0.774566	0	CD4&CD8	CD4&CD8
6.01867e-60	rs7387563	8	145589498	3130349	ILMN_1654545	8	145618501	C/G	C	-16.3301	293	CPSF1	-0.775362	0	CD4&CD8	CD4&CD8
6.01867e-60	rs58461606	2	267367	2570288	ILMN_1712231	2	218213	T/G	T	-16.3301	293	SH3YL1	-0.774601	0	CD4&CD8	CD4&CD8
6.01867e-60	rs7595075	2	264019	2570288	ILMN_1712231	2	218213	A/C	A	-16.3301	293	SH3YL1	-0.774601	0	CD4&CD8	CD4&CD8
6.01867e-60	rs11553746	2	272203	2570288	ILMN_1712231	2	218213	T/C	T	-16.3301	293	SH3YL1	-0.774601	0	CD4&CD8	CD4&CD8
6.01867e-60	rs62114544	2	269679	2570288	ILMN_1712231	2	218213	T/C	T	-16.3301	293	SH3YL1	-0.774601	0	CD4&CD8	CD4&CD8
6.01867e-60	rs55946380	2	268293	2570288	ILMN_1712231	2	218213	G/A	G	-16.3301	293	SH3YL1	-0.774601	0	CD4&CD8	CD4&CD8
6.01867e-60	rs55936726	2	258210	2570288	ILMN_1712231	2	218213	C/T	C	-16.3301	293	SH3YL1	-0.774601	0	CD4&CD8	CD4&CD8
6.01867e-60	rs7605824	2	280819	2570288	ILMN_1712231	2	218213	A/G	A	-16.3301	293	SH3YL1	-0.774601	0	CD4&CD8	CD4&CD8
6.01867e-60	rs55753056	2	243929	2570288	ILMN_1712231	2	218213	A/G	A	-16.3301	293	SH3YL1	-0.774601	0	CD4&CD8	CD4&CD8
6.01867e-60	rs7566279	2	281178	2570288	ILMN_1712231	2	218213	G/C	G	-16.3301	293	SH3YL1	-0.774591	0	CD4&CD8	CD4&CD8
6.03844e-60	rs10151701	14	65378449	6370612	ILMN_1798177	14	65401520	T/C	C	16.3301	293	CHURC1	0.775209	0	CD4&CD8	CD4&CD8
6.03844e-60	rs154629	5	64977299	5700086	ILMN_1737195	5	64814351	G/A	A	16.3301	293	CENPK	0.775202	0	CD4&CD8	CD4&CD8
6.03844e-60	rs7153990	14	65377550	6370612	ILMN_1798177	14	65401520	G/A	A	16.3301	293	CHURC1	0.775029	0	CD4&CD8	CD4&CD8
6.03844e-60	rs7153503	14	65377483	6370612	ILMN_1798177	14	65401520	A/G	G	16.3301	293	CHURC1	0.775029	0	CD4&CD8	CD4&CD8
6.03844e-60	rs10142016	14	65375444	6370612	ILMN_1798177	14	65401520	T/G	G	16.3301	293	CHURC1	0.775216	0	CD4&CD8	CD4&CD8
6.03844e-60	rs7154406	14	65377189	6370612	ILMN_1798177	14	65401520	T/G	G	16.3301	293	CHURC1	0.775209	0	CD4&CD8	CD4&CD8
6.03844e-60	rs11191683	10	105170649	2320253	ILMN_1773313	10	105154044	T/G	T	16.3301	293	MIR1307;USMG5	0.775147	0	CD4&CD8	CD4&CD8
6.03844e-60	rs7160518	14	65378698	6370612	ILMN_1798177	14	65401520	G/T	T	16.3301	293	CHURC1	0.774883	0	CD4&CD8	CD4&CD8
6.03844e-60	rs10139595	14	65378259	6370612	ILMN_1798177	14	65401520	G/A	A	16.3301	293	CHURC1	0.775209	0	CD4&CD8	CD4&CD8
6.03844e-60	rs261251	5	64860102	5700086	ILMN_1737195	5	64814351	T/C	C	16.3301	293	CENPK	0.775264	0	CD4&CD8	CD4&CD8
6.03844e-60	rs112035922	13	115047464	4880521	ILMN_1727389	13	115038008	T/C	T	16.3301	293	CDC16	0.774911	0	CD4&CD8	CD4&CD8
6.03844e-60	rs43207	5	64925256	5700086	ILMN_1737195	5	64814351	T/C	C	16.3301	293	CENPK	0.775159	0	CD4&CD8	CD4&CD8
6.03844e-60	rs10133290	14	65404442	6370612	ILMN_1798177	14	65401520	A/C	C	16.3301	293	CHURC1	0.774939	0	CD4&CD8	CD4&CD8
6.03844e-60	rs10132858	14	65403978	6370612	ILMN_1798177	14	65401520	A/G	G	16.3301	293	CHURC1	0.775395	0	CD4&CD8	CD4&CD8
6.03844e-60	rs10133054	14	65404116	6370612	ILMN_1798177	14	65401520	C/G	G	16.3301	293	CHURC1	0.775395	0	CD4&CD8	CD4&CD8
6.03844e-60	rs10129479	14	65375180	6370612	ILMN_1798177	14	65401520	A/G	G	16.3301	293	CHURC1	0.775232	0	CD4&CD8	CD4&CD8
6.03844e-60	rs7318644	13	115030714	4880521	ILMN_1727389	13	115038008	C/T	C	16.3301	293	CDC16	0.775295	0	CD4&CD8	CD4&CD8
6.03844e-60	rs36224	5	64866594	5700086	ILMN_1737195	5	64814351	A/G	G	16.3301	293	CENPK	0.775465	0	CD4&CD8	CD4&CD8
6.03844e-60	rs4902333	14	65376086	6370612	ILMN_1798177	14	65401520	C/T	T	16.3301	293	CHURC1	0.775216	0	CD4&CD8	CD4&CD8
6.03844e-60	rs4902332	14	65375978	6370612	ILMN_1798177	14	65401520	C/T	T	16.3301	293	CHURC1	0.775216	0	CD4&CD8	CD4&CD8
6.03844e-60	rs4902345	14	65403904	6370612	ILMN_1798177	14	65401520	T/C	C	16.3301	293	CHURC1	0.775395	0	CD4&CD8	CD4&CD8
1.05711e-59	rs10776699	1	110263086	7150598	ILMN_1736184	1	110276633	A/C	C	-16.2956	293	GSTM3	-0.774394	0	CD4&CD8	CD4&CD8
1.05711e-59	rs6531821	4	76588472	4150037	ILMN_2381753	4	76568450	A/G	A	-16.2956	293	G3BP2	-0.77402	0	CD4&CD8	CD4&CD8
1.05711e-59	rs35597810	4	76570994	4150037	ILMN_2381753	4	76568450	A/C	A	-16.2956	293	G3BP2	-0.773964	0	CD4&CD8	CD4&CD8
1.05711e-59	rs34835494	4	76559039	4150037	ILMN_2381753	4	76568450	T/C	T	-16.2956	293	G3BP2	-0.773964	0	CD4&CD8	CD4&CD8
1.05711e-59	rs35199342	4	76574372	4150037	ILMN_2381753	4	76568450	G/T	G	-16.2956	293	G3BP2	-0.773964	0	CD4&CD8	CD4&CD8
1.05711e-59	rs17713568	2	242132	2570288	ILMN_1712231	2	218213	A/G	A	-16.2956	293	SH3YL1	-0.774485	0	CD4&CD8	CD4&CD8
1.05711e-59	rs7214695	17	15984544	2000209	ILMN_3298167	17	15879969	T/C	C	-16.2956	293	ZSWIM7	-0.774066	0	CD4&CD8	CD4&CD8
1.05711e-59	rs7770760	6	42915403	3440086	ILMN_1683279	6	42931924	T/C	T	-16.2956	293	PEX6	-0.774409	0	CD4&CD8	CD4&CD8
1.05711e-59	rs59937473	2	271797	2570288	ILMN_1712231	2	218213	A/G	A	-16.2956	293	SH3YL1	-0.774052	0	CD4&CD8	CD4&CD8
1.05711e-59	rs62114548	2	274672	2570288	ILMN_1712231	2	218213	G/C	G	-16.2956	293	SH3YL1	-0.774235	0	CD4&CD8	CD4&CD8
1.05711e-59	rs35452842	4	76566202	4150037	ILMN_2381753	4	76568450	T/C	T	-16.2956	293	G3BP2	-0.773964	0	CD4&CD8	CD4&CD8
1.05711e-59	rs6710091	2	239597	2570288	ILMN_1712231	2	218213	G/C	G	-16.2956	293	SH3YL1	-0.773771	0	CD4&CD8	CD4&CD8
1.05711e-59	rs34948968	4	76557921	4150037	ILMN_2381753	4	76568450	A/G	A	-16.2956	293	G3BP2	-0.773964	0	CD4&CD8	CD4&CD8
1.05711e-59	rs34165603	4	76561665	4150037	ILMN_2381753	4	76568450	A/G	A	-16.2956	293	G3BP2	-0.773964	0	CD4&CD8	CD4&CD8
1.05711e-59	rs17000740	4	76590608	4150037	ILMN_2381753	4	76568450	A/G	A	-16.2956	293	G3BP2	-0.774047	0	CD4&CD8	CD4&CD8
1.05711e-59	rs17000733	4	76580894	4150037	ILMN_2381753	4	76568450	A/G	A	-16.2956	293	G3BP2	-0.773964	0	CD4&CD8	CD4&CD8
1.05711e-59	rs17000739	4	76588047	4150037	ILMN_2381753	4	76568450	A/C	A	-16.2956	293	G3BP2	-0.77402	0	CD4&CD8	CD4&CD8
1.05711e-59	rs17000744	4	76594863	4150037	ILMN_2381753	4	76568450	T/C	T	-16.2956	293	G3BP2	-0.774224	0	CD4&CD8	CD4&CD8
1.05711e-59	rs884871	4	76571732	4150037	ILMN_2381753	4	76568450	T/C	T	-16.2956	293	G3BP2	-0.773964	0	CD4&CD8	CD4&CD8
1.05711e-59	rs6816978	4	76574403	4150037	ILMN_2381753	4	76568450	T/C	T	-16.2956	293	G3BP2	-0.773964	0	CD4&CD8	CD4&CD8
1.05711e-59	rs13119038	4	76577487	4150037	ILMN_2381753	4	76568450	C/G	C	-16.2956	293	G3BP2	-0.773964	0	CD4&CD8	CD4&CD8
1.05711e-59	rs56321614	2	268191	2570288	ILMN_1712231	2	218213	T/G	T	-16.2956	293	SH3YL1	-0.7745	0	CD4&CD8	CD4&CD8
1.05711e-59	rs79716074	2	277003	2570288	ILMN_1712231	2	218213	G/A	G	-16.2956	293	SH3YL1	-0.774195	0	CD4&CD8	CD4&CD8
1.05711e-59	rs13122172	4	76565623	4150037	ILMN_2381753	4	76568450	A/G	A	-16.2956	293	G3BP2	-0.773964	0	CD4&CD8	CD4&CD8
1.05711e-59	rs7671175	4	76557135	4150037	ILMN_2381753	4	76568450	A/C	A	-16.2956	293	G3BP2	-0.773964	0	CD4&CD8	CD4&CD8
1.05711e-59	rs6822569	4	76572051	4150037	ILMN_2381753	4	76568450	T/A	T	-16.2956	293	G3BP2	-0.773964	0	CD4&CD8	CD4&CD8
1.05711e-59	rs7681928	4	76588775	4150037	ILMN_2381753	4	76568450	A/G	A	-16.2956	293	G3BP2	-0.774025	0	CD4&CD8	CD4&CD8
1.05711e-59	rs34659736	4	76593967	4150037	ILMN_2381753	4	76568450	G/C	G	-16.2956	293	G3BP2	-0.774224	0	CD4&CD8	CD4&CD8
1.05711e-59	rs1512740	4	76590015	4150037	ILMN_2381753	4	76568450	C/T	C	-16.2956	293	G3BP2	-0.774047	0	CD4&CD8	CD4&CD8
1.05711e-59	rs2868598	4	76563733	4150037	ILMN_2381753	4	76568450	A/G	A	-16.2956	293	G3BP2	-0.774174	0	CD4&CD8	CD4&CD8
1.05711e-59	rs4497901	2	239969	2570288	ILMN_1712231	2	218213	T/C	T	-16.2956	293	SH3YL1	-0.773863	0	CD4&CD8	CD4&CD8
1.05711e-59	rs13129043	4	76573688	4150037	ILMN_2381753	4	76568450	A/G	A	-16.2956	293	G3BP2	-0.773964	0	CD4&CD8	CD4&CD8
1.05711e-59	rs13130126	4	76594750	4150037	ILMN_2381753	4	76568450	G/A	G	-16.2956	293	G3BP2	-0.774224	0	CD4&CD8	CD4&CD8
1.05711e-59	rs6841683	4	76583843	4150037	ILMN_2381753	4	76568450	A/G	A	-16.2956	293	G3BP2	-0.773964	0	CD4&CD8	CD4&CD8
1.06058e-59	rs6670841	1	40220284	5390181	ILMN_1680341	1	40214606	G/C	G	16.2956	293	PPIE	0.773746	0	CD4&CD8	CD4&CD8
1.06058e-59	rs1046988	1	40219065	5390181	ILMN_1680341	1	40214606	T/C	T	16.2956	293	PPIE	0.773826	0	CD4&CD8	CD4&CD8
1.06058e-59	rs28451373	14	65383442	6370612	ILMN_1798177	14	65401520	C/A	A	16.2956	293	CHURC1	0.773842	0	CD4&CD8	CD4&CD8
1.06058e-59	rs28508270	14	65383555	6370612	ILMN_1798177	14	65401520	C/T	T	16.2956	293	CHURC1	0.773924	0	CD4&CD8	CD4&CD8
1.06058e-59	rs11206754	1	40216234	5390181	ILMN_1680341	1	40214606	G/A	G	16.2956	293	PPIE	0.773826	0	CD4&CD8	CD4&CD8
1.06058e-59	rs11158569	14	65400069	6370612	ILMN_1798177	14	65401520	C/T	T	16.2956	293	CHURC1	0.773842	0	CD4&CD8	CD4&CD8
1.06058e-59	rs7548120	1	40204424	5390181	ILMN_1680341	1	40214606	T/A	T	16.2956	293	PPIE	0.773826	0	CD4&CD8	CD4&CD8
1.06058e-59	rs7547787	1	40220806	5390181	ILMN_1680341	1	40214606	A/G	A	16.2956	293	PPIE	0.773671	0	CD4&CD8	CD4&CD8
1.06058e-59	rs67330703	14	65395064	6370612	ILMN_1798177	14	65401520	C/T	T	16.2956	293	CHURC1	0.774349	0	CD4&CD8	CD4&CD8
1.06058e-59	rs41267029	1	40214367	5390181	ILMN_1680341	1	40214606	G/A	G	16.2956	293	PPIE	0.773836	0	CD4&CD8	CD4&CD8
1.06058e-59	rs6664570	1	40206298	5390181	ILMN_1680341	1	40214606	A/G	A	16.2956	293	PPIE	0.773826	0	CD4&CD8	CD4&CD8
1.06058e-59	rs12074147	1	40203722	5390181	ILMN_1680341	1	40214606	C/T	C	16.2956	293	PPIE	0.773826	0	CD4&CD8	CD4&CD8
1.06058e-59	rs4714641	6	42924622	3440086	ILMN_1683279	6	42931924	A/G	G	16.2956	293	PEX6	0.773798	0	CD4&CD8	CD4&CD8
1.06058e-59	rs7143764	14	65379283	6370612	ILMN_1798177	14	65401520	A/G	G	16.2956	293	CHURC1	0.773842	0	CD4&CD8	CD4&CD8
1.06058e-59	rs9471976	6	42920549	3440086	ILMN_1683279	6	42931924	G/T	T	16.2956	293	PEX6	0.774271	0	CD4&CD8	CD4&CD8
1.06058e-59	rs7518431	1	40214944	5390181	ILMN_1680341	1	40214606	G/A	G	16.2956	293	PPIE	0.773836	0	CD4&CD8	CD4&CD8
1.06058e-59	rs12086750	1	40210468	5390181	ILMN_1680341	1	40214606	C/G	C	16.2956	293	PPIE	0.773826	0	CD4&CD8	CD4&CD8
1.06058e-59	rs10149617	14	65402161	6370612	ILMN_1798177	14	65401520	A/G	G	16.2956	293	CHURC1	0.773738	0	CD4&CD8	CD4&CD8
1.06058e-59	rs10148687	14	65384276	6370612	ILMN_1798177	14	65401520	C/T	T	16.2956	293	CHURC1	0.773842	0	CD4&CD8	CD4&CD8
1.06058e-59	rs10147758	14	65396643	6370612	ILMN_1798177	14	65401520	C/T	T	16.2956	293	CHURC1	0.773842	0	CD4&CD8	CD4&CD8
1.06058e-59	rs10141986	14	65389403	6370612	ILMN_1798177	14	65401520	A/G	G	16.2956	293	CHURC1	0.773842	0	CD4&CD8	CD4&CD8
1.06058e-59	rs7520588	1	40214525	5390181	ILMN_1680341	1	40214606	A/T	A	16.2956	293	PPIE	0.773836	0	CD4&CD8	CD4&CD8
1.06058e-59	rs4899153	14	65388711	6370612	ILMN_1798177	14	65401520	C/T	T	16.2956	293	CHURC1	0.774198	0	CD4&CD8	CD4&CD8
1.06058e-59	rs4899152	14	65387116	6370612	ILMN_1798177	14	65401520	C/A	A	16.2956	293	CHURC1	0.773842	0	CD4&CD8	CD4&CD8
1.06058e-59	rs10143017	14	65379618	6370612	ILMN_1798177	14	65401520	C/A	A	16.2956	293	CHURC1	0.773842	0	CD4&CD8	CD4&CD8
1.06058e-59	rs12172810	14	65405382	6370612	ILMN_1798177	14	65401520	G/A	A	16.2956	293	CHURC1	0.773738	0	CD4&CD8	CD4&CD8
1.06058e-59	rs10138534	14	65387989	6370612	ILMN_1798177	14	65401520	G/T	T	16.2956	293	CHURC1	0.77379	0	CD4&CD8	CD4&CD8
1.06058e-59	rs10137070	14	65396727	6370612	ILMN_1798177	14	65401520	T/C	C	16.2956	293	CHURC1	0.773842	0	CD4&CD8	CD4&CD8
1.06058e-59	rs3738673	1	40204823	5390181	ILMN_1680341	1	40214606	T/C	T	16.2956	293	PPIE	0.773826	0	CD4&CD8	CD4&CD8
1.06058e-59	rs2412065	14	65407657	6370612	ILMN_1798177	14	65401520	C/G	G	16.2956	293	CHURC1	0.773738	0	CD4&CD8	CD4&CD8
1.06058e-59	rs10132742	14	65386922	6370612	ILMN_1798177	14	65401520	C/T	T	16.2956	293	CHURC1	0.773842	0	CD4&CD8	CD4&CD8
1.06058e-59	rs10132396	14	65386367	6370612	ILMN_1798177	14	65401520	G/A	A	16.2956	293	CHURC1	0.773842	0	CD4&CD8	CD4&CD8
1.06058e-59	rs7336692	13	115000317	3170561	ILMN_2339796	13	115038019	C/T	C	16.2956	293	CDC16	0.774259	0	CD4&CD8	CD4&CD8
1.06058e-59	rs2271751	10	105175131	2320253	ILMN_1773313	10	105154044	C/T	C	16.2956	293	MIR1307;USMG5	0.774399	0	CD4&CD8	CD4&CD8
1.06058e-59	rs2274949	1	40221067	5390181	ILMN_1680341	1	40214606	A/G	A	16.2956	293	PPIE	0.773567	0	CD4&CD8	CD4&CD8
1.06058e-59	rs2147615	14	65392918	6370612	ILMN_1798177	14	65401520	G/A	A	16.2956	293	CHURC1	0.773842	0	CD4&CD8	CD4&CD8
1.06058e-59	rs7319446	13	115029162	4880521	ILMN_1727389	13	115038008	A/G	A	16.2956	293	CDC16	0.774485	0	CD4&CD8	CD4&CD8
1.06058e-59	rs7991266	13	115042155	4880521	ILMN_1727389	13	115038008	G/A	G	16.2956	293	CDC16	0.774323	0	CD4&CD8	CD4&CD8
1.06058e-59	rs9787249	1	40212878	5390181	ILMN_1680341	1	40214606	A/G	A	16.2956	293	PPIE	0.773826	0	CD4&CD8	CD4&CD8
1.06058e-59	rs6745	14	65401695	6370612	ILMN_1798177	14	65401520	C/A	A	16.2956	293	CHURC1	0.773842	0	CD4&CD8	CD4&CD8
1.06058e-59	rs3949937	14	65393727	6370612	ILMN_1798177	14	65401520	A/G	G	16.2956	293	CHURC1	0.773842	0	CD4&CD8	CD4&CD8
1.06058e-59	rs4762827	12	21603038	2120639	ILMN_3247826	12	21608980	T/C	T	16.2956	293	PYROXD1	0.773812	0	CD4&CD8	CD4&CD8
1.06058e-59	rs17880380	14	65404899	6370612	ILMN_1798177	14	65401520	G/A	A	16.2956	293	CHURC1	0.773738	0	CD4&CD8	CD4&CD8
1.06058e-59	rs10888958	1	40211737	5390181	ILMN_1680341	1	40214606	C/T	C	16.2956	293	PPIE	0.773826	0	CD4&CD8	CD4&CD8
1.06058e-59	rs17881498	14	65404932	6370612	ILMN_1798177	14	65401520	A/G	G	16.2956	293	CHURC1	0.773738	0	CD4&CD8	CD4&CD8
1.06058e-59	rs56064244	1	40213890	5390181	ILMN_1680341	1	40214606	T/C	T	16.2956	293	PPIE	0.773836	0	CD4&CD8	CD4&CD8
1.06058e-59	rs58589165	1	40213670	5390181	ILMN_1680341	1	40214606	T/A	T	16.2956	293	PPIE	0.773836	0	CD4&CD8	CD4&CD8
1.06058e-59	rs4902337	14	65388468	6370612	ILMN_1798177	14	65401520	A/G	G	16.2956	293	CHURC1	0.773842	0	CD4&CD8	CD4&CD8
1.06058e-59	rs4902340	14	65395381	6370612	ILMN_1798177	14	65401520	C/G	G	16.2956	293	CHURC1	0.773842	0	CD4&CD8	CD4&CD8
1.06058e-59	rs4902343	14	65396180	6370612	ILMN_1798177	14	65401520	C/G	G	16.2956	293	CHURC1	0.773842	0	CD4&CD8	CD4&CD8
1.06058e-59	rs4902341	14	65395625	6370612	ILMN_1798177	14	65401520	T/A	A	16.2956	293	CHURC1	0.773842	0	CD4&CD8	CD4&CD8
1.06058e-59	rs4902346	14	65407160	6370612	ILMN_1798177	14	65401520	A/G	G	16.2956	293	CHURC1	0.773738	0	CD4&CD8	CD4&CD8
1.06058e-59	rs4902338	14	65394068	6370612	ILMN_1798177	14	65401520	G/A	A	16.2956	293	CHURC1	0.773842	0	CD4&CD8	CD4&CD8
1.06058e-59	rs4902336	14	65387262	6370612	ILMN_1798177	14	65401520	C/T	T	16.2956	293	CHURC1	0.773842	0	CD4&CD8	CD4&CD8
1.06058e-59	rs12239844	1	40217258	5390181	ILMN_1680341	1	40214606	C/T	C	16.2956	293	PPIE	0.773826	0	CD4&CD8	CD4&CD8
1.06058e-59	rs2104616	6	42919969	3440086	ILMN_1683279	6	42931924	T/C	C	16.2956	293	PEX6	0.773685	0	CD4&CD8	CD4&CD8
1.85452e-59	rs7814545	8	145610618	3130349	ILMN_1654545	8	145618501	A/G	A	-16.2612	293	CPSF1	-0.772838	0	CD4&CD8	CD4&CD8
1.85452e-59	rs2306060	2	230912	2570288	ILMN_1712231	2	218213	C/A	C	-16.2612	293	SH3YL1	-0.772989	0	CD4&CD8	CD4&CD8
1.85452e-59	rs62114505	2	242426	2570288	ILMN_1712231	2	218213	G/A	G	-16.2612	293	SH3YL1	-0.773332	0	CD4&CD8	CD4&CD8
1.85452e-59	rs62114501	2	231741	2570288	ILMN_1712231	2	218213	T/C	T	-16.2612	293	SH3YL1	-0.773113	0	CD4&CD8	CD4&CD8
1.85452e-59	rs60843830	2	286756	2570288	ILMN_1712231	2	218213	G/C	G	-16.2612	293	SH3YL1	-0.773169	0	CD4&CD8	CD4&CD8
1.85452e-59	rs60149603	2	285421	2570288	ILMN_1712231	2	218213	G/A	G	-16.2612	293	SH3YL1	-0.77324	0	CD4&CD8	CD4&CD8
1.85452e-59	rs7584915	2	264227	2570288	ILMN_1712231	2	218213	A/G	A	-16.2612	293	SH3YL1	-0.773042	0	CD4&CD8	CD4&CD8
1.85452e-59	rs9905225	17	16017072	2000209	ILMN_3298167	17	15879969	T/C	C	-16.2612	293	ZSWIM7	-0.772505	0	CD4&CD8	CD4&CD8
1.86058e-59	rs12094291	1	40226046	5390181	ILMN_1680341	1	40214606	A/G	A	16.2612	293	PPIE	0.773156	0	CD4&CD8	CD4&CD8
1.86058e-59	rs11809515	1	40205326	5390181	ILMN_1680341	1	40214606	A/C	A	16.2612	293	PPIE	0.773265	0	CD4&CD8	CD4&CD8
1.86058e-59	rs4469287	6	42920844	3440086	ILMN_1683279	6	42931924	G/T	T	16.2612	293	PEX6	0.773257	0	CD4&CD8	CD4&CD8
1.86058e-59	rs4714638	6	42917017	3440086	ILMN_1683279	6	42931924	A/G	G	16.2612	293	PEX6	0.773465	0	CD4&CD8	CD4&CD8
1.86058e-59	rs9471986	6	42944127	3440086	ILMN_1683279	6	42931924	A/G	G	16.2612	293	PEX6	0.772836	0	CD4&CD8	CD4&CD8
1.86058e-59	rs6560947	13	115003468	3170561	ILMN_2339796	13	115038019	G/C	G	16.2612	293	CDC16	0.772957	0	CD4&CD8	CD4&CD8
1.86058e-59	rs7987334	13	115006851	3170561	ILMN_2339796	13	115038019	C/T	C	16.2612	293	CDC16	0.772861	0	CD4&CD8	CD4&CD8
1.86058e-59	rs7982373	13	115007089	3170561	ILMN_2339796	13	115038019	G/A	G	16.2612	293	CDC16	0.772821	0	CD4&CD8	CD4&CD8
1.86058e-59	rs7985356	13	115027462	4880521	ILMN_1727389	13	115038008	A/T	A	16.2612	293	CDC16	0.773359	0	CD4&CD8	CD4&CD8
1.86058e-59	rs3740381	10	105046689	2320253	ILMN_1773313	10	105154044	C/G	C	16.2612	293	MIR1307;USMG5	0.773222	0	CD4&CD8	CD4&CD8
1.86058e-59	rs260044	5	64943492	5700086	ILMN_1737195	5	64814351	G/A	A	16.2612	293	CENPK	0.773249	0	CD4&CD8	CD4&CD8
1.86058e-59	rs17291501	13	115029563	4880521	ILMN_1727389	13	115038008	T/A	T	16.2612	293	CDC16	0.772532	0	CD4&CD8	CD4&CD8
1.86058e-59	rs17291515	13	115029778	4880521	ILMN_1727389	13	115038008	G/A	G	16.2612	293	CDC16	0.773443	0	CD4&CD8	CD4&CD8
1.86058e-59	rs3753029	9	123631642	5390553	ILMN_3236498	9	123616234	C/G	G	16.2612	293	PSMD5-AS1	0.772774	0	CD4&CD8	CD4&CD8
1.86058e-59	rs7076274	10	105046007	2320253	ILMN_1773313	10	105154044	A/G	A	16.2612	293	MIR1307;USMG5	0.772579	0	CD4&CD8	CD4&CD8
1.86058e-59	rs7994573	13	115008388	3170561	ILMN_2339796	13	115038019	C/T	C	16.2612	293	CDC16	0.772905	0	CD4&CD8	CD4&CD8
1.86058e-59	rs9590405	13	114999838	3170561	ILMN_2339796	13	115038019	G/A	G	16.2612	293	CDC16	0.77305	0	CD4&CD8	CD4&CD8
1.86058e-59	rs9590404	13	114999059	3170561	ILMN_2339796	13	115038019	C/G	C	16.2612	293	CDC16	0.77305	0	CD4&CD8	CD4&CD8
1.86058e-59	rs9590492	13	115002759	3170561	ILMN_2339796	13	115038019	A/C	A	16.2612	293	CDC16	0.773004	0	CD4&CD8	CD4&CD8
1.86058e-59	rs2927608	5	96252432	2260731	ILMN_1743145	5	96249088	A/G	A	16.2612	293	ERAP2	0.773403	0	CD4&CD8	CD4&CD8
1.86058e-59	rs10870597	13	114999636	3170561	ILMN_2339796	13	115038019	G/A	G	16.2612	293	CDC16	0.77305	0	CD4&CD8	CD4&CD8
1.86058e-59	rs58497441	6	42921561	3440086	ILMN_1683279	6	42931924	A/G	G	16.2612	293	PEX6	0.772697	0	CD4&CD8	CD4&CD8
1.86058e-59	rs8002514	13	115002305	3170561	ILMN_2339796	13	115038019	A/G	A	16.2612	293	CDC16	0.773004	0	CD4&CD8	CD4&CD8
3.24958e-59	rs178827	17	16083666	2000209	ILMN_3298167	17	15879969	G/A	A	-16.227	293	ZSWIM7	-0.771849	0	CD4&CD8	CD4&CD8
3.24958e-59	rs178810	17	16097430	2000209	ILMN_3298167	17	15879969	T/C	C	-16.227	293	ZSWIM7	-0.772141	0	CD4&CD8	CD4&CD8
3.24958e-59	rs178835	17	16077116	2000209	ILMN_3298167	17	15879969	A/T	T	-16.227	293	ZSWIM7	-0.771524	0	CD4&CD8	CD4&CD8
3.24958e-59	rs178826	17	16083684	2000209	ILMN_3298167	17	15879969	T/C	C	-16.227	293	ZSWIM7	-0.771885	0	CD4&CD8	CD4&CD8
3.24958e-59	rs4293973	6	86408617	7160475	ILMN_1653794	6	86387527	G/T	G	-16.227	293	SNHG5	-0.771509	0	CD4&CD8	CD4&CD8
3.24958e-59	rs10944129	6	86180926	7160475	ILMN_1653794	6	86387527	A/G	A	-16.227	293	SNHG5	-0.772105	0	CD4&CD8	CD4&CD8
3.24958e-59	rs10944128	6	86180732	7160475	ILMN_1653794	6	86387527	A/C	A	-16.227	293	SNHG5	-0.772072	0	CD4&CD8	CD4&CD8
3.24958e-59	rs545755	17	16091170	2000209	ILMN_3298167	17	15879969	C/T	T	-16.227	293	ZSWIM7	-0.771694	0	CD4&CD8	CD4&CD8
3.24958e-59	rs6841467	4	76583701	7100156	ILMN_1720422	4	76568755	T/G	T	-16.227	293	G3BP2	-0.772373	0	CD4&CD8	CD4&CD8
3.26018e-59	rs9314907	13	115015163	3170561	ILMN_2339796	13	115038019	T/C	T	16.227	293	CDC16	0.771902	0	CD4&CD8	CD4&CD8
3.26018e-59	rs152070	5	64936236	5700086	ILMN_1737195	5	64814351	A/T	T	16.227	293	CENPK	0.771742	0	CD4&CD8	CD4&CD8
3.26018e-59	rs152068	5	64934391	5700086	ILMN_1737195	5	64814351	A/G	G	16.227	293	CENPK	0.771754	0	CD4&CD8	CD4&CD8
3.26018e-59	rs154955	5	64942799	5700086	ILMN_1737195	5	64814351	G/A	A	16.227	293	CENPK	0.772469	0	CD4&CD8	CD4&CD8
3.26018e-59	rs154864	5	64934234	5700086	ILMN_1737195	5	64814351	A/T	T	16.227	293	CENPK	0.77174	0	CD4&CD8	CD4&CD8
3.26018e-59	rs10749291	10	120920588	1820706	ILMN_1658437	10	120900497	C/T	C	16.227	293	SFXN4	0.771531	0	CD4&CD8	CD4&CD8
3.26018e-59	rs149170	5	64936251	5700086	ILMN_1737195	5	64814351	T/C	C	16.227	293	CENPK	0.771742	0	CD4&CD8	CD4&CD8
3.26018e-59	rs7987485	13	115006932	3170561	ILMN_2339796	13	115038019	C/T	C	16.227	293	CDC16	0.771805	0	CD4&CD8	CD4&CD8
3.26018e-59	rs7321688	13	115000365	3170561	ILMN_2339796	13	115038019	A/C	A	16.227	293	CDC16	0.772082	0	CD4&CD8	CD4&CD8
3.26018e-59	rs7324744	13	115008038	3170561	ILMN_2339796	13	115038019	G/A	G	16.227	293	CDC16	0.771805	0	CD4&CD8	CD4&CD8
3.26018e-59	rs7989142	13	115005979	3170561	ILMN_2339796	13	115038019	G/C	G	16.227	293	CDC16	0.771805	0	CD4&CD8	CD4&CD8
3.26018e-59	rs17291250	13	115013033	3170561	ILMN_2339796	13	115038019	G/A	G	16.227	293	CDC16	0.771871	0	CD4&CD8	CD4&CD8
3.26018e-59	rs37344	5	64930878	5700086	ILMN_1737195	5	64814351	T/C	C	16.227	293	CENPK	0.771742	0	CD4&CD8	CD4&CD8
3.26018e-59	rs7994556	13	114998076	3170561	ILMN_2339796	13	115038019	T/C	T	16.227	293	CDC16	0.772038	0	CD4&CD8	CD4&CD8
3.26018e-59	rs467573	5	64928366	5700086	ILMN_1737195	5	64814351	G/C	C	16.227	293	CENPK	0.771742	0	CD4&CD8	CD4&CD8
3.26018e-59	rs468834	5	64933186	5700086	ILMN_1737195	5	64814351	T/C	C	16.227	293	CENPK	0.772221	0	CD4&CD8	CD4&CD8
3.26018e-59	rs468690	5	64929314	5700086	ILMN_1737195	5	64814351	A/C	C	16.227	293	CENPK	0.771742	0	CD4&CD8	CD4&CD8
3.26018e-59	rs468602	5	64933187	5700086	ILMN_1737195	5	64814351	G/A	A	16.227	293	CENPK	0.771765	0	CD4&CD8	CD4&CD8
3.26018e-59	rs33394	5	64778944	5700086	ILMN_1737195	5	64814351	A/G	G	16.227	293	CENPK	0.772088	0	CD4&CD8	CD4&CD8
3.26018e-59	rs469166	5	64928778	5700086	ILMN_1737195	5	64814351	C/T	T	16.227	293	CENPK	0.771742	0	CD4&CD8	CD4&CD8
3.26018e-59	rs4762828	12	21603039	2120639	ILMN_3247826	12	21608980	A/G	A	16.227	293	PYROXD1	0.772048	0	CD4&CD8	CD4&CD8
3.26018e-59	rs9590409	13	115040497	3170561	ILMN_2339796	13	115038019	A/G	A	16.227	293	CDC16	0.771805	0	CD4&CD8	CD4&CD8
3.26018e-59	rs9590403	13	114998795	3170561	ILMN_2339796	13	115038019	T/C	T	16.227	293	CDC16	0.771993	0	CD4&CD8	CD4&CD8
3.26018e-59	rs9590494	13	115006498	3170561	ILMN_2339796	13	115038019	A/C	A	16.227	293	CDC16	0.771805	0	CD4&CD8	CD4&CD8
3.26018e-59	rs2039090	13	115012778	3170561	ILMN_2339796	13	115038019	T/C	T	16.227	293	CDC16	0.771871	0	CD4&CD8	CD4&CD8
3.26018e-59	rs2039091	13	115012692	3170561	ILMN_2339796	13	115038019	T/G	T	16.227	293	CDC16	0.771871	0	CD4&CD8	CD4&CD8
5.65052e-59	rs178821	17	16088135	2000209	ILMN_3298167	17	15879969	C/T	T	-16.1928	293	ZSWIM7	-0.771315	0	CD4&CD8	CD4&CD8
5.65052e-59	rs178822	17	16087469	2000209	ILMN_3298167	17	15879969	C/T	T	-16.1928	293	ZSWIM7	-0.771313	0	CD4&CD8	CD4&CD8
5.65052e-59	rs178828	17	16083586	2000209	ILMN_3298167	17	15879969	T/C	C	-16.1928	293	ZSWIM7	-0.771327	0	CD4&CD8	CD4&CD8
5.65052e-59	rs178824	17	16086407	2000209	ILMN_3298167	17	15879969	A/T	T	-16.1928	293	ZSWIM7	-0.771313	0	CD4&CD8	CD4&CD8
5.65052e-59	rs178814	17	16094155	2000209	ILMN_3298167	17	15879969	C/G	G	-16.1928	293	ZSWIM7	-0.771304	0	CD4&CD8	CD4&CD8
5.65052e-59	rs178815	17	16092929	2000209	ILMN_3298167	17	15879969	T/C	C	-16.1928	293	ZSWIM7	-0.771304	0	CD4&CD8	CD4&CD8
5.65052e-59	rs178836	17	16076998	2000209	ILMN_3298167	17	15879969	C/G	G	-16.1928	293	ZSWIM7	-0.771248	0	CD4&CD8	CD4&CD8
5.65052e-59	rs178839	17	16073871	2000209	ILMN_3298167	17	15879969	G/C	C	-16.1928	293	ZSWIM7	-0.771499	0	CD4&CD8	CD4&CD8
5.65052e-59	rs178833	17	16078836	2000209	ILMN_3298167	17	15879969	T/C	C	-16.1928	293	ZSWIM7	-0.771313	0	CD4&CD8	CD4&CD8
5.65052e-59	rs3791221	2	226933	2570288	ILMN_1712231	2	218213	G/A	G	-16.1928	293	SH3YL1	-0.770581	0	CD4&CD8	CD4&CD8
5.65052e-59	rs3791220	2	227066	2570288	ILMN_1712231	2	218213	A/G	A	-16.1928	293	SH3YL1	-0.770719	0	CD4&CD8	CD4&CD8
5.65052e-59	rs2875265	17	16041636	2000209	ILMN_3298167	17	15879969	C/T	T	-16.1928	293	ZSWIM7	-0.771167	0	CD4&CD8	CD4&CD8
5.65052e-59	rs17713396	2	227201	2570288	ILMN_1712231	2	218213	T/C	T	-16.1928	293	SH3YL1	-0.770855	0	CD4&CD8	CD4&CD8
5.65052e-59	rs10451230	17	16035225	2000209	ILMN_3298167	17	15879969	T/A	A	-16.1928	293	ZSWIM7	-0.771167	0	CD4&CD8	CD4&CD8
5.65052e-59	rs9897388	17	16037626	2000209	ILMN_3298167	17	15879969	A/C	C	-16.1928	293	ZSWIM7	-0.771167	0	CD4&CD8	CD4&CD8
5.65052e-59	rs2895141	12	131327554	7400343	ILMN_2344216	12	131274354	G/A	G	-16.1928	293	STX2	-0.770783	0	CD4&CD8	CD4&CD8
5.65052e-59	rs2324141	17	16033443	2000209	ILMN_3298167	17	15879969	A/C	C	-16.1928	293	ZSWIM7	-0.771167	0	CD4&CD8	CD4&CD8
5.65052e-59	rs2324142	17	16041306	2000209	ILMN_3298167	17	15879969	A/C	C	-16.1928	293	ZSWIM7	-0.771167	0	CD4&CD8	CD4&CD8
5.65052e-59	rs11101994	1	110270093	7150598	ILMN_1736184	1	110276633	C/A	A	-16.1928	293	GSTM3	-0.77148	0	CD4&CD8	CD4&CD8
5.65052e-59	rs880701	8	145577824	3130349	ILMN_1654545	8	145618501	G/C	G	-16.1928	293	CPSF1	-0.771247	0	CD4&CD8	CD4&CD8
5.65052e-59	rs9890200	17	48624523	5050520	ILMN_1687247	17	48633167	A/C	C	-16.1928	293	SPATA20	-0.770823	0	CD4&CD8	CD4&CD8
5.65052e-59	rs2285579	17	16046845	2000209	ILMN_3298167	17	15879969	T/A	A	-16.1928	293	ZSWIM7	-0.771167	0	CD4&CD8	CD4&CD8
5.65052e-59	rs6502491	17	16041777	2000209	ILMN_3298167	17	15879969	T/C	C	-16.1928	293	ZSWIM7	-0.770985	0	CD4&CD8	CD4&CD8
5.65052e-59	rs3760293	17	16041792	2000209	ILMN_3298167	17	15879969	G/A	A	-16.1928	293	ZSWIM7	-0.770985	0	CD4&CD8	CD4&CD8
5.65052e-59	rs2290911	2	224919	2570288	ILMN_1712231	2	218213	G/A	G	-16.1928	293	SH3YL1	-0.770581	0	CD4&CD8	CD4&CD8
5.66892e-59	rs17102298	14	65376736	6370612	ILMN_1798177	14	65401520	C/T	T	16.1928	293	CHURC1	0.770971	0	CD4&CD8	CD4&CD8
5.66892e-59	rs12831608	12	21619631	2120639	ILMN_3247826	12	21608980	C/A	C	16.1928	293	PYROXD1	0.771238	0	CD4&CD8	CD4&CD8
5.66892e-59	rs6940837	6	42924969	3440086	ILMN_1683279	6	42931924	A/G	G	16.1928	293	PEX6	0.771128	0	CD4&CD8	CD4&CD8
5.66892e-59	rs972501	5	65010764	5700086	ILMN_1737195	5	64814351	T/C	C	16.1928	293	CENPK	0.771123	0	CD4&CD8	CD4&CD8
5.66892e-59	rs9590507	13	115058408	4880521	ILMN_1727389	13	115038008	C/T	C	16.1928	293	CDC16	0.771413	0	CD4&CD8	CD4&CD8
9.84597e-59	rs2302415	17	15906391	2000209	ILMN_3298167	17	15879969	T/C	C	-16.1587	293	ZSWIM7	-0.76955	0	CD4&CD8	CD4&CD8
9.84597e-59	rs57542652	2	228088	2570288	ILMN_1712231	2	218213	A/G	A	-16.1587	293	SH3YL1	-0.769793	0	CD4&CD8	CD4&CD8
9.84597e-59	rs7014684	8	145587615	3130349	ILMN_1654545	8	145618501	G/A	G	-16.1587	293	CPSF1	-0.770334	0	CD4&CD8	CD4&CD8
9.84597e-59	rs880702	8	145577829	3130349	ILMN_1654545	8	145618501	C/A	C	-16.1587	293	CPSF1	-0.770267	0	CD4&CD8	CD4&CD8
9.84597e-59	rs8079969	17	16051444	2000209	ILMN_3298167	17	15879969	T/C	C	-16.1587	293	ZSWIM7	-0.769914	0	CD4&CD8	CD4&CD8
9.84597e-59	rs34247131	8	145613959	3130349	ILMN_1654545	8	145618501	T/C	T	-16.1587	293	CPSF1	-0.770275	0	CD4&CD8	CD4&CD8
9.84597e-59	rs2272664	8	145577999	3130349	ILMN_1654545	8	145618501	A/T	A	-16.1587	293	CPSF1	-0.769776	0	CD4&CD8	CD4&CD8
9.84597e-59	rs989128	17	48636534	5050520	ILMN_1687247	17	48633167	G/A	A	-16.1587	293	SPATA20	-0.769589	0	CD4&CD8	CD4&CD8
9.84597e-59	rs7601944	2	229456	2570288	ILMN_1712231	2	218213	G/A	G	-16.1587	293	SH3YL1	-0.769537	0	CD4&CD8	CD4&CD8
9.87796e-59	rs152061	5	64910405	5700086	ILMN_1737195	5	64814351	C/T	T	16.1587	293	CENPK	0.769517	0	CD4&CD8	CD4&CD8
9.87796e-59	rs152071	5	64937203	5700086	ILMN_1737195	5	64814351	A/G	G	16.1587	293	CENPK	0.770105	0	CD4&CD8	CD4&CD8
9.87796e-59	rs154867	5	64936838	5700086	ILMN_1737195	5	64814351	G/A	A	16.1587	293	CENPK	0.770105	0	CD4&CD8	CD4&CD8
9.87796e-59	rs154868	5	64936870	5700086	ILMN_1737195	5	64814351	A/G	G	16.1587	293	CENPK	0.770105	0	CD4&CD8	CD4&CD8
9.87796e-59	rs9471987	6	42944140	3440086	ILMN_1683279	6	42931924	A/G	G	16.1587	293	PEX6	0.770125	0	CD4&CD8	CD4&CD8
9.87796e-59	rs1978436	19	9531245	2810605	ILMN_1753782	19	9523375	T/C	C	16.1587	293	ZNF266	0.76996	0	CD4&CD8	CD4&CD8
9.87796e-59	rs146095355	13	33179627	990020	ILMN_1797893	13	33091277	G/A	G	16.1587	293	N4BP2L2	0.770184	0	CD4&CD8	CD4&CD8
9.87796e-59	rs6920547	6	42924955	3440086	ILMN_1683279	6	42931924	T/G	G	16.1587	293	PEX6	0.770291	0	CD4&CD8	CD4&CD8
1.70811e-58	rs17714252	2	285471	2570288	ILMN_1712231	2	218213	A/G	A	-16.1248	293	SH3YL1	-0.769492	0	CD4&CD8	CD4&CD8
1.70811e-58	rs2895141	12	131327554	5910619	ILMN_1747775	12	131274539	G/A	G	-16.1248	293	STX2	-0.769462	0	CD4&CD8	CD4&CD8
1.70811e-58	rs4313195	8	145586285	3130349	ILMN_1654545	8	145618501	G/A	G	-16.1248	293	CPSF1	-0.768547	0	CD4&CD8	CD4&CD8
1.70811e-58	rs17000744	4	76594863	7100156	ILMN_1720422	4	76568755	T/C	T	-16.1248	293	G3BP2	-0.769034	0	CD4&CD8	CD4&CD8
1.70811e-58	rs7681928	4	76588775	7100156	ILMN_1720422	4	76568755	A/G	A	-16.1248	293	G3BP2	-0.768678	0	CD4&CD8	CD4&CD8
1.70811e-58	rs34659736	4	76593967	7100156	ILMN_1720422	4	76568755	G/C	G	-16.1248	293	G3BP2	-0.769034	0	CD4&CD8	CD4&CD8
1.70811e-58	rs13130126	4	76594750	7100156	ILMN_1720422	4	76568755	G/A	G	-16.1248	293	G3BP2	-0.769034	0	CD4&CD8	CD4&CD8
1.71365e-58	rs9314908	13	115023286	4880521	ILMN_1727389	13	115038008	T/G	T	16.1248	293	CDC16	0.768661	0	CD4&CD8	CD4&CD8
1.71365e-58	rs6891955	5	64838758	5700086	ILMN_1737195	5	64814351	C/G	C	16.1248	293	CENPK	0.768698	0	CD4&CD8	CD4&CD8
1.71365e-58	rs6898710	5	64829824	5700086	ILMN_1737195	5	64814351	G/C	G	16.1248	293	CENPK	0.768518	0	CD4&CD8	CD4&CD8
1.71365e-58	rs11617448	13	115025398	4880521	ILMN_1727389	13	115038008	A/G	A	16.1248	293	CDC16	0.768661	0	CD4&CD8	CD4&CD8
1.71365e-58	rs9590500	13	115019941	4880521	ILMN_1727389	13	115038008	G/T	G	16.1248	293	CDC16	0.768661	0	CD4&CD8	CD4&CD8
2.95033e-58	rs6531821	4	76588472	7100156	ILMN_1720422	4	76568755	A/G	A	-16.0909	293	G3BP2	-0.768442	0	CD4&CD8	CD4&CD8
2.95033e-58	rs35597810	4	76570994	7100156	ILMN_1720422	4	76568755	A/C	A	-16.0909	293	G3BP2	-0.768328	0	CD4&CD8	CD4&CD8
2.95033e-58	rs178838	17	16075901	2000209	ILMN_3298167	17	15879969	T/A	A	-16.0909	293	ZSWIM7	-0.767626	0	CD4&CD8	CD4&CD8
2.95033e-58	rs34835494	4	76559039	7100156	ILMN_1720422	4	76568755	T/C	T	-16.0909	293	G3BP2	-0.768328	0	CD4&CD8	CD4&CD8
2.95033e-58	rs35199342	4	76574372	7100156	ILMN_1720422	4	76568755	G/T	G	-16.0909	293	G3BP2	-0.768328	0	CD4&CD8	CD4&CD8
2.95033e-58	rs75674422	8	145596535	3130349	ILMN_1654545	8	145618501	A/C	A	-16.0909	293	CPSF1	-0.767511	0	CD4&CD8	CD4&CD8
2.95033e-58	rs35452842	4	76566202	7100156	ILMN_1720422	4	76568755	T/C	T	-16.0909	293	G3BP2	-0.768328	0	CD4&CD8	CD4&CD8
2.95033e-58	rs34948968	4	76557921	7100156	ILMN_1720422	4	76568755	A/G	A	-16.0909	293	G3BP2	-0.768328	0	CD4&CD8	CD4&CD8
2.95033e-58	rs34165603	4	76561665	7100156	ILMN_1720422	4	76568755	A/G	A	-16.0909	293	G3BP2	-0.768328	0	CD4&CD8	CD4&CD8
2.95033e-58	rs17000740	4	76590608	7100156	ILMN_1720422	4	76568755	A/G	A	-16.0909	293	G3BP2	-0.768498	0	CD4&CD8	CD4&CD8
2.95033e-58	rs17000733	4	76580894	7100156	ILMN_1720422	4	76568755	A/G	A	-16.0909	293	G3BP2	-0.768328	0	CD4&CD8	CD4&CD8
2.95033e-58	rs17000739	4	76588047	7100156	ILMN_1720422	4	76568755	A/C	A	-16.0909	293	G3BP2	-0.768442	0	CD4&CD8	CD4&CD8
2.95033e-58	rs884871	4	76571732	7100156	ILMN_1720422	4	76568755	T/C	T	-16.0909	293	G3BP2	-0.768328	0	CD4&CD8	CD4&CD8
2.95033e-58	rs6816978	4	76574403	7100156	ILMN_1720422	4	76568755	T/C	T	-16.0909	293	G3BP2	-0.768328	0	CD4&CD8	CD4&CD8
2.95033e-58	rs13119038	4	76577487	7100156	ILMN_1720422	4	76568755	C/G	C	-16.0909	293	G3BP2	-0.768328	0	CD4&CD8	CD4&CD8
2.95033e-58	rs13122172	4	76565623	7100156	ILMN_1720422	4	76568755	A/G	A	-16.0909	293	G3BP2	-0.768328	0	CD4&CD8	CD4&CD8
2.95033e-58	rs2272666	8	145580984	3130349	ILMN_1654545	8	145618501	G/A	G	-16.0909	293	CPSF1	-0.767562	0	CD4&CD8	CD4&CD8
2.95033e-58	rs7671175	4	76557135	7100156	ILMN_1720422	4	76568755	A/C	A	-16.0909	293	G3BP2	-0.768328	0	CD4&CD8	CD4&CD8
2.95033e-58	rs6822569	4	76572051	7100156	ILMN_1720422	4	76568755	T/A	T	-16.0909	293	G3BP2	-0.768328	0	CD4&CD8	CD4&CD8
2.95033e-58	rs9908591	17	16049042	2000209	ILMN_3298167	17	15879969	C/T	T	-16.0909	293	ZSWIM7	-0.768441	0	CD4&CD8	CD4&CD8
2.95033e-58	rs1512740	4	76590015	7100156	ILMN_1720422	4	76568755	C/T	C	-16.0909	293	G3BP2	-0.768498	0	CD4&CD8	CD4&CD8
2.95033e-58	rs2868598	4	76563733	7100156	ILMN_1720422	4	76568755	A/G	A	-16.0909	293	G3BP2	-0.768278	0	CD4&CD8	CD4&CD8
2.95033e-58	rs13129043	4	76573688	7100156	ILMN_1720422	4	76568755	A/G	A	-16.0909	293	G3BP2	-0.768328	0	CD4&CD8	CD4&CD8
2.95033e-58	rs6841683	4	76583843	7100156	ILMN_1720422	4	76568755	A/G	A	-16.0909	293	G3BP2	-0.768328	0	CD4&CD8	CD4&CD8
2.95988e-58	rs28711703	19	9531425	2810605	ILMN_1753782	19	9523375	C/G	G	16.0909	293	ZNF266	0.767906	0	CD4&CD8	CD4&CD8
2.95988e-58	rs7998576	13	115041188	3170561	ILMN_2339796	13	115038019	A/C	A	16.0909	293	CDC16	0.768392	0	CD4&CD8	CD4&CD8
2.95988e-58	rs468493	5	64917640	5700086	ILMN_1737195	5	64814351	A/G	G	16.0909	293	CENPK	0.768333	0	CD4&CD8	CD4&CD8
2.95988e-58	rs3087243	2	204738919	4010768	ILMN_2348905	2	204737790	A/G	A	16.0909	293	CTLA4	0.767889	0	CD4&CD8	CD4&CD8
5.09016e-58	rs2432536	16	56425813	1400672	ILMN_1723116	16	56395802	C/T	T	-16.0572	293	AMFR	-0.766859	0	CD4&CD8	CD4&CD8
5.1066e-58	rs9314909	13	115043016	3170561	ILMN_2339796	13	115038019	C/T	C	16.0572	293	CDC16	0.767351	0	CD4&CD8	CD4&CD8
5.1066e-58	rs11147323	13	115042741	3170561	ILMN_2339796	13	115038019	A/G	A	16.0572	293	CDC16	0.767351	0	CD4&CD8	CD4&CD8
5.1066e-58	rs4941612	13	33123928	990020	ILMN_1797893	13	33091277	T/C	T	16.0572	293	N4BP2L2	0.7666	0	CD4&CD8	CD4&CD8
5.1066e-58	rs12429688	13	33146212	990020	ILMN_1797893	13	33091277	T/G	T	16.0572	293	N4BP2L2	0.766709	0	CD4&CD8	CD4&CD8
5.1066e-58	rs165978	5	64941003	5700086	ILMN_1737195	5	64814351	T/C	C	16.0572	293	CENPK	0.767336	0	CD4&CD8	CD4&CD8
5.1066e-58	rs9805813	13	115045259	3170561	ILMN_2339796	13	115038019	C/T	C	16.0572	293	CDC16	0.767351	0	CD4&CD8	CD4&CD8
5.1066e-58	rs112588700	13	33142797	990020	ILMN_1797893	13	33091277	G/A	G	16.0572	293	N4BP2L2	0.767211	0	CD4&CD8	CD4&CD8
5.1066e-58	rs12323101	13	33143406	990020	ILMN_1797893	13	33091277	A/G	A	16.0572	293	N4BP2L2	0.766672	0	CD4&CD8	CD4&CD8
5.1066e-58	rs12323184	13	33143248	990020	ILMN_1797893	13	33091277	A/T	A	16.0572	293	N4BP2L2	0.767211	0	CD4&CD8	CD4&CD8
5.1066e-58	rs12323094	13	33143364	990020	ILMN_1797893	13	33091277	T/C	T	16.0572	293	N4BP2L2	0.766672	0	CD4&CD8	CD4&CD8
5.1066e-58	rs3742320	13	33164418	990020	ILMN_1797893	13	33091277	A/G	A	16.0572	293	N4BP2L2	0.767211	0	CD4&CD8	CD4&CD8
5.1066e-58	rs56233004	19	9537167	2810605	ILMN_1753782	19	9523375	C/A	A	16.0572	293	ZNF266	0.767072	0	CD4&CD8	CD4&CD8
5.1066e-58	rs2021658	13	33186457	990020	ILMN_1797893	13	33091277	A/G	A	16.0572	293	N4BP2L2	0.767319	0	CD4&CD8	CD4&CD8
5.1066e-58	rs7328939	13	33126848	990020	ILMN_1797893	13	33091277	G/A	G	16.0572	293	N4BP2L2	0.767214	0	CD4&CD8	CD4&CD8
5.1066e-58	rs7328733	13	33126737	990020	ILMN_1797893	13	33091277	C/A	C	16.0572	293	N4BP2L2	0.7666	0	CD4&CD8	CD4&CD8
5.1066e-58	rs9285061	13	115045729	3170561	ILMN_2339796	13	115038019	G/T	G	16.0572	293	CDC16	0.767351	0	CD4&CD8	CD4&CD8
5.1066e-58	rs3752105	13	115047305	3170561	ILMN_2339796	13	115038019	A/G	A	16.0572	293	CDC16	0.767328	0	CD4&CD8	CD4&CD8
5.1066e-58	rs7332115	13	33147548	990020	ILMN_1797893	13	33091277	G/T	G	16.0572	293	N4BP2L2	0.767087	0	CD4&CD8	CD4&CD8
5.1066e-58	rs7332763	13	33147888	990020	ILMN_1797893	13	33091277	G/T	G	16.0572	293	N4BP2L2	0.767087	0	CD4&CD8	CD4&CD8
5.1066e-58	rs7999125	13	33145995	990020	ILMN_1797893	13	33091277	A/G	A	16.0572	293	N4BP2L2	0.767211	0	CD4&CD8	CD4&CD8
5.1066e-58	rs7998440	13	33125206	990020	ILMN_1797893	13	33091277	A/G	A	16.0572	293	N4BP2L2	0.7666	0	CD4&CD8	CD4&CD8
5.1066e-58	rs7998612	13	115044215	3170561	ILMN_2339796	13	115038019	C/T	C	16.0572	293	CDC16	0.767351	0	CD4&CD8	CD4&CD8
5.1066e-58	rs7994229	13	33160705	990020	ILMN_1797893	13	33091277	A/C	A	16.0572	293	N4BP2L2	0.767443	0	CD4&CD8	CD4&CD8
5.1066e-58	rs7992980	13	33181142	990020	ILMN_1797893	13	33091277	C/T	C	16.0572	293	N4BP2L2	0.767049	0	CD4&CD8	CD4&CD8
5.1066e-58	rs7991314	13	33126074	990020	ILMN_1797893	13	33091277	C/T	C	16.0572	293	N4BP2L2	0.7666	0	CD4&CD8	CD4&CD8
5.1066e-58	rs9595908	13	33184288	990020	ILMN_1797893	13	33091277	C/T	C	16.0572	293	N4BP2L2	0.766887	0	CD4&CD8	CD4&CD8
5.1066e-58	rs9595903	13	33182140	990020	ILMN_1797893	13	33091277	A/G	A	16.0572	293	N4BP2L2	0.766943	0	CD4&CD8	CD4&CD8
5.1066e-58	rs9595902	13	33181669	990020	ILMN_1797893	13	33091277	A/G	A	16.0572	293	N4BP2L2	0.766965	0	CD4&CD8	CD4&CD8
5.1066e-58	rs9595893	13	33175793	990020	ILMN_1797893	13	33091277	T/G	T	16.0572	293	N4BP2L2	0.767068	0	CD4&CD8	CD4&CD8
5.1066e-58	rs9595877	13	33163649	990020	ILMN_1797893	13	33091277	G/A	G	16.0572	293	N4BP2L2	0.766672	0	CD4&CD8	CD4&CD8
5.1066e-58	rs9595795	13	33122795	990020	ILMN_1797893	13	33091277	C/T	C	16.0572	293	N4BP2L2	0.766769	0	CD4&CD8	CD4&CD8
5.1066e-58	rs9590507	13	115058408	3170561	ILMN_2339796	13	115038019	C/T	C	16.0572	293	CDC16	0.766518	0	CD4&CD8	CD4&CD8
5.1066e-58	rs9591165	13	33185153	990020	ILMN_1797893	13	33091277	A/G	A	16.0572	293	N4BP2L2	0.766851	0	CD4&CD8	CD4&CD8
5.1066e-58	rs9591134	13	33148216	990020	ILMN_1797893	13	33091277	A/T	A	16.0572	293	N4BP2L2	0.767087	0	CD4&CD8	CD4&CD8
5.1066e-58	rs9591143	13	33159438	990020	ILMN_1797893	13	33091277	T/C	T	16.0572	293	N4BP2L2	0.767443	0	CD4&CD8	CD4&CD8
5.1066e-58	rs9591145	13	33161459	990020	ILMN_1797893	13	33091277	T/G	T	16.0572	293	N4BP2L2	0.767211	0	CD4&CD8	CD4&CD8
5.1066e-58	rs718444	13	33147052	990020	ILMN_1797893	13	33091277	T/C	T	16.0572	293	N4BP2L2	0.767087	0	CD4&CD8	CD4&CD8
5.1066e-58	rs10401760	19	9542851	2810605	ILMN_1753782	19	9523375	C/T	T	16.0572	293	ZNF266	0.767241	0	CD4&CD8	CD4&CD8
5.1066e-58	rs8000071	13	33125373	990020	ILMN_1797893	13	33091277	G/C	G	16.0572	293	N4BP2L2	0.7666	0	CD4&CD8	CD4&CD8
8.7438e-58	rs6531815	4	76581458	4150037	ILMN_2381753	4	76568450	A/G	A	-16.0235	293	G3BP2	-0.765571	0	CD4&CD8	CD4&CD8
8.7438e-58	rs2617846	16	56397153	1400672	ILMN_1723116	16	56395802	A/G	G	-16.0235	293	AMFR	-0.765624	0	CD4&CD8	CD4&CD8
8.7438e-58	rs7203330	16	56444568	1400672	ILMN_1723116	16	56395802	T/C	C	-16.0235	293	AMFR	-0.765624	0	CD4&CD8	CD4&CD8
8.7438e-58	rs2440468	16	56420594	1400672	ILMN_1723116	16	56395802	A/G	G	-16.0235	293	AMFR	-0.765682	0	CD4&CD8	CD4&CD8
8.7438e-58	rs2440472	16	56436824	1400672	ILMN_1723116	16	56395802	G/A	A	-16.0235	293	AMFR	-0.765624	0	CD4&CD8	CD4&CD8
8.7438e-58	rs899242	16	56398585	1400672	ILMN_1723116	16	56395802	G/C	C	-16.0235	293	AMFR	-0.765624	0	CD4&CD8	CD4&CD8
8.7438e-58	rs2587874	16	56413764	1400672	ILMN_1723116	16	56395802	A/G	G	-16.0235	293	AMFR	-0.765691	0	CD4&CD8	CD4&CD8
8.7438e-58	rs4784666	16	56447364	1400672	ILMN_1723116	16	56395802	C/T	T	-16.0235	293	AMFR	-0.765622	0	CD4&CD8	CD4&CD8
8.7438e-58	rs4784664	16	56447286	1400672	ILMN_1723116	16	56395802	C/T	T	-16.0235	293	AMFR	-0.765806	0	CD4&CD8	CD4&CD8
8.7438e-58	rs4783938	16	56407023	1400672	ILMN_1723116	16	56395802	A/G	G	-16.0235	293	AMFR	-0.765673	0	CD4&CD8	CD4&CD8
8.7438e-58	rs4924	16	56396486	1400672	ILMN_1723116	16	56395802	T/C	C	-16.0235	293	AMFR	-0.765624	0	CD4&CD8	CD4&CD8
8.7438e-58	rs2432540	16	56419628	1400672	ILMN_1723116	16	56395802	A/G	G	-16.0235	293	AMFR	-0.765691	0	CD4&CD8	CD4&CD8
8.7438e-58	rs11644357	16	56445252	1400672	ILMN_1723116	16	56395802	T/G	G	-16.0235	293	AMFR	-0.765673	0	CD4&CD8	CD4&CD8
8.7438e-58	rs2550310	16	56438110	1400672	ILMN_1723116	16	56395802	T/C	C	-16.0235	293	AMFR	-0.765673	0	CD4&CD8	CD4&CD8
8.77198e-58	rs9315167	13	33069188	990020	ILMN_1797893	13	33091277	T/C	T	16.0235	293	N4BP2L2	0.765529	0	CD4&CD8	CD4&CD8
8.77198e-58	rs11839309	13	33047990	990020	ILMN_1797893	13	33091277	G/A	G	16.0235	293	N4BP2L2	0.765523	0	CD4&CD8	CD4&CD8
8.77198e-58	rs35193668	13	33092929	990020	ILMN_1797893	13	33091277	T/C	T	16.0235	293	N4BP2L2	0.765508	0	CD4&CD8	CD4&CD8
8.77198e-58	rs2239748	13	33101817	990020	ILMN_1797893	13	33091277	T/C	T	16.0235	293	N4BP2L2	0.765508	0	CD4&CD8	CD4&CD8
8.77198e-58	rs35817718	13	33141940	990020	ILMN_1797893	13	33091277	A/C	A	16.0235	293	N4BP2L2	0.766411	0	CD4&CD8	CD4&CD8
8.77198e-58	rs35555940	13	33067112	990020	ILMN_1797893	13	33091277	A/T	A	16.0235	293	N4BP2L2	0.765529	0	CD4&CD8	CD4&CD8
8.77198e-58	rs34916533	13	33074674	990020	ILMN_1797893	13	33091277	A/C	A	16.0235	293	N4BP2L2	0.765508	0	CD4&CD8	CD4&CD8
8.77198e-58	rs7318297	13	33137972	990020	ILMN_1797893	13	33091277	A/G	A	16.0235	293	N4BP2L2	0.765994	0	CD4&CD8	CD4&CD8
8.77198e-58	rs7318644	13	115030714	3170561	ILMN_2339796	13	115038019	C/T	C	16.0235	293	CDC16	0.765579	0	CD4&CD8	CD4&CD8
8.77198e-58	rs9337	13	33091241	990020	ILMN_1797893	13	33091277	C/G	C	16.0235	293	N4BP2L2	0.765508	0	CD4&CD8	CD4&CD8
8.77198e-58	rs9595905	13	33183403	990020	ILMN_1797893	13	33091277	A/G	A	16.0235	293	N4BP2L2	0.766118	0	CD4&CD8	CD4&CD8
8.77198e-58	rs9595628	13	33065158	990020	ILMN_1797893	13	33091277	C/T	C	16.0235	293	N4BP2L2	0.765529	0	CD4&CD8	CD4&CD8
8.77198e-58	rs9595630	13	33065443	990020	ILMN_1797893	13	33091277	G/T	G	16.0235	293	N4BP2L2	0.765529	0	CD4&CD8	CD4&CD8
8.77198e-58	rs9595617	13	33057345	990020	ILMN_1797893	13	33091277	T/G	T	16.0235	293	N4BP2L2	0.765529	0	CD4&CD8	CD4&CD8
8.77198e-58	rs9595624	13	33060570	990020	ILMN_1797893	13	33091277	C/T	C	16.0235	293	N4BP2L2	0.765529	0	CD4&CD8	CD4&CD8
8.77198e-58	rs9591159	13	33177693	990020	ILMN_1797893	13	33091277	T/G	T	16.0235	293	N4BP2L2	0.766481	0	CD4&CD8	CD4&CD8
8.77198e-58	rs3933327	9	123634040	5390553	ILMN_3236498	9	123616234	A/G	G	16.0235	293	PSMD5-AS1	0.7661	0	CD4&CD8	CD4&CD8
1.50031e-57	rs178807	17	16100561	2000209	ILMN_3298167	17	15879969	G/A	A	-15.9899	293	ZSWIM7	-0.765011	0	CD4&CD8	CD4&CD8
1.50031e-57	rs4540683	1	110270908	7150598	ILMN_1736184	1	110276633	G/T	T	-15.9899	293	GSTM3	-0.764563	0	CD4&CD8	CD4&CD8
1.50031e-57	rs7838766	8	145586771	3130349	ILMN_1654545	8	145618501	G/A	G	-15.9899	293	CPSF1	-0.765331	0	CD4&CD8	CD4&CD8
1.50031e-57	rs56251414	8	145587409	3130349	ILMN_1654545	8	145618501	G/C	G	-15.9899	293	CPSF1	-0.765432	0	CD4&CD8	CD4&CD8
1.50031e-57	rs3775071	4	76593147	7100156	ILMN_1720422	4	76568755	A/C	A	-15.9899	293	G3BP2	-0.765354	0	CD4&CD8	CD4&CD8
1.50513e-57	rs7331882	13	115000719	4880521	ILMN_1727389	13	115038008	A/G	A	15.9899	293	CDC16	0.764966	0	CD4&CD8	CD4&CD8
1.50513e-57	rs7319446	13	115029162	3170561	ILMN_2339796	13	115038019	A/G	A	15.9899	293	CDC16	0.764944	0	CD4&CD8	CD4&CD8
1.50513e-57	rs4238787	16	56442066	1400672	ILMN_1723116	16	56395802	T/C	T	15.9899	293	AMFR	0.765029	0	CD4&CD8	CD4&CD8
1.50513e-57	rs9595595	13	33047815	990020	ILMN_1797893	13	33091277	G/T	G	15.9899	293	N4BP2L2	0.765478	0	CD4&CD8	CD4&CD8
1.50513e-57	rs9591012	13	33058333	990020	ILMN_1797893	13	33091277	A/G	A	15.9899	293	N4BP2L2	0.765	0	CD4&CD8	CD4&CD8
1.50513e-57	rs9591001	13	33042870	990020	ILMN_1797893	13	33091277	A/G	A	15.9899	293	N4BP2L2	0.76454	0	CD4&CD8	CD4&CD8
2.5632e-57	rs3785629	17	15962121	2000209	ILMN_3298167	17	15879969	G/A	A	-15.9565	293	ZSWIM7	-0.763953	0	CD4&CD8	CD4&CD8
2.5632e-57	rs3817681	8	145582839	3130349	ILMN_1654545	8	145618501	C/T	C	-15.9565	293	CPSF1	-0.764179	0	CD4&CD8	CD4&CD8
2.5632e-57	rs4784665	16	56447352	1400672	ILMN_1723116	16	56395802	A/G	G	-15.9565	293	AMFR	-0.764083	0	CD4&CD8	CD4&CD8
2.5632e-57	rs3775071	4	76593147	4150037	ILMN_2381753	4	76568450	A/C	A	-15.9565	293	G3BP2	-0.763905	0	CD4&CD8	CD4&CD8
2.57142e-57	rs1978438	19	9531393	2810605	ILMN_1753782	19	9523375	G/T	T	15.9565	293	ZNF266	0.763575	0	CD4&CD8	CD4&CD8
2.57142e-57	rs10142379	14	65354946	6370612	ILMN_1798177	14	65401520	A/G	G	15.9565	293	CHURC1	0.763868	0	CD4&CD8	CD4&CD8
2.57142e-57	rs7985356	13	115027462	3170561	ILMN_2339796	13	115038019	A/T	A	15.9565	293	CDC16	0.764035	0	CD4&CD8	CD4&CD8
2.57142e-57	rs17291501	13	115029563	3170561	ILMN_2339796	13	115038019	T/A	T	15.9565	293	CDC16	0.764126	0	CD4&CD8	CD4&CD8
2.57142e-57	rs17291515	13	115029778	3170561	ILMN_2339796	13	115038019	G/A	G	15.9565	293	CDC16	0.764396	0	CD4&CD8	CD4&CD8
2.57142e-57	rs9590501	13	115029798	4880521	ILMN_1727389	13	115038008	G/A	G	15.9565	293	CDC16	0.763649	0	CD4&CD8	CD4&CD8
2.57142e-57	rs9591180	13	33197001	990020	ILMN_1797893	13	33091277	G/C	G	15.9565	293	N4BP2L2	0.763821	0	CD4&CD8	CD4&CD8
2.57142e-57	rs4902335	14	65385898	6370612	ILMN_1798177	14	65401520	A/G	G	15.9565	293	CHURC1	0.763752	0	CD4&CD8	CD4&CD8
4.37421e-57	rs3791224	2	221981	2570288	ILMN_1712231	2	218213	T/C	T	-15.9231	293	SH3YL1	-0.762507	0	CD4&CD8	CD4&CD8
4.37421e-57	rs3828165	2	220889	2570288	ILMN_1712231	2	218213	A/G	A	-15.9231	293	SH3YL1	-0.762752	0	CD4&CD8	CD4&CD8
4.37421e-57	rs6502490	17	16014865	2000209	ILMN_3298167	17	15879969	G/A	A	-15.9231	293	ZSWIM7	-0.763395	0	CD4&CD8	CD4&CD8
4.37421e-57	rs9906084	17	48637385	5050520	ILMN_1687247	17	48633167	G/A	A	-15.9231	293	SPATA20	-0.762732	0	CD4&CD8	CD4&CD8
4.38822e-57	rs11840502	13	33198709	990020	ILMN_1797893	13	33091277	A/G	A	15.9231	293	N4BP2L2	0.763449	0	CD4&CD8	CD4&CD8
4.38822e-57	rs2192176	12	21604181	2120639	ILMN_3247826	12	21608980	A/C	A	15.9231	293	PYROXD1	0.763313	0	CD4&CD8	CD4&CD8
4.38822e-57	rs9614647	22	45741718	5290382	ILMN_1809147	22	45736553	T/C	C	15.9231	293	FAM118A	0.762934	0	CD4&CD8	CD4&CD8
4.38822e-57	rs743760	13	33071127	990020	ILMN_1797893	13	33091277	C/G	C	15.9231	293	N4BP2L2	0.763216	0	CD4&CD8	CD4&CD8
4.38822e-57	rs9471978	6	42929533	3440086	ILMN_1683279	6	42931924	T/C	C	15.9231	293	PEX6	0.762809	0	CD4&CD8	CD4&CD8
4.38822e-57	rs10144942	14	65355042	6370612	ILMN_1798177	14	65401520	G/A	A	15.9231	293	CHURC1	0.762907	0	CD4&CD8	CD4&CD8
4.38822e-57	rs3747240	22	45740224	5290382	ILMN_1809147	22	45736553	A/G	G	15.9231	293	FAM118A	0.762934	0	CD4&CD8	CD4&CD8
4.38822e-57	rs3740561	10	120923339	1820706	ILMN_1658437	10	120900497	T/G	T	15.9231	293	SFXN4	0.763187	0	CD4&CD8	CD4&CD8
4.38822e-57	rs112035922	13	115047464	3170561	ILMN_2339796	13	115038019	T/C	T	15.9231	293	CDC16	0.762692	0	CD4&CD8	CD4&CD8
4.38822e-57	rs6007602	22	45739322	5290382	ILMN_1809147	22	45736553	C/T	T	15.9231	293	FAM118A	0.762934	0	CD4&CD8	CD4&CD8
4.38822e-57	rs6007595	22	45728978	5290382	ILMN_1809147	22	45736553	C/G	G	15.9231	293	FAM118A	0.762693	0	CD4&CD8	CD4&CD8
4.38822e-57	rs738177	22	45731539	5290382	ILMN_1809147	22	45736553	T/C	C	15.9231	293	FAM118A	0.762838	0	CD4&CD8	CD4&CD8
4.38822e-57	rs465797	5	64916994	5700086	ILMN_1737195	5	64814351	A/G	G	15.9231	293	CENPK	0.762892	0	CD4&CD8	CD4&CD8
4.38822e-57	rs7991266	13	115042155	3170561	ILMN_2339796	13	115038019	G/A	G	15.9231	293	CDC16	0.763194	0	CD4&CD8	CD4&CD8
4.38822e-57	rs2350630	22	45736767	5290382	ILMN_1809147	22	45736553	G/A	A	15.9231	293	FAM118A	0.762912	0	CD4&CD8	CD4&CD8
7.43276e-57	rs2587867	16	56404011	1400672	ILMN_1723116	16	56395802	T/C	C	-15.8898	293	AMFR	-0.761738	0	CD4&CD8	CD4&CD8
7.43276e-57	rs6940814	6	42924932	3440086	ILMN_1683279	6	42931924	A/G	A	-15.8898	293	PEX6	-0.762347	0	CD4&CD8	CD4&CD8
7.43276e-57	rs60484953	2	221560	2570288	ILMN_1712231	2	218213	A/G	A	-15.8898	293	SH3YL1	-0.762425	0	CD4&CD8	CD4&CD8
7.45651e-57	rs6487224	12	21594329	2120639	ILMN_3247826	12	21608980	T/G	T	15.8898	293	PYROXD1	0.761813	0	CD4&CD8	CD4&CD8
7.45651e-57	rs7764747	6	86421414	7160475	ILMN_1653794	6	86387527	T/C	C	15.8898	293	SNHG5	0.761898	0	CD4&CD8	CD4&CD8
7.45651e-57	rs6047399	20	21346604	1940612	ILMN_2196479	20	21370334	T/C	T	15.8898	293	XRN2	0.761889	0	CD4&CD8	CD4&CD8
7.45651e-57	rs7144811	14	65379147	6370612	ILMN_1798177	14	65401520	T/C	C	15.8898	293	CHURC1	0.762009	0	CD4&CD8	CD4&CD8
7.45651e-57	rs17272543	19	9503937	2810605	ILMN_1753782	19	9523375	A/G	G	15.8898	293	ZNF266	0.7615	0	CD4&CD8	CD4&CD8
7.45651e-57	rs2277931	19	9530342	2810605	ILMN_1753782	19	9523375	G/A	A	15.8898	293	ZNF266	0.762372	0	CD4&CD8	CD4&CD8
7.45651e-57	rs1173416	6	86415813	7160475	ILMN_1653794	6	86387527	G/A	A	15.8898	293	SNHG5	0.761707	0	CD4&CD8	CD4&CD8
7.45651e-57	rs7185879	16	56428008	1400672	ILMN_1723116	16	56395802	T/C	T	15.8898	293	AMFR	0.761939	0	CD4&CD8	CD4&CD8
7.45651e-57	rs9590486	13	114996151	3170561	ILMN_2339796	13	115038019	T/C	T	15.8898	293	CDC16	0.76193	0	CD4&CD8	CD4&CD8
7.45651e-57	rs73013803	19	9503839	2810605	ILMN_1753782	19	9523375	A/T	T	15.8898	293	ZNF266	0.7615	0	CD4&CD8	CD4&CD8
1.2616e-56	rs6531815	4	76581458	7100156	ILMN_1720422	4	76568755	A/G	A	-15.8566	293	G3BP2	-0.760543	0	CD4&CD8	CD4&CD8
1.2616e-56	rs3791223	2	222336	2570288	ILMN_1712231	2	218213	C/T	C	-15.8566	293	SH3YL1	-0.760639	0	CD4&CD8	CD4&CD8
1.2616e-56	rs6709534	2	217334	2570288	ILMN_1712231	2	218213	C/G	C	-15.8566	293	SH3YL1	-0.761215	0	CD4&CD8	CD4&CD8
1.26563e-56	rs9314908	13	115023286	3170561	ILMN_2339796	13	115038019	T/G	T	15.8566	293	CDC16	0.760963	0	CD4&CD8	CD4&CD8
1.26563e-56	rs144626798	13	33178298	990020	ILMN_1797893	13	33091277	A/G	A	15.8566	293	N4BP2L2	0.760926	0	CD4&CD8	CD4&CD8
1.26563e-56	rs2058463	12	21590557	2120639	ILMN_3247826	12	21608980	C/A	C	15.8566	293	PYROXD1	0.761065	0	CD4&CD8	CD4&CD8
1.26563e-56	rs11666765	19	9500145	2810605	ILMN_1753782	19	9523375	C/G	G	15.8566	293	ZNF266	0.761236	0	CD4&CD8	CD4&CD8
1.26563e-56	rs11668157	19	9518846	2810605	ILMN_1753782	19	9523375	C/G	G	15.8566	293	ZNF266	0.761272	0	CD4&CD8	CD4&CD8
1.26563e-56	rs11671340	19	9501393	2810605	ILMN_1753782	19	9523375	T/G	G	15.8566	293	ZNF266	0.761236	0	CD4&CD8	CD4&CD8
1.26563e-56	rs7143432	14	65379146	6370612	ILMN_1798177	14	65401520	A/C	C	15.8566	293	CHURC1	0.761348	0	CD4&CD8	CD4&CD8
1.26563e-56	rs7285172	22	45726345	5290382	ILMN_1809147	22	45736553	G/A	A	15.8566	293	FAM118A	0.760622	0	CD4&CD8	CD4&CD8
1.26563e-56	rs11617448	13	115025398	3170561	ILMN_2339796	13	115038019	A/G	A	15.8566	293	CDC16	0.760963	0	CD4&CD8	CD4&CD8
1.26563e-56	rs11616287	13	33154276	990020	ILMN_1797893	13	33091277	C/T	C	15.8566	293	N4BP2L2	0.760692	0	CD4&CD8	CD4&CD8
1.26563e-56	rs7335710	13	33135424	990020	ILMN_1797893	13	33091277	T/C	T	15.8566	293	N4BP2L2	0.761409	0	CD4&CD8	CD4&CD8
1.26563e-56	rs9590500	13	115019941	3170561	ILMN_2339796	13	115038019	G/T	G	15.8566	293	CDC16	0.760963	0	CD4&CD8	CD4&CD8
1.26563e-56	rs28605697	15	65163664	5890564	ILMN_1813139	15	65250760	A/G	G	15.8566	293	ANKDD1A	0.761099	0	CD4&CD8	CD4&CD8
2.14585e-56	rs245533	5	64780836	5700086	ILMN_1737195	5	64814351	G/C	C	15.8236	293	CENPK	0.759573	0	CD4&CD8	CD4&CD8
2.14585e-56	rs687315	5	64964596	5700086	ILMN_1737195	5	64814351	A/G	G	15.8236	293	CENPK	0.759803	0	CD4&CD8	CD4&CD8
2.14585e-56	rs7321262	13	33172079	990020	ILMN_1797893	13	33091277	C/G	C	15.8236	293	N4BP2L2	0.759615	0	CD4&CD8	CD4&CD8
2.14585e-56	rs7981943	13	33167891	990020	ILMN_1797893	13	33091277	T/G	T	15.8236	293	N4BP2L2	0.759615	0	CD4&CD8	CD4&CD8
2.14585e-56	rs7327429	13	33169396	990020	ILMN_1797893	13	33091277	C/A	C	15.8236	293	N4BP2L2	0.759652	0	CD4&CD8	CD4&CD8
2.14585e-56	rs7337687	13	33169697	990020	ILMN_1797893	13	33091277	C/T	C	15.8236	293	N4BP2L2	0.759615	0	CD4&CD8	CD4&CD8
2.14585e-56	rs145847895	13	33178530	990020	ILMN_1797893	13	33091277	G/A	G	15.8236	293	N4BP2L2	0.759915	0	CD4&CD8	CD4&CD8
2.14585e-56	rs731413	13	33175656	990020	ILMN_1797893	13	33091277	A/G	A	15.8236	293	N4BP2L2	0.759597	0	CD4&CD8	CD4&CD8
2.14585e-56	rs731414	13	33175297	990020	ILMN_1797893	13	33091277	G/T	G	15.8236	293	N4BP2L2	0.759615	0	CD4&CD8	CD4&CD8
2.14585e-56	rs1324415	13	33174323	990020	ILMN_1797893	13	33091277	A/G	A	15.8236	293	N4BP2L2	0.759615	0	CD4&CD8	CD4&CD8
2.14585e-56	rs1324414	13	33174225	990020	ILMN_1797893	13	33091277	A/G	A	15.8236	293	N4BP2L2	0.759615	0	CD4&CD8	CD4&CD8
2.14585e-56	rs9595890	13	33171655	990020	ILMN_1797893	13	33091277	C/T	C	15.8236	293	N4BP2L2	0.759615	0	CD4&CD8	CD4&CD8
2.14585e-56	rs9595883	13	33167700	990020	ILMN_1797893	13	33091277	G/A	G	15.8236	293	N4BP2L2	0.759615	0	CD4&CD8	CD4&CD8
2.14585e-56	rs9595879	13	33165301	990020	ILMN_1797893	13	33091277	T/C	T	15.8236	293	N4BP2L2	0.759736	0	CD4&CD8	CD4&CD8
2.14585e-56	rs9595850	13	33153910	990020	ILMN_1797893	13	33091277	G/A	G	15.8236	293	N4BP2L2	0.759736	0	CD4&CD8	CD4&CD8
2.14585e-56	rs9595847	13	33152721	990020	ILMN_1797893	13	33091277	T/C	T	15.8236	293	N4BP2L2	0.759933	0	CD4&CD8	CD4&CD8
2.14585e-56	rs9591136	13	33152316	990020	ILMN_1797893	13	33091277	A/C	A	15.8236	293	N4BP2L2	0.759736	0	CD4&CD8	CD4&CD8
2.14585e-56	rs9591137	13	33152482	990020	ILMN_1797893	13	33091277	C/T	C	15.8236	293	N4BP2L2	0.759933	0	CD4&CD8	CD4&CD8
3.61129e-56	rs178818	17	16091694	2000209	ILMN_3298167	17	15879969	G/A	A	-15.7906	293	ZSWIM7	-0.759372	0	CD4&CD8	CD4&CD8
3.61129e-56	rs67179399	16	56440201	1400672	ILMN_1723116	16	56395802	A/G	G	-15.7906	293	AMFR	-0.759488	0	CD4&CD8	CD4&CD8
3.61129e-56	rs55844265	17	16030777	2000209	ILMN_3298167	17	15879969	A/G	G	-15.7906	293	ZSWIM7	-0.75911	0	CD4&CD8	CD4&CD8
3.62275e-56	rs1409819	20	21386790	1940612	ILMN_2196479	20	21370334	G/A	G	15.7906	293	XRN2	0.759038	0	CD4&CD8	CD4&CD8
3.62275e-56	rs1886506	14	65415366	6370612	ILMN_1798177	14	65401520	C/T	T	15.7906	293	CHURC1	0.758532	0	CD4&CD8	CD4&CD8
3.62275e-56	rs58359623	19	9541406	2810605	ILMN_1753782	19	9523375	C/G	G	15.7906	293	ZNF266	0.758853	0	CD4&CD8	CD4&CD8
3.62275e-56	rs3742599	14	65411908	6370612	ILMN_1798177	14	65401520	C/A	A	15.7906	293	CHURC1	0.758541	0	CD4&CD8	CD4&CD8
3.62275e-56	rs2142552	22	45719497	5290382	ILMN_1809147	22	45736553	G/C	C	15.7906	293	FAM118A	0.759121	0	CD4&CD8	CD4&CD8
3.62275e-56	rs9281	14	65399291	6370612	ILMN_1798177	14	65401520	A/G	G	15.7906	293	CHURC1	0.759105	0	CD4&CD8	CD4&CD8
3.62275e-56	rs8943	14	65399263	6370612	ILMN_1798177	14	65401520	A/G	G	15.7906	293	CHURC1	0.759105	0	CD4&CD8	CD4&CD8
3.62275e-56	rs8984	14	65399306	6370612	ILMN_1798177	14	65401520	G/A	A	15.7906	293	CHURC1	0.759105	0	CD4&CD8	CD4&CD8
3.62275e-56	rs9595881	13	33165500	990020	ILMN_1797893	13	33091277	T/C	T	15.7906	293	N4BP2L2	0.759064	0	CD4&CD8	CD4&CD8
3.62275e-56	rs9595885	13	33168050	990020	ILMN_1797893	13	33091277	A/G	A	15.7906	293	N4BP2L2	0.759175	0	CD4&CD8	CD4&CD8
3.62275e-56	rs9590501	13	115029798	3170561	ILMN_2339796	13	115038019	G/A	G	15.7906	293	CDC16	0.758555	0	CD4&CD8	CD4&CD8
6.07098e-56	rs10088428	8	28909523	160446	ILMN_1720059	8	28909145	C/T	T	-15.7577	293	HMBOX1	-0.75815	0	CD4&CD8	CD4&CD8
6.07098e-56	rs8066902	17	15882922	2000209	ILMN_3298167	17	15879969	G/A	A	-15.7577	293	ZSWIM7	-0.758133	0	CD4&CD8	CD4&CD8
6.07098e-56	rs2151223	1	206694171	3130152	ILMN_1818577	1	206677712	C/A	A	-15.7577	293	RP11-534L20.5	-0.757688	0	CD4&CD8	CD4&CD8
6.09022e-56	rs3827393	22	45736153	5290382	ILMN_1809147	22	45736553	A/G	G	15.7577	293	FAM118A	0.758214	0	CD4&CD8	CD4&CD8
6.09022e-56	rs151318333	13	33180609	990020	ILMN_1797893	13	33091277	C/A	C	15.7577	293	N4BP2L2	0.7582	0	CD4&CD8	CD4&CD8
6.09022e-56	rs7331882	13	115000719	3170561	ILMN_2339796	13	115038019	A/G	A	15.7577	293	CDC16	0.757733	0	CD4&CD8	CD4&CD8
6.09022e-56	rs6006992	22	45742760	5290382	ILMN_1809147	22	45736553	G/A	A	15.7577	293	FAM118A	0.758214	0	CD4&CD8	CD4&CD8
6.09022e-56	rs104664	22	45711854	5290382	ILMN_1809147	22	45736553	A/G	G	15.7577	293	FAM118A	0.758214	0	CD4&CD8	CD4&CD8
6.09022e-56	rs1018800	13	33198176	990020	ILMN_1797893	13	33091277	T/A	T	15.7577	293	N4BP2L2	0.757946	0	CD4&CD8	CD4&CD8
1.01951e-55	rs178654	17	16064716	2000209	ILMN_3298167	17	15879969	G/A	A	-15.7248	293	ZSWIM7	-0.757484	0	CD4&CD8	CD4&CD8
1.01951e-55	rs7761762	6	86205968	7160475	ILMN_1653794	6	86387527	C/A	C	-15.7248	293	SNHG5	-0.757257	0	CD4&CD8	CD4&CD8
1.01951e-55	rs2842603	6	86336337	7160475	ILMN_1653794	6	86387527	C/G	C	-15.7248	293	SNHG5	-0.757492	0	CD4&CD8	CD4&CD8
1.01951e-55	rs4970775	1	110271429	7150598	ILMN_1736184	1	110276633	G/T	T	-15.7248	293	GSTM3	-0.756526	0	CD4&CD8	CD4&CD8
1.02273e-55	rs430360	5	64854714	5700086	ILMN_1737195	5	64814351	T/G	G	15.7248	293	CENPK	0.757219	0	CD4&CD8	CD4&CD8
1.02273e-55	rs11673601	19	9542007	2810605	ILMN_1753782	19	9523375	G/T	T	15.7248	293	ZNF266	0.757396	0	CD4&CD8	CD4&CD8
1.02273e-55	rs154865	5	64935044	5700086	ILMN_1737195	5	64814351	T/C	C	15.7248	293	CENPK	0.756581	0	CD4&CD8	CD4&CD8
1.02273e-55	rs386130	5	64854715	5700086	ILMN_1737195	5	64814351	C/T	T	15.7248	293	CENPK	0.756767	0	CD4&CD8	CD4&CD8
1.02273e-55	rs9595891	13	33173158	990020	ILMN_1797893	13	33091277	T/C	T	15.7248	293	N4BP2L2	0.757065	0	CD4&CD8	CD4&CD8
1.71024e-55	rs178653	17	16065477	2000209	ILMN_3298167	17	15879969	A/G	G	-15.6921	293	ZSWIM7	-0.756416	0	CD4&CD8	CD4&CD8
1.71024e-55	rs7742691	6	86278691	7160475	ILMN_1653794	6	86387527	T/C	T	-15.6921	293	SNHG5	-0.756369	0	CD4&CD8	CD4&CD8
1.71564e-55	rs140076311	16	56429474	1400672	ILMN_1723116	16	56395802	T/C	T	15.6921	293	AMFR	0.756263	0	CD4&CD8	CD4&CD8
2.85688e-55	rs178785	17	16136289	2000209	ILMN_3298167	17	15879969	G/C	C	-15.6595	293	ZSWIM7	-0.754865	0	CD4&CD8	CD4&CD8
2.85688e-55	rs178825	17	16085830	2000209	ILMN_3298167	17	15879969	G/A	A	-15.6595	293	ZSWIM7	-0.755167	0	CD4&CD8	CD4&CD8
2.85688e-55	rs9450284	6	86199329	7160475	ILMN_1653794	6	86387527	G/C	G	-15.6595	293	SNHG5	-0.755464	0	CD4&CD8	CD4&CD8
2.86588e-55	rs12990627	2	190579598	7650341	ILMN_2045975	2	190635421	A/G	G	15.6595	293	ORMDL1	0.755041	0	CD4&CD8	CD4&CD8
2.86588e-55	rs12992061	2	190600752	7650341	ILMN_2045975	2	190635421	A/G	G	15.6595	293	ORMDL1	0.755158	0	CD4&CD8	CD4&CD8
2.86588e-55	rs13002216	2	190611084	7650341	ILMN_2045975	2	190635421	C/T	T	15.6595	293	ORMDL1	0.755192	0	CD4&CD8	CD4&CD8
2.86588e-55	rs12693551	2	190529231	7650341	ILMN_2045975	2	190635421	C/T	T	15.6595	293	ORMDL1	0.75502	0	CD4&CD8	CD4&CD8
2.86588e-55	rs1055091	2	190635143	7650341	ILMN_2045975	2	190635421	T/C	C	15.6595	293	ORMDL1	0.755192	0	CD4&CD8	CD4&CD8
2.86588e-55	rs10931430	2	190542186	7650341	ILMN_2045975	2	190635421	C/T	T	15.6595	293	ORMDL1	0.75502	0	CD4&CD8	CD4&CD8
2.86588e-55	rs10931431	2	190556676	7650341	ILMN_2045975	2	190635421	T/C	C	15.6595	293	ORMDL1	0.75502	0	CD4&CD8	CD4&CD8
2.86588e-55	rs6741074	2	190597241	7650341	ILMN_2045975	2	190635421	T/G	G	15.6595	293	ORMDL1	0.755158	0	CD4&CD8	CD4&CD8
2.86588e-55	rs114408326	2	190581396	7650341	ILMN_2045975	2	190635421	T/C	C	15.6595	293	ORMDL1	0.755053	0	CD4&CD8	CD4&CD8
2.86588e-55	rs13009889	2	190628568	7650341	ILMN_2045975	2	190635421	A/G	G	15.6595	293	ORMDL1	0.755192	0	CD4&CD8	CD4&CD8
2.86588e-55	rs6738042	2	190641684	7650341	ILMN_2045975	2	190635421	T/C	C	15.6595	293	ORMDL1	0.755192	0	CD4&CD8	CD4&CD8
2.86588e-55	rs13021611	2	190564764	7650341	ILMN_2045975	2	190635421	T/A	A	15.6595	293	ORMDL1	0.754531	0	CD4&CD8	CD4&CD8
2.86588e-55	rs3816196	2	190640475	7650341	ILMN_2045975	2	190635421	G/A	A	15.6595	293	ORMDL1	0.755192	0	CD4&CD8	CD4&CD8
2.86588e-55	rs7595020	2	190643676	7650341	ILMN_2045975	2	190635421	A/G	G	15.6595	293	ORMDL1	0.755192	0	CD4&CD8	CD4&CD8
2.86588e-55	rs154630	5	64977794	5700086	ILMN_1737195	5	64814351	C/T	T	15.6595	293	CENPK	0.75476	0	CD4&CD8	CD4&CD8
2.86588e-55	rs893784	2	190536283	7650341	ILMN_2045975	2	190635421	G/A	A	15.6595	293	ORMDL1	0.75502	0	CD4&CD8	CD4&CD8
2.86588e-55	rs1899025	2	190649582	7650341	ILMN_2045975	2	190635421	T/C	C	15.6595	293	ORMDL1	0.755077	0	CD4&CD8	CD4&CD8
2.86588e-55	rs7592066	2	190643518	7650341	ILMN_2045975	2	190635421	T/C	C	15.6595	293	ORMDL1	0.755192	0	CD4&CD8	CD4&CD8
2.86588e-55	rs11679767	2	190546300	7650341	ILMN_2045975	2	190635421	G/A	A	15.6595	293	ORMDL1	0.75502	0	CD4&CD8	CD4&CD8
2.86588e-55	rs7591929	2	190643257	7650341	ILMN_2045975	2	190635421	A/G	G	15.6595	293	ORMDL1	0.755192	0	CD4&CD8	CD4&CD8
2.86588e-55	rs13035966	2	190591233	7650341	ILMN_2045975	2	190635421	G/T	T	15.6595	293	ORMDL1	0.755053	0	CD4&CD8	CD4&CD8
2.86588e-55	rs11685425	2	190612703	7650341	ILMN_2045975	2	190635421	T/C	C	15.6595	293	ORMDL1	0.755192	0	CD4&CD8	CD4&CD8
2.86588e-55	rs5742938	2	190649958	7650341	ILMN_2045975	2	190635421	A/G	G	15.6595	293	ORMDL1	0.754956	0	CD4&CD8	CD4&CD8
2.86588e-55	rs7571089	2	190561793	7650341	ILMN_2045975	2	190635421	A/G	G	15.6595	293	ORMDL1	0.75502	0	CD4&CD8	CD4&CD8
2.86588e-55	rs10207346	2	190577964	7650341	ILMN_2045975	2	190635421	A/G	G	15.6595	293	ORMDL1	0.754917	0	CD4&CD8	CD4&CD8
2.86588e-55	rs12471217	2	190572063	7650341	ILMN_2045975	2	190635421	A/G	G	15.6595	293	ORMDL1	0.755089	0	CD4&CD8	CD4&CD8
2.86588e-55	rs6942	2	190636411	7650341	ILMN_2045975	2	190635421	G/C	C	15.6595	293	ORMDL1	0.755192	0	CD4&CD8	CD4&CD8
2.86588e-55	rs4667299	2	190542687	7650341	ILMN_2045975	2	190635421	T/G	G	15.6595	293	ORMDL1	0.75502	0	CD4&CD8	CD4&CD8
2.86588e-55	rs4667297	2	190528996	7650341	ILMN_2045975	2	190635421	T/C	C	15.6595	293	ORMDL1	0.75502	0	CD4&CD8	CD4&CD8
2.86588e-55	rs10197331	2	190632838	7650341	ILMN_2045975	2	190635421	C/A	A	15.6595	293	ORMDL1	0.755192	0	CD4&CD8	CD4&CD8
2.86588e-55	rs2033746	2	190599452	7650341	ILMN_2045975	2	190635421	A/G	G	15.6595	293	ORMDL1	0.755158	0	CD4&CD8	CD4&CD8
2.86588e-55	rs2033870	2	190603830	7650341	ILMN_2045975	2	190635421	A/G	G	15.6595	293	ORMDL1	0.755192	0	CD4&CD8	CD4&CD8
2.86588e-55	rs4525728	2	190645050	7650341	ILMN_2045975	2	190635421	A/G	G	15.6595	293	ORMDL1	0.755146	0	CD4&CD8	CD4&CD8
4.76725e-55	rs10806334	6	86439329	7160475	ILMN_1653794	6	86387527	A/T	A	-15.627	293	SNHG5	-0.754467	0	CD4&CD8	CD4&CD8
4.76725e-55	rs9471968	6	42905235	3440086	ILMN_1683279	6	42931924	A/G	A	-15.627	293	PEX6	-0.754467	0	CD4&CD8	CD4&CD8
4.76725e-55	rs114976176	2	264621	2570288	ILMN_1712231	2	218213	C/A	C	-15.627	293	SH3YL1	-0.753964	0	CD4&CD8	CD4&CD8
4.78224e-55	rs12693557	2	190590937	7650341	ILMN_2045975	2	190635421	A/G	G	15.627	293	ORMDL1	0.75382	0	CD4&CD8	CD4&CD8
4.78224e-55	rs1233299	2	190664638	7650341	ILMN_2045975	2	190635421	C/A	C	15.627	293	ORMDL1	0.753747	0	CD4&CD8	CD4&CD8
4.78224e-55	rs1233265	2	190661116	7650341	ILMN_2045975	2	190635421	T/G	T	15.627	293	ORMDL1	0.754049	0	CD4&CD8	CD4&CD8
4.78224e-55	rs1233262	2	190657833	7650341	ILMN_2045975	2	190635421	G/A	G	15.627	293	ORMDL1	0.754315	0	CD4&CD8	CD4&CD8
4.78224e-55	rs12106522	22	45808036	5290382	ILMN_1809147	22	45736553	T/C	C	15.627	293	FAM118A	0.753623	0	CD4&CD8	CD4&CD8
4.78224e-55	rs7077538	10	71993094	4050452	ILMN_1805827	10	71966045	G/T	G	15.627	293	PPA1	0.754157	0	CD4&CD8	CD4&CD8
4.78224e-55	rs467843	5	64945715	5700086	ILMN_1737195	5	64814351	G/A	A	15.627	293	CENPK	0.75395	0	CD4&CD8	CD4&CD8
4.78224e-55	rs5765327	22	45800926	5290382	ILMN_1809147	22	45736553	A/T	T	15.627	293	FAM118A	0.753544	0	CD4&CD8	CD4&CD8
7.9218e-55	rs62114494	2	211317	2570288	ILMN_1712231	2	218213	T/C	T	-15.5945	293	SH3YL1	-0.752584	0	CD4&CD8	CD4&CD8
7.9218e-55	rs62114497	2	214837	2570288	ILMN_1712231	2	218213	A/G	A	-15.5945	293	SH3YL1	-0.753467	0	CD4&CD8	CD4&CD8
7.94665e-55	rs1569413	22	45756081	5290382	ILMN_1809147	22	45736553	A/G	G	15.5945	293	FAM118A	0.752987	0	CD4&CD8	CD4&CD8
7.94665e-55	rs10083285	13	33131342	990020	ILMN_1797893	13	33091277	G/A	G	15.5945	293	N4BP2L2	0.7528	0	CD4&CD8	CD4&CD8
7.94665e-55	rs6560946	13	114997417	4880521	ILMN_1727389	13	115038008	A/G	A	15.5945	293	CDC16	0.752507	0	CD4&CD8	CD4&CD8
7.94665e-55	rs71626581	5	64832462	5700086	ILMN_1737195	5	64814351	T/A	A	15.5945	293	CENPK	0.752937	0	CD4&CD8	CD4&CD8
7.94665e-55	rs136568	22	45766689	5290382	ILMN_1809147	22	45736553	C/G	G	15.5945	293	FAM118A	0.752987	0	CD4&CD8	CD4&CD8
7.94665e-55	rs136564	22	45764874	5290382	ILMN_1809147	22	45736553	T/C	C	15.5945	293	FAM118A	0.752987	0	CD4&CD8	CD4&CD8
7.94665e-55	rs136567	22	45766485	5290382	ILMN_1809147	22	45736553	G/A	A	15.5945	293	FAM118A	0.752987	0	CD4&CD8	CD4&CD8
7.94665e-55	rs136584	22	45776213	5290382	ILMN_1809147	22	45736553	G/A	A	15.5945	293	FAM118A	0.752987	0	CD4&CD8	CD4&CD8
7.94665e-55	rs136582	22	45774531	5290382	ILMN_1809147	22	45736553	T/A	A	15.5945	293	FAM118A	0.753169	0	CD4&CD8	CD4&CD8
7.94665e-55	rs136579	22	45771091	5290382	ILMN_1809147	22	45736553	C/G	G	15.5945	293	FAM118A	0.752987	0	CD4&CD8	CD4&CD8
7.94665e-55	rs136592	22	45783722	5290382	ILMN_1809147	22	45736553	G/A	A	15.5945	293	FAM118A	0.753037	0	CD4&CD8	CD4&CD8
7.94665e-55	rs136599	22	45786514	5290382	ILMN_1809147	22	45736553	G/A	A	15.5945	293	FAM118A	0.753105	0	CD4&CD8	CD4&CD8
7.94665e-55	rs136608	22	45793131	5290382	ILMN_1809147	22	45736553	T/A	A	15.5945	293	FAM118A	0.753293	0	CD4&CD8	CD4&CD8
7.94665e-55	rs136601	22	45788098	5290382	ILMN_1809147	22	45736553	G/C	C	15.5945	293	FAM118A	0.753137	0	CD4&CD8	CD4&CD8
7.94665e-55	rs136589	22	45782142	5290382	ILMN_1809147	22	45736553	A/G	G	15.5945	293	FAM118A	0.752987	0	CD4&CD8	CD4&CD8
7.94665e-55	rs136611	22	45794283	5290382	ILMN_1809147	22	45736553	T/C	C	15.5945	293	FAM118A	0.753385	0	CD4&CD8	CD4&CD8
7.94665e-55	rs136610	22	45794212	5290382	ILMN_1809147	22	45736553	G/A	A	15.5945	293	FAM118A	0.753318	0	CD4&CD8	CD4&CD8
7.94665e-55	rs35626903	16	56431613	1400672	ILMN_1723116	16	56395802	G/A	G	15.5945	293	AMFR	0.752936	0	CD4&CD8	CD4&CD8
7.94665e-55	rs470062	22	45767369	5290382	ILMN_1809147	22	45736553	A/G	G	15.5945	293	FAM118A	0.752987	0	CD4&CD8	CD4&CD8
7.94665e-55	rs37343	5	64931513	5700086	ILMN_1737195	5	64814351	T/A	A	15.5945	293	CENPK	0.752509	0	CD4&CD8	CD4&CD8
7.94665e-55	rs5765304	22	45771974	5290382	ILMN_1809147	22	45736553	G/A	A	15.5945	293	FAM118A	0.753169	0	CD4&CD8	CD4&CD8
7.94665e-55	rs9595901	13	33181409	990020	ILMN_1797893	13	33091277	C/T	C	15.5945	293	N4BP2L2	0.753263	0	CD4&CD8	CD4&CD8
7.94665e-55	rs5764704	22	45757987	5290382	ILMN_1809147	22	45736553	T/C	C	15.5945	293	FAM118A	0.752939	0	CD4&CD8	CD4&CD8
7.94665e-55	rs5764719	22	45785847	5290382	ILMN_1809147	22	45736553	A/C	C	15.5945	293	FAM118A	0.753037	0	CD4&CD8	CD4&CD8
7.94665e-55	rs62231146	22	45807538	5290382	ILMN_1809147	22	45736553	G/C	C	15.5945	293	FAM118A	0.753325	0	CD4&CD8	CD4&CD8
1.315e-54	rs2484355	6	86394403	7160475	ILMN_1653794	6	86387527	A/G	A	-15.5622	293	SNHG5	-0.752178	0	CD4&CD8	CD4&CD8
1.315e-54	rs9213	2	218386	2570288	ILMN_1712231	2	218213	A/G	A	-15.5622	293	SH3YL1	-0.75178	0	CD4&CD8	CD4&CD8
1.315e-54	rs2126129	2	212548	2570288	ILMN_1712231	2	218213	T/C	T	-15.5622	293	SH3YL1	-0.75249	0	CD4&CD8	CD4&CD8
1.31912e-54	rs4804430	19	9423366	2810605	ILMN_1753782	19	9523375	G/C	C	15.5622	293	ZNF266	0.752014	0	CD4&CD8	CD4&CD8
1.31912e-54	rs1234834	2	190676895	7650341	ILMN_2045975	2	190635421	C/T	C	15.5622	293	ORMDL1	0.752441	0	CD4&CD8	CD4&CD8
1.31912e-54	rs3805946	6	42955749	3440086	ILMN_1683279	6	42931924	T/C	C	15.5622	293	PEX6	0.752137	0	CD4&CD8	CD4&CD8
1.31912e-54	rs58009093	19	9392151	2810605	ILMN_1753782	19	9523375	C/T	T	15.5622	293	ZNF266	0.751513	0	CD4&CD8	CD4&CD8
1.31912e-54	rs73130999	20	21345573	1940612	ILMN_2196479	20	21370334	C/A	C	15.5622	293	XRN2	0.752021	0	CD4&CD8	CD4&CD8
1.31912e-54	rs7984903	13	33126139	990020	ILMN_1797893	13	33091277	A/G	A	15.5622	293	N4BP2L2	0.75152	0	CD4&CD8	CD4&CD8
1.31912e-54	rs2350629	22	45731050	5290382	ILMN_1809147	22	45736553	G/A	A	15.5622	293	FAM118A	0.751504	0	CD4&CD8	CD4&CD8
2.18059e-54	rs1865040	19	9457246	2810605	ILMN_1753782	19	9523375	T/C	C	15.5299	293	ZNF266	0.750568	0	CD4&CD8	CD4&CD8
2.18059e-54	rs4804429	19	9422915	2810605	ILMN_1753782	19	9523375	C/T	T	15.5299	293	ZNF266	0.751347	0	CD4&CD8	CD4&CD8
2.18059e-54	rs4804432	19	9428332	2810605	ILMN_1753782	19	9523375	A/G	G	15.5299	293	ZNF266	0.751433	0	CD4&CD8	CD4&CD8
2.18059e-54	rs4804431	19	9428227	2810605	ILMN_1753782	19	9523375	A/G	G	15.5299	293	ZNF266	0.751433	0	CD4&CD8	CD4&CD8
2.18059e-54	rs67160978	19	9384055	2810605	ILMN_1753782	19	9523375	C/T	T	15.5299	293	ZNF266	0.751495	0	CD4&CD8	CD4&CD8
2.18059e-54	rs10164324	19	9476261	2810605	ILMN_1753782	19	9523375	G/A	A	15.5299	293	ZNF266	0.751257	0	CD4&CD8	CD4&CD8
2.18059e-54	rs11667308	19	9398377	2810605	ILMN_1753782	19	9523375	A/C	C	15.5299	293	ZNF266	0.751354	0	CD4&CD8	CD4&CD8
2.18059e-54	rs34853303	19	9427789	2810605	ILMN_1753782	19	9523375	C/G	G	15.5299	293	ZNF266	0.751433	0	CD4&CD8	CD4&CD8
2.18059e-54	rs58371828	19	9410636	2810605	ILMN_1753782	19	9523375	T/C	C	15.5299	293	ZNF266	0.751354	0	CD4&CD8	CD4&CD8
2.18059e-54	rs2099336	19	9426131	2810605	ILMN_1753782	19	9523375	G/A	A	15.5299	293	ZNF266	0.751433	0	CD4&CD8	CD4&CD8
2.18059e-54	rs55961351	19	9442821	2810605	ILMN_1753782	19	9523375	G/A	A	15.5299	293	ZNF266	0.750568	0	CD4&CD8	CD4&CD8
2.18059e-54	rs11673053	19	9430960	2810605	ILMN_1753782	19	9523375	G/A	A	15.5299	293	ZNF266	0.751417	0	CD4&CD8	CD4&CD8
2.18059e-54	rs10745023	19	9413896	2810605	ILMN_1753782	19	9523375	C/A	A	15.5299	293	ZNF266	0.751354	0	CD4&CD8	CD4&CD8
2.18059e-54	rs1233272	2	190679694	7650341	ILMN_2045975	2	190635421	G/A	G	15.5299	293	ORMDL1	0.750999	0	CD4&CD8	CD4&CD8
2.18059e-54	rs62104847	19	9477419	2810605	ILMN_1753782	19	9523375	G/A	A	15.5299	293	ZNF266	0.750589	0	CD4&CD8	CD4&CD8
2.18059e-54	rs7323084	13	33171916	990020	ILMN_1797893	13	33091277	G/A	G	15.5299	293	N4BP2L2	0.7512	0	CD4&CD8	CD4&CD8
2.18059e-54	rs2335531	19	9496268	2810605	ILMN_1753782	19	9523375	T/C	C	15.5299	293	ZNF266	0.750629	0	CD4&CD8	CD4&CD8
2.18059e-54	rs1433062	19	9494266	2810605	ILMN_1753782	19	9523375	C/T	T	15.5299	293	ZNF266	0.750629	0	CD4&CD8	CD4&CD8
2.18059e-54	rs2278406	19	9473229	2810605	ILMN_1753782	19	9523375	T/G	G	15.5299	293	ZNF266	0.750568	0	CD4&CD8	CD4&CD8
2.18059e-54	rs6006993	22	45744546	5290382	ILMN_1809147	22	45736553	A/G	G	15.5299	293	FAM118A	0.751391	0	CD4&CD8	CD4&CD8
2.18059e-54	rs12150875	19	9414172	2810605	ILMN_1753782	19	9523375	G/T	T	15.5299	293	ZNF266	0.751354	0	CD4&CD8	CD4&CD8
2.18059e-54	rs3760752	19	9471736	2810605	ILMN_1753782	19	9523375	C/T	T	15.5299	293	ZNF266	0.750568	0	CD4&CD8	CD4&CD8
2.18059e-54	rs6512047	19	9437812	2810605	ILMN_1753782	19	9523375	C/T	T	15.5299	293	ZNF266	0.750568	0	CD4&CD8	CD4&CD8
2.18059e-54	rs6512049	19	9438588	2810605	ILMN_1753782	19	9523375	G/A	A	15.5299	293	ZNF266	0.750568	0	CD4&CD8	CD4&CD8
2.18059e-54	rs6519844	22	45744423	5290382	ILMN_1809147	22	45736553	C/T	T	15.5299	293	FAM118A	0.751391	0	CD4&CD8	CD4&CD8
2.18059e-54	rs11085945	19	9382689	2810605	ILMN_1753782	19	9523375	T/C	C	15.5299	293	ZNF266	0.751422	0	CD4&CD8	CD4&CD8
2.18059e-54	rs27595	5	64925211	5700086	ILMN_1737195	5	64814351	G/T	T	15.5299	293	CENPK	0.750682	0	CD4&CD8	CD4&CD8
2.18059e-54	rs1928037	13	115014499	4880521	ILMN_1727389	13	115038008	A/G	A	15.5299	293	CDC16	0.750642	0	CD4&CD8	CD4&CD8
2.18059e-54	rs8104870	19	9385683	2810605	ILMN_1753782	19	9523375	C/T	T	15.5299	293	ZNF266	0.751451	0	CD4&CD8	CD4&CD8
2.18059e-54	rs8103270	19	9488461	2810605	ILMN_1753782	19	9523375	T/C	C	15.5299	293	ZNF266	0.750609	0	CD4&CD8	CD4&CD8
2.18059e-54	rs10402374	19	9424709	2810605	ILMN_1753782	19	9523375	T/A	A	15.5299	293	ZNF266	0.751433	0	CD4&CD8	CD4&CD8
2.18059e-54	rs2296970	13	115004935	4880521	ILMN_1727389	13	115038008	C/T	C	15.5299	293	CDC16	0.750721	0	CD4&CD8	CD4&CD8
2.18059e-54	rs2296971	13	115004914	4880521	ILMN_1727389	13	115038008	T/C	T	15.5299	293	CDC16	0.750721	0	CD4&CD8	CD4&CD8
2.18059e-54	rs10403073	19	9425019	2810605	ILMN_1753782	19	9523375	T/G	G	15.5299	293	ZNF266	0.751433	0	CD4&CD8	CD4&CD8
3.58975e-54	rs178787	17	16133044	2000209	ILMN_3298167	17	15879969	A/G	G	-15.4977	293	ZSWIM7	-0.749695	0	CD4&CD8	CD4&CD8
3.58975e-54	rs11653500	17	16148509	2000209	ILMN_3298167	17	15879969	G/A	A	-15.4977	293	ZSWIM7	-0.749563	0	CD4&CD8	CD4&CD8
3.58975e-54	rs4470185	17	16143709	2000209	ILMN_3298167	17	15879969	C/T	T	-15.4977	293	ZSWIM7	-0.74968	0	CD4&CD8	CD4&CD8
3.58975e-54	rs12946619	17	16146659	2000209	ILMN_3298167	17	15879969	C/T	T	-15.4977	293	ZSWIM7	-0.749636	0	CD4&CD8	CD4&CD8
3.58975e-54	rs2280840	8	145581557	3130349	ILMN_1654545	8	145618501	A/G	A	-15.4977	293	CPSF1	-0.750306	0	CD4&CD8	CD4&CD8
3.58975e-54	rs7223428	17	16146171	2000209	ILMN_3298167	17	15879969	A/G	G	-15.4977	293	ZSWIM7	-0.749668	0	CD4&CD8	CD4&CD8
3.58975e-54	rs34331598	17	16142688	2000209	ILMN_3298167	17	15879969	G/A	A	-15.4977	293	ZSWIM7	-0.749719	0	CD4&CD8	CD4&CD8
3.58975e-54	rs62072527	17	16142317	2000209	ILMN_3298167	17	15879969	A/G	G	-15.4977	293	ZSWIM7	-0.749763	0	CD4&CD8	CD4&CD8
3.60094e-54	rs12429084	13	33174013	990020	ILMN_1797893	13	33091277	C/G	C	15.4977	293	N4BP2L2	0.749967	0	CD4&CD8	CD4&CD8
3.60094e-54	rs398540	5	64917162	5700086	ILMN_1737195	5	64814351	A/G	G	15.4977	293	CENPK	0.750227	0	CD4&CD8	CD4&CD8
3.60094e-54	rs1233291	2	190690951	7650341	ILMN_2045975	2	190635421	C/G	C	15.4977	293	ORMDL1	0.749869	0	CD4&CD8	CD4&CD8
3.60094e-54	rs1233288	2	190690725	7650341	ILMN_2045975	2	190635421	T/C	T	15.4977	293	ORMDL1	0.74963	0	CD4&CD8	CD4&CD8
3.60094e-54	rs1233284	2	190689771	7650341	ILMN_2045975	2	190635421	A/G	A	15.4977	293	ORMDL1	0.749848	0	CD4&CD8	CD4&CD8
3.60094e-54	rs1233282	2	190688244	7650341	ILMN_2045975	2	190635421	A/G	A	15.4977	293	ORMDL1	0.750104	0	CD4&CD8	CD4&CD8
3.60094e-54	rs79189073	10	72000124	4050452	ILMN_1805827	10	71966045	A/G	A	15.4977	293	PPA1	0.750266	0	CD4&CD8	CD4&CD8
3.60094e-54	rs1684033	15	65185507	5890564	ILMN_1813139	15	65250760	G/C	C	15.4977	293	ANKDD1A	0.749852	0	CD4&CD8	CD4&CD8
3.60094e-54	rs4559	12	57489648	1660397	ILMN_1763198	12	57489325	T/C	C	15.4977	293	STAT6	0.750406	0	CD4&CD8	CD4&CD8
3.60094e-54	rs34659910	19	9410826	2810605	ILMN_1753782	19	9523375	A/G	G	15.4977	293	ZNF266	0.750134	0	CD4&CD8	CD4&CD8
5.90353e-54	rs11652044	17	16140054	2000209	ILMN_3298167	17	15879969	G/A	A	-15.4656	293	ZSWIM7	-0.749354	0	CD4&CD8	CD4&CD8
5.90353e-54	rs12945959	17	16160468	2000209	ILMN_3298167	17	15879969	C/T	T	-15.4656	293	ZSWIM7	-0.749216	0	CD4&CD8	CD4&CD8
5.90353e-54	rs6454473	6	86245215	7160475	ILMN_1653794	6	86387527	C/T	C	-15.4656	293	SNHG5	-0.748863	0	CD4&CD8	CD4&CD8
5.92189e-54	rs231811	2	204713891	4010768	ILMN_2348905	2	204737790	T/G	G	15.4656	293	CTLA4	0.749282	0	CD4&CD8	CD4&CD8
5.92189e-54	rs11191660	10	105102965	2320253	ILMN_1773313	10	105154044	A/G	A	15.4656	293	MIR1307;USMG5	0.74926	0	CD4&CD8	CD4&CD8
5.92189e-54	rs1437891	2	190562708	7650341	ILMN_2045975	2	190635421	G/A	A	15.4656	293	ORMDL1	0.749382	0	CD4&CD8	CD4&CD8
5.92189e-54	rs1024733	12	21597604	2120639	ILMN_3247826	12	21608980	C/T	C	15.4656	293	PYROXD1	0.749136	0	CD4&CD8	CD4&CD8
9.72886e-54	rs878619	17	48633271	5050520	ILMN_1687247	17	48633167	A/G	G	-15.4336	293	SPATA20	-0.748207	0	CD4&CD8	CD4&CD8
9.72886e-54	rs79154857	2	293688	2570288	ILMN_1712231	2	218213	C/T	C	-15.4336	293	SH3YL1	-0.748176	0	CD4&CD8	CD4&CD8
9.72886e-54	rs1885607	6	86394905	7160475	ILMN_1653794	6	86387527	A/G	A	-15.4336	293	SNHG5	-0.747798	0	CD4&CD8	CD4&CD8
9.72886e-54	rs8076470	17	48625828	5050520	ILMN_1687247	17	48633167	C/T	T	-15.4336	293	SPATA20	-0.74817	0	CD4&CD8	CD4&CD8
9.72886e-54	rs6504675	17	48634357	5050520	ILMN_1687247	17	48633167	T/C	C	-15.4336	293	SPATA20	-0.74817	0	CD4&CD8	CD4&CD8
9.75907e-54	rs1045482	3	48312229	50327	ILMN_1654612	3	48312270	A/G	G	15.4336	293	ZNF589	0.747951	0	CD4&CD8	CD4&CD8
9.75907e-54	rs12355080	10	71963608	4050452	ILMN_1805827	10	71966045	A/G	A	15.4336	293	PPA1	0.747534	0	CD4&CD8	CD4&CD8
9.75907e-54	rs7507261	19	9431505	2810605	ILMN_1753782	19	9523375	G/C	C	15.4336	293	ZNF266	0.747939	0	CD4&CD8	CD4&CD8
9.75907e-54	rs10509321	10	71985733	4050452	ILMN_1805827	10	71966045	A/G	A	15.4336	293	PPA1	0.748174	0	CD4&CD8	CD4&CD8
9.75907e-54	rs11130162	3	48297611	50327	ILMN_1654612	3	48312270	A/G	G	15.4336	293	ZNF589	0.747951	0	CD4&CD8	CD4&CD8
9.75907e-54	rs11130163	3	48312658	50327	ILMN_1654612	3	48312270	T/C	C	15.4336	293	ZNF589	0.747951	0	CD4&CD8	CD4&CD8
9.75907e-54	rs6560946	13	114997417	3170561	ILMN_2339796	13	115038019	A/G	A	15.4336	293	CDC16	0.747573	0	CD4&CD8	CD4&CD8
9.75907e-54	rs6806112	3	48276077	50327	ILMN_1654612	3	48312270	A/T	T	15.4336	293	ZNF589	0.747951	0	CD4&CD8	CD4&CD8
9.75907e-54	rs12767368	10	71966515	4050452	ILMN_1805827	10	71966045	A/G	A	15.4336	293	PPA1	0.747515	0	CD4&CD8	CD4&CD8
9.75907e-54	rs7324079	13	115015577	4880521	ILMN_1727389	13	115038008	C/T	C	15.4336	293	CDC16	0.74808	0	CD4&CD8	CD4&CD8
9.75907e-54	rs6442110	3	48306835	50327	ILMN_1654612	3	48312270	A/G	G	15.4336	293	ZNF589	0.747951	0	CD4&CD8	CD4&CD8
9.75907e-54	rs10999196	10	71982305	4050452	ILMN_1805827	10	71966045	C/T	C	15.4336	293	PPA1	0.747564	0	CD4&CD8	CD4&CD8
9.75907e-54	rs7901747	10	71984752	4050452	ILMN_1805827	10	71966045	A/G	A	15.4336	293	PPA1	0.748226	0	CD4&CD8	CD4&CD8
9.75907e-54	rs73128919	20	21237133	1940612	ILMN_2196479	20	21370334	G/A	G	15.4336	293	XRN2	0.748151	0	CD4&CD8	CD4&CD8
9.75907e-54	rs468974	5	64928454	5700086	ILMN_1737195	5	64814351	C/T	T	15.4336	293	CENPK	0.748369	0	CD4&CD8	CD4&CD8
9.75907e-54	rs11086035	19	9546460	2810605	ILMN_1753782	19	9523375	C/T	T	15.4336	293	ZNF266	0.748359	0	CD4&CD8	CD4&CD8
9.75907e-54	rs12884463	14	65367703	6370612	ILMN_1798177	14	65401520	A/G	G	15.4336	293	CHURC1	0.747711	0	CD4&CD8	CD4&CD8
9.75907e-54	rs6512130	19	9546351	2810605	ILMN_1753782	19	9523375	G/T	T	15.4336	293	ZNF266	0.748467	0	CD4&CD8	CD4&CD8
9.75907e-54	rs12897440	14	65371933	6370612	ILMN_1798177	14	65401520	G/C	C	15.4336	293	CHURC1	0.748027	0	CD4&CD8	CD4&CD8
9.75907e-54	rs6787500	3	48299439	50327	ILMN_1654612	3	48312270	T/C	C	15.4336	293	ZNF589	0.747951	0	CD4&CD8	CD4&CD8
9.75907e-54	rs7072230	10	71978144	4050452	ILMN_1805827	10	71966045	G/A	G	15.4336	293	PPA1	0.747534	0	CD4&CD8	CD4&CD8
9.75907e-54	rs1928037	13	115014499	3170561	ILMN_2339796	13	115038019	A/G	A	15.4336	293	CDC16	0.74819	0	CD4&CD8	CD4&CD8
9.75907e-54	rs2296970	13	115004935	3170561	ILMN_2339796	13	115038019	C/T	C	15.4336	293	CDC16	0.748134	0	CD4&CD8	CD4&CD8
9.75907e-54	rs2296971	13	115004914	3170561	ILMN_2339796	13	115038019	T/C	T	15.4336	293	CDC16	0.748134	0	CD4&CD8	CD4&CD8
1.59176e-53	rs9444361	6	86400900	7160475	ILMN_1653794	6	86387527	C/T	C	-15.4017	293	SNHG5	-0.746783	0	CD4&CD8	CD4&CD8
1.59176e-53	rs9362237	6	86409064	7160475	ILMN_1653794	6	86387527	G/C	G	-15.4017	293	SNHG5	-0.746702	0	CD4&CD8	CD4&CD8
1.59669e-53	rs231806	2	204709349	4010768	ILMN_2348905	2	204737790	G/C	C	15.4017	293	CTLA4	0.747045	0	CD4&CD8	CD4&CD8
1.59669e-53	rs10931433	2	190629694	7650341	ILMN_2045975	2	190635421	A/G	G	15.4017	293	ORMDL1	0.747252	0	CD4&CD8	CD4&CD8
1.59669e-53	rs10762348	10	71952322	4050452	ILMN_1805827	10	71966045	A/C	A	15.4017	293	PPA1	0.747463	0	CD4&CD8	CD4&CD8
1.59669e-53	rs1123462	13	33145462	990020	ILMN_1797893	13	33091277	T/C	T	15.4017	293	N4BP2L2	0.747141	0	CD4&CD8	CD4&CD8
1.59669e-53	rs11667878	19	9528265	2810605	ILMN_1753782	19	9523375	T/C	C	15.4017	293	ZNF266	0.747327	0	CD4&CD8	CD4&CD8
1.59669e-53	rs11671046	19	9547942	2810605	ILMN_1753782	19	9523375	A/G	G	15.4017	293	ZNF266	0.747224	0	CD4&CD8	CD4&CD8
1.59669e-53	rs62104786	19	9416504	2810605	ILMN_1753782	19	9523375	A/G	G	15.4017	293	ZNF266	0.747257	0	CD4&CD8	CD4&CD8
1.59669e-53	rs56151518	19	9428063	2810605	ILMN_1753782	19	9523375	G/A	A	15.4017	293	ZNF266	0.747496	0	CD4&CD8	CD4&CD8
1.59669e-53	rs8019750	14	65374863	6370612	ILMN_1798177	14	65401520	A/G	G	15.4017	293	CHURC1	0.746928	0	CD4&CD8	CD4&CD8
1.59669e-53	rs9941459	19	9431163	2810605	ILMN_1753782	19	9523375	T/A	A	15.4017	293	ZNF266	0.746807	0	CD4&CD8	CD4&CD8
2.60974e-53	rs12990970	2	204700689	4010768	ILMN_2348905	2	204737790	T/C	T	15.3698	293	CTLA4	0.745619	0	CD4&CD8	CD4&CD8
2.60974e-53	rs1863800	2	204702660	4010768	ILMN_2348905	2	204737790	T/C	T	15.3698	293	CTLA4	0.745966	0	CD4&CD8	CD4&CD8
2.60974e-53	rs12878467	14	65371918	6370612	ILMN_1798177	14	65401520	A/T	T	15.3698	293	CHURC1	0.745973	0	CD4&CD8	CD4&CD8
2.60974e-53	rs9562157	13	114981356	3170561	ILMN_2339796	13	115038019	A/G	A	15.3698	293	CDC16	0.74555	0	CD4&CD8	CD4&CD8
2.60974e-53	rs9562157	13	114981356	4880521	ILMN_1727389	13	115038008	A/G	A	15.3698	293	CDC16	0.746326	0	CD4&CD8	CD4&CD8
2.60974e-53	rs12881353	14	65363615	6370612	ILMN_1798177	14	65401520	G/A	A	15.3698	293	CHURC1	0.745892	0	CD4&CD8	CD4&CD8
2.60974e-53	rs2394668	10	71943951	4050452	ILMN_1805827	10	71966045	A/G	A	15.3698	293	PPA1	0.745588	0	CD4&CD8	CD4&CD8
2.60974e-53	rs11666541	19	9454813	2810605	ILMN_1753782	19	9523375	G/A	A	15.3698	293	ZNF266	0.746439	0	CD4&CD8	CD4&CD8
2.60974e-53	rs7703341	5	96290230	2260731	ILMN_1743145	5	96249088	A/G	A	15.3698	293	ERAP2	0.745597	0	CD4&CD8	CD4&CD8
2.60974e-53	rs743264	14	65356936	6370612	ILMN_1798177	14	65401520	G/C	C	15.3698	293	CHURC1	0.745894	0	CD4&CD8	CD4&CD8
2.60974e-53	rs12436747	14	65365308	6370612	ILMN_1798177	14	65401520	C/T	T	15.3698	293	CHURC1	0.746065	0	CD4&CD8	CD4&CD8
2.60974e-53	rs12433641	14	65365311	6370612	ILMN_1798177	14	65401520	A/G	G	15.3698	293	CHURC1	0.746065	0	CD4&CD8	CD4&CD8
2.60974e-53	rs12433639	14	65365291	6370612	ILMN_1798177	14	65401520	A/G	G	15.3698	293	CHURC1	0.746065	0	CD4&CD8	CD4&CD8
2.60974e-53	rs154952	5	64947781	5700086	ILMN_1737195	5	64814351	C/T	T	15.3698	293	CENPK	0.746344	0	CD4&CD8	CD4&CD8
2.60974e-53	rs7151780	14	65359699	6370612	ILMN_1798177	14	65401520	G/A	A	15.3698	293	CHURC1	0.745942	0	CD4&CD8	CD4&CD8
2.60974e-53	rs13358339	5	96295810	2260731	ILMN_1743145	5	96249088	C/T	C	15.3698	293	ERAP2	0.745529	0	CD4&CD8	CD4&CD8
2.60974e-53	rs34201584	14	65365226	6370612	ILMN_1798177	14	65401520	C/T	T	15.3698	293	CHURC1	0.746065	0	CD4&CD8	CD4&CD8
2.60974e-53	rs11848113	14	65366261	6370612	ILMN_1798177	14	65401520	A/C	C	15.3698	293	CHURC1	0.746017	0	CD4&CD8	CD4&CD8
2.60974e-53	rs762071	14	65356644	6370612	ILMN_1798177	14	65401520	A/G	G	15.3698	293	CHURC1	0.745905	0	CD4&CD8	CD4&CD8
2.60974e-53	rs7324079	13	115015577	3170561	ILMN_2339796	13	115038019	C/T	C	15.3698	293	CDC16	0.746241	0	CD4&CD8	CD4&CD8
2.60974e-53	rs6573585	14	65373868	6370612	ILMN_1798177	14	65401520	G/A	A	15.3698	293	CHURC1	0.746215	0	CD4&CD8	CD4&CD8
2.60974e-53	rs11626982	14	65355904	6370612	ILMN_1798177	14	65401520	A/C	C	15.3698	293	CHURC1	0.745996	0	CD4&CD8	CD4&CD8
2.60974e-53	rs11627688	14	65368526	6370612	ILMN_1798177	14	65401520	T/G	G	15.3698	293	CHURC1	0.746026	0	CD4&CD8	CD4&CD8
2.60974e-53	rs11627589	14	65368360	6370612	ILMN_1798177	14	65401520	T/C	C	15.3698	293	CHURC1	0.746026	0	CD4&CD8	CD4&CD8
2.60974e-53	rs12590986	14	65357692	6370612	ILMN_1798177	14	65401520	T/C	C	15.3698	293	CHURC1	0.745944	0	CD4&CD8	CD4&CD8
2.60974e-53	rs11622394	14	65367930	6370612	ILMN_1798177	14	65401520	C/T	T	15.3698	293	CHURC1	0.746026	0	CD4&CD8	CD4&CD8
2.60974e-53	rs6458312	6	42904274	3440086	ILMN_1683279	6	42931924	G/T	T	15.3698	293	PEX6	0.746078	0	CD4&CD8	CD4&CD8
2.60974e-53	rs1951487	14	65372348	6370612	ILMN_1798177	14	65401520	T/C	C	15.3698	293	CHURC1	0.746158	0	CD4&CD8	CD4&CD8
2.60974e-53	rs1951488	14	65372213	6370612	ILMN_1798177	14	65401520	C/T	T	15.3698	293	CHURC1	0.746158	0	CD4&CD8	CD4&CD8
2.60974e-53	rs1957418	14	65365612	6370612	ILMN_1798177	14	65401520	C/T	T	15.3698	293	CHURC1	0.746065	0	CD4&CD8	CD4&CD8
2.60974e-53	rs1957417	14	65368991	6370612	ILMN_1798177	14	65401520	G/A	A	15.3698	293	CHURC1	0.746012	0	CD4&CD8	CD4&CD8
2.60974e-53	rs1957426	14	65355575	6370612	ILMN_1798177	14	65401520	G/A	A	15.3698	293	CHURC1	0.746046	0	CD4&CD8	CD4&CD8
2.60974e-53	rs1957425	14	65358576	6370612	ILMN_1798177	14	65401520	T/C	C	15.3698	293	CHURC1	0.745933	0	CD4&CD8	CD4&CD8
2.60974e-53	rs1957421	14	65363804	6370612	ILMN_1798177	14	65401520	A/G	G	15.3698	293	CHURC1	0.74578	0	CD4&CD8	CD4&CD8
2.60974e-53	rs1957424	14	65358787	6370612	ILMN_1798177	14	65401520	G/T	T	15.3698	293	CHURC1	0.745953	0	CD4&CD8	CD4&CD8
2.60974e-53	rs1957419	14	65364095	6370612	ILMN_1798177	14	65401520	C/T	T	15.3698	293	CHURC1	0.745892	0	CD4&CD8	CD4&CD8
2.60974e-53	rs8021876	14	65371556	6370612	ILMN_1798177	14	65401520	T/C	C	15.3698	293	CHURC1	0.745973	0	CD4&CD8	CD4&CD8
2.60974e-53	rs8021998	14	65371597	6370612	ILMN_1798177	14	65401520	T/C	C	15.3698	293	CHURC1	0.745973	0	CD4&CD8	CD4&CD8
2.60974e-53	rs12889417	14	65359884	6370612	ILMN_1798177	14	65401520	T/C	C	15.3698	293	CHURC1	0.745942	0	CD4&CD8	CD4&CD8
2.60974e-53	rs8022122	14	65371508	6370612	ILMN_1798177	14	65401520	A/G	G	15.3698	293	CHURC1	0.745973	0	CD4&CD8	CD4&CD8
2.60974e-53	rs2357868	14	65357355	6370612	ILMN_1798177	14	65401520	C/T	T	15.3698	293	CHURC1	0.745944	0	CD4&CD8	CD4&CD8
2.60974e-53	rs7919014	10	71944577	4050452	ILMN_1805827	10	71966045	C/T	C	15.3698	293	PPA1	0.745816	0	CD4&CD8	CD4&CD8
2.60974e-53	rs10498518	14	65357542	6370612	ILMN_1798177	14	65401520	G/A	A	15.3698	293	CHURC1	0.745944	0	CD4&CD8	CD4&CD8
2.60974e-53	rs12890654	14	65359901	6370612	ILMN_1798177	14	65401520	C/T	T	15.3698	293	CHURC1	0.745942	0	CD4&CD8	CD4&CD8
2.60974e-53	rs8019971	14	65374464	6370612	ILMN_1798177	14	65401520	C/T	T	15.3698	293	CHURC1	0.746192	0	CD4&CD8	CD4&CD8
2.60974e-53	rs8019259	14	65374597	6370612	ILMN_1798177	14	65401520	T/G	G	15.3698	293	CHURC1	0.746186	0	CD4&CD8	CD4&CD8
2.60974e-53	rs79778925	14	65371209	6370612	ILMN_1798177	14	65401520	A/G	G	15.3698	293	CHURC1	0.745973	0	CD4&CD8	CD4&CD8
2.60974e-53	rs35176965	14	65365207	6370612	ILMN_1798177	14	65401520	T/G	G	15.3698	293	CHURC1	0.746065	0	CD4&CD8	CD4&CD8
2.60974e-53	rs192189	5	64870345	5700086	ILMN_1737195	5	64814351	T/C	T	15.3698	293	CENPK	0.745757	0	CD4&CD8	CD4&CD8
4.24812e-53	rs10944133	6	86358984	7160475	ILMN_1653794	6	86387527	A/G	A	-15.3381	293	SNHG5	-0.744865	0	CD4&CD8	CD4&CD8
4.24812e-53	rs2475791	6	86368164	7160475	ILMN_1653794	6	86387527	C/T	C	-15.3381	293	SNHG5	-0.74502	0	CD4&CD8	CD4&CD8
4.24812e-53	rs2475790	6	86368068	7160475	ILMN_1653794	6	86387527	T/C	T	-15.3381	293	SNHG5	-0.74502	0	CD4&CD8	CD4&CD8
4.24812e-53	rs3812133	6	86354411	7160475	ILMN_1653794	6	86387527	T/C	T	-15.3381	293	SNHG5	-0.744812	0	CD4&CD8	CD4&CD8
4.24812e-53	rs1059306	6	86388109	7160475	ILMN_1653794	6	86387527	G/C	G	-15.3381	293	SNHG5	-0.745242	0	CD4&CD8	CD4&CD8
4.24812e-53	rs75492937	6	86359878	7160475	ILMN_1653794	6	86387527	A/G	A	-15.3381	293	SNHG5	-0.744865	0	CD4&CD8	CD4&CD8
4.24812e-53	rs2783171	6	86382765	7160475	ILMN_1653794	6	86387527	C/T	C	-15.3381	293	SNHG5	-0.745114	0	CD4&CD8	CD4&CD8
4.24812e-53	rs9362233	6	86358247	7160475	ILMN_1653794	6	86387527	C/T	C	-15.3381	293	SNHG5	-0.744865	0	CD4&CD8	CD4&CD8
4.24812e-53	rs9351065	6	86360428	7160475	ILMN_1653794	6	86387527	G/A	G	-15.3381	293	SNHG5	-0.744865	0	CD4&CD8	CD4&CD8
4.26123e-53	rs9314181	5	96320586	2260731	ILMN_1743145	5	96249088	C/T	C	15.3381	293	ERAP2	0.74543	0	CD4&CD8	CD4&CD8
4.26123e-53	rs1046396	5	96273187	2260731	ILMN_1743145	5	96249088	A/G	A	15.3381	293	ERAP2	0.74543	0	CD4&CD8	CD4&CD8
4.26123e-53	rs4804436	19	9515200	2810605	ILMN_1753782	19	9523375	T/C	C	15.3381	293	ZNF266	0.744656	0	CD4&CD8	CD4&CD8
4.26123e-53	rs7716222	5	96293006	2260731	ILMN_1743145	5	96249088	A/C	A	15.3381	293	ERAP2	0.74543	0	CD4&CD8	CD4&CD8
4.26123e-53	rs34050244	2	204696941	4010768	ILMN_2348905	2	204737790	A/G	A	15.3381	293	CTLA4	0.745334	0	CD4&CD8	CD4&CD8
4.26123e-53	rs11720622	3	48246679	50327	ILMN_1654612	3	48312270	G/A	A	15.3381	293	ZNF589	0.74465	0	CD4&CD8	CD4&CD8
4.26123e-53	rs1968351	2	204693736	4010768	ILMN_2348905	2	204737790	C/A	C	15.3381	293	CTLA4	0.745105	0	CD4&CD8	CD4&CD8
4.26123e-53	rs1966644	19	9504770	2810605	ILMN_1753782	19	9523375	A/T	T	15.3381	293	ZNF266	0.744656	0	CD4&CD8	CD4&CD8
4.26123e-53	rs2161548	5	96318145	2260731	ILMN_1743145	5	96249088	A/G	A	15.3381	293	ERAP2	0.74543	0	CD4&CD8	CD4&CD8
4.26123e-53	rs13030124	2	204694263	4010768	ILMN_2348905	2	204737790	A/G	A	15.3381	293	CTLA4	0.74513	0	CD4&CD8	CD4&CD8
4.26123e-53	rs11883001	19	9520793	2810605	ILMN_1753782	19	9523375	T/C	C	15.3381	293	ZNF266	0.744656	0	CD4&CD8	CD4&CD8
4.26123e-53	rs7257650	19	9504101	2810605	ILMN_1753782	19	9523375	A/G	G	15.3381	293	ZNF266	0.744725	0	CD4&CD8	CD4&CD8
4.26123e-53	rs2335532	19	9504598	2810605	ILMN_1753782	19	9523375	T/C	C	15.3381	293	ZNF266	0.744656	0	CD4&CD8	CD4&CD8
4.26123e-53	rs2335938	19	9506269	2810605	ILMN_1753782	19	9523375	G/C	C	15.3381	293	ZNF266	0.744656	0	CD4&CD8	CD4&CD8
4.26123e-53	rs8112321	19	9515420	2810605	ILMN_1753782	19	9523375	T/C	C	15.3381	293	ZNF266	0.744656	0	CD4&CD8	CD4&CD8
4.26123e-53	rs10476696	5	96319607	2260731	ILMN_1743145	5	96249088	G/T	G	15.3381	293	ERAP2	0.74543	0	CD4&CD8	CD4&CD8
4.26123e-53	rs34636506	2	204692216	4010768	ILMN_2348905	2	204737790	G/A	G	15.3381	293	CTLA4	0.744673	0	CD4&CD8	CD4&CD8
4.26123e-53	rs10044354	5	96320495	2260731	ILMN_1743145	5	96249088	T/C	T	15.3381	293	ERAP2	0.74543	0	CD4&CD8	CD4&CD8
4.26123e-53	rs10038651	5	96320411	2260731	ILMN_1743145	5	96249088	A/G	A	15.3381	293	ERAP2	0.74543	0	CD4&CD8	CD4&CD8
4.26123e-53	rs11878970	19	9517537	2810605	ILMN_1753782	19	9523375	C/G	G	15.3381	293	ZNF266	0.744656	0	CD4&CD8	CD4&CD8
4.26123e-53	rs6745050	2	204691538	4010768	ILMN_2348905	2	204737790	T/C	T	15.3381	293	CTLA4	0.744654	0	CD4&CD8	CD4&CD8
4.26123e-53	rs38043	5	96336791	2260731	ILMN_1743145	5	96249088	G/A	A	15.3381	293	ERAP2	0.744657	0	CD4&CD8	CD4&CD8
4.26123e-53	rs38034	5	96322419	2260731	ILMN_1743145	5	96249088	T/C	T	15.3381	293	ERAP2	0.74543	0	CD4&CD8	CD4&CD8
4.26123e-53	rs38033	5	96322136	2260731	ILMN_1743145	5	96249088	G/A	G	15.3381	293	ERAP2	0.74543	0	CD4&CD8	CD4&CD8
4.26123e-53	rs38038	5	96327138	2260731	ILMN_1743145	5	96249088	A/G	G	15.3381	293	ERAP2	0.744808	0	CD4&CD8	CD4&CD8
4.26123e-53	rs1423357	5	96298758	2260731	ILMN_1743145	5	96249088	A/T	A	15.3381	293	ERAP2	0.74543	0	CD4&CD8	CD4&CD8
4.26123e-53	rs1423566	5	96273767	2260731	ILMN_1743145	5	96249088	C/T	C	15.3381	293	ERAP2	0.74543	0	CD4&CD8	CD4&CD8
4.26123e-53	rs3909451	5	96295121	2260731	ILMN_1743145	5	96249088	T/G	T	15.3381	293	ERAP2	0.74543	0	CD4&CD8	CD4&CD8
4.26123e-53	rs7731592	5	96288960	2260731	ILMN_1743145	5	96249088	A/G	A	15.3381	293	ERAP2	0.74543	0	CD4&CD8	CD4&CD8
4.26123e-53	rs2351010	5	96293929	2260731	ILMN_1743145	5	96249088	A/G	A	15.3381	293	ERAP2	0.74543	0	CD4&CD8	CD4&CD8
4.26123e-53	rs6512110	19	9522724	2810605	ILMN_1753782	19	9523375	A/G	G	15.3381	293	ZNF266	0.744656	0	CD4&CD8	CD4&CD8
4.26123e-53	rs6512108	19	9518670	2810605	ILMN_1753782	19	9523375	T/C	C	15.3381	293	ZNF266	0.744656	0	CD4&CD8	CD4&CD8
4.26123e-53	rs10406143	19	9548422	2810605	ILMN_1753782	19	9523375	C/A	A	15.3381	293	ZNF266	0.74482	0	CD4&CD8	CD4&CD8
4.26123e-53	rs10406075	19	9516653	2810605	ILMN_1753782	19	9523375	T/C	C	15.3381	293	ZNF266	0.744656	0	CD4&CD8	CD4&CD8
4.26123e-53	rs1684044	15	65177936	5890564	ILMN_1813139	15	65250760	T/C	C	15.3381	293	ANKDD1A	0.745267	0	CD4&CD8	CD4&CD8
4.26123e-53	rs2762	5	96273298	2260731	ILMN_1743145	5	96249088	T/C	T	15.3381	293	ERAP2	0.74543	0	CD4&CD8	CD4&CD8
4.26123e-53	rs27436	5	96330966	2260731	ILMN_1743145	5	96249088	C/T	T	15.3381	293	ERAP2	0.744658	0	CD4&CD8	CD4&CD8
4.26123e-53	rs2910789	5	96276395	2260731	ILMN_1743145	5	96249088	C/G	C	15.3381	293	ERAP2	0.74543	0	CD4&CD8	CD4&CD8
4.26123e-53	rs2910788	5	96274720	2260731	ILMN_1743145	5	96249088	T/G	T	15.3381	293	ERAP2	0.74543	0	CD4&CD8	CD4&CD8
4.26123e-53	rs2910792	5	96276386	2260731	ILMN_1743145	5	96249088	G/A	G	15.3381	293	ERAP2	0.74543	0	CD4&CD8	CD4&CD8
4.26123e-53	rs7246082	19	9504006	2810605	ILMN_1753782	19	9523375	T/C	C	15.3381	293	ZNF266	0.744725	0	CD4&CD8	CD4&CD8
4.26123e-53	rs4360063	5	96293153	2260731	ILMN_1743145	5	96249088	G/A	G	15.3381	293	ERAP2	0.74543	0	CD4&CD8	CD4&CD8
4.26123e-53	rs8109962	19	9522388	2810605	ILMN_1753782	19	9523375	C/T	T	15.3381	293	ZNF266	0.744962	0	CD4&CD8	CD4&CD8
4.26123e-53	rs8105020	19	9522477	2810605	ILMN_1753782	19	9523375	T/C	C	15.3381	293	ZNF266	0.744656	0	CD4&CD8	CD4&CD8
4.26123e-53	rs8107899	19	9505578	2810605	ILMN_1753782	19	9523375	T/C	C	15.3381	293	ZNF266	0.744656	0	CD4&CD8	CD4&CD8
4.26123e-53	rs8108167	19	9518331	2810605	ILMN_1753782	19	9523375	C/A	A	15.3381	293	ZNF266	0.744656	0	CD4&CD8	CD4&CD8
4.26123e-53	rs10051637	5	96279490	2260731	ILMN_1743145	5	96249088	G/A	G	15.3381	293	ERAP2	0.74543	0	CD4&CD8	CD4&CD8
4.26123e-53	rs8102904	19	9506738	2810605	ILMN_1753782	19	9523375	C/T	T	15.3381	293	ZNF266	0.744656	0	CD4&CD8	CD4&CD8
4.26123e-53	rs2116843	19	9501799	2810605	ILMN_1753782	19	9523375	C/G	G	15.3381	293	ZNF266	0.744656	0	CD4&CD8	CD4&CD8
4.26123e-53	rs7726445	5	96281043	2260731	ILMN_1743145	5	96249088	T/A	T	15.3381	293	ERAP2	0.74543	0	CD4&CD8	CD4&CD8
4.26123e-53	rs10404721	19	9541833	2810605	ILMN_1753782	19	9523375	A/C	C	15.3381	293	ZNF266	0.744656	0	CD4&CD8	CD4&CD8
4.26123e-53	rs34461055	2	204697133	4010768	ILMN_2348905	2	204737790	G/A	G	15.3381	293	CTLA4	0.745395	0	CD4&CD8	CD4&CD8
6.92947e-53	rs6676743	1	110296338	7150598	ILMN_1736184	1	110276633	T/C	C	-15.3064	293	GSTM3	-0.743599	0	CD4&CD8	CD4&CD8
6.92947e-53	rs10161130	12	21627193	2120639	ILMN_3247826	12	21608980	T/A	A	-15.3064	293	PYROXD1	-0.744143	0	CD4&CD8	CD4&CD8
6.92947e-53	rs4383777	6	86435960	7160475	ILMN_1653794	6	86387527	T/C	T	-15.3064	293	SNHG5	-0.744168	0	CD4&CD8	CD4&CD8
6.92947e-53	rs9450318	6	86427177	7160475	ILMN_1653794	6	86387527	G/A	G	-15.3064	293	SNHG5	-0.744232	0	CD4&CD8	CD4&CD8
6.92947e-53	rs9450319	6	86427325	7160475	ILMN_1653794	6	86387527	T/G	T	-15.3064	293	SNHG5	-0.744232	0	CD4&CD8	CD4&CD8
6.92947e-53	rs9362239	6	86429263	7160475	ILMN_1653794	6	86387527	G/C	G	-15.3064	293	SNHG5	-0.744232	0	CD4&CD8	CD4&CD8
6.92947e-53	rs7742201	6	86432930	7160475	ILMN_1653794	6	86387527	G/A	G	-15.3064	293	SNHG5	-0.744263	0	CD4&CD8	CD4&CD8
6.92947e-53	rs6454486	6	86433587	7160475	ILMN_1653794	6	86387527	C/T	C	-15.3064	293	SNHG5	-0.744226	0	CD4&CD8	CD4&CD8
6.95081e-53	rs10823493	10	71949471	4050452	ILMN_1805827	10	71966045	T/A	T	15.3064	293	PPA1	0.744351	0	CD4&CD8	CD4&CD8
6.95081e-53	rs925388	10	120918950	1820706	ILMN_1658437	10	120900497	T/C	T	15.3064	293	SFXN4	0.744032	0	CD4&CD8	CD4&CD8
6.95081e-53	rs6887500	5	96277721	2260731	ILMN_1743145	5	96249088	A/G	A	15.3064	293	ERAP2	0.743966	0	CD4&CD8	CD4&CD8
6.95081e-53	rs154863	5	64898063	5700086	ILMN_1737195	5	64814351	A/C	C	15.3064	293	CENPK	0.744348	0	CD4&CD8	CD4&CD8
6.95081e-53	rs3740558	10	120919179	1820706	ILMN_1658437	10	120900497	A/G	A	15.3064	293	SFXN4	0.744464	0	CD4&CD8	CD4&CD8
6.95081e-53	rs27659	5	96343552	2260731	ILMN_1743145	5	96249088	G/A	A	15.3064	293	ERAP2	0.743857	0	CD4&CD8	CD4&CD8
6.95081e-53	rs27289	5	96346278	2260731	ILMN_1743145	5	96249088	T/G	G	15.3064	293	ERAP2	0.743784	0	CD4&CD8	CD4&CD8
6.95081e-53	rs27295	5	96358687	2260731	ILMN_1743145	5	96249088	T/C	C	15.3064	293	ERAP2	0.743592	0	CD4&CD8	CD4&CD8
6.95081e-53	rs27293	5	96357178	2260731	ILMN_1743145	5	96249088	G/A	A	15.3064	293	ERAP2	0.743707	0	CD4&CD8	CD4&CD8
6.95081e-53	rs27290	5	96350088	2260731	ILMN_1743145	5	96249088	A/G	G	15.3064	293	ERAP2	0.743852	0	CD4&CD8	CD4&CD8
6.95081e-53	rs10411146	19	9438867	2810605	ILMN_1753782	19	9523375	A/C	C	15.3064	293	ZNF266	0.743995	0	CD4&CD8	CD4&CD8
6.95081e-53	rs1583295	19	9508228	2810605	ILMN_1753782	19	9523375	G/C	C	15.3064	293	ZNF266	0.744439	0	CD4&CD8	CD4&CD8
1.12573e-52	rs4707217	6	86396932	7160475	ILMN_1653794	6	86387527	A/G	A	-15.2748	293	SNHG5	-0.743437	0	CD4&CD8	CD4&CD8
1.12573e-52	rs4792721	17	16006827	2000209	ILMN_3298167	17	15879969	G/A	A	-15.2748	293	ZSWIM7	-0.743094	0	CD4&CD8	CD4&CD8
1.12919e-52	rs3797796	5	96316758	2260731	ILMN_1743145	5	96249088	T/C	T	15.2748	293	ERAP2	0.743075	0	CD4&CD8	CD4&CD8
1.12919e-52	rs171530	5	64787704	5700086	ILMN_1737195	5	64814351	T/A	A	15.2748	293	CENPK	0.74301	0	CD4&CD8	CD4&CD8
1.12919e-52	rs245531	5	64780736	5700086	ILMN_1737195	5	64814351	A/T	T	15.2748	293	CENPK	0.74251	0	CD4&CD8	CD4&CD8
1.12919e-52	rs11667156	19	9394207	2810605	ILMN_1753782	19	9523375	C/A	A	15.2748	293	ZNF266	0.742659	0	CD4&CD8	CD4&CD8
1.12919e-52	rs10146885	14	65401819	6370612	ILMN_1798177	14	65401520	A/G	G	15.2748	293	CHURC1	0.743381	0	CD4&CD8	CD4&CD8
1.12919e-52	rs10210345	2	190619486	7650341	ILMN_2045975	2	190635421	C/G	G	15.2748	293	ORMDL1	0.743165	0	CD4&CD8	CD4&CD8
1.8214e-52	rs4441928	6	86241894	7160475	ILMN_1653794	6	86387527	T/C	T	-15.2433	293	SNHG5	-0.741599	0	CD4&CD8	CD4&CD8
1.8214e-52	rs2484356	6	86406280	7160475	ILMN_1653794	6	86387527	T/G	T	-15.2433	293	SNHG5	-0.741698	0	CD4&CD8	CD4&CD8
1.82699e-52	rs13170029	5	96279053	2260731	ILMN_1743145	5	96249088	T/C	T	15.2433	293	ERAP2	0.741994	0	CD4&CD8	CD4&CD8
1.82699e-52	rs11571291	2	204721132	4010768	ILMN_2348905	2	204737790	C/T	C	15.2433	293	CTLA4	0.742264	0	CD4&CD8	CD4&CD8
1.82699e-52	rs6871162	5	96281662	2260731	ILMN_1743145	5	96249088	A/C	A	15.2433	293	ERAP2	0.742116	0	CD4&CD8	CD4&CD8
1.82699e-52	rs154956	5	64942684	5700086	ILMN_1737195	5	64814351	T/G	G	15.2433	293	CENPK	0.742074	0	CD4&CD8	CD4&CD8
1.82699e-52	rs4605479	22	45797954	5290382	ILMN_1809147	22	45736553	G/A	A	15.2433	293	FAM118A	0.741734	0	CD4&CD8	CD4&CD8
1.82699e-52	rs2164832	2	190609787	7650341	ILMN_2045975	2	190635421	T/C	C	15.2433	293	ORMDL1	0.741829	0	CD4&CD8	CD4&CD8
1.82699e-52	rs1024162	2	204722159	4010768	ILMN_2348905	2	204737790	T/A	T	15.2433	293	CTLA4	0.742264	0	CD4&CD8	CD4&CD8
1.82699e-52	rs5765276	22	45748862	5290382	ILMN_1809147	22	45736553	C/T	T	15.2433	293	FAM118A	0.741745	0	CD4&CD8	CD4&CD8
1.82699e-52	rs5765272	22	45747901	5290382	ILMN_1809147	22	45736553	C/T	T	15.2433	293	FAM118A	0.741745	0	CD4&CD8	CD4&CD8
1.82699e-52	rs5765271	22	45746826	5290382	ILMN_1809147	22	45736553	G/T	T	15.2433	293	FAM118A	0.741745	0	CD4&CD8	CD4&CD8
2.94409e-52	rs11991724	8	145576148	3130349	ILMN_1654545	8	145618501	C/G	C	-15.2119	293	CPSF1	-0.741329	0	CD4&CD8	CD4&CD8
2.94409e-52	rs7768065	6	86258557	7160475	ILMN_1653794	6	86387527	T/C	T	-15.2119	293	SNHG5	-0.741309	0	CD4&CD8	CD4&CD8
2.94409e-52	rs9450290	6	86233397	7160475	ILMN_1653794	6	86387527	T/C	T	-15.2119	293	SNHG5	-0.741331	0	CD4&CD8	CD4&CD8
2.94409e-52	rs9362230	6	86305013	7160475	ILMN_1653794	6	86387527	A/G	A	-15.2119	293	SNHG5	-0.741316	0	CD4&CD8	CD4&CD8
2.94409e-52	rs2842612	6	86303091	7160475	ILMN_1653794	6	86387527	A/G	A	-15.2119	293	SNHG5	-0.741316	0	CD4&CD8	CD4&CD8
2.94409e-52	rs2842602	6	86331887	7160475	ILMN_1653794	6	86387527	T/C	T	-15.2119	293	SNHG5	-0.741296	0	CD4&CD8	CD4&CD8
2.94409e-52	rs2842601	6	86330133	7160475	ILMN_1653794	6	86387527	A/G	A	-15.2119	293	SNHG5	-0.741316	0	CD4&CD8	CD4&CD8
2.94409e-52	rs2842604	6	86336300	7160475	ILMN_1653794	6	86387527	G/T	G	-15.2119	293	SNHG5	-0.741316	0	CD4&CD8	CD4&CD8
2.94409e-52	rs2842609	6	86296788	7160475	ILMN_1653794	6	86387527	A/G	A	-15.2119	293	SNHG5	-0.741327	0	CD4&CD8	CD4&CD8
2.94409e-52	rs2842608	6	86295858	7160475	ILMN_1653794	6	86387527	A/C	A	-15.2119	293	SNHG5	-0.741327	0	CD4&CD8	CD4&CD8
2.94409e-52	rs2842607	6	86345039	7160475	ILMN_1653794	6	86387527	C/T	C	-15.2119	293	SNHG5	-0.741316	0	CD4&CD8	CD4&CD8
2.94409e-52	rs2842613	6	86305702	7160475	ILMN_1653794	6	86387527	A/G	A	-15.2119	293	SNHG5	-0.741316	0	CD4&CD8	CD4&CD8
2.94409e-52	rs12205013	6	86333029	7160475	ILMN_1653794	6	86387527	T/C	T	-15.2119	293	SNHG5	-0.741294	0	CD4&CD8	CD4&CD8
2.94409e-52	rs2758844	6	86330115	7160475	ILMN_1653794	6	86387527	C/T	C	-15.2119	293	SNHG5	-0.741319	0	CD4&CD8	CD4&CD8
2.94409e-52	rs2758840	6	86304625	7160475	ILMN_1653794	6	86387527	C/A	C	-15.2119	293	SNHG5	-0.741308	0	CD4&CD8	CD4&CD8
2.94409e-52	rs4419647	6	86225739	7160475	ILMN_1653794	6	86387527	T/C	T	-15.2119	293	SNHG5	-0.741296	0	CD4&CD8	CD4&CD8
2.94409e-52	rs9294337	6	86248460	7160475	ILMN_1653794	6	86387527	T/C	T	-15.2119	293	SNHG5	-0.741331	0	CD4&CD8	CD4&CD8
2.94409e-52	rs9353318	6	86231721	7160475	ILMN_1653794	6	86387527	T/A	T	-15.2119	293	SNHG5	-0.741331	0	CD4&CD8	CD4&CD8
2.94409e-52	rs4351223	6	86237797	7160475	ILMN_1653794	6	86387527	A/G	A	-15.2119	293	SNHG5	-0.741331	0	CD4&CD8	CD4&CD8
2.9531e-52	rs11158568	14	65372704	6370612	ILMN_1798177	14	65401520	A/G	G	15.2119	293	CHURC1	0.741424	0	CD4&CD8	CD4&CD8
2.9531e-52	rs13099560	3	48204768	50327	ILMN_1654612	3	48312270	T/C	C	15.2119	293	ZNF589	0.741087	0	CD4&CD8	CD4&CD8
2.9531e-52	rs6796490	3	48237104	50327	ILMN_1654612	3	48312270	T/G	G	15.2119	293	ZNF589	0.741089	0	CD4&CD8	CD4&CD8
2.9531e-52	rs7151401	14	65359480	6370612	ILMN_1798177	14	65401520	G/A	A	15.2119	293	CHURC1	0.741352	0	CD4&CD8	CD4&CD8
2.9531e-52	rs136606	22	45789974	5290382	ILMN_1809147	22	45736553	G/C	C	15.2119	293	FAM118A	0.740834	0	CD4&CD8	CD4&CD8
2.9531e-52	rs136604	22	45789743	5290382	ILMN_1809147	22	45736553	T/G	G	15.2119	293	FAM118A	0.740834	0	CD4&CD8	CD4&CD8
2.9531e-52	rs10131002	14	65389250	6370612	ILMN_1798177	14	65401520	T/C	C	15.2119	293	CHURC1	0.741265	0	CD4&CD8	CD4&CD8
2.9531e-52	rs37252	5	64922347	5700086	ILMN_1737195	5	64814351	G/A	A	15.2119	293	CENPK	0.741329	0	CD4&CD8	CD4&CD8
4.76865e-52	rs3818794	10	120916539	1820706	ILMN_1658437	10	120900497	C/T	C	15.1805	293	SFXN4	0.74016	0	CD4&CD8	CD4&CD8
4.76865e-52	rs1533825	11	214163	6860373	ILMN_1770733	11	214773	A/G	A	15.1805	293	RIC8A	0.739999	0	CD4&CD8	CD4&CD8
4.76865e-52	rs6598074	11	219398	6860373	ILMN_1770733	11	214773	A/G	G	15.1805	293	RIC8A	0.739879	0	CD4&CD8	CD4&CD8
4.76865e-52	rs6512094	19	9503979	2810605	ILMN_1753782	19	9523375	T/C	C	15.1805	293	ZNF266	0.7397	0	CD4&CD8	CD4&CD8
4.76865e-52	rs10794301	11	220401	6860373	ILMN_1770733	11	214773	T/C	C	15.1805	293	RIC8A	0.739749	0	CD4&CD8	CD4&CD8
4.76865e-52	rs2293167	11	211644	6860373	ILMN_1770733	11	214773	G/A	G	15.1805	293	RIC8A	0.739591	0	CD4&CD8	CD4&CD8
7.64615e-52	rs12199873	6	86294947	7160475	ILMN_1653794	6	86387527	A/C	A	-15.1492	293	SNHG5	-0.739237	0	CD4&CD8	CD4&CD8
7.64615e-52	rs9342046	6	86435599	7160475	ILMN_1653794	6	86387527	C/G	C	-15.1492	293	SNHG5	-0.739263	0	CD4&CD8	CD4&CD8
7.64615e-52	rs6684608	1	110296289	7150598	ILMN_1736184	1	110276633	C/T	T	-15.1492	293	GSTM3	-0.738598	0	CD4&CD8	CD4&CD8
7.66945e-52	rs7128044	11	244115	6860373	ILMN_1770733	11	214773	A/G	G	15.1492	293	RIC8A	0.738687	0	CD4&CD8	CD4&CD8
7.66945e-52	rs7128029	11	244141	6860373	ILMN_1770733	11	214773	A/G	G	15.1492	293	RIC8A	0.738687	0	CD4&CD8	CD4&CD8
7.66945e-52	rs7395328	11	242624	6860373	ILMN_1770733	11	214773	A/T	T	15.1492	293	RIC8A	0.738687	0	CD4&CD8	CD4&CD8
7.66945e-52	rs364192	5	64952745	5700086	ILMN_1737195	5	64814351	T/A	A	15.1492	293	CENPK	0.73885	0	CD4&CD8	CD4&CD8
7.66945e-52	rs76552490	11	212015	6860373	ILMN_1770733	11	214773	A/G	A	15.1492	293	RIC8A	0.739455	0	CD4&CD8	CD4&CD8
7.66945e-52	rs1128320	11	244167	6860373	ILMN_1770733	11	214773	T/C	C	15.1492	293	RIC8A	0.738687	0	CD4&CD8	CD4&CD8
7.66945e-52	rs1128321	11	244171	6860373	ILMN_1770733	11	214773	C/T	T	15.1492	293	RIC8A	0.738687	0	CD4&CD8	CD4&CD8
7.66945e-52	rs1128322	11	244197	6860373	ILMN_1770733	11	214773	C/T	T	15.1492	293	RIC8A	0.738687	0	CD4&CD8	CD4&CD8
7.66945e-52	rs3829998	11	230751	6860373	ILMN_1770733	11	214773	G/A	A	15.1492	293	RIC8A	0.73867	0	CD4&CD8	CD4&CD8
7.66945e-52	rs519592	11	236811	6860373	ILMN_1770733	11	214773	A/G	G	15.1492	293	RIC8A	0.738687	0	CD4&CD8	CD4&CD8
7.66945e-52	rs10077945	5	96281402	2260731	ILMN_1743145	5	96249088	T/C	T	15.1492	293	ERAP2	0.738564	0	CD4&CD8	CD4&CD8
7.66945e-52	rs3817629	11	237312	6860373	ILMN_1770733	11	214773	C/T	T	15.1492	293	RIC8A	0.738687	0	CD4&CD8	CD4&CD8
7.66945e-52	rs13033315	2	204706865	4010768	ILMN_2348905	2	204737790	T/A	T	15.1492	293	CTLA4	0.739176	0	CD4&CD8	CD4&CD8
7.66945e-52	rs6560948	13	115006761	4880521	ILMN_1727389	13	115038008	A/T	A	15.1492	293	CDC16	0.738569	0	CD4&CD8	CD4&CD8
7.66945e-52	rs7481993	11	237875	6860373	ILMN_1770733	11	214773	T/C	C	15.1492	293	RIC8A	0.738687	0	CD4&CD8	CD4&CD8
7.66945e-52	rs62103651	19	9375377	2810605	ILMN_1753782	19	9523375	C/T	T	15.1492	293	ZNF266	0.739174	0	CD4&CD8	CD4&CD8
7.66945e-52	rs9795476	11	235894	6860373	ILMN_1770733	11	214773	G/T	T	15.1492	293	RIC8A	0.73867	0	CD4&CD8	CD4&CD8
7.66945e-52	rs2272563	11	236871	6860373	ILMN_1770733	11	214773	C/T	T	15.1492	293	RIC8A	0.738687	0	CD4&CD8	CD4&CD8
7.66945e-52	rs2272565	11	244414	6860373	ILMN_1770733	11	214773	T/C	C	15.1492	293	RIC8A	0.738687	0	CD4&CD8	CD4&CD8
7.66945e-52	rs7997546	13	115005137	4880521	ILMN_1727389	13	115038008	C/T	C	15.1492	293	CDC16	0.738569	0	CD4&CD8	CD4&CD8
7.66945e-52	rs10985033	9	123537382	5390553	ILMN_3236498	9	123616234	C/G	G	15.1492	293	PSMD5-AS1	0.73945	0	CD4&CD8	CD4&CD8
7.66945e-52	rs6598064	11	243557	6860373	ILMN_1770733	11	214773	A/G	G	15.1492	293	RIC8A	0.738687	0	CD4&CD8	CD4&CD8
7.66945e-52	rs6598062	11	243712	6860373	ILMN_1770733	11	214773	G/A	A	15.1492	293	RIC8A	0.738687	0	CD4&CD8	CD4&CD8
7.66945e-52	rs6598061	11	243853	6860373	ILMN_1770733	11	214773	A/G	G	15.1492	293	RIC8A	0.738687	0	CD4&CD8	CD4&CD8
7.66945e-52	rs6598065	11	243211	6860373	ILMN_1770733	11	214773	G/A	A	15.1492	293	RIC8A	0.738687	0	CD4&CD8	CD4&CD8
7.66945e-52	rs6598063	11	243672	6860373	ILMN_1770733	11	214773	A/G	G	15.1492	293	RIC8A	0.738687	0	CD4&CD8	CD4&CD8
7.66945e-52	rs6598060	11	243987	6860373	ILMN_1770733	11	214773	A/G	G	15.1492	293	RIC8A	0.738687	0	CD4&CD8	CD4&CD8
7.66945e-52	rs6598071	11	219800	6860373	ILMN_1770733	11	214773	C/T	T	15.1492	293	RIC8A	0.738652	0	CD4&CD8	CD4&CD8
7.66945e-52	rs6598072	11	219793	6860373	ILMN_1770733	11	214773	T/C	C	15.1492	293	RIC8A	0.738652	0	CD4&CD8	CD4&CD8
7.66945e-52	rs10902110	11	237648	6860373	ILMN_1770733	11	214773	C/T	T	15.1492	293	RIC8A	0.738687	0	CD4&CD8	CD4&CD8
7.66945e-52	rs10902112	11	244106	6860373	ILMN_1770733	11	214773	G/A	A	15.1492	293	RIC8A	0.738687	0	CD4&CD8	CD4&CD8
7.66945e-52	rs10902113	11	245523	6860373	ILMN_1770733	11	214773	T/C	C	15.1492	293	RIC8A	0.738687	0	CD4&CD8	CD4&CD8
7.66945e-52	rs10902114	11	246234	6860373	ILMN_1770733	11	214773	G/A	A	15.1492	293	RIC8A	0.738671	0	CD4&CD8	CD4&CD8
7.66945e-52	rs10902109	11	230862	6860373	ILMN_1770733	11	214773	G/A	A	15.1492	293	RIC8A	0.73867	0	CD4&CD8	CD4&CD8
7.66945e-52	rs7089860	10	71992848	4050452	ILMN_1805827	10	71966045	G/C	G	15.1492	293	PPA1	0.73903	0	CD4&CD8	CD4&CD8
7.66945e-52	rs2432141	5	96275166	2260731	ILMN_1743145	5	96249088	T/C	T	15.1492	293	ERAP2	0.738595	0	CD4&CD8	CD4&CD8
7.66945e-52	rs7483951	11	231758	6860373	ILMN_1770733	11	214773	A/G	G	15.1492	293	RIC8A	0.73867	0	CD4&CD8	CD4&CD8
7.66945e-52	rs7104764	11	229977	6860373	ILMN_1770733	11	214773	A/G	G	15.1492	293	RIC8A	0.73867	0	CD4&CD8	CD4&CD8
7.66945e-52	rs7107362	11	244108	6860373	ILMN_1770733	11	214773	G/A	A	15.1492	293	RIC8A	0.738687	0	CD4&CD8	CD4&CD8
7.66945e-52	rs10794304	11	246456	6860373	ILMN_1770733	11	214773	A/G	G	15.1492	293	RIC8A	0.738577	0	CD4&CD8	CD4&CD8
7.66945e-52	rs10794302	11	234102	6860373	ILMN_1770733	11	214773	C/T	T	15.1492	293	RIC8A	0.73867	0	CD4&CD8	CD4&CD8
1.23229e-51	rs7116130	11	244129	6860373	ILMN_1770733	11	214773	T/C	C	15.118	293	RIC8A	0.737774	0	CD4&CD8	CD4&CD8
1.23229e-51	rs1053539	6	42903766	3440086	ILMN_1683279	6	42931924	T/G	G	15.118	293	PEX6	0.738461	0	CD4&CD8	CD4&CD8
1.23229e-51	rs1053538	6	42903763	3440086	ILMN_1683279	6	42931924	C/G	G	15.118	293	PEX6	0.738357	0	CD4&CD8	CD4&CD8
1.23229e-51	rs11571316	2	204731089	4010768	ILMN_2348905	2	204737790	A/G	A	15.118	293	CTLA4	0.737909	0	CD4&CD8	CD4&CD8
1.23229e-51	rs7943246	11	225171	6860373	ILMN_1770733	11	214773	T/C	C	15.118	293	RIC8A	0.738365	0	CD4&CD8	CD4&CD8
1.23229e-51	rs1377586	4	961373	7510356	ILMN_1793017	4	952838	G/A	A	15.118	293	DGKQ	0.738495	0	CD4&CD8	CD4&CD8
1.23229e-51	rs7026635	9	123550027	5390553	ILMN_3236498	9	123616234	A/G	G	15.118	293	PSMD5-AS1	0.738381	0	CD4&CD8	CD4&CD8
1.23229e-51	rs4690196	4	960713	7510356	ILMN_1793017	4	952838	G/A	A	15.118	293	DGKQ	0.738157	0	CD4&CD8	CD4&CD8
1.23229e-51	rs2586304	17	910636	3390373	ILMN_1706959	17	905292	G/A	A	15.118	293	TIMM22	0.737811	0	CD4&CD8	CD4&CD8
1.23229e-51	rs2026688	13	115014015	4880521	ILMN_1727389	13	115038008	G/A	G	15.118	293	CDC16	0.738445	0	CD4&CD8	CD4&CD8
1.23229e-51	rs35159698	12	21627672	2120639	ILMN_3247826	12	21608980	G/C	G	15.118	293	PYROXD1	0.737723	0	CD4&CD8	CD4&CD8
1.23229e-51	rs6598066	11	243185	6860373	ILMN_1770733	11	214773	G/A	A	15.118	293	RIC8A	0.738404	0	CD4&CD8	CD4&CD8
1.23229e-51	rs6598070	11	225466	6860373	ILMN_1770733	11	214773	C/T	T	15.118	293	RIC8A	0.738307	0	CD4&CD8	CD4&CD8
1.23229e-51	rs6421986	11	221659	6860373	ILMN_1770733	11	214773	G/A	A	15.118	293	RIC8A	0.738498	0	CD4&CD8	CD4&CD8
1.23229e-51	rs910805	20	21248116	1940612	ILMN_2196479	20	21370334	G/A	G	15.118	293	XRN2	0.738499	0	CD4&CD8	CD4&CD8
1.97207e-51	rs6673976	1	110296017	7150598	ILMN_1736184	1	110276633	T/C	C	-15.0869	293	GSTM3	-0.736874	0	CD4&CD8	CD4&CD8
1.97207e-51	rs7452605	6	86240951	7160475	ILMN_1653794	6	86387527	A/G	A	-15.0869	293	SNHG5	-0.736782	0	CD4&CD8	CD4&CD8
1.97207e-51	rs2472209	21	30281420	6270278	ILMN_2077504	21	30300854	T/C	C	-15.0869	293	LTN1	-0.736738	0	CD4&CD8	CD4&CD8
1.97806e-51	rs2184335	10	72006891	4050452	ILMN_1805827	10	71966045	T/C	T	15.0869	293	PPA1	0.736768	0	CD4&CD8	CD4&CD8
1.97806e-51	rs3211416	13	115010254	4880521	ILMN_1727389	13	115038008	C/T	C	15.0869	293	CDC16	0.736708	0	CD4&CD8	CD4&CD8
1.97806e-51	rs12771902	10	72002499	4050452	ILMN_1805827	10	71966045	A/G	A	15.0869	293	PPA1	0.736649	0	CD4&CD8	CD4&CD8
1.97806e-51	rs6560948	13	115006761	3170561	ILMN_2339796	13	115038019	A/T	A	15.0869	293	CDC16	0.737212	0	CD4&CD8	CD4&CD8
1.97806e-51	rs7482591	11	245861	6860373	ILMN_1770733	11	214773	C/G	G	15.0869	293	RIC8A	0.73676	0	CD4&CD8	CD4&CD8
1.97806e-51	rs4690220	4	980464	7510356	ILMN_1793017	4	952838	A/G	G	15.0869	293	DGKQ	0.73717	0	CD4&CD8	CD4&CD8
1.97806e-51	rs2026688	13	115014015	3170561	ILMN_2339796	13	115038019	G/A	G	15.0869	293	CDC16	0.737217	0	CD4&CD8	CD4&CD8
1.97806e-51	rs7740107	6	130374461	770128	ILMN_1727495	6	130462424	A/T	T	15.0869	293	L3MBTL3	0.736868	0	CD4&CD8	CD4&CD8
1.97806e-51	rs7997546	13	115005137	3170561	ILMN_2339796	13	115038019	C/T	C	15.0869	293	CDC16	0.737212	0	CD4&CD8	CD4&CD8
1.97806e-51	rs10985024	9	123516812	5390553	ILMN_3236498	9	123616234	G/A	A	15.0869	293	PSMD5-AS1	0.736548	0	CD4&CD8	CD4&CD8
1.97806e-51	rs27998	5	96367408	2260731	ILMN_1743145	5	96249088	A/G	G	15.0869	293	ERAP2	0.736748	0	CD4&CD8	CD4&CD8
3.15295e-51	rs1887548	1	110295890	7150598	ILMN_1736184	1	110276633	G/C	C	-15.0559	293	GSTM3	-0.73591	0	CD4&CD8	CD4&CD8
3.15295e-51	rs10282929	8	144681777	3360131	ILMN_1710752	8	144656991	T/G	G	-15.0559	293	NAPRT1	-0.736308	0	CD4&CD8	CD4&CD8
3.15295e-51	rs9657360	8	144676862	3360131	ILMN_1710752	8	144656991	T/C	C	-15.0559	293	NAPRT1	-0.736308	0	CD4&CD8	CD4&CD8
3.1625e-51	rs9314907	13	115015163	5360619	ILMN_2256765	13	115037999	T/C	T	15.0559	293	CDC16	0.735622	0	CD4&CD8	CD4&CD8
3.1625e-51	rs1134867	3	48335808	50327	ILMN_1654612	3	48312270	T/C	C	15.0559	293	ZNF589	0.735824	0	CD4&CD8	CD4&CD8
3.1625e-51	rs148064840	1	206674088	3130152	ILMN_1818577	1	206677712	T/A	T	15.0559	293	RP11-534L20.5	0.736204	0	CD4&CD8	CD4&CD8
3.1625e-51	rs3211416	13	115010254	3170561	ILMN_2339796	13	115038019	C/T	C	15.0559	293	CDC16	0.736291	0	CD4&CD8	CD4&CD8
3.1625e-51	rs1363974	5	96293816	2260731	ILMN_1743145	5	96249088	G/A	G	15.0559	293	ERAP2	0.735987	0	CD4&CD8	CD4&CD8
3.1625e-51	rs6560947	13	115003468	5360619	ILMN_2256765	13	115037999	G/C	G	15.0559	293	CDC16	0.735884	0	CD4&CD8	CD4&CD8
3.1625e-51	rs1233302	2	190668880	7650341	ILMN_2045975	2	190635421	A/C	A	15.0559	293	ORMDL1	0.735706	0	CD4&CD8	CD4&CD8
3.1625e-51	rs4130995	3	48358255	50327	ILMN_1654612	3	48312270	C/T	T	15.0559	293	ZNF589	0.735745	0	CD4&CD8	CD4&CD8
3.1625e-51	rs7987334	13	115006851	5360619	ILMN_2256765	13	115037999	C/T	C	15.0559	293	CDC16	0.735837	0	CD4&CD8	CD4&CD8
3.1625e-51	rs7987485	13	115006932	5360619	ILMN_2256765	13	115037999	C/T	C	15.0559	293	CDC16	0.735887	0	CD4&CD8	CD4&CD8
3.1625e-51	rs7321688	13	115000365	5360619	ILMN_2256765	13	115037999	A/C	A	15.0559	293	CDC16	0.736018	0	CD4&CD8	CD4&CD8
3.1625e-51	rs7324744	13	115008038	5360619	ILMN_2256765	13	115037999	G/A	G	15.0559	293	CDC16	0.735887	0	CD4&CD8	CD4&CD8
3.1625e-51	rs7989142	13	115005979	5360619	ILMN_2256765	13	115037999	G/C	G	15.0559	293	CDC16	0.735887	0	CD4&CD8	CD4&CD8
3.1625e-51	rs7982373	13	115007089	5360619	ILMN_2256765	13	115037999	G/A	G	15.0559	293	CDC16	0.73581	0	CD4&CD8	CD4&CD8
3.1625e-51	rs17291250	13	115013033	5360619	ILMN_2256765	13	115037999	G/A	G	15.0559	293	CDC16	0.735727	0	CD4&CD8	CD4&CD8
3.1625e-51	rs7336692	13	115000317	5360619	ILMN_2256765	13	115037999	C/T	C	15.0559	293	CDC16	0.735831	0	CD4&CD8	CD4&CD8
3.1625e-51	rs38044	5	96337790	2260731	ILMN_1743145	5	96249088	C/T	T	15.0559	293	ERAP2	0.736002	0	CD4&CD8	CD4&CD8
3.1625e-51	rs39602	5	96364454	2260731	ILMN_1743145	5	96249088	G/C	C	15.0559	293	ERAP2	0.735617	0	CD4&CD8	CD4&CD8
3.1625e-51	rs7994556	13	114998076	5360619	ILMN_2256765	13	115037999	T/C	T	15.0559	293	CDC16	0.735998	0	CD4&CD8	CD4&CD8
3.1625e-51	rs7994573	13	115008388	5360619	ILMN_2256765	13	115037999	C/T	C	15.0559	293	CDC16	0.735908	0	CD4&CD8	CD4&CD8
3.1625e-51	rs10902762	4	980932	7510356	ILMN_1793017	4	952838	G/A	A	15.0559	293	DGKQ	0.735918	0	CD4&CD8	CD4&CD8
3.1625e-51	rs27300	5	96363407	2260731	ILMN_1743145	5	96249088	T/C	C	15.0559	293	ERAP2	0.735617	0	CD4&CD8	CD4&CD8
3.1625e-51	rs1024239	14	65367270	6370612	ILMN_1798177	14	65401520	T/A	A	15.0559	293	CHURC1	0.736316	0	CD4&CD8	CD4&CD8
3.1625e-51	rs9590409	13	115040497	5360619	ILMN_2256765	13	115037999	A/G	A	15.0559	293	CDC16	0.735887	0	CD4&CD8	CD4&CD8
3.1625e-51	rs9590405	13	114999838	5360619	ILMN_2256765	13	115037999	G/A	G	15.0559	293	CDC16	0.735928	0	CD4&CD8	CD4&CD8
3.1625e-51	rs9590404	13	114999059	5360619	ILMN_2256765	13	115037999	C/G	C	15.0559	293	CDC16	0.735928	0	CD4&CD8	CD4&CD8
3.1625e-51	rs9590403	13	114998795	5360619	ILMN_2256765	13	115037999	T/C	T	15.0559	293	CDC16	0.735977	0	CD4&CD8	CD4&CD8
3.1625e-51	rs9590494	13	115006498	5360619	ILMN_2256765	13	115037999	A/C	A	15.0559	293	CDC16	0.735887	0	CD4&CD8	CD4&CD8
3.1625e-51	rs9590492	13	115002759	5360619	ILMN_2256765	13	115037999	A/C	A	15.0559	293	CDC16	0.735906	0	CD4&CD8	CD4&CD8
3.1625e-51	rs10870597	13	114999636	5360619	ILMN_2256765	13	115037999	G/A	G	15.0559	293	CDC16	0.735928	0	CD4&CD8	CD4&CD8
3.1625e-51	rs2039090	13	115012778	5360619	ILMN_2256765	13	115037999	T/C	T	15.0559	293	CDC16	0.735727	0	CD4&CD8	CD4&CD8
3.1625e-51	rs2039091	13	115012692	5360619	ILMN_2256765	13	115037999	T/G	T	15.0559	293	CDC16	0.735727	0	CD4&CD8	CD4&CD8
3.1625e-51	rs8002514	13	115002305	5360619	ILMN_2256765	13	115037999	A/G	A	15.0559	293	CDC16	0.735906	0	CD4&CD8	CD4&CD8
5.03613e-51	rs10094377	8	144684150	3360131	ILMN_1710752	8	144656991	C/T	T	-15.0249	293	NAPRT1	-0.73494	0	CD4&CD8	CD4&CD8
5.03613e-51	rs10090650	8	144683975	3360131	ILMN_1710752	8	144656991	G/A	A	-15.0249	293	NAPRT1	-0.735158	0	CD4&CD8	CD4&CD8
5.03613e-51	rs4706240	6	86273757	7160475	ILMN_1653794	6	86387527	A/G	A	-15.0249	293	SNHG5	-0.73528	0	CD4&CD8	CD4&CD8
5.03613e-51	rs1887547	1	110295772	7150598	ILMN_1736184	1	110276633	C/T	T	-15.0249	293	GSTM3	-0.734801	0	CD4&CD8	CD4&CD8
5.03613e-51	rs10112966	8	144683934	3360131	ILMN_1710752	8	144656991	T/C	C	-15.0249	293	NAPRT1	-0.735326	0	CD4&CD8	CD4&CD8
5.05136e-51	rs2881153	1	75210847	3850010	ILMN_1672389	1	75171397	G/T	T	15.0249	293	CRYZ	0.734723	0	CD4&CD8	CD4&CD8
5.05136e-51	rs28583318	1	75213044	3850010	ILMN_1672389	1	75171397	G/A	A	15.0249	293	CRYZ	0.73461	0	CD4&CD8	CD4&CD8
5.05136e-51	rs11485298	1	75217752	3850010	ILMN_1672389	1	75171397	T/C	C	15.0249	293	CRYZ	0.734714	0	CD4&CD8	CD4&CD8
5.05136e-51	rs28879157	1	75208034	3850010	ILMN_1672389	1	75171397	G/C	C	15.0249	293	CRYZ	0.734722	0	CD4&CD8	CD4&CD8
5.05136e-51	rs11571304	2	204708776	4010768	ILMN_2348905	2	204737790	A/T	A	15.0249	293	CTLA4	0.734845	0	CD4&CD8	CD4&CD8
5.05136e-51	rs11571293	2	204717713	4010768	ILMN_2348905	2	204737790	T/G	T	15.0249	293	CTLA4	0.735286	0	CD4&CD8	CD4&CD8
5.05136e-51	rs4145871	1	75218704	3850010	ILMN_1672389	1	75171397	T/C	C	15.0249	293	CRYZ	0.734714	0	CD4&CD8	CD4&CD8
5.05136e-51	rs28857918	1	75206820	3850010	ILMN_1672389	1	75171397	G/A	A	15.0249	293	CRYZ	0.734722	0	CD4&CD8	CD4&CD8
5.05136e-51	rs2275111	10	120917445	1820706	ILMN_1658437	10	120900497	A/G	A	15.0249	293	SFXN4	0.735297	0	CD4&CD8	CD4&CD8
5.05136e-51	rs9783951	19	9532567	2810605	ILMN_1753782	19	9523375	A/G	G	15.0249	293	ZNF266	0.734634	0	CD4&CD8	CD4&CD8
5.05136e-51	rs13394744	2	241461372	2760102	ILMN_1675483	2	241418897	T/A	A	15.0249	293	ANKMY1	0.734605	0	CD4&CD8	CD4&CD8
5.05136e-51	rs2432142	5	96275201	2260731	ILMN_1743145	5	96249088	A/G	A	15.0249	293	ERAP2	0.735319	0	CD4&CD8	CD4&CD8
8.01223e-51	rs1553985	4	76554604	4150037	ILMN_2381753	4	76568450	G/A	G	-14.9941	293	G3BP2	-0.734447	0	CD4&CD8	CD4&CD8
8.01223e-51	rs2464620	21	30298338	6270278	ILMN_2077504	21	30300854	C/T	T	-14.9941	293	LTN1	-0.733607	0	CD4&CD8	CD4&CD8
8.01223e-51	rs7679851	4	76553253	4150037	ILMN_2381753	4	76568450	T/C	T	-14.9941	293	G3BP2	-0.734113	0	CD4&CD8	CD4&CD8
8.01223e-51	rs7680431	4	76531535	4150037	ILMN_2381753	4	76568450	C/A	C	-14.9941	293	G3BP2	-0.733835	0	CD4&CD8	CD4&CD8
8.0364e-51	rs231804	2	204708646	4010768	ILMN_2348905	2	204737790	T/C	C	14.9941	293	CTLA4	0.734064	0	CD4&CD8	CD4&CD8
8.0364e-51	rs7897258	10	120909428	1820706	ILMN_1658437	10	120900497	T/C	T	14.9941	293	SFXN4	0.734344	0	CD4&CD8	CD4&CD8
8.0364e-51	rs364167	5	64952746	5700086	ILMN_1737195	5	64814351	G/A	A	14.9941	293	CENPK	0.734149	0	CD4&CD8	CD4&CD8
8.0364e-51	rs9562187	13	115041325	4880521	ILMN_1727389	13	115038008	T/G	T	14.9941	293	CDC16	0.733748	0	CD4&CD8	CD4&CD8
8.0364e-51	rs3821348	2	241463453	2760102	ILMN_1675483	2	241418897	C/A	A	14.9941	293	ANKMY1	0.734332	0	CD4&CD8	CD4&CD8
8.0364e-51	rs28568334	1	75199299	3850010	ILMN_1672389	1	75171397	G/C	C	14.9941	293	CRYZ	0.734478	0	CD4&CD8	CD4&CD8
8.0364e-51	rs10740331	10	71970792	4050452	ILMN_1805827	10	71966045	A/T	A	14.9941	293	PPA1	0.734253	0	CD4&CD8	CD4&CD8
8.0364e-51	rs10740330	10	71970791	4050452	ILMN_1805827	10	71966045	G/T	G	14.9941	293	PPA1	0.734285	0	CD4&CD8	CD4&CD8
8.0364e-51	rs3806160	1	75200697	3850010	ILMN_1672389	1	75171397	C/T	T	14.9941	293	CRYZ	0.734464	0	CD4&CD8	CD4&CD8
8.0364e-51	rs11540872	14	65414738	6370612	ILMN_1798177	14	65401520	C/G	G	14.9941	293	CHURC1	0.73407	0	CD4&CD8	CD4&CD8
8.0364e-51	rs7998791	13	115044332	4880521	ILMN_1727389	13	115038008	C/T	C	14.9941	293	CDC16	0.733792	0	CD4&CD8	CD4&CD8
8.0364e-51	rs2345436	1	75198740	3850010	ILMN_1672389	1	75171397	C/A	A	14.9941	293	CRYZ	0.734291	0	CD4&CD8	CD4&CD8
8.0364e-51	rs6598069	11	240664	6860373	ILMN_1770733	11	214773	A/T	T	14.9941	293	RIC8A	0.734484	0	CD4&CD8	CD4&CD8
8.0364e-51	rs7923486	10	120907808	1820706	ILMN_1658437	10	120900497	A/G	A	14.9941	293	SFXN4	0.733709	0	CD4&CD8	CD4&CD8
1.2735e-50	rs56260726	1	206680158	3130152	ILMN_1818577	1	206677712	A/T	T	-14.9633	293	RP11-534L20.5	-0.732654	0	CD4&CD8	CD4&CD8
1.2735e-50	rs1173415	6	86374226	7160475	ILMN_1653794	6	86387527	A/G	A	-14.9633	293	SNHG5	-0.732648	0	CD4&CD8	CD4&CD8
1.2735e-50	rs3849269	1	206676143	3130152	ILMN_1818577	1	206677712	T/C	C	-14.9633	293	RP11-534L20.5	-0.732671	0	CD4&CD8	CD4&CD8
1.27733e-50	rs3733349	4	954311	7510356	ILMN_1793017	4	952838	C/T	T	14.9633	293	DGKQ	0.733097	0	CD4&CD8	CD4&CD8
1.27733e-50	rs13169418	5	64820336	5700086	ILMN_1737195	5	64814351	A/C	A	14.9633	293	CENPK	0.732736	0	CD4&CD8	CD4&CD8
1.27733e-50	rs2274638	13	115037613	4880521	ILMN_1727389	13	115038008	A/G	A	14.9633	293	CDC16	0.732572	0	CD4&CD8	CD4&CD8
1.27733e-50	rs1163073	10	105022934	2320253	ILMN_1773313	10	105154044	C/T	C	14.9633	293	MIR1307;USMG5	0.732882	0	CD4&CD8	CD4&CD8
2.02225e-50	rs4707209	6	86229369	7160475	ILMN_1653794	6	86387527	C/A	C	-14.9325	293	SNHG5	-0.731915	0	CD4&CD8	CD4&CD8
2.02225e-50	rs6922	6	86205323	7160475	ILMN_1653794	6	86387527	T/G	T	-14.9325	293	SNHG5	-0.731794	0	CD4&CD8	CD4&CD8
2.02832e-50	rs7619865	3	48370580	50327	ILMN_1654612	3	48312270	G/A	A	14.9325	293	ZNF589	0.73207	0	CD4&CD8	CD4&CD8
2.02832e-50	rs9562187	13	115041325	3170561	ILMN_2339796	13	115038019	T/G	T	14.9325	293	CDC16	0.732348	0	CD4&CD8	CD4&CD8
2.02832e-50	rs11571297	2	204745003	4010768	ILMN_2348905	2	204737790	C/T	C	14.9325	293	CTLA4	0.732238	0	CD4&CD8	CD4&CD8
2.02832e-50	rs56357554	11	204715	6860373	ILMN_1770733	11	214773	T/C	T	14.9325	293	RIC8A	0.73162	0	CD4&CD8	CD4&CD8
2.02832e-50	rs13026135	2	190583569	7650341	ILMN_2045975	2	190635421	A/G	G	14.9325	293	ORMDL1	0.731984	0	CD4&CD8	CD4&CD8
2.02832e-50	rs3744750	17	907315	3390373	ILMN_1706959	17	905292	T/C	C	14.9325	293	TIMM22	0.73212	0	CD4&CD8	CD4&CD8
2.02832e-50	rs56232710	11	202072	6860373	ILMN_1770733	11	214773	A/G	A	14.9325	293	RIC8A	0.73212	0	CD4&CD8	CD4&CD8
2.02832e-50	rs2274638	13	115037613	3170561	ILMN_2339796	13	115038019	A/G	A	14.9325	293	CDC16	0.731669	0	CD4&CD8	CD4&CD8
2.02832e-50	rs7998791	13	115044332	3170561	ILMN_2339796	13	115038019	C/T	C	14.9325	293	CDC16	0.732269	0	CD4&CD8	CD4&CD8
2.02832e-50	rs7991266	13	115042155	5360619	ILMN_2256765	13	115037999	G/A	G	14.9325	293	CDC16	0.731717	0	CD4&CD8	CD4&CD8
3.1986e-50	rs10093709	8	144684215	3360131	ILMN_1710752	8	144656991	G/A	A	-14.9019	293	NAPRT1	-0.730881	0	CD4&CD8	CD4&CD8
3.1986e-50	rs12921174	16	430304	270129	ILMN_1741371	16	422175	T/C	C	-14.9019	293	TMEM8A	-0.730558	0	CD4&CD8	CD4&CD8
3.1986e-50	rs4304137	6	86217448	7160475	ILMN_1653794	6	86387527	G/T	G	-14.9019	293	SNHG5	-0.730952	0	CD4&CD8	CD4&CD8
3.1986e-50	rs2003830	16	430469	270129	ILMN_1741371	16	422175	C/G	G	-14.9019	293	TMEM8A	-0.730753	0	CD4&CD8	CD4&CD8
3.1986e-50	rs6454471	6	86214456	7160475	ILMN_1653794	6	86387527	T/G	T	-14.9019	293	SNHG5	-0.731046	0	CD4&CD8	CD4&CD8
3.20819e-50	rs9314909	13	115043016	5360619	ILMN_2256765	13	115037999	C/T	C	14.9019	293	CDC16	0.731257	0	CD4&CD8	CD4&CD8
3.20819e-50	rs1045454	11	204228	6860373	ILMN_1770733	11	214773	A/G	A	14.9019	293	RIC8A	0.730995	0	CD4&CD8	CD4&CD8
3.20819e-50	rs58692051	11	207410	6860373	ILMN_1770733	11	214773	T/C	T	14.9019	293	RIC8A	0.731088	0	CD4&CD8	CD4&CD8
3.20819e-50	rs11147323	13	115042741	5360619	ILMN_2256765	13	115037999	A/G	A	14.9019	293	CDC16	0.731257	0	CD4&CD8	CD4&CD8
3.20819e-50	rs3782120	11	206089	6860373	ILMN_1770733	11	214773	A/G	A	14.9019	293	RIC8A	0.73115	0	CD4&CD8	CD4&CD8
3.20819e-50	rs1056567	9	123632045	5390553	ILMN_3236498	9	123616234	G/A	A	14.9019	293	PSMD5-AS1	0.730977	0	CD4&CD8	CD4&CD8
3.20819e-50	rs3796621	4	982852	7510356	ILMN_1793017	4	952838	G/A	A	14.9019	293	DGKQ	0.731206	0	CD4&CD8	CD4&CD8
3.20819e-50	rs7943913	11	76684046	1230017	ILMN_1812552	11	76733697	C/G	G	14.9019	293	ACER3	0.730909	0	CD4&CD8	CD4&CD8
3.20819e-50	rs11713476	3	48375434	50327	ILMN_1654612	3	48312270	C/T	T	14.9019	293	ZNF589	0.731194	0	CD4&CD8	CD4&CD8
3.20819e-50	rs9805813	13	115045259	5360619	ILMN_2256765	13	115037999	C/T	C	14.9019	293	CDC16	0.731257	0	CD4&CD8	CD4&CD8
3.20819e-50	rs12279946	11	76741029	1230017	ILMN_1812552	11	76733697	C/T	T	14.9019	293	ACER3	0.731234	0	CD4&CD8	CD4&CD8
3.20819e-50	rs6560949	13	115041854	4880521	ILMN_1727389	13	115038008	C/A	C	14.9019	293	CDC16	0.731237	0	CD4&CD8	CD4&CD8
3.20819e-50	rs10139435	14	65378120	6370612	ILMN_1798177	14	65401520	G/A	A	14.9019	293	CHURC1	0.731305	0	CD4&CD8	CD4&CD8
3.20819e-50	rs9285061	13	115045729	5360619	ILMN_2256765	13	115037999	G/T	G	14.9019	293	CDC16	0.731257	0	CD4&CD8	CD4&CD8
3.20819e-50	rs3752105	13	115047305	5360619	ILMN_2256765	13	115037999	A/G	A	14.9019	293	CDC16	0.731261	0	CD4&CD8	CD4&CD8
3.20819e-50	rs7998576	13	115041188	5360619	ILMN_2256765	13	115037999	A/C	A	14.9019	293	CDC16	0.73119	0	CD4&CD8	CD4&CD8
3.20819e-50	rs7998612	13	115044215	5360619	ILMN_2256765	13	115037999	C/T	C	14.9019	293	CDC16	0.731257	0	CD4&CD8	CD4&CD8
3.20819e-50	rs6598075	11	207275	6860373	ILMN_1770733	11	214773	G/C	G	14.9019	293	RIC8A	0.731056	0	CD4&CD8	CD4&CD8
3.20819e-50	rs4836833	9	123632829	5390553	ILMN_3236498	9	123616234	C/G	G	14.9019	293	PSMD5-AS1	0.730596	0	CD4&CD8	CD4&CD8
3.20819e-50	rs9846818	3	48375685	50327	ILMN_1654612	3	48312270	C/T	T	14.9019	293	ZNF589	0.731082	0	CD4&CD8	CD4&CD8
5.05452e-50	rs66601920	4	76533617	4150037	ILMN_2381753	4	76568450	T/G	T	-14.8713	293	G3BP2	-0.729632	0	CD4&CD8	CD4&CD8
5.05452e-50	rs6531780	4	76542274	4150037	ILMN_2381753	4	76568450	C/G	C	-14.8713	293	G3BP2	-0.730044	0	CD4&CD8	CD4&CD8
5.05452e-50	rs2363755	16	430292	270129	ILMN_1741371	16	422175	C/G	G	-14.8713	293	TMEM8A	-0.730496	0	CD4&CD8	CD4&CD8
5.06964e-50	rs3781697	11	76708525	1230017	ILMN_1812552	11	76733697	G/A	A	14.8713	293	ACER3	0.730393	0	CD4&CD8	CD4&CD8
5.06964e-50	rs7931869	11	76688257	1230017	ILMN_1812552	11	76733697	A/G	G	14.8713	293	ACER3	0.730418	0	CD4&CD8	CD4&CD8
5.06964e-50	rs7931646	11	76688065	1230017	ILMN_1812552	11	76733697	T/G	G	14.8713	293	ACER3	0.730418	0	CD4&CD8	CD4&CD8
5.06964e-50	rs7119492	11	76698503	1230017	ILMN_1812552	11	76733697	C/T	T	14.8713	293	ACER3	0.730377	0	CD4&CD8	CD4&CD8
5.06964e-50	rs7128038	11	76734329	1230017	ILMN_1812552	11	76733697	G/A	A	14.8713	293	ACER3	0.730377	0	CD4&CD8	CD4&CD8
5.06964e-50	rs7127936	11	76734251	1230017	ILMN_1812552	11	76733697	G/A	A	14.8713	293	ACER3	0.730377	0	CD4&CD8	CD4&CD8
5.06964e-50	rs7940782	11	76690250	1230017	ILMN_1812552	11	76733697	T/C	C	14.8713	293	ACER3	0.730418	0	CD4&CD8	CD4&CD8
5.06964e-50	rs7123723	11	76740548	1230017	ILMN_1812552	11	76733697	C/A	A	14.8713	293	ACER3	0.730449	0	CD4&CD8	CD4&CD8
5.06964e-50	rs7123496	11	76732949	1230017	ILMN_1812552	11	76733697	C/T	T	14.8713	293	ACER3	0.730377	0	CD4&CD8	CD4&CD8
5.06964e-50	rs7123694	11	76740471	1230017	ILMN_1812552	11	76733697	G/A	A	14.8713	293	ACER3	0.730377	0	CD4&CD8	CD4&CD8
5.06964e-50	rs178788	17	16131968	2000209	ILMN_3298167	17	15879969	G/A	G	14.8713	293	ZSWIM7	0.72964	0	CD4&CD8	CD4&CD8
5.06964e-50	rs7121920	11	76715045	1230017	ILMN_1812552	11	76733697	G/A	A	14.8713	293	ACER3	0.730393	0	CD4&CD8	CD4&CD8
5.06964e-50	rs7121273	11	76686675	1230017	ILMN_1812552	11	76733697	G/T	T	14.8713	293	ACER3	0.730418	0	CD4&CD8	CD4&CD8
5.06964e-50	rs4944132	11	76682748	1230017	ILMN_1812552	11	76733697	G/A	A	14.8713	293	ACER3	0.730359	0	CD4&CD8	CD4&CD8
5.06964e-50	rs4944134	11	76734005	1230017	ILMN_1812552	11	76733697	T/C	C	14.8713	293	ACER3	0.730377	0	CD4&CD8	CD4&CD8
5.06964e-50	rs4945133	11	76711081	1230017	ILMN_1812552	11	76733697	T/C	C	14.8713	293	ACER3	0.730393	0	CD4&CD8	CD4&CD8
5.06964e-50	rs4945132	11	76708964	1230017	ILMN_1812552	11	76733697	T/C	C	14.8713	293	ACER3	0.730393	0	CD4&CD8	CD4&CD8
5.06964e-50	rs4945129	11	76700656	1230017	ILMN_1812552	11	76733697	A/G	G	14.8713	293	ACER3	0.730377	0	CD4&CD8	CD4&CD8
5.06964e-50	rs10899344	11	76735763	1230017	ILMN_1812552	11	76733697	A/T	T	14.8713	293	ACER3	0.730377	0	CD4&CD8	CD4&CD8
5.06964e-50	rs10899341	11	76697131	1230017	ILMN_1812552	11	76733697	T/A	A	14.8713	293	ACER3	0.730377	0	CD4&CD8	CD4&CD8
5.06964e-50	rs10899340	11	76695389	1230017	ILMN_1812552	11	76733697	G/A	A	14.8713	293	ACER3	0.730418	0	CD4&CD8	CD4&CD8
5.06964e-50	rs10899333	11	76670619	1230017	ILMN_1812552	11	76733697	G/A	A	14.8713	293	ACER3	0.730003	0	CD4&CD8	CD4&CD8
5.06964e-50	rs10899343	11	76730224	1230017	ILMN_1812552	11	76733697	A/G	G	14.8713	293	ACER3	0.730377	0	CD4&CD8	CD4&CD8
5.06964e-50	rs7129388	11	76694521	1230017	ILMN_1812552	11	76733697	G/A	A	14.8713	293	ACER3	0.730418	0	CD4&CD8	CD4&CD8
5.06964e-50	rs3824889	11	76701365	1230017	ILMN_1812552	11	76733697	T/G	G	14.8713	293	ACER3	0.730377	0	CD4&CD8	CD4&CD8
5.06964e-50	rs4460836	11	76699187	1230017	ILMN_1812552	11	76733697	G/T	T	14.8713	293	ACER3	0.730377	0	CD4&CD8	CD4&CD8
5.06964e-50	rs10751263	11	76610428	1230017	ILMN_1812552	11	76733697	C/A	A	14.8713	293	ACER3	0.730251	0	CD4&CD8	CD4&CD8
5.06964e-50	rs10751271	11	76715790	1230017	ILMN_1812552	11	76733697	T/C	C	14.8713	293	ACER3	0.730377	0	CD4&CD8	CD4&CD8
5.06964e-50	rs10751270	11	76714326	1230017	ILMN_1812552	11	76733697	T/C	C	14.8713	293	ACER3	0.730393	0	CD4&CD8	CD4&CD8
5.06964e-50	rs2090524	11	76718409	1230017	ILMN_1812552	11	76733697	G/T	T	14.8713	293	ACER3	0.730377	0	CD4&CD8	CD4&CD8
5.06964e-50	rs12358617	10	71982009	4050452	ILMN_1805827	10	71966045	A/G	A	14.8713	293	PPA1	0.730147	0	CD4&CD8	CD4&CD8
5.06964e-50	rs949340	11	76739587	1230017	ILMN_1812552	11	76733697	T/A	A	14.8713	293	ACER3	0.730377	0	CD4&CD8	CD4&CD8
5.06964e-50	rs949339	11	76739731	1230017	ILMN_1812552	11	76733697	C/T	T	14.8713	293	ACER3	0.730377	0	CD4&CD8	CD4&CD8
5.06964e-50	rs4145048	11	76739223	1230017	ILMN_1812552	11	76733697	G/A	A	14.8713	293	ACER3	0.730377	0	CD4&CD8	CD4&CD8
5.06964e-50	rs1969315	11	76685320	1230017	ILMN_1812552	11	76733697	G/A	A	14.8713	293	ACER3	0.730418	0	CD4&CD8	CD4&CD8
5.06964e-50	rs1878630	11	76687035	1230017	ILMN_1812552	11	76733697	C/T	T	14.8713	293	ACER3	0.730418	0	CD4&CD8	CD4&CD8
5.06964e-50	rs1607287	11	76689786	1230017	ILMN_1812552	11	76733697	T/C	C	14.8713	293	ACER3	0.730418	0	CD4&CD8	CD4&CD8
5.06964e-50	rs6560949	13	115041854	3170561	ILMN_2339796	13	115038019	C/A	C	14.8713	293	CDC16	0.730413	0	CD4&CD8	CD4&CD8
5.06964e-50	rs10736812	11	76708086	1230017	ILMN_1812552	11	76733697	A/G	G	14.8713	293	ACER3	0.730393	0	CD4&CD8	CD4&CD8
5.06964e-50	rs12451075	17	15926033	2000209	ILMN_3298167	17	15879969	C/T	C	14.8713	293	ZSWIM7	0.729819	0	CD4&CD8	CD4&CD8
5.06964e-50	rs3740764	11	76731116	1230017	ILMN_1812552	11	76733697	T/G	G	14.8713	293	ACER3	0.730377	0	CD4&CD8	CD4&CD8
5.06964e-50	rs3740765	11	76731050	1230017	ILMN_1812552	11	76733697	G/A	A	14.8713	293	ACER3	0.730377	0	CD4&CD8	CD4&CD8
5.06964e-50	rs3740767	11	76701606	1230017	ILMN_1812552	11	76733697	A/G	G	14.8713	293	ACER3	0.730377	0	CD4&CD8	CD4&CD8
5.06964e-50	rs2156770	11	76683700	1230017	ILMN_1812552	11	76733697	G/A	A	14.8713	293	ACER3	0.730422	0	CD4&CD8	CD4&CD8
5.06964e-50	rs1945083	11	76738296	1230017	ILMN_1812552	11	76733697	T/A	A	14.8713	293	ACER3	0.730377	0	CD4&CD8	CD4&CD8
5.06964e-50	rs1945086	11	76704744	1230017	ILMN_1812552	11	76733697	C/T	T	14.8713	293	ACER3	0.730445	0	CD4&CD8	CD4&CD8
5.06964e-50	rs3914687	11	76689967	1230017	ILMN_1812552	11	76733697	C/T	T	14.8713	293	ACER3	0.730418	0	CD4&CD8	CD4&CD8
5.06964e-50	rs12286501	11	76739976	1230017	ILMN_1812552	11	76733697	G/A	A	14.8713	293	ACER3	0.730377	0	CD4&CD8	CD4&CD8
5.06964e-50	rs6592689	11	76685948	1230017	ILMN_1812552	11	76733697	G/A	A	14.8713	293	ACER3	0.730418	0	CD4&CD8	CD4&CD8
5.06964e-50	rs6592683	11	76632302	1230017	ILMN_1812552	11	76733697	T/G	G	14.8713	293	ACER3	0.730304	0	CD4&CD8	CD4&CD8
5.06964e-50	rs6592694	11	76723620	1230017	ILMN_1812552	11	76733697	A/C	C	14.8713	293	ACER3	0.730377	0	CD4&CD8	CD4&CD8
5.06964e-50	rs6592691	11	76697558	1230017	ILMN_1812552	11	76733697	G/T	T	14.8713	293	ACER3	0.730377	0	CD4&CD8	CD4&CD8
5.06964e-50	rs6592678	11	76580999	1230017	ILMN_1812552	11	76733697	G/A	A	14.8713	293	ACER3	0.730251	0	CD4&CD8	CD4&CD8
5.06964e-50	rs6592690	11	76696163	1230017	ILMN_1812552	11	76733697	G/A	A	14.8713	293	ACER3	0.729736	0	CD4&CD8	CD4&CD8
5.06964e-50	rs2826	11	76733847	1230017	ILMN_1812552	11	76733697	T/C	C	14.8713	293	ACER3	0.730377	0	CD4&CD8	CD4&CD8
5.06964e-50	rs1517910	11	76710455	1230017	ILMN_1812552	11	76733697	T/A	A	14.8713	293	ACER3	0.730393	0	CD4&CD8	CD4&CD8
5.06964e-50	rs1517907	11	76687516	1230017	ILMN_1812552	11	76733697	C/T	T	14.8713	293	ACER3	0.730418	0	CD4&CD8	CD4&CD8
5.06964e-50	rs1517909	11	76687399	1230017	ILMN_1812552	11	76733697	C/A	A	14.8713	293	ACER3	0.730418	0	CD4&CD8	CD4&CD8
5.06964e-50	rs1517908	11	76687448	1230017	ILMN_1812552	11	76733697	C/A	A	14.8713	293	ACER3	0.730418	0	CD4&CD8	CD4&CD8
5.06964e-50	rs1589126	11	76712615	1230017	ILMN_1812552	11	76733697	G/T	T	14.8713	293	ACER3	0.730393	0	CD4&CD8	CD4&CD8
5.06964e-50	rs3851191	11	76721984	1230017	ILMN_1812552	11	76733697	G/T	T	14.8713	293	ACER3	0.730377	0	CD4&CD8	CD4&CD8
5.06964e-50	rs12223659	11	76688409	1230017	ILMN_1812552	11	76733697	T/G	G	14.8713	293	ACER3	0.730418	0	CD4&CD8	CD4&CD8
5.06964e-50	rs7110305	11	76716483	1230017	ILMN_1812552	11	76733697	T/G	G	14.8713	293	ACER3	0.730377	0	CD4&CD8	CD4&CD8
5.06964e-50	rs7110532	11	76658241	1230017	ILMN_1812552	11	76733697	A/C	C	14.8713	293	ACER3	0.730405	0	CD4&CD8	CD4&CD8
5.06964e-50	rs7926122	11	76739152	1230017	ILMN_1812552	11	76733697	A/C	C	14.8713	293	ACER3	0.730377	0	CD4&CD8	CD4&CD8
5.06964e-50	rs7926409	11	76723280	1230017	ILMN_1812552	11	76733697	G/A	A	14.8713	293	ACER3	0.729998	0	CD4&CD8	CD4&CD8
5.06964e-50	rs7925652	11	76705847	1230017	ILMN_1812552	11	76733697	G/A	A	14.8713	293	ACER3	0.730377	0	CD4&CD8	CD4&CD8
5.06964e-50	rs7925774	11	76732308	1230017	ILMN_1812552	11	76733697	A/G	G	14.8713	293	ACER3	0.730377	0	CD4&CD8	CD4&CD8
5.06964e-50	rs7927367	11	76692055	1230017	ILMN_1812552	11	76733697	T/C	C	14.8713	293	ACER3	0.730418	0	CD4&CD8	CD4&CD8
5.06964e-50	rs7927731	11	76692311	1230017	ILMN_1812552	11	76733697	G/C	C	14.8713	293	ACER3	0.730418	0	CD4&CD8	CD4&CD8
5.06964e-50	rs7113647	11	76720506	1230017	ILMN_1812552	11	76733697	G/A	A	14.8713	293	ACER3	0.730377	0	CD4&CD8	CD4&CD8
5.06964e-50	rs7113778	11	76694494	1230017	ILMN_1812552	11	76733697	G/C	C	14.8713	293	ACER3	0.730418	0	CD4&CD8	CD4&CD8
5.06964e-50	rs7103500	11	76614906	1230017	ILMN_1812552	11	76733697	C/G	G	14.8713	293	ACER3	0.730251	0	CD4&CD8	CD4&CD8
5.06964e-50	rs11237052	11	76703425	1230017	ILMN_1812552	11	76733697	A/T	T	14.8713	293	ACER3	0.730377	0	CD4&CD8	CD4&CD8
5.06964e-50	rs10793232	11	76738912	1230017	ILMN_1812552	11	76733697	A/G	G	14.8713	293	ACER3	0.730377	0	CD4&CD8	CD4&CD8
5.06964e-50	rs10793225	11	76712020	1230017	ILMN_1812552	11	76733697	C/T	T	14.8713	293	ACER3	0.730393	0	CD4&CD8	CD4&CD8
5.06964e-50	rs10793226	11	76714093	1230017	ILMN_1812552	11	76733697	G/T	T	14.8713	293	ACER3	0.73046	0	CD4&CD8	CD4&CD8
5.06964e-50	rs10793224	11	76711575	1230017	ILMN_1812552	11	76733697	T/C	C	14.8713	293	ACER3	0.730393	0	CD4&CD8	CD4&CD8
5.06964e-50	rs10793227	11	76714250	1230017	ILMN_1812552	11	76733697	A/C	C	14.8713	293	ACER3	0.730393	0	CD4&CD8	CD4&CD8
5.06964e-50	rs10793223	11	76687833	1230017	ILMN_1812552	11	76733697	C/T	T	14.8713	293	ACER3	0.730418	0	CD4&CD8	CD4&CD8
5.06964e-50	rs10793231	11	76733024	1230017	ILMN_1812552	11	76733697	G/A	A	14.8713	293	ACER3	0.730377	0	CD4&CD8	CD4&CD8
5.06964e-50	rs10793230	11	76726516	1230017	ILMN_1812552	11	76733697	C/T	T	14.8713	293	ACER3	0.730377	0	CD4&CD8	CD4&CD8
5.06964e-50	rs10793229	11	76721066	1230017	ILMN_1812552	11	76733697	G/A	A	14.8713	293	ACER3	0.730377	0	CD4&CD8	CD4&CD8
5.06964e-50	rs7107505	11	76696472	1230017	ILMN_1812552	11	76733697	G/A	A	14.8713	293	ACER3	0.730418	0	CD4&CD8	CD4&CD8
5.06964e-50	rs7105694	11	76715302	1230017	ILMN_1812552	11	76733697	A/G	G	14.8713	293	ACER3	0.730393	0	CD4&CD8	CD4&CD8
5.06964e-50	rs10400248	11	247029	6860373	ILMN_1770733	11	214773	T/C	C	14.8713	293	RIC8A	0.729837	0	CD4&CD8	CD4&CD8
5.06964e-50	rs2119458	11	76615116	1230017	ILMN_1812552	11	76733697	G/A	A	14.8713	293	ACER3	0.730244	0	CD4&CD8	CD4&CD8
7.9561e-50	rs7037806	9	123151125	5690228	ILMN_1655990	9	123151235	G/T	T	-14.8408	293	CDK5RAP2	-0.728633	0	CD4&CD8	CD4&CD8
7.9561e-50	rs2287988	5	96237326	2260731	ILMN_1743145	5	96249088	A/G	A	-14.8408	293	ERAP2	-0.728657	0	CD4&CD8	CD4&CD8
7.9561e-50	rs13103991	4	76527670	4150037	ILMN_2381753	4	76568450	T/C	T	-14.8408	293	G3BP2	-0.729017	0	CD4&CD8	CD4&CD8
7.9561e-50	rs6826947	4	76527174	4150037	ILMN_2381753	4	76568450	T/G	T	-14.8408	293	G3BP2	-0.728969	0	CD4&CD8	CD4&CD8
7.9561e-50	rs7669703	4	76534226	4150037	ILMN_2381753	4	76568450	A/G	A	-14.8408	293	G3BP2	-0.729392	0	CD4&CD8	CD4&CD8
7.9561e-50	rs57801103	4	76530363	4150037	ILMN_2381753	4	76568450	T/C	T	-14.8408	293	G3BP2	-0.72938	0	CD4&CD8	CD4&CD8
7.9561e-50	rs6830063	4	76529817	4150037	ILMN_2381753	4	76568450	C/T	C	-14.8408	293	G3BP2	-0.729311	0	CD4&CD8	CD4&CD8
7.9561e-50	rs7699109	4	76526621	4150037	ILMN_2381753	4	76568450	G/T	G	-14.8408	293	G3BP2	-0.728868	0	CD4&CD8	CD4&CD8
7.9561e-50	rs13136640	4	76527793	4150037	ILMN_2381753	4	76568450	C/T	C	-14.8408	293	G3BP2	-0.729064	0	CD4&CD8	CD4&CD8
7.9561e-50	rs6847167	4	76529902	4150037	ILMN_2381753	4	76568450	C/G	C	-14.8408	293	G3BP2	-0.729311	0	CD4&CD8	CD4&CD8
7.97986e-50	rs2248374	5	96235896	2260731	ILMN_1743145	5	96249088	G/A	A	14.8408	293	ERAP2	0.72865	0	CD4&CD8	CD4&CD8
7.97986e-50	rs187265	5	96237114	2260731	ILMN_1743145	5	96249088	G/C	C	14.8408	293	ERAP2	0.72865	0	CD4&CD8	CD4&CD8
7.97986e-50	rs7713127	5	96288138	2260731	ILMN_1743145	5	96249088	G/A	G	14.8408	293	ERAP2	0.72865	0	CD4&CD8	CD4&CD8
7.97986e-50	rs1216565	5	96265879	2260731	ILMN_1743145	5	96249088	A/C	A	14.8408	293	ERAP2	0.729021	0	CD4&CD8	CD4&CD8
7.97986e-50	rs1056893	5	96245439	2260731	ILMN_1743145	5	96249088	T/C	C	14.8408	293	ERAP2	0.72865	0	CD4&CD8	CD4&CD8
7.97986e-50	rs2255546	5	96249115	2260731	ILMN_1743145	5	96249088	T/C	C	14.8408	293	ERAP2	0.72865	0	CD4&CD8	CD4&CD8
7.97986e-50	rs1559267	5	96303698	2260731	ILMN_1743145	5	96249088	T/A	T	14.8408	293	ERAP2	0.72866	0	CD4&CD8	CD4&CD8
7.97986e-50	rs171647	5	96237413	2260731	ILMN_1743145	5	96249088	T/C	C	14.8408	293	ERAP2	0.72865	0	CD4&CD8	CD4&CD8
7.97986e-50	rs1981846	5	96268862	2260731	ILMN_1743145	5	96249088	A/C	A	14.8408	293	ERAP2	0.728961	0	CD4&CD8	CD4&CD8
7.97986e-50	rs1712509	10	105013870	2320253	ILMN_1773313	10	105154044	T/G	T	14.8408	293	MIR1307;USMG5	0.728826	0	CD4&CD8	CD4&CD8
7.97986e-50	rs10841832	12	21628336	2120639	ILMN_3247826	12	21608980	A/G	A	14.8408	293	PYROXD1	0.729218	0	CD4&CD8	CD4&CD8
7.97986e-50	rs10841831	12	21628320	2120639	ILMN_3247826	12	21608980	T/C	T	14.8408	293	PYROXD1	0.729218	0	CD4&CD8	CD4&CD8
7.97986e-50	rs1363975	5	96248886	2260731	ILMN_1743145	5	96249088	G/A	A	14.8408	293	ERAP2	0.72865	0	CD4&CD8	CD4&CD8
7.97986e-50	rs1363977	5	96248707	2260731	ILMN_1743145	5	96249088	T/G	G	14.8408	293	ERAP2	0.72865	0	CD4&CD8	CD4&CD8
7.97986e-50	rs1230382	5	96254354	2260731	ILMN_1743145	5	96249088	A/T	A	14.8408	293	ERAP2	0.72865	0	CD4&CD8	CD4&CD8
7.97986e-50	rs1230381	5	96254209	2260731	ILMN_1743145	5	96249088	G/A	G	14.8408	293	ERAP2	0.72865	0	CD4&CD8	CD4&CD8
7.97986e-50	rs1233297	2	190694175	7650341	ILMN_2045975	2	190635421	T/C	T	14.8408	293	ORMDL1	0.728875	0	CD4&CD8	CD4&CD8
7.97986e-50	rs2161657	5	96232806	2260731	ILMN_1743145	5	96249088	T/C	C	14.8408	293	ERAP2	0.728594	0	CD4&CD8	CD4&CD8
7.97986e-50	rs2161658	5	96239645	2260731	ILMN_1743145	5	96249088	C/G	G	14.8408	293	ERAP2	0.72865	0	CD4&CD8	CD4&CD8
7.97986e-50	rs1000177	20	21233198	1940612	ILMN_2196479	20	21370334	T/C	T	14.8408	293	XRN2	0.728552	0	CD4&CD8	CD4&CD8
7.97986e-50	rs1820149	5	96307158	2260731	ILMN_1743145	5	96249088	A/T	A	14.8408	293	ERAP2	0.72866	0	CD4&CD8	CD4&CD8
7.97986e-50	rs3752648	12	21628791	2120639	ILMN_3247826	12	21608980	C/T	C	14.8408	293	PYROXD1	0.72877	0	CD4&CD8	CD4&CD8
7.97986e-50	rs10207536	2	190578104	7650341	ILMN_2045975	2	190635421	A/G	G	14.8408	293	ORMDL1	0.72936	0	CD4&CD8	CD4&CD8
7.97986e-50	rs38035	5	96323280	2260731	ILMN_1743145	5	96249088	T/C	T	14.8408	293	ERAP2	0.728673	0	CD4&CD8	CD4&CD8
7.97986e-50	rs38036	5	96323503	2260731	ILMN_1743145	5	96249088	G/A	G	14.8408	293	ERAP2	0.7288	0	CD4&CD8	CD4&CD8
7.97986e-50	rs1423568	5	96239294	2260731	ILMN_1743145	5	96249088	G/A	A	14.8408	293	ERAP2	0.72865	0	CD4&CD8	CD4&CD8
7.97986e-50	rs12155117	7	33056050	3940520	ILMN_2352121	7	33054307	G/A	A	14.8408	293	NT5C3A	0.728854	0	CD4&CD8	CD4&CD8
7.97986e-50	rs251342	5	96236843	2260731	ILMN_1743145	5	96249088	T/C	C	14.8408	293	ERAP2	0.72865	0	CD4&CD8	CD4&CD8
7.97986e-50	rs2042383	5	96234621	2260731	ILMN_1743145	5	96249088	T/C	C	14.8408	293	ERAP2	0.72865	0	CD4&CD8	CD4&CD8
7.97986e-50	rs2042385	5	96247993	2260731	ILMN_1743145	5	96249088	G/A	A	14.8408	293	ERAP2	0.72865	0	CD4&CD8	CD4&CD8
7.97986e-50	rs33934033	5	96242866	2260731	ILMN_1743145	5	96249088	A/G	G	14.8408	293	ERAP2	0.72865	0	CD4&CD8	CD4&CD8
7.97986e-50	rs17087165	5	96242981	2260731	ILMN_1743145	5	96249088	T/C	C	14.8408	293	ERAP2	0.72865	0	CD4&CD8	CD4&CD8
7.97986e-50	rs10071975	5	96301142	2260731	ILMN_1743145	5	96249088	C/G	C	14.8408	293	ERAP2	0.728624	0	CD4&CD8	CD4&CD8
7.97986e-50	rs3849750	5	96234578	2260731	ILMN_1743145	5	96249088	A/G	G	14.8408	293	ERAP2	0.72865	0	CD4&CD8	CD4&CD8
7.97986e-50	rs10076136	5	96303148	2260731	ILMN_1743145	5	96249088	C/G	C	14.8408	293	ERAP2	0.72866	0	CD4&CD8	CD4&CD8
7.97986e-50	rs2910688	5	96251701	2260731	ILMN_1743145	5	96249088	C/T	C	14.8408	293	ERAP2	0.728657	0	CD4&CD8	CD4&CD8
7.97986e-50	rs7736466	5	96289711	2260731	ILMN_1743145	5	96249088	C/G	C	14.8408	293	ERAP2	0.72865	0	CD4&CD8	CD4&CD8
7.97986e-50	rs2548534	5	96233608	2260731	ILMN_1743145	5	96249088	A/G	G	14.8408	293	ERAP2	0.72865	0	CD4&CD8	CD4&CD8
7.97986e-50	rs2548533	5	96238401	2260731	ILMN_1743145	5	96249088	G/A	A	14.8408	293	ERAP2	0.72865	0	CD4&CD8	CD4&CD8
7.97986e-50	rs2548539	5	96231504	2260731	ILMN_1743145	5	96249088	T/C	C	14.8408	293	ERAP2	0.72865	0	CD4&CD8	CD4&CD8
7.97986e-50	rs2548538	5	96232142	2260731	ILMN_1743145	5	96249088	A/T	T	14.8408	293	ERAP2	0.72865	0	CD4&CD8	CD4&CD8
7.97986e-50	rs2548537	5	96232222	2260731	ILMN_1743145	5	96249088	C/G	G	14.8408	293	ERAP2	0.72865	0	CD4&CD8	CD4&CD8
7.97986e-50	rs2548536	5	96232402	2260731	ILMN_1743145	5	96249088	A/T	T	14.8408	293	ERAP2	0.72865	0	CD4&CD8	CD4&CD8
7.97986e-50	rs2548522	5	96250457	2260731	ILMN_1743145	5	96249088	A/G	G	14.8408	293	ERAP2	0.72865	0	CD4&CD8	CD4&CD8
7.97986e-50	rs2548521	5	96250928	2260731	ILMN_1743145	5	96249088	A/G	G	14.8408	293	ERAP2	0.728648	0	CD4&CD8	CD4&CD8
7.97986e-50	rs2548524	5	96246601	2260731	ILMN_1743145	5	96249088	T/A	A	14.8408	293	ERAP2	0.72865	0	CD4&CD8	CD4&CD8
7.97986e-50	rs2548523	5	96246940	2260731	ILMN_1743145	5	96249088	T/G	G	14.8408	293	ERAP2	0.72865	0	CD4&CD8	CD4&CD8
7.97986e-50	rs2548520	5	96251003	2260731	ILMN_1743145	5	96249088	A/G	G	14.8408	293	ERAP2	0.72905	0	CD4&CD8	CD4&CD8
7.97986e-50	rs2548529	5	96240220	2260731	ILMN_1743145	5	96249088	C/T	T	14.8408	293	ERAP2	0.72865	0	CD4&CD8	CD4&CD8
7.97986e-50	rs2548527	5	96244585	2260731	ILMN_1743145	5	96249088	C/A	A	14.8408	293	ERAP2	0.72865	0	CD4&CD8	CD4&CD8
7.97986e-50	rs2548528	5	96242074	2260731	ILMN_1743145	5	96249088	A/G	G	14.8408	293	ERAP2	0.728646	0	CD4&CD8	CD4&CD8
7.97986e-50	rs2548526	5	96245617	2260731	ILMN_1743145	5	96249088	C/T	T	14.8408	293	ERAP2	0.72865	0	CD4&CD8	CD4&CD8
[truncated: 300,699+ more rows]

## Sheet: CD8_cis-eQTLs
S1 Table. Significant cis-eQTL effects in CD4+ and CD8+ T cells (probe-level false discovery rate < 0.05)
PValue	SNPName	SNPChr	SNPChrPos	ProbeName	ILMNid_HT12v4	ProbeChr	ProbeCenterChrPos	SNPType	AlleleAssessed	OverallZScore	DatasetsNrSamples	HGNCName	IncludedDatasetsCorrelationCoefficient	FDR	SignificantInCellType_OnlyProbe	SignificantInCellType_SNPandProbe
1.4996e-68	rs11673364	19	9528277	2810605	ILMN_1753782	19	9523375	C/A	A	17.4975	283	ZNF266	0.814938	0	CD4&CD8	CD4&CD8
1.4996e-68	rs1978711	19	9530081	2810605	ILMN_1753782	19	9523375	G/C	C	17.4975	283	ZNF266	0.814938	0	CD4&CD8	CD4&CD8
1.4996e-68	rs1978713	19	9529783	2810605	ILMN_1753782	19	9523375	G/C	C	17.4975	283	ZNF266	0.814938	0	CD4&CD8	CD4&CD8
1.4996e-68	rs7254750	19	9534301	2810605	ILMN_1753782	19	9523375	C/T	T	17.4975	283	ZNF266	0.814938	0	CD4&CD8	CD4&CD8
1.4996e-68	rs11880207	19	9531693	2810605	ILMN_1753782	19	9523375	C/T	T	17.4975	283	ZNF266	0.814938	0	CD4&CD8	CD4&CD8
1.4996e-68	rs7258361	19	9534602	2810605	ILMN_1753782	19	9523375	G/A	A	17.4975	283	ZNF266	0.814938	0	CD4&CD8	CD4&CD8
1.4996e-68	rs7258150	19	9526017	2810605	ILMN_1753782	19	9523375	G/A	A	17.4975	283	ZNF266	0.814938	0	CD4&CD8	CD4&CD8
1.4996e-68	rs7258023	19	9525913	2810605	ILMN_1753782	19	9523375	G/A	A	17.4975	283	ZNF266	0.814938	0	CD4&CD8	CD4&CD8
1.4996e-68	rs7258744	19	9534967	2810605	ILMN_1753782	19	9523375	G/A	A	17.4975	283	ZNF266	0.814926	0	CD4&CD8	CD4&CD8
1.4996e-68	rs2335939	19	9534790	2810605	ILMN_1753782	19	9523375	T/C	C	17.4975	283	ZNF266	0.814938	0	CD4&CD8	CD4&CD8
1.4996e-68	rs7252370	19	9537191	2810605	ILMN_1753782	19	9523375	G/C	C	17.4975	283	ZNF266	0.814938	0	CD4&CD8	CD4&CD8
1.4996e-68	rs9783952	19	9532813	2810605	ILMN_1753782	19	9523375	A/C	C	17.4975	283	ZNF266	0.814938	0	CD4&CD8	CD4&CD8
1.4996e-68	rs58900528	19	9531541	2810605	ILMN_1753782	19	9523375	C/T	T	17.4975	283	ZNF266	0.814938	0	CD4&CD8	CD4&CD8
1.4996e-68	rs6512121	19	9533805	2810605	ILMN_1753782	19	9523375	G/T	T	17.4975	283	ZNF266	0.814938	0	CD4&CD8	CD4&CD8
1.4996e-68	rs10406056	19	9536418	2810605	ILMN_1753782	19	9523375	C/T	T	17.4975	283	ZNF266	0.814713	0	CD4&CD8	CD4&CD8
1.4996e-68	rs55697133	19	9535242	2810605	ILMN_1753782	19	9523375	G/C	C	17.4975	283	ZNF266	0.814938	0	CD4&CD8	CD4&CD8
1.4996e-68	rs10411141	19	9536203	2810605	ILMN_1753782	19	9523375	G/A	A	17.4975	283	ZNF266	0.814938	0	CD4&CD8	CD4&CD8
1.4996e-68	rs7246415	19	9534981	2810605	ILMN_1753782	19	9523375	A/G	G	17.4975	283	ZNF266	0.814926	0	CD4&CD8	CD4&CD8
1.4996e-68	rs2112528	19	9532083	2810605	ILMN_1753782	19	9523375	G/A	A	17.4975	283	ZNF266	0.814938	0	CD4&CD8	CD4&CD8
2.96107e-68	rs7249365	19	9525949	2810605	ILMN_1753782	19	9523375	T/C	C	17.4587	283	ZNF266	0.813545	0	CD4&CD8	CD4&CD8
5.83808e-68	rs28653095	19	9544652	2810605	ILMN_1753782	19	9523375	C/A	A	17.42	283	ZNF266	0.81255	0	CD4&CD8	CD4&CD8
5.83808e-68	rs58185583	19	9541161	2810605	ILMN_1753782	19	9523375	T/C	C	17.42	283	ZNF266	0.812817	0	CD4&CD8	CD4&CD8
5.83808e-68	rs10418233	19	9540622	2810605	ILMN_1753782	19	9523375	G/C	C	17.42	283	ZNF266	0.812959	0	CD4&CD8	CD4&CD8
5.83808e-68	rs8107606	19	9539522	2810605	ILMN_1753782	19	9523375	A/G	G	17.42	283	ZNF266	0.812986	0	CD4&CD8	CD4&CD8
5.83808e-68	rs8102060	19	9539669	2810605	ILMN_1753782	19	9523375	C/T	T	17.42	283	ZNF266	0.812986	0	CD4&CD8	CD4&CD8
5.83808e-68	rs9676745	19	9542342	2810605	ILMN_1753782	19	9523375	T/C	C	17.42	283	ZNF266	0.812664	0	CD4&CD8	CD4&CD8
5.83808e-68	rs10404268	19	9541640	2810605	ILMN_1753782	19	9523375	A/G	G	17.42	283	ZNF266	0.812664	0	CD4&CD8	CD4&CD8
1.14133e-67	rs10409256	19	9543830	2810605	ILMN_1753782	19	9523375	C/T	T	17.3814	283	ZNF266	0.811714	0	CD4&CD8	CD4&CD8
2.22799e-67	rs10420709	19	9544276	2810605	ILMN_1753782	19	9523375	G/A	A	17.343	283	ZNF266	0.811371	0	CD4&CD8	CD4&CD8
2.22799e-67	rs8108483	19	9545030	2810605	ILMN_1753782	19	9523375	C/T	T	17.343	283	ZNF266	0.810583	0	CD4&CD8	CD4&CD8
4.34287e-67	rs60618235	19	9541012	2810605	ILMN_1753782	19	9523375	C/T	T	17.3048	283	ZNF266	0.810016	0	CD4&CD8	CD4&CD8
1.74748e-63	rs1860948	12	21587258	2120639	ILMN_3247826	12	21608980	C/T	C	16.8198	283	PYROXD1	0.796621	0	CD4&CD8	CD4&CD8
1.74748e-63	rs7298136	12	21600175	2120639	ILMN_3247826	12	21608980	C/T	C	16.8198	283	PYROXD1	0.796621	0	CD4&CD8	CD4&CD8
1.74748e-63	rs11835956	12	21589740	2120639	ILMN_3247826	12	21608980	A/G	A	16.8198	283	PYROXD1	0.796621	0	CD4&CD8	CD4&CD8
1.74748e-63	rs12423381	12	21594854	2120639	ILMN_3247826	12	21608980	T/A	T	16.8198	283	PYROXD1	0.796621	0	CD4&CD8	CD4&CD8
1.74748e-63	rs7138089	12	21613679	2120639	ILMN_3247826	12	21608980	T/A	T	16.8198	283	PYROXD1	0.796621	0	CD4&CD8	CD4&CD8
1.74748e-63	rs7131809	12	21594107	2120639	ILMN_3247826	12	21608980	T/C	T	16.8198	283	PYROXD1	0.796621	0	CD4&CD8	CD4&CD8
1.74748e-63	rs7133131	12	21594983	2120639	ILMN_3247826	12	21608980	A/G	A	16.8198	283	PYROXD1	0.796621	0	CD4&CD8	CD4&CD8
1.74748e-63	rs7133853	12	21603489	2120639	ILMN_3247826	12	21608980	G/T	G	16.8198	283	PYROXD1	0.796621	0	CD4&CD8	CD4&CD8
1.74748e-63	rs11046044	12	21589339	2120639	ILMN_3247826	12	21608980	T/G	T	16.8198	283	PYROXD1	0.796621	0	CD4&CD8	CD4&CD8
1.74748e-63	rs12354075	1	206675602	3130152	ILMN_1818577	1	206677712	C/T	C	16.8198	283	RP11-534L20.5	0.796613	0	CD4&CD8	CD4&CD8
1.74748e-63	rs3813976	1	206680303	3130152	ILMN_1818577	1	206677712	T/C	T	16.8198	283	RP11-534L20.5	0.796613	0	CD4&CD8	CD4&CD8
1.74748e-63	rs7957415	12	21586377	2120639	ILMN_3247826	12	21608980	C/T	C	16.8198	283	PYROXD1	0.796621	0	CD4&CD8	CD4&CD8
1.74748e-63	rs7973116	12	21599373	2120639	ILMN_3247826	12	21608980	G/A	G	16.8198	283	PYROXD1	0.796621	0	CD4&CD8	CD4&CD8
1.74748e-63	rs7974817	12	21587483	2120639	ILMN_3247826	12	21608980	T/C	T	16.8198	283	PYROXD1	0.796621	0	CD4&CD8	CD4&CD8
1.74748e-63	rs7310391	12	21608585	2120639	ILMN_3247826	12	21608980	C/T	C	16.8198	283	PYROXD1	0.796537	0	CD4&CD8	CD4&CD8
1.74748e-63	rs738027	12	21592357	2120639	ILMN_3247826	12	21608980	A/G	A	16.8198	283	PYROXD1	0.796621	0	CD4&CD8	CD4&CD8
1.74748e-63	rs7314131	12	21588226	2120639	ILMN_3247826	12	21608980	G/A	G	16.8198	283	PYROXD1	0.796621	0	CD4&CD8	CD4&CD8
1.74748e-63	rs3849271	1	206676383	3130152	ILMN_1818577	1	206677712	A/C	A	16.8198	283	RP11-534L20.5	0.796613	0	CD4&CD8	CD4&CD8
1.74748e-63	rs6693843	1	206677765	3130152	ILMN_1818577	1	206677712	A/G	A	16.8198	283	RP11-534L20.5	0.796613	0	CD4&CD8	CD4&CD8
1.74748e-63	rs1024734	12	21597690	2120639	ILMN_3247826	12	21608980	G/C	G	16.8198	283	PYROXD1	0.796621	0	CD4&CD8	CD4&CD8
1.74748e-63	rs79604506	12	21586636	2120639	ILMN_3247826	12	21608980	A/G	A	16.8198	283	PYROXD1	0.796621	0	CD4&CD8	CD4&CD8
1.74748e-63	rs2417987	12	21611259	2120639	ILMN_3247826	12	21608980	T/C	T	16.8198	283	PYROXD1	0.796621	0	CD4&CD8	CD4&CD8
1.74748e-63	rs3860295	1	206676331	3130152	ILMN_1818577	1	206677712	A/G	A	16.8198	283	RP11-534L20.5	0.796613	0	CD4&CD8	CD4&CD8
3.22813e-63	rs12117790	1	206678244	3130152	ILMN_1818577	1	206677712	A/G	A	16.7835	283	RP11-534L20.5	0.795893	0	CD4&CD8	CD4&CD8
3.22813e-63	rs4472758	1	206674360	3130152	ILMN_1818577	1	206677712	T/C	T	16.7835	283	RP11-534L20.5	0.796021	0	CD4&CD8	CD4&CD8
3.22813e-63	rs2871360	1	206677221	3130152	ILMN_1818577	1	206677712	G/T	G	16.7835	283	RP11-534L20.5	0.795978	0	CD4&CD8	CD4&CD8
3.22813e-63	rs6668883	1	206679023	3130152	ILMN_1818577	1	206677712	A/T	A	16.7835	283	RP11-534L20.5	0.796373	0	CD4&CD8	CD4&CD8
3.22813e-63	rs13374276	1	206678998	3130152	ILMN_1818577	1	206677712	A/C	A	16.7835	283	RP11-534L20.5	0.795978	0	CD4&CD8	CD4&CD8
3.22813e-63	rs13374229	1	206677636	3130152	ILMN_1818577	1	206677712	C/A	C	16.7835	283	RP11-534L20.5	0.795978	0	CD4&CD8	CD4&CD8
3.22813e-63	rs4844539	1	206668239	3130152	ILMN_1818577	1	206677712	A/G	A	16.7835	283	RP11-534L20.5	0.796095	0	CD4&CD8	CD4&CD8
3.22813e-63	rs4762826	12	21602943	2120639	ILMN_3247826	12	21608980	T/C	T	16.7835	283	PYROXD1	0.796189	0	CD4&CD8	CD4&CD8
3.22813e-63	rs3849272	1	206677170	3130152	ILMN_1818577	1	206677712	T/C	T	16.7835	283	RP11-534L20.5	0.795978	0	CD4&CD8	CD4&CD8
5.93549e-63	rs2309833	1	206671614	3130152	ILMN_1818577	1	206677712	C/T	C	16.7472	283	RP11-534L20.5	0.795287	0	CD4&CD8	CD4&CD8
5.93549e-63	rs2309834	1	206671615	3130152	ILMN_1818577	1	206677712	C/T	C	16.7472	283	RP11-534L20.5	0.795104	0	CD4&CD8	CD4&CD8
5.93549e-63	rs944775	1	206668593	3130152	ILMN_1818577	1	206677712	C/T	C	16.7472	283	RP11-534L20.5	0.795263	0	CD4&CD8	CD4&CD8
5.93549e-63	rs944774	1	206669136	3130152	ILMN_1818577	1	206677712	A/C	A	16.7472	283	RP11-534L20.5	0.795215	0	CD4&CD8	CD4&CD8
5.93549e-63	rs12754274	1	206670827	3130152	ILMN_1818577	1	206677712	T/G	T	16.7472	283	RP11-534L20.5	0.795131	0	CD4&CD8	CD4&CD8
5.93549e-63	rs7418638	1	206671796	3130152	ILMN_1818577	1	206677712	T/C	T	16.7472	283	RP11-534L20.5	0.795131	0	CD4&CD8	CD4&CD8
5.93549e-63	rs15672	1	206669958	3130152	ILMN_1818577	1	206677712	A/G	A	16.7472	283	RP11-534L20.5	0.795131	0	CD4&CD8	CD4&CD8
5.93549e-63	rs10836	1	206670169	3130152	ILMN_1818577	1	206677712	C/G	C	16.7472	283	RP11-534L20.5	0.795131	0	CD4&CD8	CD4&CD8
1.08992e-62	rs2184030	1	206667441	3130152	ILMN_1818577	1	206677712	A/G	A	16.7111	283	RP11-534L20.5	0.793796	0	CD4&CD8	CD4&CD8
1.99211e-62	rs871782	1	206685729	3130152	ILMN_1818577	1	206677712	T/C	T	16.6751	283	RP11-534L20.5	0.79271	0	CD4&CD8	CD4&CD8
1.99211e-62	rs76336375	12	21618452	2120639	ILMN_3247826	12	21608980	G/T	G	16.6751	283	PYROXD1	0.792603	0	CD4&CD8	CD4&CD8
3.6364e-62	rs61926324	12	21621737	2120639	ILMN_3247826	12	21608980	G/A	G	16.6392	283	PYROXD1	0.792033	0	CD4&CD8	CD4&CD8
6.60726e-62	rs868937	1	206683095	3130152	ILMN_1818577	1	206677712	T/G	T	16.6034	283	RP11-534L20.5	0.790978	0	CD4&CD8	CD4&CD8
6.60726e-62	rs944769	1	206692077	3130152	ILMN_1818577	1	206677712	T/G	T	16.6034	283	RP11-534L20.5	0.791216	0	CD4&CD8	CD4&CD8
1.19501e-61	rs2878569	19	9534804	2810605	ILMN_1753782	19	9523375	C/T	T	16.5677	283	ZNF266	0.790103	0	CD4&CD8	CD4&CD8
1.19501e-61	rs56046222	19	9535127	2810605	ILMN_1753782	19	9523375	T/G	G	16.5677	283	ZNF266	0.790103	0	CD4&CD8	CD4&CD8
1.19501e-61	rs1978712	19	9530070	2810605	ILMN_1753782	19	9523375	T/C	C	16.5677	283	ZNF266	0.790103	0	CD4&CD8	CD4&CD8
1.19501e-61	rs1978437	19	9531342	2810605	ILMN_1753782	19	9523375	A/G	G	16.5677	283	ZNF266	0.789545	0	CD4&CD8	CD4&CD8
1.19501e-61	rs1978435	19	9531116	2810605	ILMN_1753782	19	9523375	C/T	T	16.5677	283	ZNF266	0.790103	0	CD4&CD8	CD4&CD8
1.19501e-61	rs2241356	19	9524185	2810605	ILMN_1753782	19	9523375	A/G	G	16.5677	283	ZNF266	0.790103	0	CD4&CD8	CD4&CD8
1.19501e-61	rs7254687	19	9525866	2810605	ILMN_1753782	19	9523375	C/G	G	16.5677	283	ZNF266	0.790103	0	CD4&CD8	CD4&CD8
1.19501e-61	rs7258874	19	9535016	2810605	ILMN_1753782	19	9523375	G/A	A	16.5677	283	ZNF266	0.790103	0	CD4&CD8	CD4&CD8
1.19501e-61	rs56221935	19	9535130	2810605	ILMN_1753782	19	9523375	T/C	C	16.5677	283	ZNF266	0.790103	0	CD4&CD8	CD4&CD8
1.19501e-61	rs6512122	19	9537465	2810605	ILMN_1753782	19	9523375	T/C	C	16.5677	283	ZNF266	0.789906	0	CD4&CD8	CD4&CD8
1.19501e-61	rs6512123	19	9537800	2810605	ILMN_1753782	19	9523375	T/C	C	16.5677	283	ZNF266	0.790103	0	CD4&CD8	CD4&CD8
1.19501e-61	rs7245716	19	9526001	2810605	ILMN_1753782	19	9523375	A/G	G	16.5677	283	ZNF266	0.790103	0	CD4&CD8	CD4&CD8
1.19501e-61	rs2112529	19	9532156	2810605	ILMN_1753782	19	9523375	A/G	G	16.5677	283	ZNF266	0.790103	0	CD4&CD8	CD4&CD8
1.19501e-61	rs8100415	19	9532258	2810605	ILMN_1753782	19	9523375	C/T	T	16.5677	283	ZNF266	0.790103	0	CD4&CD8	CD4&CD8
2.15146e-61	rs8109853	19	9530597	2810605	ILMN_1753782	19	9523375	G/A	A	16.5322	283	ZNF266	0.789017	0	CD4&CD8	CD4&CD8
2.15146e-61	rs6684681	1	206693975	3130152	ILMN_1818577	1	206677712	A/G	A	16.5322	283	RP11-534L20.5	0.788963	0	CD4&CD8	CD4&CD8
3.88141e-61	rs9305082	19	9540524	2810605	ILMN_1753782	19	9523375	T/G	G	16.4968	283	ZNF266	0.787862	0	CD4&CD8	CD4&CD8
3.88141e-61	rs11611002	12	21626152	2120639	ILMN_3247826	12	21608980	T/A	T	16.4968	283	PYROXD1	0.78835	0	CD4&CD8	CD4&CD8
3.88141e-61	rs12461912	19	9539300	2810605	ILMN_1753782	19	9523375	G/A	A	16.4968	283	ZNF266	0.788156	0	CD4&CD8	CD4&CD8
3.88141e-61	rs4539382	12	21609323	2120639	ILMN_3247826	12	21608980	A/C	A	16.4968	283	PYROXD1	0.788133	0	CD4&CD8	CD4&CD8
3.88141e-61	rs7245932	19	9538177	2810605	ILMN_1753782	19	9523375	A/T	T	16.4968	283	ZNF266	0.788426	0	CD4&CD8	CD4&CD8
6.94748e-61	rs7959893	12	21599302	2120639	ILMN_3247826	12	21608980	G/T	G	16.4615	283	PYROXD1	0.787476	0	CD4&CD8	CD4&CD8
2.20312e-60	rs2280836	8	145621556	3130349	ILMN_1654545	8	145618501	G/A	G	-16.3912	283	CPSF1	-0.784729	0	CD4&CD8	CD4&CD8
2.21038e-60	rs4804105	19	9545414	2810605	ILMN_1753782	19	9523375	C/T	T	16.3912	283	ZNF266	0.78474	0	CD4&CD8	CD4&CD8
2.21038e-60	rs76552490	11	212015	6860373	ILMN_1770733	11	214773	A/G	A	16.3912	283	RIC8A	0.784811	0	CD4&CD8	CD4&CD8
2.21038e-60	rs804378	20	21423032	1940612	ILMN_2196479	20	21370334	A/G	A	16.3912	283	XRN2	0.784667	0	CD4&CD8	CD4&CD8
2.21038e-60	rs8100444	19	9545374	2810605	ILMN_1753782	19	9523375	G/T	T	16.3912	283	ZNF266	0.784806	0	CD4&CD8	CD4&CD8
2.21038e-60	rs2293167	11	211644	6860373	ILMN_1770733	11	214773	G/A	G	16.3912	283	RIC8A	0.784668	0	CD4&CD8	CD4&CD8
3.91604e-60	rs2280837	8	145620296	3130349	ILMN_1654545	8	145618501	G/C	G	-16.3563	283	CPSF1	-0.783922	0	CD4&CD8	CD4&CD8
3.92892e-60	rs17664548	20	21413795	1940612	ILMN_2196479	20	21370334	G/T	G	16.3563	283	XRN2	0.784429	0	CD4&CD8	CD4&CD8
3.92892e-60	rs111826281	20	21419507	1940612	ILMN_2196479	20	21370334	A/G	A	16.3563	283	XRN2	0.784429	0	CD4&CD8	CD4&CD8
3.92892e-60	rs1409817	20	21380948	1940612	ILMN_2196479	20	21370334	A/C	C	16.3563	283	XRN2	0.784381	0	CD4&CD8	CD4&CD8
3.92892e-60	rs1533825	11	214163	6860373	ILMN_1770733	11	214773	A/G	A	16.3563	283	RIC8A	0.783875	0	CD4&CD8	CD4&CD8
3.92892e-60	rs146798617	20	21396635	1940612	ILMN_2196479	20	21370334	C/T	C	16.3563	283	XRN2	0.784429	0	CD4&CD8	CD4&CD8
3.92892e-60	rs6035870	20	21381688	1940612	ILMN_2196479	20	21370334	A/C	C	16.3563	283	XRN2	0.784381	0	CD4&CD8	CD4&CD8
3.92892e-60	rs1091436	20	21400982	1940612	ILMN_2196479	20	21370334	A/G	A	16.3563	283	XRN2	0.784429	0	CD4&CD8	CD4&CD8
3.92892e-60	rs1090227	20	21405201	1940612	ILMN_2196479	20	21370334	A/G	A	16.3563	283	XRN2	0.784429	0	CD4&CD8	CD4&CD8
3.92892e-60	rs73132742	20	21400147	1940612	ILMN_2196479	20	21370334	G/A	G	16.3563	283	XRN2	0.784429	0	CD4&CD8	CD4&CD8
3.92892e-60	rs73132737	20	21393085	1940612	ILMN_2196479	20	21370334	A/C	A	16.3563	283	XRN2	0.784429	0	CD4&CD8	CD4&CD8
3.92892e-60	rs73132736	20	21392968	1940612	ILMN_2196479	20	21370334	G/T	G	16.3563	283	XRN2	0.784429	0	CD4&CD8	CD4&CD8
3.92892e-60	rs804377	20	21415716	1940612	ILMN_2196479	20	21370334	G/A	G	16.3563	283	XRN2	0.784429	0	CD4&CD8	CD4&CD8
3.92892e-60	rs804379	20	21423652	1940612	ILMN_2196479	20	21370334	G/A	G	16.3563	283	XRN2	0.784429	0	CD4&CD8	CD4&CD8
3.92892e-60	rs804387	20	21444383	1940612	ILMN_2196479	20	21370334	T/G	T	16.3563	283	XRN2	0.78435	0	CD4&CD8	CD4&CD8
3.92892e-60	rs804380	20	21423786	1940612	ILMN_2196479	20	21370334	T/C	T	16.3563	283	XRN2	0.784429	0	CD4&CD8	CD4&CD8
3.92892e-60	rs804388	20	21444891	1940612	ILMN_2196479	20	21370334	C/T	C	16.3563	283	XRN2	0.78435	0	CD4&CD8	CD4&CD8
3.92892e-60	rs804369	20	21403128	1940612	ILMN_2196479	20	21370334	T/C	T	16.3563	283	XRN2	0.784429	0	CD4&CD8	CD4&CD8
3.92892e-60	rs8117615	20	21420729	1940612	ILMN_2196479	20	21370334	T/C	T	16.3563	283	XRN2	0.784429	0	CD4&CD8	CD4&CD8
3.92892e-60	rs73125883	20	21418933	1940612	ILMN_2196479	20	21370334	C/T	C	16.3563	283	XRN2	0.784429	0	CD4&CD8	CD4&CD8
3.92892e-60	rs809218	20	21402875	1940612	ILMN_2196479	20	21370334	T/G	T	16.3563	283	XRN2	0.784429	0	CD4&CD8	CD4&CD8
3.92892e-60	rs809217	20	21387824	1940612	ILMN_2196479	20	21370334	T/C	T	16.3563	283	XRN2	0.784405	0	CD4&CD8	CD4&CD8
3.92892e-60	rs809219	20	21408918	1940612	ILMN_2196479	20	21370334	A/G	A	16.3563	283	XRN2	0.784429	0	CD4&CD8	CD4&CD8
3.92892e-60	rs813055	20	21414554	1940612	ILMN_2196479	20	21370334	C/T	C	16.3563	283	XRN2	0.784429	0	CD4&CD8	CD4&CD8
3.92892e-60	rs2031713	20	21384095	1940612	ILMN_2196479	20	21370334	G/A	A	16.3563	283	XRN2	0.784235	0	CD4&CD8	CD4&CD8
3.92892e-60	rs2031714	20	21384096	1940612	ILMN_2196479	20	21370334	G/T	T	16.3563	283	XRN2	0.784235	0	CD4&CD8	CD4&CD8
3.92892e-60	rs112611283	20	21399826	1940612	ILMN_2196479	20	21370334	G/A	G	16.3563	283	XRN2	0.784429	0	CD4&CD8	CD4&CD8
3.92892e-60	rs2424366	20	21422062	1940612	ILMN_2196479	20	21370334	A/G	A	16.3563	283	XRN2	0.784429	0	CD4&CD8	CD4&CD8
3.92892e-60	rs2424363	20	21402938	1940612	ILMN_2196479	20	21370334	G/A	G	16.3563	283	XRN2	0.784429	0	CD4&CD8	CD4&CD8
3.92892e-60	rs2424373	20	21445443	1940612	ILMN_2196479	20	21370334	T/C	T	16.3563	283	XRN2	0.784257	0	CD4&CD8	CD4&CD8
3.92892e-60	rs2424371	20	21439383	1940612	ILMN_2196479	20	21370334	G/A	G	16.3563	283	XRN2	0.78435	0	CD4&CD8	CD4&CD8
3.92892e-60	rs2424372	20	21442487	1940612	ILMN_2196479	20	21370334	G/A	G	16.3563	283	XRN2	0.784401	0	CD4&CD8	CD4&CD8
3.92892e-60	rs17737278	20	21440025	1940612	ILMN_2196479	20	21370334	G/A	G	16.3563	283	XRN2	0.78435	0	CD4&CD8	CD4&CD8
6.92953e-60	rs2291135	8	145625283	3130349	ILMN_1654545	8	145618501	C/T	C	-16.3214	283	CPSF1	-0.783321	0	CD4&CD8	CD4&CD8
6.95227e-60	rs804371	20	21406018	1940612	ILMN_2196479	20	21370334	T/G	T	16.3214	283	XRN2	0.783306	0	CD4&CD8	CD4&CD8
6.95227e-60	rs804374	20	21413513	1940612	ILMN_2196479	20	21370334	G/T	G	16.3214	283	XRN2	0.7833	0	CD4&CD8	CD4&CD8
6.95227e-60	rs12818516	12	21617738	2120639	ILMN_3247826	12	21608980	T/C	T	16.3214	283	PYROXD1	0.782661	0	CD4&CD8	CD4&CD8
1.22472e-59	rs10096524	8	145629497	3130349	ILMN_1654545	8	145618501	G/A	G	-16.2867	283	CPSF1	-0.781609	0	CD4&CD8	CD4&CD8
1.22472e-59	rs7015683	8	145611719	3130349	ILMN_1654545	8	145618501	G/T	G	-16.2867	283	CPSF1	-0.781874	0	CD4&CD8	CD4&CD8
1.22472e-59	rs2286795	17	15883809	2000209	ILMN_3298167	17	15879969	T/C	C	-16.2867	283	ZSWIM7	-0.781583	0	CD4&CD8	CD4&CD8
1.22472e-59	rs2286796	17	15884227	2000209	ILMN_3298167	17	15879969	G/A	A	-16.2867	283	ZSWIM7	-0.781599	0	CD4&CD8	CD4&CD8
1.22472e-59	rs6599528	8	145603114	3130349	ILMN_1654545	8	145618501	C/A	C	-16.2867	283	CPSF1	-0.781826	0	CD4&CD8	CD4&CD8
1.22472e-59	rs10111654	8	145602304	3130349	ILMN_1654545	8	145618501	C/T	C	-16.2867	283	CPSF1	-0.781813	0	CD4&CD8	CD4&CD8
1.22873e-59	rs7249517	19	9527250	2810605	ILMN_1753782	19	9523375	T/C	C	16.2867	283	ZNF266	0.78227	0	CD4&CD8	CD4&CD8
1.22873e-59	rs2424369	20	21425499	1940612	ILMN_2196479	20	21370334	A/T	A	16.2867	283	XRN2	0.78228	0	CD4&CD8	CD4&CD8
1.22873e-59	rs17737200	20	21412041	1940612	ILMN_2196479	20	21370334	G/A	G	16.2867	283	XRN2	0.782008	0	CD4&CD8	CD4&CD8
2.15491e-59	rs4380978	8	145599466	3130349	ILMN_1654545	8	145618501	C/G	C	-16.2521	283	CPSF1	-0.780927	0	CD4&CD8	CD4&CD8
2.15491e-59	rs62530406	8	145610890	3130349	ILMN_1654545	8	145618501	G/A	G	-16.2521	283	CPSF1	-0.780707	0	CD4&CD8	CD4&CD8
3.79941e-59	rs804368	20	21385840	1940612	ILMN_2196479	20	21370334	A/C	A	16.2176	283	XRN2	0.779975	0	CD4&CD8	CD4&CD8
3.79941e-59	rs2151224	1	206703960	3130152	ILMN_1818577	1	206677712	G/A	G	16.2176	283	RP11-534L20.5	0.78049	0	CD4&CD8	CD4&CD8
3.79941e-59	rs10794301	11	220401	6860373	ILMN_1770733	11	214773	T/C	C	16.2176	283	RIC8A	0.780299	0	CD4&CD8	CD4&CD8
6.62594e-59	rs2779212	17	15876655	2000209	ILMN_3298167	17	15879969	C/T	T	-16.1832	283	ZSWIM7	-0.778543	0	CD4&CD8	CD4&CD8
6.6475e-59	rs7943246	11	225171	6860373	ILMN_1770733	11	214773	T/C	C	16.1832	283	RIC8A	0.778654	0	CD4&CD8	CD4&CD8
6.6475e-59	rs16924528	15	40328292	3190730	ILMN_3251269	15	40328061	G/A	G	16.1832	283	SRP14	0.779075	0	CD4&CD8	CD4&CD8
6.6475e-59	rs7482591	11	245861	6860373	ILMN_1770733	11	214773	C/G	G	16.1832	283	RIC8A	0.778958	0	CD4&CD8	CD4&CD8
6.6475e-59	rs6598074	11	219398	6860373	ILMN_1770733	11	214773	A/G	G	16.1832	283	RIC8A	0.778923	0	CD4&CD8	CD4&CD8
6.6475e-59	rs10412150	19	9542824	2810605	ILMN_1753782	19	9523375	A/G	G	16.1832	283	ZNF266	0.778974	0	CD4&CD8	CD4&CD8
1.15418e-58	rs10093202	8	145592444	3130349	ILMN_1654545	8	145618501	C/T	C	-16.1489	283	CPSF1	-0.777995	0	CD4&CD8	CD4&CD8
1.15418e-58	rs11654	17	15881151	2000209	ILMN_3298167	17	15879969	G/C	C	-16.1489	283	ZSWIM7	-0.778222	0	CD4&CD8	CD4&CD8
1.15792e-58	rs7128029	11	244141	6860373	ILMN_1770733	11	214773	A/G	G	16.1489	283	RIC8A	0.778472	0	CD4&CD8	CD4&CD8
1.15792e-58	rs7128044	11	244115	6860373	ILMN_1770733	11	214773	A/G	G	16.1489	283	RIC8A	0.778472	0	CD4&CD8	CD4&CD8
1.15792e-58	rs7395328	11	242624	6860373	ILMN_1770733	11	214773	A/T	T	16.1489	283	RIC8A	0.778472	0	CD4&CD8	CD4&CD8
1.15792e-58	rs1128320	11	244167	6860373	ILMN_1770733	11	214773	T/C	C	16.1489	283	RIC8A	0.778472	0	CD4&CD8	CD4&CD8
1.15792e-58	rs1128321	11	244171	6860373	ILMN_1770733	11	214773	C/T	T	16.1489	283	RIC8A	0.778472	0	CD4&CD8	CD4&CD8
1.15792e-58	rs1128322	11	244197	6860373	ILMN_1770733	11	214773	C/T	T	16.1489	283	RIC8A	0.778472	0	CD4&CD8	CD4&CD8
1.15792e-58	rs3829998	11	230751	6860373	ILMN_1770733	11	214773	G/A	A	16.1489	283	RIC8A	0.778408	0	CD4&CD8	CD4&CD8
1.15792e-58	rs519592	11	236811	6860373	ILMN_1770733	11	214773	A/G	G	16.1489	283	RIC8A	0.778472	0	CD4&CD8	CD4&CD8
1.15792e-58	rs3817629	11	237312	6860373	ILMN_1770733	11	214773	C/T	T	16.1489	283	RIC8A	0.778472	0	CD4&CD8	CD4&CD8
1.15792e-58	rs7481993	11	237875	6860373	ILMN_1770733	11	214773	T/C	C	16.1489	283	RIC8A	0.778472	0	CD4&CD8	CD4&CD8
1.15792e-58	rs804382	20	21429848	1940612	ILMN_2196479	20	21370334	A/G	A	16.1489	283	XRN2	0.778039	0	CD4&CD8	CD4&CD8
1.15792e-58	rs9795476	11	235894	6860373	ILMN_1770733	11	214773	G/T	T	16.1489	283	RIC8A	0.778408	0	CD4&CD8	CD4&CD8
1.15792e-58	rs2272563	11	236871	6860373	ILMN_1770733	11	214773	C/T	T	16.1489	283	RIC8A	0.778472	0	CD4&CD8	CD4&CD8
1.15792e-58	rs2272565	11	244414	6860373	ILMN_1770733	11	214773	T/C	C	16.1489	283	RIC8A	0.778472	0	CD4&CD8	CD4&CD8
1.15792e-58	rs6598066	11	243185	6860373	ILMN_1770733	11	214773	G/A	A	16.1489	283	RIC8A	0.777898	0	CD4&CD8	CD4&CD8
1.15792e-58	rs6598063	11	243672	6860373	ILMN_1770733	11	214773	A/G	G	16.1489	283	RIC8A	0.778472	0	CD4&CD8	CD4&CD8
1.15792e-58	rs6598060	11	243987	6860373	ILMN_1770733	11	214773	A/G	G	16.1489	283	RIC8A	0.778472	0	CD4&CD8	CD4&CD8
1.15792e-58	rs6598064	11	243557	6860373	ILMN_1770733	11	214773	A/G	G	16.1489	283	RIC8A	0.778472	0	CD4&CD8	CD4&CD8
1.15792e-58	rs6598062	11	243712	6860373	ILMN_1770733	11	214773	G/A	A	16.1489	283	RIC8A	0.778472	0	CD4&CD8	CD4&CD8
1.15792e-58	rs6598061	11	243853	6860373	ILMN_1770733	11	214773	A/G	G	16.1489	283	RIC8A	0.778472	0	CD4&CD8	CD4&CD8
1.15792e-58	rs6598071	11	219800	6860373	ILMN_1770733	11	214773	C/T	T	16.1489	283	RIC8A	0.778344	0	CD4&CD8	CD4&CD8
1.15792e-58	rs6598072	11	219793	6860373	ILMN_1770733	11	214773	T/C	C	16.1489	283	RIC8A	0.778344	0	CD4&CD8	CD4&CD8
1.15792e-58	rs6598070	11	225466	6860373	ILMN_1770733	11	214773	C/T	T	16.1489	283	RIC8A	0.777715	0	CD4&CD8	CD4&CD8
1.15792e-58	rs6598065	11	243211	6860373	ILMN_1770733	11	214773	G/A	A	16.1489	283	RIC8A	0.778472	0	CD4&CD8	CD4&CD8
1.15792e-58	rs10902112	11	244106	6860373	ILMN_1770733	11	214773	G/A	A	16.1489	283	RIC8A	0.778472	0	CD4&CD8	CD4&CD8
1.15792e-58	rs10902110	11	237648	6860373	ILMN_1770733	11	214773	C/T	T	16.1489	283	RIC8A	0.778472	0	CD4&CD8	CD4&CD8
1.15792e-58	rs10902114	11	246234	6860373	ILMN_1770733	11	214773	G/A	A	16.1489	283	RIC8A	0.778374	0	CD4&CD8	CD4&CD8
1.15792e-58	rs10902113	11	245523	6860373	ILMN_1770733	11	214773	T/C	C	16.1489	283	RIC8A	0.778472	0	CD4&CD8	CD4&CD8
1.15792e-58	rs10902109	11	230862	6860373	ILMN_1770733	11	214773	G/A	A	16.1489	283	RIC8A	0.778408	0	CD4&CD8	CD4&CD8
1.15792e-58	rs6421986	11	221659	6860373	ILMN_1770733	11	214773	G/A	A	16.1489	283	RIC8A	0.778135	0	CD4&CD8	CD4&CD8
1.15792e-58	rs7483951	11	231758	6860373	ILMN_1770733	11	214773	A/G	G	16.1489	283	RIC8A	0.778408	0	CD4&CD8	CD4&CD8
1.15792e-58	rs7104764	11	229977	6860373	ILMN_1770733	11	214773	A/G	G	16.1489	283	RIC8A	0.778408	0	CD4&CD8	CD4&CD8
1.15792e-58	rs7107362	11	244108	6860373	ILMN_1770733	11	214773	G/A	A	16.1489	283	RIC8A	0.778472	0	CD4&CD8	CD4&CD8
1.15792e-58	rs10794302	11	234102	6860373	ILMN_1770733	11	214773	C/T	T	16.1489	283	RIC8A	0.778408	0	CD4&CD8	CD4&CD8
1.15792e-58	rs10794304	11	246456	6860373	ILMN_1770733	11	214773	A/G	G	16.1489	283	RIC8A	0.778362	0	CD4&CD8	CD4&CD8
2.00813e-58	rs1045599	17	15879910	2000209	ILMN_3298167	17	15879969	T/C	C	-16.1147	283	ZSWIM7	-0.776703	0	CD4&CD8	CD4&CD8
2.01463e-58	rs7116130	11	244129	6860373	ILMN_1770733	11	214773	T/C	C	16.1147	283	RIC8A	0.777302	0	CD4&CD8	CD4&CD8
3.48983e-58	rs1860645	17	15879344	2000209	ILMN_3298167	17	15879969	C/T	T	-16.0806	283	ZSWIM7	-0.775585	0	CD4&CD8	CD4&CD8
3.48983e-58	rs7387563	8	145589498	3130349	ILMN_1654545	8	145618501	C/G	C	-16.0806	283	CPSF1	-0.776044	0	CD4&CD8	CD4&CD8
3.50111e-58	rs1978436	19	9531245	2810605	ILMN_1753782	19	9523375	T/C	C	16.0806	283	ZNF266	0.776083	0	CD4&CD8	CD4&CD8
3.50111e-58	rs112946551	20	21286121	1940612	ILMN_2196479	20	21370334	C/G	C	16.0806	283	XRN2	0.775648	0	CD4&CD8	CD4&CD8
6.03825e-58	rs6075797	20	21348281	1940612	ILMN_2196479	20	21370334	G/A	G	16.0466	283	XRN2	0.774846	0	CD4&CD8	CD4&CD8
6.03825e-58	rs6075800	20	21375399	1940612	ILMN_2196479	20	21370334	T/C	T	16.0466	283	XRN2	0.774846	0	CD4&CD8	CD4&CD8
6.03825e-58	rs4815040	20	21344454	1940612	ILMN_2196479	20	21370334	G/A	G	16.0466	283	XRN2	0.774846	0	CD4&CD8	CD4&CD8
6.03825e-58	rs202824	20	21289312	1940612	ILMN_2196479	20	21370334	A/G	A	16.0466	283	XRN2	0.774998	0	CD4&CD8	CD4&CD8
6.03825e-58	rs202828	20	21294915	1940612	ILMN_2196479	20	21370334	C/T	C	16.0466	283	XRN2	0.775014	0	CD4&CD8	CD4&CD8
6.03825e-58	rs202829	20	21298446	1940612	ILMN_2196479	20	21370334	T/C	T	16.0466	283	XRN2	0.775003	0	CD4&CD8	CD4&CD8
6.03825e-58	rs202832	20	21301360	1940612	ILMN_2196479	20	21370334	C/G	C	16.0466	283	XRN2	0.774991	0	CD4&CD8	CD4&CD8
6.03825e-58	rs202835	20	21302885	1940612	ILMN_2196479	20	21370334	A/G	A	16.0466	283	XRN2	0.775012	0	CD4&CD8	CD4&CD8
6.03825e-58	rs202834	20	21301991	1940612	ILMN_2196479	20	21370334	A/G	A	16.0466	283	XRN2	0.774846	0	CD4&CD8	CD4&CD8
6.03825e-58	rs202837	20	21312288	1940612	ILMN_2196479	20	21370334	G/A	G	16.0466	283	XRN2	0.774846	0	CD4&CD8	CD4&CD8
6.03825e-58	rs202838	20	21312653	1940612	ILMN_2196479	20	21370334	G/C	G	16.0466	283	XRN2	0.774828	0	CD4&CD8	CD4&CD8
6.03825e-58	rs202851	20	21330991	1940612	ILMN_2196479	20	21370334	T/C	T	16.0466	283	XRN2	0.774846	0	CD4&CD8	CD4&CD8
6.03825e-58	rs202840	20	21314079	1940612	ILMN_2196479	20	21370334	C/T	C	16.0466	283	XRN2	0.774846	0	CD4&CD8	CD4&CD8
6.03825e-58	rs202847	20	21325222	1940612	ILMN_2196479	20	21370334	G/T	G	16.0466	283	XRN2	0.774846	0	CD4&CD8	CD4&CD8
6.03825e-58	rs6047417	20	21362758	1940612	ILMN_2196479	20	21370334	T/G	T	16.0466	283	XRN2	0.774846	0	CD4&CD8	CD4&CD8
6.03825e-58	rs6047413	20	21359787	1940612	ILMN_2196479	20	21370334	A/G	A	16.0466	283	XRN2	0.774846	0	CD4&CD8	CD4&CD8
6.03825e-58	rs6047423	20	21375909	1940612	ILMN_2196479	20	21370334	C/G	C	16.0466	283	XRN2	0.775212	0	CD4&CD8	CD4&CD8
6.03825e-58	rs6047401	20	21349729	1940612	ILMN_2196479	20	21370334	G/A	G	16.0466	283	XRN2	0.774846	0	CD4&CD8	CD4&CD8
6.03825e-58	rs6035864	20	21366260	1940612	ILMN_2196479	20	21370334	T/C	T	16.0466	283	XRN2	0.774846	0	CD4&CD8	CD4&CD8
6.03825e-58	rs111595332	20	21301178	1940612	ILMN_2196479	20	21370334	G/C	G	16.0466	283	XRN2	0.774991	0	CD4&CD8	CD4&CD8
6.03825e-58	rs3848794	20	21343944	1940612	ILMN_2196479	20	21370334	G/A	G	16.0466	283	XRN2	0.774846	0	CD4&CD8	CD4&CD8
6.03825e-58	rs713479	20	21342970	1940612	ILMN_2196479	20	21370334	G/C	G	16.0466	283	XRN2	0.774846	0	CD4&CD8	CD4&CD8
6.03825e-58	rs6082397	20	21348430	1940612	ILMN_2196479	20	21370334	C/G	C	16.0466	283	XRN2	0.774846	0	CD4&CD8	CD4&CD8
1.04021e-57	rs1860644	17	15879334	2000209	ILMN_3298167	17	15879969	T/G	G	-16.0127	283	ZSWIM7	-0.774044	0	CD4&CD8	CD4&CD8
1.04021e-57	rs7460425	8	145594354	3130349	ILMN_1654545	8	145618501	A/T	A	-16.0127	283	CPSF1	-0.773825	0	CD4&CD8	CD4&CD8
1.04021e-57	rs34247131	8	145613959	3130349	ILMN_1654545	8	145618501	T/C	T	-16.0127	283	CPSF1	-0.773995	0	CD4&CD8	CD4&CD8
1.04356e-57	rs202826	20	21291422	1940612	ILMN_2196479	20	21370334	A/G	A	16.0127	283	XRN2	0.773763	0	CD4&CD8	CD4&CD8
1.04356e-57	rs73130930	20	21332866	1940612	ILMN_2196479	20	21370334	G/A	G	16.0127	283	XRN2	0.77403	0	CD4&CD8	CD4&CD8
1.04356e-57	rs73125889	20	21419177	1940612	ILMN_2196479	20	21370334	C/T	C	16.0127	283	XRN2	0.774067	0	CD4&CD8	CD4&CD8
1.04356e-57	rs6598069	11	240664	6860373	ILMN_1770733	11	214773	A/T	T	16.0127	283	RIC8A	0.773922	0	CD4&CD8	CD4&CD8
1.04356e-57	rs55674393	20	21415274	1940612	ILMN_2196479	20	21370334	C/G	C	16.0127	283	XRN2	0.774067	0	CD4&CD8	CD4&CD8
1.04356e-57	rs72731415	15	40331699	3190730	ILMN_3251269	15	40328061	G/A	G	16.0127	283	SRP14	0.77438	0	CD4&CD8	CD4&CD8
1.78994e-57	rs75674422	8	145596535	3130349	ILMN_1654545	8	145618501	A/C	A	-15.9789	283	CPSF1	-0.772932	0	CD4&CD8	CD4&CD8
1.7957e-57	rs202842	20	21316200	1940612	ILMN_2196479	20	21370334	C/G	C	15.9789	283	XRN2	0.773366	0	CD4&CD8	CD4&CD8
1.7957e-57	rs9668302	12	21618628	2120639	ILMN_3247826	12	21608980	T/A	T	15.9789	283	PYROXD1	0.772721	0	CD4&CD8	CD4&CD8
3.07654e-57	rs2594072	12	10005778	2490161	ILMN_1784608	12	10005187	G/A	A	15.9453	283	-	0.772072	0	CD4&CD8	CD4&CD8
3.07654e-57	rs58359623	19	9541406	2810605	ILMN_1753782	19	9523375	C/G	G	15.9453	283	ZNF266	0.772475	0	CD4&CD8	CD4&CD8
3.07654e-57	rs10401760	19	9542851	2810605	ILMN_1753782	19	9523375	C/T	T	15.9453	283	ZNF266	0.771548	0	CD4&CD8	CD4&CD8
5.24826e-57	rs7814545	8	145610618	3130349	ILMN_1654545	8	145618501	A/G	A	-15.9117	283	CPSF1	-0.770858	0	CD4&CD8	CD4&CD8
5.26506e-57	rs73125886	20	21419176	1940612	ILMN_2196479	20	21370334	A/G	A	15.9117	283	XRN2	0.771188	0	CD4&CD8	CD4&CD8
5.26506e-57	rs253148	12	10014936	2490161	ILMN_1784608	12	10005187	T/A	A	15.9117	283	-	0.771369	0	CD4&CD8	CD4&CD8
5.26506e-57	rs253150	12	10012967	2490161	ILMN_1784608	12	10005187	C/G	G	15.9117	283	-	0.771392	0	CD4&CD8	CD4&CD8
5.26506e-57	rs253151	12	10012749	2490161	ILMN_1784608	12	10005187	A/G	G	15.9117	283	-	0.771392	0	CD4&CD8	CD4&CD8
5.26506e-57	rs33871	12	10007897	2490161	ILMN_1784608	12	10005187	T/C	C	15.9117	283	-	0.771391	0	CD4&CD8	CD4&CD8
5.26506e-57	rs33870	12	10007863	2490161	ILMN_1784608	12	10005187	G/A	A	15.9117	283	-	0.771391	0	CD4&CD8	CD4&CD8
5.26506e-57	rs33872	12	10008002	2490161	ILMN_1784608	12	10005187	T/C	C	15.9117	283	-	0.771391	0	CD4&CD8	CD4&CD8
8.97162e-57	rs1045454	11	204228	6860373	ILMN_1770733	11	214773	A/G	A	15.8782	283	RIC8A	0.770398	0	CD4&CD8	CD4&CD8
8.97162e-57	rs58692051	11	207410	6860373	ILMN_1770733	11	214773	T/C	T	15.8782	283	RIC8A	0.770302	0	CD4&CD8	CD4&CD8
8.97162e-57	rs3782120	11	206089	6860373	ILMN_1770733	11	214773	A/G	A	15.8782	283	RIC8A	0.770367	0	CD4&CD8	CD4&CD8
8.97162e-57	rs6598075	11	207275	6860373	ILMN_1770733	11	214773	G/C	G	15.8782	283	RIC8A	0.770236	0	CD4&CD8	CD4&CD8
1.52221e-56	rs4619189	12	131313797	7400343	ILMN_2344216	12	131274354	T/C	T	-15.8449	283	STX2	-0.769068	0	CD4&CD8	CD4&CD8
1.52221e-56	rs7014684	8	145587615	3130349	ILMN_1654545	8	145618501	G/A	G	-15.8449	283	CPSF1	-0.7689	0	CD4&CD8	CD4&CD8
1.52221e-56	rs2001483	12	131318645	7400343	ILMN_2344216	12	131274354	A/G	A	-15.8449	283	STX2	-0.769208	0	CD4&CD8	CD4&CD8
1.52221e-56	rs1609985	12	131320170	7400343	ILMN_2344216	12	131274354	T/C	T	-15.8449	283	STX2	-0.769386	0	CD4&CD8	CD4&CD8
1.52221e-56	rs4759523	12	131315412	7400343	ILMN_2344216	12	131274354	T/C	T	-15.8449	283	STX2	-0.769208	0	CD4&CD8	CD4&CD8
1.52221e-56	rs4759524	12	131315610	7400343	ILMN_2344216	12	131274354	G/A	G	-15.8449	283	STX2	-0.769208	0	CD4&CD8	CD4&CD8
1.52706e-56	rs67330703	14	65395064	6370612	ILMN_1798177	14	65401520	C/T	T	15.8449	283	CHURC1	0.769239	0	CD4&CD8	CD4&CD8
1.52706e-56	rs56357554	11	204715	6860373	ILMN_1770733	11	214773	T/C	T	15.8449	283	RIC8A	0.769473	0	CD4&CD8	CD4&CD8
1.52706e-56	rs10139079	14	65378042	6370612	ILMN_1798177	14	65401520	A/T	T	15.8449	283	CHURC1	0.769069	0	CD4&CD8	CD4&CD8
1.52706e-56	rs10133290	14	65404442	6370612	ILMN_1798177	14	65401520	A/C	C	15.8449	283	CHURC1	0.768513	0	CD4&CD8	CD4&CD8
1.52706e-56	rs2908700	12	10004648	2490161	ILMN_1784608	12	10005187	T/C	C	15.8449	283	-	0.768615	0	CD4&CD8	CD4&CD8
1.52706e-56	rs139520783	20	21263168	1940612	ILMN_2196479	20	21370334	T/C	T	15.8449	283	XRN2	0.769058	0	CD4&CD8	CD4&CD8
2.58809e-56	rs7010536	8	145611530	3130349	ILMN_1654545	8	145618501	T/A	T	-15.8116	283	CPSF1	-0.76778	0	CD4&CD8	CD4&CD8
2.58809e-56	rs56251414	8	145587409	3130349	ILMN_1654545	8	145618501	G/C	G	-15.8116	283	CPSF1	-0.767794	0	CD4&CD8	CD4&CD8
2.59632e-56	rs28451373	14	65383442	6370612	ILMN_1798177	14	65401520	C/A	A	15.8116	283	CHURC1	0.768044	0	CD4&CD8	CD4&CD8
2.59632e-56	rs28508270	14	65383555	6370612	ILMN_1798177	14	65401520	C/T	T	15.8116	283	CHURC1	0.768071	0	CD4&CD8	CD4&CD8
2.59632e-56	rs11158569	14	65400069	6370612	ILMN_1798177	14	65401520	C/T	T	15.8116	283	CHURC1	0.768044	0	CD4&CD8	CD4&CD8
2.59632e-56	rs56129736	20	21281767	1940612	ILMN_2196479	20	21370334	G/C	G	15.8116	283	XRN2	0.768294	0	CD4&CD8	CD4&CD8
2.59632e-56	rs10151701	14	65378449	6370612	ILMN_1798177	14	65401520	T/C	C	15.8116	283	CHURC1	0.768376	0	CD4&CD8	CD4&CD8
2.59632e-56	rs113425833	20	21271502	1940612	ILMN_2196479	20	21370334	C/G	C	15.8116	283	XRN2	0.76826	0	CD4&CD8	CD4&CD8
2.59632e-56	rs7143764	14	65379283	6370612	ILMN_1798177	14	65401520	A/G	G	15.8116	283	CHURC1	0.768044	0	CD4&CD8	CD4&CD8
2.59632e-56	rs6047406	20	21355619	1940612	ILMN_2196479	20	21370334	G/A	G	15.8116	283	XRN2	0.768489	0	CD4&CD8	CD4&CD8
2.59632e-56	rs7153990	14	65377550	6370612	ILMN_1798177	14	65401520	G/A	A	15.8116	283	CHURC1	0.768016	0	CD4&CD8	CD4&CD8
2.59632e-56	rs7153503	14	65377483	6370612	ILMN_1798177	14	65401520	A/G	G	15.8116	283	CHURC1	0.768016	0	CD4&CD8	CD4&CD8
2.59632e-56	rs10149617	14	65402161	6370612	ILMN_1798177	14	65401520	A/G	G	15.8116	283	CHURC1	0.767803	0	CD4&CD8	CD4&CD8
2.59632e-56	rs10148687	14	65384276	6370612	ILMN_1798177	14	65401520	C/T	T	15.8116	283	CHURC1	0.768044	0	CD4&CD8	CD4&CD8
2.59632e-56	rs10147758	14	65396643	6370612	ILMN_1798177	14	65401520	C/T	T	15.8116	283	CHURC1	0.768044	0	CD4&CD8	CD4&CD8
2.59632e-56	rs10142016	14	65375444	6370612	ILMN_1798177	14	65401520	T/G	G	15.8116	283	CHURC1	0.768362	0	CD4&CD8	CD4&CD8
2.59632e-56	rs10141986	14	65389403	6370612	ILMN_1798177	14	65401520	A/G	G	15.8116	283	CHURC1	0.768044	0	CD4&CD8	CD4&CD8
2.59632e-56	rs4899153	14	65388711	6370612	ILMN_1798177	14	65401520	C/T	T	15.8116	283	CHURC1	0.768487	0	CD4&CD8	CD4&CD8
2.59632e-56	rs4899152	14	65387116	6370612	ILMN_1798177	14	65401520	C/A	A	15.8116	283	CHURC1	0.768044	0	CD4&CD8	CD4&CD8
2.59632e-56	rs10143017	14	65379618	6370612	ILMN_1798177	14	65401520	C/A	A	15.8116	283	CHURC1	0.768044	0	CD4&CD8	CD4&CD8
2.59632e-56	rs7154406	14	65377189	6370612	ILMN_1798177	14	65401520	T/G	G	15.8116	283	CHURC1	0.768376	0	CD4&CD8	CD4&CD8
2.59632e-56	rs12172810	14	65405382	6370612	ILMN_1798177	14	65401520	G/A	A	15.8116	283	CHURC1	0.767803	0	CD4&CD8	CD4&CD8
2.59632e-56	rs112777342	20	21272136	1940612	ILMN_2196479	20	21370334	T/C	T	15.8116	283	XRN2	0.76826	0	CD4&CD8	CD4&CD8
2.59632e-56	rs7160518	14	65378698	6370612	ILMN_1798177	14	65401520	G/T	T	15.8116	283	CHURC1	0.768492	0	CD4&CD8	CD4&CD8
2.59632e-56	rs10138534	14	65387989	6370612	ILMN_1798177	14	65401520	G/T	T	15.8116	283	CHURC1	0.767996	0	CD4&CD8	CD4&CD8
2.59632e-56	rs10139595	14	65378259	6370612	ILMN_1798177	14	65401520	G/A	A	15.8116	283	CHURC1	0.768376	0	CD4&CD8	CD4&CD8
2.59632e-56	rs10137070	14	65396727	6370612	ILMN_1798177	14	65401520	T/C	C	15.8116	283	CHURC1	0.768044	0	CD4&CD8	CD4&CD8
2.59632e-56	rs2412065	14	65407657	6370612	ILMN_1798177	14	65401520	C/G	G	15.8116	283	CHURC1	0.767803	0	CD4&CD8	CD4&CD8
2.59632e-56	rs10132742	14	65386922	6370612	ILMN_1798177	14	65401520	C/T	T	15.8116	283	CHURC1	0.768044	0	CD4&CD8	CD4&CD8
2.59632e-56	rs10132396	14	65386367	6370612	ILMN_1798177	14	65401520	G/A	A	15.8116	283	CHURC1	0.768044	0	CD4&CD8	CD4&CD8
2.59632e-56	rs55934660	20	21262459	1940612	ILMN_2196479	20	21370334	T/C	T	15.8116	283	XRN2	0.768309	0	CD4&CD8	CD4&CD8
2.59632e-56	rs2147615	14	65392918	6370612	ILMN_1798177	14	65401520	G/A	A	15.8116	283	CHURC1	0.768044	0	CD4&CD8	CD4&CD8
2.59632e-56	rs73128953	20	21271737	1940612	ILMN_2196479	20	21370334	A/G	A	15.8116	283	XRN2	0.76826	0	CD4&CD8	CD4&CD8
2.59632e-56	rs73128969	20	21280821	1940612	ILMN_2196479	20	21370334	G/A	G	15.8116	283	XRN2	0.768293	0	CD4&CD8	CD4&CD8
2.59632e-56	rs73128965	20	21278649	1940612	ILMN_2196479	20	21370334	C/G	C	15.8116	283	XRN2	0.768289	0	CD4&CD8	CD4&CD8
2.59632e-56	rs73128966	20	21279983	1940612	ILMN_2196479	20	21370334	T/C	T	15.8116	283	XRN2	0.768292	0	CD4&CD8	CD4&CD8
2.59632e-56	rs73128960	20	21277361	1940612	ILMN_2196479	20	21370334	A/G	A	15.8116	283	XRN2	0.76802	0	CD4&CD8	CD4&CD8
2.59632e-56	rs10129479	14	65375180	6370612	ILMN_1798177	14	65401520	A/G	G	15.8116	283	CHURC1	0.768316	0	CD4&CD8	CD4&CD8
2.59632e-56	rs6745	14	65401695	6370612	ILMN_1798177	14	65401520	C/A	A	15.8116	283	CHURC1	0.768044	0	CD4&CD8	CD4&CD8
2.59632e-56	rs3949937	14	65393727	6370612	ILMN_1798177	14	65401520	A/G	G	15.8116	283	CHURC1	0.768044	0	CD4&CD8	CD4&CD8
2.59632e-56	rs17880380	14	65404899	6370612	ILMN_1798177	14	65401520	G/A	A	15.8116	283	CHURC1	0.767803	0	CD4&CD8	CD4&CD8
2.59632e-56	rs17881498	14	65404932	6370612	ILMN_1798177	14	65401520	A/G	G	15.8116	283	CHURC1	0.767803	0	CD4&CD8	CD4&CD8
2.59632e-56	rs4902333	14	65376086	6370612	ILMN_1798177	14	65401520	C/T	T	15.8116	283	CHURC1	0.768362	0	CD4&CD8	CD4&CD8
2.59632e-56	rs4902336	14	65387262	6370612	ILMN_1798177	14	65401520	C/T	T	15.8116	283	CHURC1	0.768044	0	CD4&CD8	CD4&CD8
2.59632e-56	rs4902337	14	65388468	6370612	ILMN_1798177	14	65401520	A/G	G	15.8116	283	CHURC1	0.768044	0	CD4&CD8	CD4&CD8
2.59632e-56	rs4902332	14	65375978	6370612	ILMN_1798177	14	65401520	C/T	T	15.8116	283	CHURC1	0.768362	0	CD4&CD8	CD4&CD8
2.59632e-56	rs4902338	14	65394068	6370612	ILMN_1798177	14	65401520	G/A	A	15.8116	283	CHURC1	0.768044	0	CD4&CD8	CD4&CD8
2.59632e-56	rs4902341	14	65395625	6370612	ILMN_1798177	14	65401520	T/A	A	15.8116	283	CHURC1	0.768044	0	CD4&CD8	CD4&CD8
2.59632e-56	rs4902340	14	65395381	6370612	ILMN_1798177	14	65401520	C/G	G	15.8116	283	CHURC1	0.768044	0	CD4&CD8	CD4&CD8
2.59632e-56	rs4902343	14	65396180	6370612	ILMN_1798177	14	65401520	C/G	G	15.8116	283	CHURC1	0.768044	0	CD4&CD8	CD4&CD8
2.59632e-56	rs4902346	14	65407160	6370612	ILMN_1798177	14	65401520	A/G	G	15.8116	283	CHURC1	0.767803	0	CD4&CD8	CD4&CD8
2.59632e-56	rs17736818	20	21262279	1940612	ILMN_2196479	20	21370334	C/A	C	15.8116	283	XRN2	0.768253	0	CD4&CD8	CD4&CD8
2.59632e-56	rs17736848	20	21278148	1940612	ILMN_2196479	20	21370334	A/G	A	15.8116	283	XRN2	0.768285	0	CD4&CD8	CD4&CD8
4.36769e-56	rs1860643	17	15879303	2000209	ILMN_3298167	17	15879969	C/T	T	-15.7784	283	ZSWIM7	-0.766864	0	CD4&CD8	CD4&CD8
4.36769e-56	rs10773822	12	131289107	7400343	ILMN_2344216	12	131274354	C/G	C	-15.7784	283	STX2	-0.766745	0	CD4&CD8	CD4&CD8
4.36769e-56	rs1106369	12	131300095	7400343	ILMN_2344216	12	131274354	C/A	C	-15.7784	283	STX2	-0.766826	0	CD4&CD8	CD4&CD8
4.36769e-56	rs10744482	12	131298195	7400343	ILMN_2344216	12	131274354	C/T	C	-15.7784	283	STX2	-0.766764	0	CD4&CD8	CD4&CD8
4.36769e-56	rs2779208	17	15871208	2000209	ILMN_3298167	17	15879969	T/C	C	-15.7784	283	ZSWIM7	-0.767214	0	CD4&CD8	CD4&CD8
4.36769e-56	rs880701	8	145577824	3130349	ILMN_1654545	8	145618501	G/C	G	-15.7784	283	CPSF1	-0.76725	0	CD4&CD8	CD4&CD8
4.36769e-56	rs4759793	12	131297238	7400343	ILMN_2344216	12	131274354	A/G	A	-15.7784	283	STX2	-0.766745	0	CD4&CD8	CD4&CD8
4.36769e-56	rs4759792	12	131296631	7400343	ILMN_2344216	12	131274354	G/A	G	-15.7784	283	STX2	-0.766745	0	CD4&CD8	CD4&CD8
4.36769e-56	rs4759795	12	131300900	7400343	ILMN_2344216	12	131274354	G/A	G	-15.7784	283	STX2	-0.766764	0	CD4&CD8	CD4&CD8
4.36769e-56	rs7301826	12	131291101	7400343	ILMN_2344216	12	131274354	C/T	C	-15.7784	283	STX2	-0.766745	0	CD4&CD8	CD4&CD8
7.38626e-56	rs10773819	12	131279022	7400343	ILMN_2344216	12	131274354	G/A	G	-15.7453	283	STX2	-0.765839	0	CD4&CD8	CD4&CD8
7.38626e-56	rs10848205	12	131280714	7400343	ILMN_2344216	12	131274354	T/C	T	-15.7453	283	STX2	-0.766008	0	CD4&CD8	CD4&CD8
7.38626e-56	rs4313195	8	145586285	3130349	ILMN_1654545	8	145618501	G/A	G	-15.7453	283	CPSF1	-0.765539	0	CD4&CD8	CD4&CD8
7.38626e-56	rs10734980	12	131294626	7400343	ILMN_2344216	12	131274354	T/C	T	-15.7453	283	STX2	-0.766291	0	CD4&CD8	CD4&CD8
7.38626e-56	rs2159643	17	15881816	2000209	ILMN_3298167	17	15879969	G/C	C	-15.7453	283	ZSWIM7	-0.76596	0	CD4&CD8	CD4&CD8
7.38626e-56	rs7838766	8	145586771	3130349	ILMN_1654545	8	145618501	G/A	G	-15.7453	283	CPSF1	-0.766273	0	CD4&CD8	CD4&CD8
7.40965e-56	rs1045288	11	237087	6860373	ILMN_1770733	11	214773	G/A	A	15.7453	283	RIC8A	0.766094	0	CD4&CD8	CD4&CD8
7.40965e-56	rs56233004	19	9537167	2810605	ILMN_1753782	19	9523375	C/A	A	15.7453	283	ZNF266	0.766379	0	CD4&CD8	CD4&CD8
7.40965e-56	rs1684054	15	65191396	5890564	ILMN_1813139	15	65250760	C/T	T	15.7453	283	ANKDD1A	0.766028	0	CD4&CD8	CD4&CD8
7.40965e-56	rs1684051	15	65198309	5890564	ILMN_1813139	15	65250760	C/G	G	15.7453	283	ANKDD1A	0.765859	0	CD4&CD8	CD4&CD8
7.40965e-56	rs1522745	15	65187857	5890564	ILMN_1813139	15	65250760	C/A	A	15.7453	283	ANKDD1A	0.765558	0	CD4&CD8	CD4&CD8
1.2438e-55	rs3817681	8	145582839	3130349	ILMN_1654545	8	145618501	C/T	C	-15.7123	283	CPSF1	-0.76454	0	CD4&CD8	CD4&CD8
1.2438e-55	rs880702	8	145577829	3130349	ILMN_1654545	8	145618501	C/A	C	-15.7123	283	CPSF1	-0.765326	0	CD4&CD8	CD4&CD8
1.2438e-55	rs1007246	12	131280130	7400343	ILMN_2344216	12	131274354	T/A	T	-15.7123	283	STX2	-0.76525	0	CD4&CD8	CD4&CD8
1.2438e-55	rs2272666	8	145580984	3130349	ILMN_1654545	8	145618501	G/A	G	-15.7123	283	CPSF1	-0.76454	0	CD4&CD8	CD4&CD8
1.2438e-55	rs2272664	8	145577999	3130349	ILMN_1654545	8	145618501	A/T	A	-15.7123	283	CPSF1	-0.765489	0	CD4&CD8	CD4&CD8
1.2438e-55	rs4759790	12	131296390	7400343	ILMN_2344216	12	131274354	T/G	T	-15.7123	283	STX2	-0.765328	0	CD4&CD8	CD4&CD8
1.2438e-55	rs2109632	17	15881728	2000209	ILMN_3298167	17	15879969	G/A	A	-15.7123	283	ZSWIM7	-0.764507	0	CD4&CD8	CD4&CD8
1.24773e-55	rs1628955	15	65187220	5890564	ILMN_1813139	15	65250760	C/T	T	15.7123	283	ANKDD1A	0.764887	0	CD4&CD8	CD4&CD8
1.24773e-55	rs28711703	19	9531425	2810605	ILMN_1753782	19	9523375	C/G	G	15.7123	283	ZNF266	0.765257	0	CD4&CD8	CD4&CD8
1.24773e-55	rs56232710	11	202072	6860373	ILMN_1770733	11	214773	A/G	A	15.7123	283	RIC8A	0.765093	0	CD4&CD8	CD4&CD8
1.24773e-55	rs10132858	14	65403978	6370612	ILMN_1798177	14	65401520	A/G	G	15.7123	283	CHURC1	0.764584	0	CD4&CD8	CD4&CD8
1.24773e-55	rs10133054	14	65404116	6370612	ILMN_1798177	14	65401520	C/G	G	15.7123	283	CHURC1	0.764584	0	CD4&CD8	CD4&CD8
1.24773e-55	rs7994229	13	33160705	990020	ILMN_1797893	13	33091277	A/C	A	15.7123	283	N4BP2L2	0.764562	0	CD4&CD8	CD4&CD8
1.24773e-55	rs9591143	13	33159438	990020	ILMN_1797893	13	33091277	T/C	T	15.7123	283	N4BP2L2	0.764562	0	CD4&CD8	CD4&CD8
1.24773e-55	rs4902345	14	65403904	6370612	ILMN_1798177	14	65401520	T/C	C	15.7123	283	CHURC1	0.764584	0	CD4&CD8	CD4&CD8
2.08563e-55	rs4619189	12	131313797	5910619	ILMN_1747775	12	131274539	T/C	T	-15.6795	283	STX2	-0.763559	0	CD4&CD8	CD4&CD8
2.08563e-55	rs2001483	12	131318645	5910619	ILMN_1747775	12	131274539	A/G	A	-15.6795	283	STX2	-0.763558	0	CD4&CD8	CD4&CD8
2.08563e-55	rs1609985	12	131320170	5910619	ILMN_1747775	12	131274539	T/C	T	-15.6795	283	STX2	-0.763944	0	CD4&CD8	CD4&CD8
2.08563e-55	rs8579	12	131274590	7400343	ILMN_2344216	12	131274354	G/A	G	-15.6795	283	STX2	-0.763839	0	CD4&CD8	CD4&CD8
2.08563e-55	rs1236	12	131274394	7400343	ILMN_2344216	12	131274354	A/T	A	-15.6795	283	STX2	-0.763536	0	CD4&CD8	CD4&CD8
2.08563e-55	rs4759523	12	131315412	5910619	ILMN_1747775	12	131274539	T/C	T	-15.6795	283	STX2	-0.763558	0	CD4&CD8	CD4&CD8
2.08563e-55	rs4759524	12	131315610	5910619	ILMN_1747775	12	131274539	G/A	G	-15.6795	283	STX2	-0.763558	0	CD4&CD8	CD4&CD8
2.09221e-55	rs112588700	13	33142797	990020	ILMN_1797893	13	33091277	G/A	G	15.6795	283	N4BP2L2	0.764177	0	CD4&CD8	CD4&CD8
2.09221e-55	rs1978438	19	9531393	2810605	ILMN_1753782	19	9523375	G/T	T	15.6795	283	ZNF266	0.763592	0	CD4&CD8	CD4&CD8
2.09221e-55	rs35817718	13	33141940	990020	ILMN_1797893	13	33091277	A/C	A	15.6795	283	N4BP2L2	0.764413	0	CD4&CD8	CD4&CD8
2.09221e-55	rs1794699	6	167393395	2850100	ILMN_1671565	6	167343095	C/G	G	15.6795	283	RNASET2	0.764368	0	CD4&CD8	CD4&CD8
2.09221e-55	rs9457247	6	167392174	2850100	ILMN_1671565	6	167343095	T/C	C	15.6795	283	RNASET2	0.764368	0	CD4&CD8	CD4&CD8
2.09221e-55	rs9459827	6	167392204	2850100	ILMN_1671565	6	167343095	T/A	A	15.6795	283	RNASET2	0.764368	0	CD4&CD8	CD4&CD8
2.09221e-55	rs12323184	13	33143248	990020	ILMN_1797893	13	33091277	A/T	A	15.6795	283	N4BP2L2	0.764177	0	CD4&CD8	CD4&CD8
2.09221e-55	rs3742320	13	33164418	990020	ILMN_1797893	13	33091277	A/G	A	15.6795	283	N4BP2L2	0.764177	0	CD4&CD8	CD4&CD8
2.09221e-55	rs2021658	13	33186457	990020	ILMN_1797893	13	33091277	A/G	A	15.6795	283	N4BP2L2	0.763934	0	CD4&CD8	CD4&CD8
2.09221e-55	rs7332115	13	33147548	990020	ILMN_1797893	13	33091277	G/T	G	15.6795	283	N4BP2L2	0.764177	0	CD4&CD8	CD4&CD8
2.09221e-55	rs7332763	13	33147888	990020	ILMN_1797893	13	33091277	G/T	G	15.6795	283	N4BP2L2	0.764177	0	CD4&CD8	CD4&CD8
2.09221e-55	rs7999125	13	33145995	990020	ILMN_1797893	13	33091277	A/G	A	15.6795	283	N4BP2L2	0.764177	0	CD4&CD8	CD4&CD8
2.09221e-55	rs7992980	13	33181142	990020	ILMN_1797893	13	33091277	C/T	C	15.6795	283	N4BP2L2	0.764058	0	CD4&CD8	CD4&CD8
2.09221e-55	rs9595905	13	33183403	990020	ILMN_1797893	13	33091277	A/G	A	15.6795	283	N4BP2L2	0.764028	0	CD4&CD8	CD4&CD8
2.09221e-55	rs9595908	13	33184288	990020	ILMN_1797893	13	33091277	C/T	C	15.6795	283	N4BP2L2	0.763841	0	CD4&CD8	CD4&CD8
2.09221e-55	rs9595893	13	33175793	990020	ILMN_1797893	13	33091277	T/G	T	15.6795	283	N4BP2L2	0.764118	0	CD4&CD8	CD4&CD8
2.09221e-55	rs9591165	13	33185153	990020	ILMN_1797893	13	33091277	A/G	A	15.6795	283	N4BP2L2	0.763765	0	CD4&CD8	CD4&CD8
2.09221e-55	rs9591134	13	33148216	990020	ILMN_1797893	13	33091277	A/T	A	15.6795	283	N4BP2L2	0.764177	0	CD4&CD8	CD4&CD8
2.09221e-55	rs9591145	13	33161459	990020	ILMN_1797893	13	33091277	T/G	T	15.6795	283	N4BP2L2	0.764177	0	CD4&CD8	CD4&CD8
2.09221e-55	rs718444	13	33147052	990020	ILMN_1797893	13	33091277	T/C	T	15.6795	283	N4BP2L2	0.764177	0	CD4&CD8	CD4&CD8
2.09221e-55	rs1743441	6	167404689	2850100	ILMN_1671565	6	167343095	G/A	A	15.6795	283	RNASET2	0.763954	0	CD4&CD8	CD4&CD8
3.4935e-55	rs2779207	17	15870401	2000209	ILMN_3298167	17	15879969	A/T	T	-15.6467	283	ZSWIM7	-0.763291	0	CD4&CD8	CD4&CD8
3.50449e-55	rs810781	20	21447889	1940612	ILMN_2196479	20	21370334	C/A	C	15.6467	283	XRN2	0.763146	0	CD4&CD8	CD4&CD8
3.50449e-55	rs1684034	15	65184866	5890564	ILMN_1813139	15	65250760	C/A	A	15.6467	283	ANKDD1A	0.762579	0	CD4&CD8	CD4&CD8
5.84544e-55	rs10773822	12	131289107	5910619	ILMN_1747775	12	131274539	C/G	C	-15.614	283	STX2	-0.76232	0	CD4&CD8	CD4&CD8
5.84544e-55	rs10848205	12	131280714	5910619	ILMN_1747775	12	131274539	T/C	T	-15.614	283	STX2	-0.761592	0	CD4&CD8	CD4&CD8
5.84544e-55	rs1106369	12	131300095	5910619	ILMN_1747775	12	131274539	C/A	C	-15.614	283	STX2	-0.762287	0	CD4&CD8	CD4&CD8
5.84544e-55	rs10744482	12	131298195	5910619	ILMN_1747775	12	131274539	C/T	C	-15.614	283	STX2	-0.762253	0	CD4&CD8	CD4&CD8
5.84544e-55	rs10734980	12	131294626	5910619	ILMN_1747775	12	131274539	T/C	T	-15.614	283	STX2	-0.761984	0	CD4&CD8	CD4&CD8
5.84544e-55	rs4759793	12	131297238	5910619	ILMN_1747775	12	131274539	A/G	A	-15.614	283	STX2	-0.76232	0	CD4&CD8	CD4&CD8
5.84544e-55	rs4759792	12	131296631	5910619	ILMN_1747775	12	131274539	G/A	G	-15.614	283	STX2	-0.76232	0	CD4&CD8	CD4&CD8
5.84544e-55	rs4759795	12	131300900	5910619	ILMN_1747775	12	131274539	G/A	G	-15.614	283	STX2	-0.762253	0	CD4&CD8	CD4&CD8
5.84544e-55	rs7301826	12	131291101	5910619	ILMN_1747775	12	131274539	C/T	C	-15.614	283	STX2	-0.76232	0	CD4&CD8	CD4&CD8
5.8638e-55	rs1044059	6	167369897	2850100	ILMN_1671565	6	167343095	C/A	A	15.614	283	RNASET2	0.76195	0	CD4&CD8	CD4&CD8
5.8638e-55	rs2769355	6	167380493	2850100	ILMN_1671565	6	167343095	G/A	A	15.614	283	RNASET2	0.761556	0	CD4&CD8	CD4&CD8
5.8638e-55	rs2769347	6	167371737	2850100	ILMN_1671565	6	167343095	T/A	A	15.614	283	RNASET2	0.761604	0	CD4&CD8	CD4&CD8
5.8638e-55	rs2769349	6	167374119	2850100	ILMN_1671565	6	167343095	G/A	A	15.614	283	RNASET2	0.762169	0	CD4&CD8	CD4&CD8
5.8638e-55	rs2769354	6	167379771	2850100	ILMN_1671565	6	167343095	G/T	T	15.614	283	RNASET2	0.761596	0	CD4&CD8	CD4&CD8
5.8638e-55	rs4710147	6	167374239	2850100	ILMN_1671565	6	167343095	G/A	A	15.614	283	RNASET2	0.762125	0	CD4&CD8	CD4&CD8
5.8638e-55	rs1719273	15	65184492	5890564	ILMN_1813139	15	65250760	A/C	C	15.614	283	ANKDD1A	0.76245	0	CD4&CD8	CD4&CD8
5.8638e-55	rs1187530	6	167376812	2850100	ILMN_1671565	6	167343095	C/T	T	15.614	283	RNASET2	0.761961	0	CD4&CD8	CD4&CD8
5.8638e-55	rs726025	20	21267360	1940612	ILMN_2196479	20	21370334	T/C	T	15.614	283	XRN2	0.761656	0	CD4&CD8	CD4&CD8
5.8638e-55	rs726026	20	21267106	1940612	ILMN_2196479	20	21370334	C/G	C	15.614	283	XRN2	0.761656	0	CD4&CD8	CD4&CD8
5.8638e-55	rs2149091	6	167372786	2850100	ILMN_1671565	6	167343095	C/T	T	15.614	283	RNASET2	0.761966	0	CD4&CD8	CD4&CD8
5.8638e-55	rs2149092	6	167372978	2850100	ILMN_1671565	6	167343095	C/T	T	15.614	283	RNASET2	0.76204	0	CD4&CD8	CD4&CD8
5.8638e-55	rs2149090	6	167372764	2850100	ILMN_1671565	6	167343095	T/C	C	15.614	283	RNASET2	0.761966	0	CD4&CD8	CD4&CD8
5.8638e-55	rs2757047	6	167374489	2850100	ILMN_1671565	6	167343095	C/T	T	15.614	283	RNASET2	0.762017	0	CD4&CD8	CD4&CD8
5.8638e-55	rs2757046	6	167374353	2850100	ILMN_1671565	6	167343095	C/T	T	15.614	283	RNASET2	0.762033	0	CD4&CD8	CD4&CD8
5.8638e-55	rs2757054	6	167380501	2850100	ILMN_1671565	6	167343095	A/G	G	15.614	283	RNASET2	0.761556	0	CD4&CD8	CD4&CD8
5.8638e-55	rs2757052	6	167380174	2850100	ILMN_1671565	6	167343095	T/C	C	15.614	283	RNASET2	0.761598	0	CD4&CD8	CD4&CD8
5.8638e-55	rs1819333	6	167373547	2850100	ILMN_1671565	6	167343095	T/G	G	15.614	283	RNASET2	0.762098	0	CD4&CD8	CD4&CD8
5.8638e-55	rs2013815	6	167373812	2850100	ILMN_1671565	6	167343095	T/A	A	15.614	283	RNASET2	0.76213	0	CD4&CD8	CD4&CD8
5.8638e-55	rs1590257	6	167377782	2850100	ILMN_1671565	6	167343095	G/T	T	15.614	283	RNASET2	0.761839	0	CD4&CD8	CD4&CD8
5.8638e-55	rs6939196	6	167378988	2850100	ILMN_1671565	6	167343095	C/T	T	15.614	283	RNASET2	0.761676	0	CD4&CD8	CD4&CD8
9.7398e-55	rs10773819	12	131279022	5910619	ILMN_1747775	12	131274539	G/A	G	-15.5814	283	STX2	-0.761425	0	CD4&CD8	CD4&CD8
9.7398e-55	rs1007246	12	131280130	5910619	ILMN_1747775	12	131274539	T/A	T	-15.5814	283	STX2	-0.761344	0	CD4&CD8	CD4&CD8
9.7398e-55	rs4759790	12	131296390	5910619	ILMN_1747775	12	131274539	T/G	T	-15.5814	283	STX2	-0.761262	0	CD4&CD8	CD4&CD8
9.77032e-55	rs430477	6	167389851	2850100	ILMN_1671565	6	167343095	C/T	T	15.5814	283	RNASET2	0.761364	0	CD4&CD8	CD4&CD8
9.77032e-55	rs430293	6	167404958	2850100	ILMN_1671565	6	167343095	G/A	A	15.5814	283	RNASET2	0.760709	0	CD4&CD8	CD4&CD8
9.77032e-55	rs430145	6	167410369	2850100	ILMN_1671565	6	167343095	T/C	C	15.5814	283	RNASET2	0.760556	0	CD4&CD8	CD4&CD8
9.77032e-55	rs434093	6	167382449	2850100	ILMN_1671565	6	167343095	C/T	T	15.5814	283	RNASET2	0.761341	0	CD4&CD8	CD4&CD8
9.77032e-55	rs433191	6	167409662	2850100	ILMN_1671565	6	167343095	A/T	T	15.5814	283	RNASET2	0.760759	0	CD4&CD8	CD4&CD8
9.77032e-55	rs439237	6	167391392	2850100	ILMN_1671565	6	167343095	G/A	A	15.5814	283	RNASET2	0.761364	0	CD4&CD8	CD4&CD8
9.77032e-55	rs436707	6	167388843	2850100	ILMN_1671565	6	167343095	C/T	T	15.5814	283	RNASET2	0.761341	0	CD4&CD8	CD4&CD8
9.77032e-55	rs436625	6	167398345	2850100	ILMN_1671565	6	167343095	A/C	C	15.5814	283	RNASET2	0.760709	0	CD4&CD8	CD4&CD8
9.77032e-55	rs12916644	15	65181018	5890564	ILMN_1813139	15	65250760	C/G	G	15.5814	283	ANKDD1A	0.760867	0	CD4&CD8	CD4&CD8
9.77032e-55	rs1620933	6	167394243	2850100	ILMN_1671565	6	167343095	G/A	A	15.5814	283	RNASET2	0.761364	0	CD4&CD8	CD4&CD8
9.77032e-55	rs365189	6	167384545	2850100	ILMN_1671565	6	167343095	A/G	G	15.5814	283	RNASET2	0.761341	0	CD4&CD8	CD4&CD8
9.77032e-55	rs364283	6	167383750	2850100	ILMN_1671565	6	167343095	T/C	C	15.5814	283	RNASET2	0.761341	0	CD4&CD8	CD4&CD8
9.77032e-55	rs1211447	6	167381979	2850100	ILMN_1671565	6	167343095	T/C	C	15.5814	283	RNASET2	0.761341	0	CD4&CD8	CD4&CD8
9.77032e-55	rs10083285	13	33131342	990020	ILMN_1797893	13	33091277	G/A	G	15.5814	283	N4BP2L2	0.760728	0	CD4&CD8	CD4&CD8
9.77032e-55	rs932644	6	167404187	2850100	ILMN_1671565	6	167343095	C/A	A	15.5814	283	RNASET2	0.760709	0	CD4&CD8	CD4&CD8
9.77032e-55	rs422562	6	167406318	2850100	ILMN_1671565	6	167343095	G/A	A	15.5814	283	RNASET2	0.760709	0	CD4&CD8	CD4&CD8
9.77032e-55	rs422094	6	167397033	2850100	ILMN_1671565	6	167343095	G/C	C	15.5814	283	RNASET2	0.760851	0	CD4&CD8	CD4&CD8
9.77032e-55	rs422780	6	167406209	2850100	ILMN_1671565	6	167343095	G/A	A	15.5814	283	RNASET2	0.760709	0	CD4&CD8	CD4&CD8
9.77032e-55	rs421214	6	167396629	2850100	ILMN_1671565	6	167343095	G/A	A	15.5814	283	RNASET2	0.760953	0	CD4&CD8	CD4&CD8
9.77032e-55	rs424185	6	167410907	2850100	ILMN_1671565	6	167343095	T/C	C	15.5814	283	RNASET2	0.760532	0	CD4&CD8	CD4&CD8
9.77032e-55	rs425039	6	167410527	2850100	ILMN_1671565	6	167343095	T/C	C	15.5814	283	RNASET2	0.760827	0	CD4&CD8	CD4&CD8
9.77032e-55	rs429083	6	167383972	2850100	ILMN_1671565	6	167343095	C/T	T	15.5814	283	RNASET2	0.761341	0	CD4&CD8	CD4&CD8
9.77032e-55	rs377753	6	167389496	2850100	ILMN_1671565	6	167343095	T/A	A	15.5814	283	RNASET2	0.761364	0	CD4&CD8	CD4&CD8
9.77032e-55	rs377232	6	167409638	2850100	ILMN_1671565	6	167343095	A/C	C	15.5814	283	RNASET2	0.760532	0	CD4&CD8	CD4&CD8
9.77032e-55	rs376551	6	167384923	2850100	ILMN_1671565	6	167343095	A/G	G	15.5814	283	RNASET2	0.761341	0	CD4&CD8	CD4&CD8
9.77032e-55	rs376574	6	167389956	2850100	ILMN_1671565	6	167343095	T/A	A	15.5814	283	RNASET2	0.761364	0	CD4&CD8	CD4&CD8
9.77032e-55	rs376097	6	167410878	2850100	ILMN_1671565	6	167343095	G/A	A	15.5814	283	RNASET2	0.760532	0	CD4&CD8	CD4&CD8
9.77032e-55	rs10946198	6	167404432	2850100	ILMN_1671565	6	167343095	T/C	C	15.5814	283	RNASET2	0.760709	0	CD4&CD8	CD4&CD8
9.77032e-55	rs453184	6	167387404	2850100	ILMN_1671565	6	167343095	C/A	A	15.5814	283	RNASET2	0.761341	0	CD4&CD8	CD4&CD8
9.77032e-55	rs385113	6	167403971	2850100	ILMN_1671565	6	167343095	G/A	A	15.5814	283	RNASET2	0.760709	0	CD4&CD8	CD4&CD8
9.77032e-55	rs385863	6	167386615	2850100	ILMN_1671565	6	167343095	G/C	C	15.5814	283	RNASET2	0.761195	0	CD4&CD8	CD4&CD8
9.77032e-55	rs387733	6	167409771	2850100	ILMN_1671565	6	167343095	G/A	A	15.5814	283	RNASET2	0.760532	0	CD4&CD8	CD4&CD8
9.77032e-55	rs386548	6	167385533	2850100	ILMN_1671565	6	167343095	A/T	T	15.5814	283	RNASET2	0.761341	0	CD4&CD8	CD4&CD8
9.77032e-55	rs388406	6	167409562	2850100	ILMN_1671565	6	167343095	G/A	A	15.5814	283	RNASET2	0.760532	0	CD4&CD8	CD4&CD8
9.77032e-55	rs393727	6	167398632	2850100	ILMN_1671565	6	167343095	A/T	T	15.5814	283	RNASET2	0.760709	0	CD4&CD8	CD4&CD8
9.77032e-55	rs394522	6	167398071	2850100	ILMN_1671565	6	167343095	C/A	A	15.5814	283	RNASET2	0.760709	0	CD4&CD8	CD4&CD8
9.77032e-55	rs443570	6	167389925	2850100	ILMN_1671565	6	167343095	A/G	G	15.5814	283	RNASET2	0.761364	0	CD4&CD8	CD4&CD8
9.77032e-55	rs393558	6	167397750	2850100	ILMN_1671565	6	167343095	C/A	A	15.5814	283	RNASET2	0.760709	0	CD4&CD8	CD4&CD8
9.77032e-55	rs17102298	14	65376736	6370612	ILMN_1798177	14	65401520	C/T	T	15.5814	283	CHURC1	0.760619	0	CD4&CD8	CD4&CD8
9.77032e-55	rs397713	6	167386714	2850100	ILMN_1671565	6	167343095	A/G	G	15.5814	283	RNASET2	0.761341	0	CD4&CD8	CD4&CD8
9.77032e-55	rs1794700	6	167389103	2850100	ILMN_1671565	6	167343095	T/C	C	15.5814	283	RNASET2	0.761364	0	CD4&CD8	CD4&CD8
9.77032e-55	rs1794697	6	167395410	2850100	ILMN_1671565	6	167343095	T/C	C	15.5814	283	RNASET2	0.761228	0	CD4&CD8	CD4&CD8
9.77032e-55	rs1794694	6	167404751	2850100	ILMN_1671565	6	167343095	C/T	T	15.5814	283	RNASET2	0.760709	0	CD4&CD8	CD4&CD8
9.77032e-55	rs1794693	6	167405670	2850100	ILMN_1671565	6	167343095	C/T	T	15.5814	283	RNASET2	0.760709	0	CD4&CD8	CD4&CD8
9.77032e-55	rs448060	6	167382622	2850100	ILMN_1671565	6	167343095	G/A	A	15.5814	283	RNASET2	0.761341	0	CD4&CD8	CD4&CD8
9.77032e-55	rs447042	6	167405435	2850100	ILMN_1671565	6	167343095	T/C	C	15.5814	283	RNASET2	0.760709	0	CD4&CD8	CD4&CD8
9.77032e-55	rs1187532	6	167382020	2850100	ILMN_1671565	6	167343095	A/G	G	15.5814	283	RNASET2	0.761341	0	CD4&CD8	CD4&CD8
9.77032e-55	rs2149085	6	167371110	2850100	ILMN_1671565	6	167343095	T/C	C	15.5814	283	RNASET2	0.761076	0	CD4&CD8	CD4&CD8
9.77032e-55	rs2149083	6	167370971	2850100	ILMN_1671565	6	167343095	G/C	C	15.5814	283	RNASET2	0.761034	0	CD4&CD8	CD4&CD8
9.77032e-55	rs2015864	6	167381476	2850100	ILMN_1671565	6	167343095	T/C	C	15.5814	283	RNASET2	0.761341	0	CD4&CD8	CD4&CD8
9.77032e-55	rs2757050	6	167377165	2850100	ILMN_1671565	6	167343095	G/T	T	15.5814	283	RNASET2	0.761265	0	CD4&CD8	CD4&CD8
9.77032e-55	rs5020533	6	167394177	2850100	ILMN_1671565	6	167343095	C/T	T	15.5814	283	RNASET2	0.761364	0	CD4&CD8	CD4&CD8
9.77032e-55	rs415987	6	167395375	2850100	ILMN_1671565	6	167343095	A/G	G	15.5814	283	RNASET2	0.760939	0	CD4&CD8	CD4&CD8
9.77032e-55	rs415842	6	167406681	2850100	ILMN_1671565	6	167343095	A/G	G	15.5814	283	RNASET2	0.760709	0	CD4&CD8	CD4&CD8
9.77032e-55	rs415890	6	167406633	2850100	ILMN_1671565	6	167343095	C/G	G	15.5814	283	RNASET2	0.760709	0	CD4&CD8	CD4&CD8
9.77032e-55	rs416131	6	167406544	2850100	ILMN_1671565	6	167343095	T/G	G	15.5814	283	RNASET2	0.760709	0	CD4&CD8	CD4&CD8
9.77032e-55	rs2687522	15	65180363	5890564	ILMN_1813139	15	65250760	C/T	T	15.5814	283	ANKDD1A	0.760649	0	CD4&CD8	CD4&CD8
9.77032e-55	rs413232	6	167400972	2850100	ILMN_1671565	6	167343095	A/G	G	15.5814	283	RNASET2	0.760678	0	CD4&CD8	CD4&CD8
9.77032e-55	rs1743440	6	167404606	2850100	ILMN_1671565	6	167343095	A/G	G	15.5814	283	RNASET2	0.760709	0	CD4&CD8	CD4&CD8
9.77032e-55	rs1743439	6	167393407	2850100	ILMN_1671565	6	167343095	T/C	C	15.5814	283	RNASET2	0.761364	0	CD4&CD8	CD4&CD8
9.77032e-55	rs407515	6	167407544	2850100	ILMN_1671565	6	167343095	C/G	G	15.5814	283	RNASET2	0.760556	0	CD4&CD8	CD4&CD8
9.77032e-55	rs406095	6	167409087	2850100	ILMN_1671565	6	167343095	T/C	C	15.5814	283	RNASET2	0.760556	0	CD4&CD8	CD4&CD8
9.77032e-55	rs409356	6	167405226	2850100	ILMN_1671565	6	167343095	A/T	T	15.5814	283	RNASET2	0.760709	0	CD4&CD8	CD4&CD8
9.77032e-55	rs408918	6	167399282	2850100	ILMN_1671565	6	167343095	T/G	G	15.5814	283	RNASET2	0.760709	0	CD4&CD8	CD4&CD8
9.77032e-55	rs408087	6	167398952	2850100	ILMN_1671565	6	167343095	T/C	C	15.5814	283	RNASET2	0.760709	0	CD4&CD8	CD4&CD8
9.77032e-55	rs408040	6	167398903	2850100	ILMN_1671565	6	167343095	T/A	A	15.5814	283	RNASET2	0.760709	0	CD4&CD8	CD4&CD8
9.77032e-55	rs402749	6	167386104	2850100	ILMN_1671565	6	167343095	T/C	C	15.5814	283	RNASET2	0.761341	0	CD4&CD8	CD4&CD8
9.77032e-55	rs10400915	15	65181141	5890564	ILMN_1813139	15	65250760	G/A	A	15.5814	283	ANKDD1A	0.760932	0	CD4&CD8	CD4&CD8
9.77032e-55	rs402191	6	167405553	2850100	ILMN_1671565	6	167343095	C/T	T	15.5814	283	RNASET2	0.760709	0	CD4&CD8	CD4&CD8
9.77032e-55	rs405553	6	167395058	2850100	ILMN_1671565	6	167343095	G/A	A	15.5814	283	RNASET2	0.760554	0	CD4&CD8	CD4&CD8
9.77032e-55	rs400837	6	167411008	2850100	ILMN_1671565	6	167343095	C/T	T	15.5814	283	RNASET2	0.760556	0	CD4&CD8	CD4&CD8
9.77032e-55	rs400176	6	167406238	2850100	ILMN_1671565	6	167343095	C/T	T	15.5814	283	RNASET2	0.760709	0	CD4&CD8	CD4&CD8
9.77032e-55	rs400063	6	167386592	2850100	ILMN_1671565	6	167343095	T/C	C	15.5814	283	RNASET2	0.761341	0	CD4&CD8	CD4&CD8
1.62115e-54	rs430097	6	167405073	2850100	ILMN_1671565	6	167343095	G/A	A	15.5489	283	RNASET2	0.760452	0	CD4&CD8	CD4&CD8
1.62115e-54	rs9315167	13	33069188	990020	ILMN_1797893	13	33091277	T/C	T	15.5489	283	N4BP2L2	0.759685	0	CD4&CD8	CD4&CD8
1.62115e-54	rs11839309	13	33047990	990020	ILMN_1797893	13	33091277	G/A	G	15.5489	283	N4BP2L2	0.759641	0	CD4&CD8	CD4&CD8
1.62115e-54	rs239935	6	167411788	2850100	ILMN_1671565	6	167343095	A/G	G	15.5489	283	RNASET2	0.760411	0	CD4&CD8	CD4&CD8
1.62115e-54	rs4941612	13	33123928	990020	ILMN_1797893	13	33091277	T/C	T	15.5489	283	N4BP2L2	0.759722	0	CD4&CD8	CD4&CD8
1.62115e-54	rs422694	6	167406074	2850100	ILMN_1671565	6	167343095	T/G	G	15.5489	283	RNASET2	0.759598	0	CD4&CD8	CD4&CD8
1.62115e-54	rs35193668	13	33092929	990020	ILMN_1797893	13	33091277	T/C	T	15.5489	283	N4BP2L2	0.759722	0	CD4&CD8	CD4&CD8
1.62115e-54	rs12429688	13	33146212	990020	ILMN_1797893	13	33091277	T/G	T	15.5489	283	N4BP2L2	0.759722	0	CD4&CD8	CD4&CD8
1.62115e-54	rs10946199	6	167404492	2850100	ILMN_1671565	6	167343095	A/G	G	15.5489	283	RNASET2	0.760418	0	CD4&CD8	CD4&CD8
1.62115e-54	rs7143432	14	65379146	6370612	ILMN_1798177	14	65401520	A/C	C	15.5489	283	CHURC1	0.760363	0	CD4&CD8	CD4&CD8
1.62115e-54	rs2239748	13	33101817	990020	ILMN_1797893	13	33091277	T/C	T	15.5489	283	N4BP2L2	0.759722	0	CD4&CD8	CD4&CD8
1.62115e-54	rs35555940	13	33067112	990020	ILMN_1797893	13	33091277	A/T	A	15.5489	283	N4BP2L2	0.759685	0	CD4&CD8	CD4&CD8
1.62115e-54	rs12323101	13	33143406	990020	ILMN_1797893	13	33091277	A/G	A	15.5489	283	N4BP2L2	0.759722	0	CD4&CD8	CD4&CD8
1.62115e-54	rs12323094	13	33143364	990020	ILMN_1797893	13	33091277	T/C	T	15.5489	283	N4BP2L2	0.759722	0	CD4&CD8	CD4&CD8
1.62115e-54	rs11246029	11	236473	6860373	ILMN_1770733	11	214773	T/C	C	15.5489	283	RIC8A	0.759791	0	CD4&CD8	CD4&CD8
1.62115e-54	rs7328733	13	33126737	990020	ILMN_1797893	13	33091277	C/A	C	15.5489	283	N4BP2L2	0.759722	0	CD4&CD8	CD4&CD8
1.62115e-54	rs7998440	13	33125206	990020	ILMN_1797893	13	33091277	A/G	A	15.5489	283	N4BP2L2	0.759695	0	CD4&CD8	CD4&CD8
1.62115e-54	rs34916533	13	33074674	990020	ILMN_1797893	13	33091277	A/C	A	15.5489	283	N4BP2L2	0.759722	0	CD4&CD8	CD4&CD8
1.62115e-54	rs7991314	13	33126074	990020	ILMN_1797893	13	33091277	C/T	C	15.5489	283	N4BP2L2	0.759722	0	CD4&CD8	CD4&CD8
1.62115e-54	rs9337	13	33091241	990020	ILMN_1797893	13	33091277	C/G	C	15.5489	283	N4BP2L2	0.759722	0	CD4&CD8	CD4&CD8
1.62115e-54	rs4238397	15	65179164	5890564	ILMN_1813139	15	65250760	T/C	C	15.5489	283	ANKDD1A	0.759898	0	CD4&CD8	CD4&CD8
1.62115e-54	rs9595902	13	33181669	990020	ILMN_1797893	13	33091277	A/G	A	15.5489	283	N4BP2L2	0.760042	0	CD4&CD8	CD4&CD8
1.62115e-54	rs9595903	13	33182140	990020	ILMN_1797893	13	33091277	A/G	A	15.5489	283	N4BP2L2	0.760086	0	CD4&CD8	CD4&CD8
1.62115e-54	rs9595628	13	33065158	990020	ILMN_1797893	13	33091277	C/T	C	15.5489	283	N4BP2L2	0.759685	0	CD4&CD8	CD4&CD8
1.62115e-54	rs9595630	13	33065443	990020	ILMN_1797893	13	33091277	G/T	G	15.5489	283	N4BP2L2	0.759685	0	CD4&CD8	CD4&CD8
1.62115e-54	rs9595617	13	33057345	990020	ILMN_1797893	13	33091277	T/G	T	15.5489	283	N4BP2L2	0.759685	0	CD4&CD8	CD4&CD8
1.62115e-54	rs9595624	13	33060570	990020	ILMN_1797893	13	33091277	C/T	C	15.5489	283	N4BP2L2	0.759685	0	CD4&CD8	CD4&CD8
1.62115e-54	rs9595595	13	33047815	990020	ILMN_1797893	13	33091277	G/T	G	15.5489	283	N4BP2L2	0.759669	0	CD4&CD8	CD4&CD8
1.62115e-54	rs9595877	13	33163649	990020	ILMN_1797893	13	33091277	G/A	G	15.5489	283	N4BP2L2	0.759722	0	CD4&CD8	CD4&CD8
1.62115e-54	rs9595795	13	33122795	990020	ILMN_1797893	13	33091277	C/T	C	15.5489	283	N4BP2L2	0.759722	0	CD4&CD8	CD4&CD8
1.62115e-54	rs9591180	13	33197001	990020	ILMN_1797893	13	33091277	G/C	G	15.5489	283	N4BP2L2	0.759645	0	CD4&CD8	CD4&CD8
1.62115e-54	rs8000071	13	33125373	990020	ILMN_1797893	13	33091277	G/C	G	15.5489	283	N4BP2L2	0.759722	0	CD4&CD8	CD4&CD8
2.67873e-54	rs2535614	17	15881740	2000209	ILMN_3298167	17	15879969	C/T	T	-15.5164	283	ZSWIM7	-0.758667	0	CD4&CD8	CD4&CD8
2.67873e-54	rs2779210	17	15875147	2000209	ILMN_3298167	17	15879969	A/G	G	-15.5164	283	ZSWIM7	-0.759001	0	CD4&CD8	CD4&CD8
2.67873e-54	rs8579	12	131274590	5910619	ILMN_1747775	12	131274539	G/A	G	-15.5164	283	STX2	-0.759073	0	CD4&CD8	CD4&CD8
2.67873e-54	rs1236	12	131274394	5910619	ILMN_1747775	12	131274539	A/T	A	-15.5164	283	STX2	-0.758784	0	CD4&CD8	CD4&CD8
2.68709e-54	rs11840502	13	33198709	990020	ILMN_1797893	13	33091277	A/G	A	15.5164	283	N4BP2L2	0.759081	0	CD4&CD8	CD4&CD8
2.68709e-54	rs86755	6	167403108	2850100	ILMN_1671565	6	167343095	C/T	T	15.5164	283	RNASET2	0.759076	0	CD4&CD8	CD4&CD8
2.68709e-54	rs428805	6	167403132	2850100	ILMN_1671565	6	167343095	A/C	C	15.5164	283	RNASET2	0.759449	0	CD4&CD8	CD4&CD8
2.68709e-54	rs382009	6	167403121	2850100	ILMN_1671565	6	167343095	C/G	G	15.5164	283	RNASET2	0.759449	0	CD4&CD8	CD4&CD8
2.68709e-54	rs4710161	6	167409374	2850100	ILMN_1671565	6	167343095	C/T	T	15.5164	283	RNASET2	0.759133	0	CD4&CD8	CD4&CD8
2.68709e-54	rs7144811	14	65379147	6370612	ILMN_1798177	14	65401520	T/C	C	15.5164	283	CHURC1	0.759104	0	CD4&CD8	CD4&CD8
2.68709e-54	rs442298	6	167389452	2850100	ILMN_1671565	6	167343095	C/G	G	15.5164	283	RNASET2	0.759127	0	CD4&CD8	CD4&CD8
2.68709e-54	rs444210	6	167390242	2850100	ILMN_1671565	6	167343095	G/A	A	15.5164	283	RNASET2	0.758791	0	CD4&CD8	CD4&CD8
2.68709e-54	rs146095355	13	33179627	990020	ILMN_1797893	13	33091277	G/A	G	15.5164	283	N4BP2L2	0.758609	0	CD4&CD8	CD4&CD8
2.68709e-54	rs7318297	13	33137972	990020	ILMN_1797893	13	33091277	A/G	A	15.5164	283	N4BP2L2	0.758853	0	CD4&CD8	CD4&CD8
2.68709e-54	rs9591001	13	33042870	990020	ILMN_1797893	13	33091277	A/G	A	15.5164	283	N4BP2L2	0.758753	0	CD4&CD8	CD4&CD8
2.68709e-54	rs4902335	14	65385898	6370612	ILMN_1798177	14	65401520	A/G	G	15.5164	283	CHURC1	0.758715	0	CD4&CD8	CD4&CD8
4.44927e-54	rs364451	6	167384756	2850100	ILMN_1671565	6	167343095	A/G	G	15.4841	283	RNASET2	0.758281	0	CD4&CD8	CD4&CD8
4.44927e-54	rs10142379	14	65354946	6370612	ILMN_1798177	14	65401520	A/G	G	15.4841	283	CHURC1	0.75774	0	CD4&CD8	CD4&CD8
4.44927e-54	rs7328939	13	33126848	990020	ILMN_1797893	13	33091277	G/A	G	15.4841	283	N4BP2L2	0.758473	0	CD4&CD8	CD4&CD8
4.44927e-54	rs9348211	6	167375173	2850100	ILMN_1671565	6	167343095	G/C	C	15.4841	283	RNASET2	0.75755	0	CD4&CD8	CD4&CD8
4.44927e-54	rs414437	6	167396119	2850100	ILMN_1671565	6	167343095	G/A	A	15.4841	283	RNASET2	0.75789	0	CD4&CD8	CD4&CD8
7.33657e-54	rs11667878	19	9528265	2810605	ILMN_1753782	19	9523375	T/C	C	15.4519	283	ZNF266	0.757202	0	CD4&CD8	CD4&CD8
7.33657e-54	rs2769352	6	167378619	2850100	ILMN_1671565	6	167343095	A/G	G	15.4519	283	RNASET2	0.757307	0	CD4&CD8	CD4&CD8
7.33657e-54	rs389946	6	167407268	2850100	ILMN_1671565	6	167343095	C/T	T	15.4519	283	RNASET2	0.757115	0	CD4&CD8	CD4&CD8
7.33657e-54	rs444988	6	167389674	2850100	ILMN_1671565	6	167343095	T/A	A	15.4519	283	RNASET2	0.75685	0	CD4&CD8	CD4&CD8
7.33657e-54	rs398278	6	167388169	2850100	ILMN_1671565	6	167343095	G/A	A	15.4519	283	RNASET2	0.756827	0	CD4&CD8	CD4&CD8
7.33657e-54	rs1794696	6	167396174	2850100	ILMN_1671565	6	167343095	C/T	T	15.4519	283	RNASET2	0.756603	0	CD4&CD8	CD4&CD8
7.33657e-54	rs10144942	14	65355042	6370612	ILMN_1798177	14	65401520	G/A	A	15.4519	283	CHURC1	0.757177	0	CD4&CD8	CD4&CD8
7.33657e-54	rs7335710	13	33135424	990020	ILMN_1797893	13	33091277	T/C	T	15.4519	283	N4BP2L2	0.757233	0	CD4&CD8	CD4&CD8
7.33657e-54	rs2149093	6	167373045	2850100	ILMN_1671565	6	167343095	T/C	C	15.4519	283	RNASET2	0.757438	0	CD4&CD8	CD4&CD8
7.33657e-54	rs2757042	6	167371234	2850100	ILMN_1671565	6	167343095	A/T	T	15.4519	283	RNASET2	0.756931	0	CD4&CD8	CD4&CD8
7.33657e-54	rs9281	14	65399291	6370612	ILMN_1798177	14	65401520	A/G	G	15.4519	283	CHURC1	0.757113	0	CD4&CD8	CD4&CD8
7.33657e-54	rs8943	14	65399263	6370612	ILMN_1798177	14	65401520	A/G	G	15.4519	283	CHURC1	0.757113	0	CD4&CD8	CD4&CD8
7.33657e-54	rs8984	14	65399306	6370612	ILMN_1798177	14	65401520	G/A	A	15.4519	283	CHURC1	0.757113	0	CD4&CD8	CD4&CD8
7.33657e-54	rs408080	6	167392522	2850100	ILMN_1671565	6	167343095	C/T	T	15.4519	283	RNASET2	0.75685	0	CD4&CD8	CD4&CD8
1.20851e-53	rs427824	6	167403918	2850100	ILMN_1671565	6	167343095	G/T	T	15.4197	283	RNASET2	0.755915	0	CD4&CD8	CD4&CD8
1.20851e-53	rs9595901	13	33181409	990020	ILMN_1797893	13	33091277	C/T	C	15.4197	283	N4BP2L2	0.755711	0	CD4&CD8	CD4&CD8
1.20851e-53	rs9591012	13	33058333	990020	ILMN_1797893	13	33091277	A/G	A	15.4197	283	N4BP2L2	0.755715	0	CD4&CD8	CD4&CD8
1.20851e-53	rs8109962	19	9522388	2810605	ILMN_1753782	19	9523375	C/T	T	15.4197	283	ZNF266	0.755824	0	CD4&CD8	CD4&CD8
1.20851e-53	rs404222	6	167402150	2850100	ILMN_1671565	6	167343095	A/G	G	15.4197	283	RNASET2	0.756219	0	CD4&CD8	CD4&CD8
1.20851e-53	rs10400248	11	247029	6860373	ILMN_1770733	11	214773	T/C	C	15.4197	283	RIC8A	0.755664	0	CD4&CD8	CD4&CD8
1.9825e-53	rs4804436	19	9515200	2810605	ILMN_1753782	19	9523375	T/C	C	15.3877	283	ZNF266	0.755395	0	CD4&CD8	CD4&CD8
1.9825e-53	rs389956	6	167407254	2850100	ILMN_1671565	6	167343095	G/T	T	15.3877	283	RNASET2	0.754991	0	CD4&CD8	CD4&CD8
1.9825e-53	rs1719266	15	65177226	5890564	ILMN_1813139	15	65250760	A/T	T	15.3877	283	ANKDD1A	0.754601	0	CD4&CD8	CD4&CD8
1.9825e-53	rs1966644	19	9504770	2810605	ILMN_1753782	19	9523375	A/T	T	15.3877	283	ZNF266	0.755395	0	CD4&CD8	CD4&CD8
1.9825e-53	rs11883001	19	9520793	2810605	ILMN_1753782	19	9523375	T/C	C	15.3877	283	ZNF266	0.755395	0	CD4&CD8	CD4&CD8
1.9825e-53	rs2335532	19	9504598	2810605	ILMN_1753782	19	9523375	T/C	C	15.3877	283	ZNF266	0.755395	0	CD4&CD8	CD4&CD8
1.9825e-53	rs2335938	19	9506269	2810605	ILMN_1753782	19	9523375	G/C	C	15.3877	283	ZNF266	0.755395	0	CD4&CD8	CD4&CD8
1.9825e-53	rs8112321	19	9515420	2810605	ILMN_1753782	19	9523375	T/C	C	15.3877	283	ZNF266	0.755395	0	CD4&CD8	CD4&CD8
1.9825e-53	rs11878970	19	9517537	2810605	ILMN_1753782	19	9523375	C/G	G	15.3877	283	ZNF266	0.755395	0	CD4&CD8	CD4&CD8
1.9825e-53	rs2345571	6	167403400	2850100	ILMN_1671565	6	167343095	G/T	T	15.3877	283	RNASET2	0.754642	0	CD4&CD8	CD4&CD8
1.9825e-53	rs1811120	6	167403589	2850100	ILMN_1671565	6	167343095	T/C	C	15.3877	283	RNASET2	0.754787	0	CD4&CD8	CD4&CD8
1.9825e-53	rs6512110	19	9522724	2810605	ILMN_1753782	19	9523375	A/G	G	15.3877	283	ZNF266	0.755395	0	CD4&CD8	CD4&CD8
1.9825e-53	rs6512108	19	9518670	2810605	ILMN_1753782	19	9523375	T/C	C	15.3877	283	ZNF266	0.755395	0	CD4&CD8	CD4&CD8
1.9825e-53	rs10406075	19	9516653	2810605	ILMN_1753782	19	9523375	T/C	C	15.3877	283	ZNF266	0.755395	0	CD4&CD8	CD4&CD8
1.9825e-53	rs1583295	19	9508228	2810605	ILMN_1753782	19	9523375	G/C	C	15.3877	283	ZNF266	0.755068	0	CD4&CD8	CD4&CD8
1.9825e-53	rs8105020	19	9522477	2810605	ILMN_1753782	19	9523375	T/C	C	15.3877	283	ZNF266	0.755395	0	CD4&CD8	CD4&CD8
1.9825e-53	rs8107899	19	9505578	2810605	ILMN_1753782	19	9523375	T/C	C	15.3877	283	ZNF266	0.755395	0	CD4&CD8	CD4&CD8
1.9825e-53	rs8108167	19	9518331	2810605	ILMN_1753782	19	9523375	C/A	A	15.3877	283	ZNF266	0.755395	0	CD4&CD8	CD4&CD8
1.9825e-53	rs8102904	19	9506738	2810605	ILMN_1753782	19	9523375	C/T	T	15.3877	283	ZNF266	0.755395	0	CD4&CD8	CD4&CD8
1.9825e-53	rs2116843	19	9501799	2810605	ILMN_1753782	19	9523375	C/G	G	15.3877	283	ZNF266	0.755395	0	CD4&CD8	CD4&CD8
1.9825e-53	rs10404721	19	9541833	2810605	ILMN_1753782	19	9523375	A/C	C	15.3877	283	ZNF266	0.755395	0	CD4&CD8	CD4&CD8
3.23889e-53	rs4792707	17	15885968	2000209	ILMN_3298167	17	15879969	A/T	T	-15.3557	283	ZSWIM7	-0.753782	0	CD4&CD8	CD4&CD8
3.2489e-53	rs439553	6	167391212	2850100	ILMN_1671565	6	167343095	G/A	A	15.3557	283	RNASET2	0.754293	0	CD4&CD8	CD4&CD8
3.2489e-53	rs1719264	15	65176535	5890564	ILMN_1813139	15	65250760	T/C	C	15.3557	283	ANKDD1A	0.753968	0	CD4&CD8	CD4&CD8
3.2489e-53	rs7984903	13	33126139	990020	ILMN_1797893	13	33091277	A/G	A	15.3557	283	N4BP2L2	0.754139	0	CD4&CD8	CD4&CD8
3.2489e-53	rs73128934	20	21256562	1940612	ILMN_2196479	20	21370334	C/T	C	15.3557	283	XRN2	0.75351	0	CD4&CD8	CD4&CD8
3.2489e-53	rs145847895	13	33178530	990020	ILMN_1797893	13	33091277	G/A	G	15.3557	283	N4BP2L2	0.753798	0	CD4&CD8	CD4&CD8
5.31882e-53	rs743760	13	33071127	990020	ILMN_1797893	13	33091277	C/G	C	15.3238	283	N4BP2L2	0.753119	0	CD4&CD8	CD4&CD8
5.31882e-53	rs2769351	6	167378568	2850100	ILMN_1671565	6	167343095	A/G	G	15.3238	283	RNASET2	0.75254	0	CD4&CD8	CD4&CD8
5.31882e-53	rs1886506	14	65415366	6370612	ILMN_1798177	14	65401520	C/T	T	15.3238	283	CHURC1	0.753337	0	CD4&CD8	CD4&CD8
5.31882e-53	rs3742599	14	65411908	6370612	ILMN_1798177	14	65401520	C/A	A	15.3238	283	CHURC1	0.753414	0	CD4&CD8	CD4&CD8
8.67197e-53	rs2769348	6	167372186	2850100	ILMN_1671565	6	167343095	A/G	G	15.292	283	RNASET2	0.752019	0	CD4&CD8	CD4&CD8
8.67197e-53	rs1018800	13	33198176	990020	ILMN_1797893	13	33091277	T/A	T	15.292	283	N4BP2L2	0.752475	0	CD4&CD8	CD4&CD8
1.40385e-52	rs10773826	12	131321174	7400343	ILMN_2344216	12	131274354	C/G	C	-15.2603	283	STX2	-0.750796	0	CD4&CD8	CD4&CD8
1.40385e-52	rs9471988	6	42944773	3440086	ILMN_1683279	6	42931924	T/C	T	-15.2603	283	PEX6	-0.750601	0	CD4&CD8	CD4&CD8
1.40816e-52	rs7257650	19	9504101	2810605	ILMN_1753782	19	9523375	A/G	G	15.2603	283	ZNF266	0.751454	0	CD4&CD8	CD4&CD8
1.40816e-52	rs11616287	13	33154276	990020	ILMN_1797893	13	33091277	C/T	C	15.2603	283	N4BP2L2	0.751099	0	CD4&CD8	CD4&CD8
1.40816e-52	rs2687523	15	65172961	5890564	ILMN_1813139	15	65250760	G/T	T	15.2603	283	ANKDD1A	0.751425	0	CD4&CD8	CD4&CD8
1.40816e-52	rs9595847	13	33152721	990020	ILMN_1797893	13	33091277	T/C	T	15.2603	283	N4BP2L2	0.750952	0	CD4&CD8	CD4&CD8
1.40816e-52	rs9591137	13	33152482	990020	ILMN_1797893	13	33091277	C/T	C	15.2603	283	N4BP2L2	0.750952	0	CD4&CD8	CD4&CD8
1.40816e-52	rs7246082	19	9504006	2810605	ILMN_1753782	19	9523375	T/C	C	15.2603	283	ZNF266	0.751454	0	CD4&CD8	CD4&CD8
2.27733e-52	rs7126061	11	7548423	6900053	ILMN_1675656	11	7674882	A/G	G	-15.2287	283	PPFIBP2	-0.750096	0	CD4&CD8	CD4&CD8
2.27733e-52	rs10848211	12	131320911	7400343	ILMN_2344216	12	131274354	A/C	A	-15.2287	283	STX2	-0.749909	0	CD4&CD8	CD4&CD8
2.27733e-52	rs9471976	6	42920549	3440086	ILMN_1683279	6	42931924	G/T	G	-15.2287	283	PEX6	-0.749588	0	CD4&CD8	CD4&CD8
2.27733e-52	rs9471985	6	42941324	3440086	ILMN_1683279	6	42931924	T/C	T	-15.2287	283	PEX6	-0.749805	0	CD4&CD8	CD4&CD8
2.27733e-52	rs9296406	6	42940810	3440086	ILMN_1683279	6	42931924	T/C	T	-15.2287	283	PEX6	-0.749566	0	CD4&CD8	CD4&CD8
2.27733e-52	rs9296407	6	42942451	3440086	ILMN_1683279	6	42931924	G/A	G	-15.2287	283	PEX6	-0.749648	0	CD4&CD8	CD4&CD8
2.28431e-52	rs150548349	20	21262868	1940612	ILMN_2196479	20	21370334	G/A	G	15.2287	283	XRN2	0.750048	0	CD4&CD8	CD4&CD8
2.28431e-52	rs7321262	13	33172079	990020	ILMN_1797893	13	33091277	C/G	C	15.2287	283	N4BP2L2	0.75041	0	CD4&CD8	CD4&CD8
2.28431e-52	rs7981943	13	33167891	990020	ILMN_1797893	13	33091277	T/G	T	15.2287	283	N4BP2L2	0.75041	0	CD4&CD8	CD4&CD8
2.28431e-52	rs7327429	13	33169396	990020	ILMN_1797893	13	33091277	C/A	C	15.2287	283	N4BP2L2	0.75041	0	CD4&CD8	CD4&CD8
2.28431e-52	rs7337687	13	33169697	990020	ILMN_1797893	13	33091277	C/T	C	15.2287	283	N4BP2L2	0.75041	0	CD4&CD8	CD4&CD8
2.28431e-52	rs76979093	6	167405887	2850100	ILMN_1671565	6	167343095	A/T	T	15.2287	283	RNASET2	0.750427	0	CD4&CD8	CD4&CD8
2.28431e-52	rs2757044	6	167371846	2850100	ILMN_1671565	6	167343095	C/G	G	15.2287	283	RNASET2	0.750032	0	CD4&CD8	CD4&CD8
2.28431e-52	rs731414	13	33175297	990020	ILMN_1797893	13	33091277	G/T	G	15.2287	283	N4BP2L2	0.75041	0	CD4&CD8	CD4&CD8
2.28431e-52	rs731413	13	33175656	990020	ILMN_1797893	13	33091277	A/G	A	15.2287	283	N4BP2L2	0.750352	0	CD4&CD8	CD4&CD8
2.28431e-52	rs2910686	5	96252589	2260731	ILMN_1743145	5	96249088	C/T	C	15.2287	283	ERAP2	0.749544	0	CD4&CD8	CD4&CD8
2.28431e-52	rs1324414	13	33174225	990020	ILMN_1797893	13	33091277	A/G	A	15.2287	283	N4BP2L2	0.75041	0	CD4&CD8	CD4&CD8
2.28431e-52	rs1324415	13	33174323	990020	ILMN_1797893	13	33091277	A/G	A	15.2287	283	N4BP2L2	0.75041	0	CD4&CD8	CD4&CD8
2.28431e-52	rs9595890	13	33171655	990020	ILMN_1797893	13	33091277	C/T	C	15.2287	283	N4BP2L2	0.75041	0	CD4&CD8	CD4&CD8
2.28431e-52	rs9595883	13	33167700	990020	ILMN_1797893	13	33091277	G/A	G	15.2287	283	N4BP2L2	0.75041	0	CD4&CD8	CD4&CD8
2.28431e-52	rs9595879	13	33165301	990020	ILMN_1797893	13	33091277	T/C	T	15.2287	283	N4BP2L2	0.75041	0	CD4&CD8	CD4&CD8
2.28431e-52	rs9595850	13	33153910	990020	ILMN_1797893	13	33091277	G/A	G	15.2287	283	N4BP2L2	0.75041	0	CD4&CD8	CD4&CD8
2.28431e-52	rs9591136	13	33152316	990020	ILMN_1797893	13	33091277	A/C	A	15.2287	283	N4BP2L2	0.75041	0	CD4&CD8	CD4&CD8
3.69062e-52	rs1129186	6	42932202	3440086	ILMN_1683279	6	42931924	C/T	C	-15.1971	283	PEX6	-0.748862	0	CD4&CD8	CD4&CD8
3.69062e-52	rs9462856	6	42926024	3440086	ILMN_1683279	6	42931924	T/C	T	-15.1971	283	PEX6	-0.749275	0	CD4&CD8	CD4&CD8
3.69062e-52	rs9462860	6	42947013	3440086	ILMN_1683279	6	42931924	G/C	G	-15.1971	283	PEX6	-0.748649	0	CD4&CD8	CD4&CD8
3.69062e-52	rs4714644	6	42934818	3440086	ILMN_1683279	6	42931924	T/C	T	-15.1971	283	PEX6	-0.748943	0	CD4&CD8	CD4&CD8
3.69062e-52	rs4714641	6	42924622	3440086	ILMN_1683279	6	42931924	A/G	A	-15.1971	283	PEX6	-0.748913	0	CD4&CD8	CD4&CD8
3.69062e-52	rs4714638	6	42917017	3440086	ILMN_1683279	6	42931924	A/G	A	-15.1971	283	PEX6	-0.748588	0	CD4&CD8	CD4&CD8
3.69062e-52	rs3818554	6	42934620	3440086	ILMN_1683279	6	42931924	C/T	C	-15.1971	283	PEX6	-0.748862	0	CD4&CD8	CD4&CD8
3.69062e-52	rs7770760	6	42915403	3440086	ILMN_1683279	6	42931924	T/C	T	-15.1971	283	PEX6	-0.748537	0	CD4&CD8	CD4&CD8
3.69062e-52	rs7760250	6	42929839	3440086	ILMN_1683279	6	42931924	G/A	G	-15.1971	283	PEX6	-0.748646	0	CD4&CD8	CD4&CD8
3.69062e-52	rs9471982	6	42935998	3440086	ILMN_1683279	6	42931924	G/A	G	-15.1971	283	PEX6	-0.748841	0	CD4&CD8	CD4&CD8
3.69062e-52	rs3805953	6	42936900	3440086	ILMN_1683279	6	42931924	C/T	C	-15.1971	283	PEX6	-0.749076	0	CD4&CD8	CD4&CD8
3.69062e-52	rs2274517	6	42932715	3440086	ILMN_1683279	6	42931924	C/T	C	-15.1971	283	PEX6	-0.748862	0	CD4&CD8	CD4&CD8
3.69062e-52	rs2274514	6	42934500	3440086	ILMN_1683279	6	42931924	C/T	C	-15.1971	283	PEX6	-0.748862	0	CD4&CD8	CD4&CD8
3.69062e-52	rs3293	6	42938377	3440086	ILMN_1683279	6	42931924	G/T	G	-15.1971	283	PEX6	-0.749272	0	CD4&CD8	CD4&CD8
3.69062e-52	rs2104616	6	42919969	3440086	ILMN_1683279	6	42931924	T/C	T	-15.1971	283	PEX6	-0.748991	0	CD4&CD8	CD4&CD8
3.7019e-52	rs871447	15	65170437	5890564	ILMN_1813139	15	65250760	C/T	T	15.1971	283	ANKDD1A	0.748763	0	CD4&CD8	CD4&CD8
3.7019e-52	rs151318333	13	33180609	990020	ILMN_1797893	13	33091277	C/A	C	15.1971	283	N4BP2L2	0.748683	0	CD4&CD8	CD4&CD8
3.7019e-52	rs6512094	19	9503979	2810605	ILMN_1753782	19	9523375	T/C	C	15.1971	283	ZNF266	0.748522	0	CD4&CD8	CD4&CD8
3.7019e-52	rs9595891	13	33173158	990020	ILMN_1797893	13	33091277	T/C	T	15.1971	283	N4BP2L2	0.749014	0	CD4&CD8	CD4&CD8
5.95686e-52	rs2395943	6	42940673	3440086	ILMN_1683279	6	42931924	A/G	A	-15.1657	283	PEX6	-0.747851	0	CD4&CD8	CD4&CD8
5.95686e-52	rs10848212	12	131322000	7400343	ILMN_2344216	12	131274354	G/C	G	-15.1657	283	STX2	-0.747737	0	CD4&CD8	CD4&CD8
5.95686e-52	rs9462855	6	42925936	3440086	ILMN_1683279	6	42931924	G/C	G	-15.1657	283	PEX6	-0.747781	0	CD4&CD8	CD4&CD8
5.95686e-52	rs2280840	8	145581557	3130349	ILMN_1654545	8	145618501	A/G	A	-15.1657	283	CPSF1	-0.748163	0	CD4&CD8	CD4&CD8
5.95686e-52	rs6458314	6	42922215	3440086	ILMN_1683279	6	42931924	C/A	C	-15.1657	283	PEX6	-0.747651	0	CD4&CD8	CD4&CD8
5.95686e-52	rs9296404	6	42925803	3440086	ILMN_1683279	6	42931924	T/C	T	-15.1657	283	PEX6	-0.747784	0	CD4&CD8	CD4&CD8
5.95686e-52	rs2296804	6	42931261	3440086	ILMN_1683279	6	42931924	C/G	C	-15.1657	283	PEX6	-0.747798	0	CD4&CD8	CD4&CD8
5.97504e-52	rs34025993	9	123516572	5390553	ILMN_3236498	9	123616234	G/A	A	15.1657	283	PSMD5-AS1	0.748433	0	CD4&CD8	CD4&CD8
5.97504e-52	rs12429084	13	33174013	990020	ILMN_1797893	13	33091277	C/G	C	15.1657	283	N4BP2L2	0.747647	0	CD4&CD8	CD4&CD8
5.97504e-52	rs9471986	6	42944127	3440086	ILMN_1683279	6	42931924	A/G	G	15.1657	283	PEX6	0.74784	0	CD4&CD8	CD4&CD8
5.97504e-52	rs6560946	13	114997417	3170561	ILMN_2339796	13	115038019	A/G	A	15.1657	283	CDC16	0.74835	0	CD4&CD8	CD4&CD8
5.97504e-52	rs13394744	2	241461372	2760102	ILMN_1675483	2	241418897	T/A	A	15.1657	283	ANKMY1	0.748225	0	CD4&CD8	CD4&CD8
5.97504e-52	rs9595881	13	33165500	990020	ILMN_1797893	13	33091277	T/C	T	15.1657	283	N4BP2L2	0.747588	0	CD4&CD8	CD4&CD8
5.97504e-52	rs401260	6	167405888	2850100	ILMN_1671565	6	167343095	C/T	T	15.1657	283	RNASET2	0.747834	0	CD4&CD8	CD4&CD8
9.60527e-52	rs28868299	6	42921221	3440086	ILMN_1683279	6	42931924	T/G	T	-15.1343	283	PEX6	-0.746646	0	CD4&CD8	CD4&CD8
9.60527e-52	rs112122607	6	42924041	3440086	ILMN_1683279	6	42931924	C/T	C	-15.1343	283	PEX6	-0.747222	0	CD4&CD8	CD4&CD8
9.60527e-52	rs4714640	6	42924424	3440086	ILMN_1683279	6	42931924	G/T	G	-15.1343	283	PEX6	-0.747327	0	CD4&CD8	CD4&CD8
9.60527e-52	rs13215983	6	42924193	3440086	ILMN_1683279	6	42931924	C/T	C	-15.1343	283	PEX6	-0.747269	0	CD4&CD8	CD4&CD8
9.60527e-52	rs13216214	6	42924247	3440086	ILMN_1683279	6	42931924	G/A	G	-15.1343	283	PEX6	-0.74723	0	CD4&CD8	CD4&CD8
9.60527e-52	rs12524845	6	42923902	3440086	ILMN_1683279	6	42931924	T/C	T	-15.1343	283	PEX6	-0.747174	0	CD4&CD8	CD4&CD8
9.60527e-52	rs6458315	6	42922547	3440086	ILMN_1683279	6	42931924	A/G	A	-15.1343	283	PEX6	-0.746813	0	CD4&CD8	CD4&CD8
9.60527e-52	rs6458313	6	42922018	3440086	ILMN_1683279	6	42931924	A/G	A	-15.1343	283	PEX6	-0.746691	0	CD4&CD8	CD4&CD8
9.60527e-52	rs2296805	6	42928758	3440086	ILMN_1683279	6	42931924	T/G	T	-15.1343	283	PEX6	-0.747393	0	CD4&CD8	CD4&CD8
9.63452e-52	rs9614647	22	45741718	5290382	ILMN_1809147	22	45736553	T/C	C	15.1343	283	FAM118A	0.747248	0	CD4&CD8	CD4&CD8
9.63452e-52	rs7323084	13	33171916	990020	ILMN_1797893	13	33091277	G/A	G	15.1343	283	N4BP2L2	0.74714	0	CD4&CD8	CD4&CD8
9.63452e-52	rs3747240	22	45740224	5290382	ILMN_1809147	22	45736553	A/G	G	15.1343	283	FAM118A	0.747248	0	CD4&CD8	CD4&CD8
9.63452e-52	rs6007602	22	45739322	5290382	ILMN_1809147	22	45736553	C/T	T	15.1343	283	FAM118A	0.747248	0	CD4&CD8	CD4&CD8
9.63452e-52	rs738177	22	45731539	5290382	ILMN_1809147	22	45736553	T/C	C	15.1343	283	FAM118A	0.746708	0	CD4&CD8	CD4&CD8
9.63452e-52	rs2350630	22	45736767	5290382	ILMN_1809147	22	45736553	G/A	A	15.1343	283	FAM118A	0.746966	0	CD4&CD8	CD4&CD8
1.5473e-51	rs7209094	17	15895672	2000209	ILMN_3298167	17	15879969	T/A	A	-15.103	283	ZSWIM7	-0.745655	0	CD4&CD8	CD4&CD8
1.5473e-51	rs11655456	17	15894789	2000209	ILMN_3298167	17	15879969	T/C	C	-15.103	283	ZSWIM7	-0.745643	0	CD4&CD8	CD4&CD8
1.5473e-51	rs6416868	17	15924370	2000209	ILMN_3298167	17	15879969	G/A	A	-15.103	283	ZSWIM7	-0.745655	0	CD4&CD8	CD4&CD8
1.5473e-51	rs7210655	17	15898987	2000209	ILMN_3298167	17	15879969	A/C	C	-15.103	283	ZSWIM7	-0.745655	0	CD4&CD8	CD4&CD8
1.5473e-51	rs7216949	17	15893129	2000209	ILMN_3298167	17	15879969	A/G	G	-15.103	283	ZSWIM7	-0.745655	0	CD4&CD8	CD4&CD8
1.5473e-51	rs4469287	6	42920844	3440086	ILMN_1683279	6	42931924	G/T	G	-15.103	283	PEX6	-0.746284	0	CD4&CD8	CD4&CD8
1.5473e-51	rs9897542	17	15921071	2000209	ILMN_3298167	17	15879969	G/A	A	-15.103	283	ZSWIM7	-0.745528	0	CD4&CD8	CD4&CD8
1.5473e-51	rs9471972	6	42915021	3440086	ILMN_1683279	6	42931924	G/A	G	-15.103	283	PEX6	-0.746152	0	CD4&CD8	CD4&CD8
1.5473e-51	rs8070859	17	15887789	2000209	ILMN_3298167	17	15879969	G/A	A	-15.103	283	ZSWIM7	-0.745655	0	CD4&CD8	CD4&CD8
1.5473e-51	rs9891938	17	15915072	2000209	ILMN_3298167	17	15879969	G/A	A	-15.103	283	ZSWIM7	-0.745655	0	CD4&CD8	CD4&CD8
1.5473e-51	rs4792713	17	15913440	2000209	ILMN_3298167	17	15879969	C/T	T	-15.103	283	ZSWIM7	-0.745655	0	CD4&CD8	CD4&CD8
1.5473e-51	rs4792709	17	15892441	2000209	ILMN_3298167	17	15879969	T/A	A	-15.103	283	ZSWIM7	-0.745655	0	CD4&CD8	CD4&CD8
1.5473e-51	rs4792715	17	15927223	2000209	ILMN_3298167	17	15879969	A/C	C	-15.103	283	ZSWIM7	-0.745655	0	CD4&CD8	CD4&CD8
1.5473e-51	rs4792712	17	15911105	2000209	ILMN_3298167	17	15879969	G/T	T	-15.103	283	ZSWIM7	-0.745655	0	CD4&CD8	CD4&CD8
1.5473e-51	rs6502479	17	15888533	2000209	ILMN_3298167	17	15879969	G/A	A	-15.103	283	ZSWIM7	-0.745894	0	CD4&CD8	CD4&CD8
1.5473e-51	rs11869563	17	15888308	2000209	ILMN_3298167	17	15879969	C/A	A	-15.103	283	ZSWIM7	-0.745655	0	CD4&CD8	CD4&CD8
1.5473e-51	rs11869450	17	15923709	2000209	ILMN_3298167	17	15879969	T/C	C	-15.103	283	ZSWIM7	-0.745655	0	CD4&CD8	CD4&CD8
1.5473e-51	rs3760297	17	15909728	2000209	ILMN_3298167	17	15879969	G/A	A	-15.103	283	ZSWIM7	-0.745655	0	CD4&CD8	CD4&CD8
1.552e-51	rs6560949	13	115041854	3170561	ILMN_2339796	13	115038019	C/A	C	15.103	283	CDC16	0.745903	0	CD4&CD8	CD4&CD8
1.552e-51	rs6560948	13	115006761	3170561	ILMN_2339796	13	115038019	A/T	A	15.103	283	CDC16	0.74566	0	CD4&CD8	CD4&CD8
1.552e-51	rs7997546	13	115005137	3170561	ILMN_2339796	13	115038019	C/T	C	15.103	283	CDC16	0.74566	0	CD4&CD8	CD4&CD8
1.552e-51	rs6007595	22	45728978	5290382	ILMN_1809147	22	45736553	C/G	G	15.103	283	FAM118A	0.746353	0	CD4&CD8	CD4&CD8
1.552e-51	rs1684035	15	65182032	5890564	ILMN_1813139	15	65250760	G/A	A	15.103	283	ANKDD1A	0.746168	0	CD4&CD8	CD4&CD8
1.552e-51	rs9595885	13	33168050	990020	ILMN_1797893	13	33091277	A/G	A	15.103	283	N4BP2L2	0.745852	0	CD4&CD8	CD4&CD8
1.552e-51	rs832891	15	65167333	5890564	ILMN_1813139	15	65250760	T/A	A	15.103	283	ANKDD1A	0.745875	0	CD4&CD8	CD4&CD8
2.48256e-51	rs8075345	17	15918222	2000209	ILMN_3298167	17	15879969	A/G	G	-15.0718	283	ZSWIM7	-0.744632	0	CD4&CD8	CD4&CD8
2.48256e-51	rs8076669	17	15888448	2000209	ILMN_3298167	17	15879969	C/T	T	-15.0718	283	ZSWIM7	-0.744695	0	CD4&CD8	CD4&CD8
2.48256e-51	rs6502482	17	15899241	2000209	ILMN_3298167	17	15879969	G/C	C	-15.0718	283	ZSWIM7	-0.744695	0	CD4&CD8	CD4&CD8
2.48256e-51	rs35168566	17	15930087	2000209	ILMN_3298167	17	15879969	A/G	G	-15.0718	283	ZSWIM7	-0.74456	0	CD4&CD8	CD4&CD8
2.49009e-51	rs9562187	13	115041325	3170561	ILMN_2339796	13	115038019	T/G	T	15.0718	283	CDC16	0.744814	0	CD4&CD8	CD4&CD8
2.49009e-51	rs3211416	13	115010254	3170561	ILMN_2339796	13	115038019	C/T	C	15.0718	283	CDC16	0.744509	0	CD4&CD8	CD4&CD8
2.49009e-51	rs2769346	6	167370999	2850100	ILMN_1671565	6	167343095	A/G	G	15.0718	283	RNASET2	0.745049	0	CD4&CD8	CD4&CD8
2.49009e-51	rs7285172	22	45726345	5290382	ILMN_1809147	22	45736553	G/A	A	15.0718	283	FAM118A	0.745382	0	CD4&CD8	CD4&CD8
2.49009e-51	rs7324079	13	115015577	3170561	ILMN_2339796	13	115038019	C/T	C	15.0718	283	CDC16	0.745294	0	CD4&CD8	CD4&CD8
2.49009e-51	rs2026688	13	115014015	3170561	ILMN_2339796	13	115038019	G/A	G	15.0718	283	CDC16	0.74522	0	CD4&CD8	CD4&CD8
2.49009e-51	rs2149084	6	167370988	2850100	ILMN_1671565	6	167343095	G/C	C	15.0718	283	RNASET2	0.745049	0	CD4&CD8	CD4&CD8
2.49009e-51	rs7998791	13	115044332	3170561	ILMN_2339796	13	115038019	C/T	C	15.0718	283	CDC16	0.744828	0	CD4&CD8	CD4&CD8
2.49009e-51	rs9591159	13	33177693	990020	ILMN_1797893	13	33091277	T/G	T	15.0718	283	N4BP2L2	0.744877	0	CD4&CD8	CD4&CD8
2.49009e-51	rs9920138	15	65164536	5890564	ILMN_1813139	15	65250760	C/G	G	15.0718	283	ANKDD1A	0.745149	0	CD4&CD8	CD4&CD8
3.96727e-51	rs10773826	12	131321174	5910619	ILMN_1747775	12	131274539	C/G	C	-15.0407	283	STX2	-0.744476	0	CD4&CD8	CD4&CD8
3.96727e-51	rs9444351	6	86247799	7160475	ILMN_1653794	6	86387527	T/C	T	-15.0407	283	SNHG5	-0.743542	0	CD4&CD8	CD4&CD8
3.96727e-51	rs9444354	6	86291935	7160475	ILMN_1653794	6	86387527	G/A	G	-15.0407	283	SNHG5	-0.743542	0	CD4&CD8	CD4&CD8
3.96727e-51	rs9444352	6	86257535	7160475	ILMN_1653794	6	86387527	C/A	C	-15.0407	283	SNHG5	-0.743542	0	CD4&CD8	CD4&CD8
3.96727e-51	rs4640862	6	86240147	7160475	ILMN_1653794	6	86387527	G/A	G	-15.0407	283	SNHG5	-0.743542	0	CD4&CD8	CD4&CD8
3.96727e-51	rs4707211	6	86232710	7160475	ILMN_1653794	6	86387527	G/A	G	-15.0407	283	SNHG5	-0.743542	0	CD4&CD8	CD4&CD8
3.96727e-51	rs11752795	6	86287129	7160475	ILMN_1653794	6	86387527	C/A	C	-15.0407	283	SNHG5	-0.743612	0	CD4&CD8	CD4&CD8
3.96727e-51	rs12193777	6	86246709	7160475	ILMN_1653794	6	86387527	C/A	C	-15.0407	283	SNHG5	-0.743542	0	CD4&CD8	CD4&CD8
3.96727e-51	rs9471975	6	42919222	3440086	ILMN_1683279	6	42931924	T/C	T	-15.0407	283	PEX6	-0.743724	0	CD4&CD8	CD4&CD8
3.96727e-51	rs7766485	6	86263555	7160475	ILMN_1653794	6	86387527	T/C	T	-15.0407	283	SNHG5	-0.743542	0	CD4&CD8	CD4&CD8
3.96727e-51	rs4576860	12	131272909	7400343	ILMN_2344216	12	131274354	A/G	A	-15.0407	283	STX2	-0.743506	0	CD4&CD8	CD4&CD8
3.96727e-51	rs9450292	6	86236616	7160475	ILMN_1653794	6	86387527	G/A	G	-15.0407	283	SNHG5	-0.743542	0	CD4&CD8	CD4&CD8
3.96727e-51	rs1059307	6	86387888	7160475	ILMN_1653794	6	86387527	G/T	G	-15.0407	283	SNHG5	-0.743727	0	CD4&CD8	CD4&CD8
3.96727e-51	rs2151223	1	206694171	3130152	ILMN_1818577	1	206677712	C/A	A	-15.0407	283	RP11-534L20.5	-0.744429	0	CD4&CD8	CD4&CD8
3.96727e-51	rs2842611	6	86302034	7160475	ILMN_1653794	6	86387527	G/A	G	-15.0407	283	SNHG5	-0.743578	0	CD4&CD8	CD4&CD8
3.96727e-51	rs2842615	6	86340848	7160475	ILMN_1653794	6	86387527	C/G	C	-15.0407	283	SNHG5	-0.743551	0	CD4&CD8	CD4&CD8
3.96727e-51	rs2842605	6	86335150	7160475	ILMN_1653794	6	86387527	T/A	T	-15.0407	283	SNHG5	-0.743514	0	CD4&CD8	CD4&CD8
3.96727e-51	rs12206573	6	86258614	7160475	ILMN_1653794	6	86387527	G/A	G	-15.0407	283	SNHG5	-0.743542	0	CD4&CD8	CD4&CD8
3.96727e-51	rs2758849	6	86344296	7160475	ILMN_1653794	6	86387527	A/G	A	-15.0407	283	SNHG5	-0.743551	0	CD4&CD8	CD4&CD8
3.96727e-51	rs2758848	6	86347605	7160475	ILMN_1653794	6	86387527	T/C	T	-15.0407	283	SNHG5	-0.743509	0	CD4&CD8	CD4&CD8
3.96727e-51	rs9916868	17	15932820	2000209	ILMN_3298167	17	15879969	C/G	G	-15.0407	283	ZSWIM7	-0.744109	0	CD4&CD8	CD4&CD8
3.97927e-51	rs3821348	2	241463453	2760102	ILMN_1675483	2	241418897	C/A	A	15.0407	283	ANKMY1	0.744412	0	CD4&CD8	CD4&CD8
3.97927e-51	rs2769345	6	167366394	2850100	ILMN_1671565	6	167343095	T/C	C	15.0407	283	RNASET2	0.744233	0	CD4&CD8	CD4&CD8
3.97927e-51	rs6940837	6	42924969	3440086	ILMN_1683279	6	42931924	A/G	G	15.0407	283	PEX6	0.744056	0	CD4&CD8	CD4&CD8
3.97927e-51	rs2274638	13	115037613	3170561	ILMN_2339796	13	115038019	A/G	A	15.0407	283	CDC16	0.743577	0	CD4&CD8	CD4&CD8
3.97927e-51	rs6920547	6	42924955	3440086	ILMN_1683279	6	42931924	T/G	G	15.0407	283	PEX6	0.744183	0	CD4&CD8	CD4&CD8
3.97927e-51	rs1928037	13	115014499	3170561	ILMN_2339796	13	115038019	A/G	A	15.0407	283	CDC16	0.743898	0	CD4&CD8	CD4&CD8
3.97927e-51	rs2296971	13	115004914	3170561	ILMN_2339796	13	115038019	T/C	T	15.0407	283	CDC16	0.744314	0	CD4&CD8	CD4&CD8
3.97927e-51	rs2296970	13	115004935	3170561	ILMN_2339796	13	115038019	C/T	C	15.0407	283	CDC16	0.744314	0	CD4&CD8	CD4&CD8
6.33384e-51	rs10848211	12	131320911	5910619	ILMN_1747775	12	131274539	A/C	A	-15.0096	283	STX2	-0.743167	0	CD4&CD8	CD4&CD8
6.33384e-51	rs2842600	6	86325632	7160475	ILMN_1653794	6	86387527	T/C	T	-15.0096	283	SNHG5	-0.74324	0	CD4&CD8	CD4&CD8
6.33384e-51	rs6502488	17	15937487	2000209	ILMN_3298167	17	15879969	A/C	C	-15.0096	283	ZSWIM7	-0.742892	0	CD4&CD8	CD4&CD8
1.01025e-50	rs10848212	12	131322000	5910619	ILMN_1747775	12	131274539	G/C	G	-14.9787	283	STX2	-0.741892	0	CD4&CD8	CD4&CD8
1.01025e-50	rs8080221	17	15942085	2000209	ILMN_3298167	17	15879969	G/C	C	-14.9787	283	ZSWIM7	-0.742091	0	CD4&CD8	CD4&CD8
1.01025e-50	rs9471987	6	42944140	3440086	ILMN_1683279	6	42931924	A/G	A	-14.9787	283	PEX6	-0.741698	0	CD4&CD8	CD4&CD8
1.01025e-50	rs6454472	6	86224053	7160475	ILMN_1653794	6	86387527	T/G	T	-14.9787	283	SNHG5	-0.742252	0	CD4&CD8	CD4&CD8
1.01329e-50	rs1060817	9	123583192	5390553	ILMN_3236498	9	123616234	G/A	A	14.9787	283	PSMD5-AS1	0.741838	0	CD4&CD8	CD4&CD8
1.01329e-50	rs2142552	22	45719497	5290382	ILMN_1809147	22	45736553	G/C	C	14.9787	283	FAM118A	0.741544	0	CD4&CD8	CD4&CD8
1.01329e-50	rs809220	20	21414037	1940612	ILMN_2196479	20	21370334	C/T	C	14.9787	283	XRN2	0.741927	0	CD4&CD8	CD4&CD8
1.01329e-50	rs2350629	22	45731050	5290382	ILMN_1809147	22	45736553	G/A	A	14.9787	283	FAM118A	0.741611	0	CD4&CD8	CD4&CD8
1.6098e-50	rs11657160	17	15943331	2000209	ILMN_3298167	17	15879969	C/G	G	-14.9478	283	ZSWIM7	-0.74059	0	CD4&CD8	CD4&CD8
1.6098e-50	rs8081406	17	15942145	2000209	ILMN_3298167	17	15879969	C/T	T	-14.9478	283	ZSWIM7	-0.741102	0	CD4&CD8	CD4&CD8
1.6098e-50	rs4792716	17	15943144	2000209	ILMN_3298167	17	15879969	G/A	A	-14.9478	283	ZSWIM7	-0.74068	0	CD4&CD8	CD4&CD8
1.61464e-50	rs13423333	2	241481778	2760102	ILMN_1675483	2	241418897	C/T	T	14.9478	283	ANKMY1	0.741135	0	CD4&CD8	CD4&CD8
1.61464e-50	rs3825075	11	217140	6860373	ILMN_1770733	11	214773	C/T	T	14.9478	283	RIC8A	0.741125	0	CD4&CD8	CD4&CD8
1.61464e-50	rs13406305	2	241479946	2760102	ILMN_1675483	2	241418897	G/A	A	14.9478	283	ANKMY1	0.741135	0	CD4&CD8	CD4&CD8
1.61464e-50	rs4710160	6	167409241	2850100	ILMN_1671565	6	167343095	A/T	T	14.9478	283	RNASET2	0.741416	0	CD4&CD8	CD4&CD8
1.61464e-50	rs7603521	2	241466210	2760102	ILMN_1675483	2	241418897	C/T	T	14.9478	283	ANKMY1	0.741135	0	CD4&CD8	CD4&CD8
1.61464e-50	rs7607949	2	241467664	2760102	ILMN_1675483	2	241418897	C/T	T	14.9478	283	ANKMY1	0.741135	0	CD4&CD8	CD4&CD8
2.55505e-50	rs9899995	17	15891219	2000209	ILMN_3298167	17	15879969	C/T	T	-14.917	283	ZSWIM7	-0.740341	0	CD4&CD8	CD4&CD8
2.55505e-50	rs1075901	17	15943910	2000209	ILMN_3298167	17	15879969	C/T	T	-14.917	283	ZSWIM7	-0.740313	0	CD4&CD8	CD4&CD8
2.55505e-50	rs8076632	17	48625928	5050520	ILMN_1687247	17	48633167	C/G	G	-14.917	283	SPATA20	-0.739517	0	CD4&CD8	CD4&CD8
2.55505e-50	rs12203963	6	86223316	7160475	ILMN_1653794	6	86387527	T/C	T	-14.917	283	SNHG5	-0.740019	0	CD4&CD8	CD4&CD8
2.56272e-50	rs239934	6	167412048	2850100	ILMN_1671565	6	167343095	A/G	G	14.917	283	RNASET2	0.740264	0	CD4&CD8	CD4&CD8
2.56272e-50	rs10760117	9	123586737	5390553	ILMN_3236498	9	123616234	G/T	T	14.917	283	PSMD5-AS1	0.73974	0	CD4&CD8	CD4&CD8
2.56272e-50	rs3793638	9	123582697	5390553	ILMN_3236498	9	123616234	T/G	G	14.917	283	PSMD5-AS1	0.73974	0	CD4&CD8	CD4&CD8
2.56272e-50	rs3827393	22	45736153	5290382	ILMN_1809147	22	45736553	A/G	G	14.917	283	FAM118A	0.739845	0	CD4&CD8	CD4&CD8
2.56272e-50	rs12684934	9	123593159	5390553	ILMN_3236498	9	123616234	T/C	C	14.917	283	PSMD5-AS1	0.73974	0	CD4&CD8	CD4&CD8
2.56272e-50	rs73130999	20	21345573	1940612	ILMN_2196479	20	21370334	C/A	C	14.917	283	XRN2	0.740329	0	CD4&CD8	CD4&CD8
2.56272e-50	rs13299616	9	123594803	5390553	ILMN_3236498	9	123616234	C/T	T	14.917	283	PSMD5-AS1	0.739701	0	CD4&CD8	CD4&CD8
2.56272e-50	rs6006992	22	45742760	5290382	ILMN_1809147	22	45736553	G/A	A	14.917	283	FAM118A	0.739845	0	CD4&CD8	CD4&CD8
2.56272e-50	rs2345573	6	167403480	2850100	ILMN_1671565	6	167343095	G/C	C	14.917	283	RNASET2	0.740149	0	CD4&CD8	CD4&CD8
2.56272e-50	rs36224	5	64866594	5700086	ILMN_1737195	5	64814351	A/G	G	14.917	283	CENPK	0.739816	0	CD4&CD8	CD4&CD8
2.56272e-50	rs12343516	9	123603469	5390553	ILMN_3236498	9	123616234	C/A	A	14.917	283	PSMD5-AS1	0.739853	0	CD4&CD8	CD4&CD8
2.56272e-50	rs4837796	9	123610288	5390553	ILMN_3236498	9	123616234	T/C	C	14.917	283	PSMD5-AS1	0.73974	0	CD4&CD8	CD4&CD8
2.56272e-50	rs104664	22	45711854	5290382	ILMN_1809147	22	45736553	A/G	G	14.917	283	FAM118A	0.739845	0	CD4&CD8	CD4&CD8
2.56272e-50	rs4997107	6	167403485	2850100	ILMN_1671565	6	167343095	T/C	C	14.917	283	RNASET2	0.73971	0	CD4&CD8	CD4&CD8
4.03942e-50	rs3785628	17	15970682	2000209	ILMN_3298167	17	15879969	T/C	C	-14.8862	283	ZSWIM7	-0.739305	0	CD4&CD8	CD4&CD8
4.03942e-50	rs117488419	12	131328348	5910619	ILMN_1747775	12	131274539	G/A	G	-14.8862	283	STX2	-0.738679	0	CD4&CD8	CD4&CD8
4.05151e-50	rs369085	5	64800005	5700086	ILMN_1737195	5	64814351	G/A	G	14.8862	283	CENPK	0.738831	0	CD4&CD8	CD4&CD8
4.05151e-50	rs1129187	6	42932200	3440086	ILMN_1683279	6	42931924	G/T	T	14.8862	283	PEX6	0.738676	0	CD4&CD8	CD4&CD8
4.05151e-50	rs1123462	13	33145462	990020	ILMN_1797893	13	33091277	T/C	T	14.8862	283	N4BP2L2	0.738874	0	CD4&CD8	CD4&CD8
4.05151e-50	rs10948061	6	42940235	3440086	ILMN_1683279	6	42931924	G/A	A	14.8862	283	PEX6	0.738927	0	CD4&CD8	CD4&CD8
4.05151e-50	rs9462858	6	42946490	3440086	ILMN_1683279	6	42931924	C/A	A	14.8862	283	PEX6	0.73869	0	CD4&CD8	CD4&CD8
4.05151e-50	rs9462857	6	42943098	3440086	ILMN_1683279	6	42931924	T/C	C	14.8862	283	PEX6	0.739369	0	CD4&CD8	CD4&CD8
4.05151e-50	rs9986447	6	42942779	3440086	ILMN_1683279	6	42931924	A/G	G	14.8862	283	PEX6	0.73949	0	CD4&CD8	CD4&CD8
4.05151e-50	rs9471983	6	42940365	3440086	ILMN_1683279	6	42931924	G/A	A	14.8862	283	PEX6	0.738927	0	CD4&CD8	CD4&CD8
4.05151e-50	rs3805952	6	42937126	3440086	ILMN_1683279	6	42931924	C/T	T	14.8862	283	PEX6	0.738826	0	CD4&CD8	CD4&CD8
4.05151e-50	rs3805951	6	42937176	3440086	ILMN_1683279	6	42931924	C/A	A	14.8862	283	PEX6	0.738826	0	CD4&CD8	CD4&CD8
4.05151e-50	rs4987173	6	42931224	3440086	ILMN_1683279	6	42931924	G/A	A	14.8862	283	PEX6	0.738578	0	CD4&CD8	CD4&CD8
4.05151e-50	rs13290413	9	123517704	5390553	ILMN_3236498	9	123616234	T/G	G	14.8862	283	PSMD5-AS1	0.738795	0	CD4&CD8	CD4&CD8
4.05151e-50	rs10131002	14	65389250	6370612	ILMN_1798177	14	65401520	T/C	C	14.8862	283	CHURC1	0.738632	0	CD4&CD8	CD4&CD8
4.05151e-50	rs12521208	5	64843743	5700086	ILMN_1737195	5	64814351	A/G	A	14.8862	283	CENPK	0.739329	0	CD4&CD8	CD4&CD8
6.39924e-50	rs4576860	12	131272909	5910619	ILMN_1747775	12	131274539	A/G	A	-14.8556	283	STX2	-0.738129	0	CD4&CD8	CD4&CD8
6.39924e-50	rs4792717	17	15948430	2000209	ILMN_3298167	17	15879969	G/A	A	-14.8556	283	ZSWIM7	-0.737908	0	CD4&CD8	CD4&CD8
6.39924e-50	rs989128	17	48636534	5050520	ILMN_1687247	17	48633167	G/A	A	-14.8556	283	SPATA20	-0.737632	0	CD4&CD8	CD4&CD8
6.41837e-50	rs511744	11	219089	6860373	ILMN_1770733	11	214773	C/T	T	14.8556	283	RIC8A	0.738468	0	CD4&CD8	CD4&CD8
6.41837e-50	rs10940040	5	64824530	5700086	ILMN_1737195	5	64814351	T/C	T	14.8556	283	CENPK	0.73805	0	CD4&CD8	CD4&CD8
6.41837e-50	rs10940043	5	64840280	5700086	ILMN_1737195	5	64814351	C/T	C	14.8556	283	CENPK	0.738064	0	CD4&CD8	CD4&CD8
6.41837e-50	rs432206	5	64858687	5700086	ILMN_1737195	5	64814351	C/G	G	14.8556	283	CENPK	0.737903	0	CD4&CD8	CD4&CD8
6.41837e-50	rs181753	5	64787191	5700086	ILMN_1737195	5	64814351	A/G	G	14.8556	283	CENPK	0.738109	0	CD4&CD8	CD4&CD8
6.41837e-50	rs13174535	5	64845719	5700086	ILMN_1737195	5	64814351	C/T	C	14.8556	283	CENPK	0.738119	0	CD4&CD8	CD4&CD8
6.41837e-50	rs4296750	5	64823492	5700086	ILMN_1737195	5	64814351	G/A	G	14.8556	283	CENPK	0.73805	0	CD4&CD8	CD4&CD8
6.41837e-50	rs2305117	5	64847680	5700086	ILMN_1737195	5	64814351	G/A	G	14.8556	283	CENPK	0.737903	0	CD4&CD8	CD4&CD8
6.41837e-50	rs171531	5	64788843	5700086	ILMN_1737195	5	64814351	A/G	G	14.8556	283	CENPK	0.738109	0	CD4&CD8	CD4&CD8
6.41837e-50	rs144626798	13	33178298	990020	ILMN_1797893	13	33091277	A/G	A	14.8556	283	N4BP2L2	0.738109	0	CD4&CD8	CD4&CD8
6.41837e-50	rs6874775	5	64843025	5700086	ILMN_1737195	5	64814351	A/G	A	14.8556	283	CENPK	0.737702	0	CD4&CD8	CD4&CD8
6.41837e-50	rs6864157	5	64830766	5700086	ILMN_1737195	5	64814351	T/C	T	14.8556	283	CENPK	0.738039	0	CD4&CD8	CD4&CD8
6.41837e-50	rs245550	5	64813296	5700086	ILMN_1737195	5	64814351	T/C	T	14.8556	283	CENPK	0.738109	0	CD4&CD8	CD4&CD8
6.41837e-50	rs245549	5	64788576	5700086	ILMN_1737195	5	64814351	T/C	C	14.8556	283	CENPK	0.738109	0	CD4&CD8	CD4&CD8
6.41837e-50	rs245546	5	64786853	5700086	ILMN_1737195	5	64814351	C/A	A	14.8556	283	CENPK	0.738109	0	CD4&CD8	CD4&CD8
6.41837e-50	rs245547	5	64787538	5700086	ILMN_1737195	5	64814351	T/C	C	14.8556	283	CENPK	0.738058	0	CD4&CD8	CD4&CD8
6.41837e-50	rs245548	5	64787638	5700086	ILMN_1737195	5	64814351	T/C	C	14.8556	283	CENPK	0.738109	0	CD4&CD8	CD4&CD8
6.41837e-50	rs245541	5	64783403	5700086	ILMN_1737195	5	64814351	C/G	G	14.8556	283	CENPK	0.737998	0	CD4&CD8	CD4&CD8
6.41837e-50	rs245521	5	64789949	5700086	ILMN_1737195	5	64814351	A/G	G	14.8556	283	CENPK	0.737604	0	CD4&CD8	CD4&CD8
6.41837e-50	rs245556	5	64807642	5700086	ILMN_1737195	5	64814351	G/C	G	14.8556	283	CENPK	0.738109	0	CD4&CD8	CD4&CD8
6.41837e-50	rs245558	5	64806368	5700086	ILMN_1737195	5	64814351	A/G	A	14.8556	283	CENPK	0.738084	0	CD4&CD8	CD4&CD8
6.41837e-50	rs245553	5	64810682	5700086	ILMN_1737195	5	64814351	A/T	A	14.8556	283	CENPK	0.738109	0	CD4&CD8	CD4&CD8
6.41837e-50	rs245555	5	64809337	5700086	ILMN_1737195	5	64814351	C/A	C	14.8556	283	CENPK	0.738109	0	CD4&CD8	CD4&CD8
6.41837e-50	rs245554	5	64809986	5700086	ILMN_1737195	5	64814351	A/G	A	14.8556	283	CENPK	0.738109	0	CD4&CD8	CD4&CD8
6.41837e-50	rs245561	5	64804698	5700086	ILMN_1737195	5	64814351	T/C	T	14.8556	283	CENPK	0.738109	0	CD4&CD8	CD4&CD8
6.41837e-50	rs245565	5	64801331	5700086	ILMN_1737195	5	64814351	A/G	A	14.8556	283	CENPK	0.738109	0	CD4&CD8	CD4&CD8
6.41837e-50	rs245545	5	64786168	5700086	ILMN_1737195	5	64814351	G/C	C	14.8556	283	CENPK	0.737998	0	CD4&CD8	CD4&CD8
6.41837e-50	rs245542	5	64783962	5700086	ILMN_1737195	5	64814351	G/A	A	14.8556	283	CENPK	0.737998	0	CD4&CD8	CD4&CD8
6.41837e-50	rs245544	5	64785804	5700086	ILMN_1737195	5	64814351	T/C	C	14.8556	283	CENPK	0.737998	0	CD4&CD8	CD4&CD8
6.41837e-50	rs245543	5	64785304	5700086	ILMN_1737195	5	64814351	C/G	G	14.8556	283	CENPK	0.737998	0	CD4&CD8	CD4&CD8
6.41837e-50	rs786530	5	64818120	5700086	ILMN_1737195	5	64814351	A/T	A	14.8556	283	CENPK	0.738109	0	CD4&CD8	CD4&CD8
6.41837e-50	rs786531	5	64817584	5700086	ILMN_1737195	5	64814351	C/T	C	14.8556	283	CENPK	0.738459	0	CD4&CD8	CD4&CD8
6.41837e-50	rs786533	5	64816825	5700086	ILMN_1737195	5	64814351	T/C	T	14.8556	283	CENPK	0.738109	0	CD4&CD8	CD4&CD8
6.41837e-50	rs786532	5	64817553	5700086	ILMN_1737195	5	64814351	C/G	C	14.8556	283	CENPK	0.738459	0	CD4&CD8	CD4&CD8
6.41837e-50	rs786535	5	64815900	5700086	ILMN_1737195	5	64814351	C/T	C	14.8556	283	CENPK	0.738109	0	CD4&CD8	CD4&CD8
6.41837e-50	rs786534	5	64816646	5700086	ILMN_1737195	5	64814351	C/A	C	14.8556	283	CENPK	0.738109	0	CD4&CD8	CD4&CD8
6.41837e-50	rs10805398	5	64839350	5700086	ILMN_1737195	5	64814351	T/C	T	14.8556	283	CENPK	0.738064	0	CD4&CD8	CD4&CD8
6.41837e-50	rs11752813	6	42928017	3440086	ILMN_1683279	6	42931924	C/G	G	14.8556	283	PEX6	0.737779	0	CD4&CD8	CD4&CD8
6.41837e-50	rs380327	5	64798082	5700086	ILMN_1737195	5	64814351	G/A	G	14.8556	283	CENPK	0.738109	0	CD4&CD8	CD4&CD8
6.41837e-50	rs9462859	6	42946943	3440086	ILMN_1683279	6	42931924	G/A	A	14.8556	283	PEX6	0.738443	0	CD4&CD8	CD4&CD8
6.41837e-50	rs4710145	6	167362976	2850100	ILMN_1671565	6	167343095	A/G	G	14.8556	283	RNASET2	0.737966	0	CD4&CD8	CD4&CD8
6.41837e-50	rs154940	5	64902091	5700086	ILMN_1737195	5	64814351	T/C	C	14.8556	283	CENPK	0.737903	0	CD4&CD8	CD4&CD8
6.41837e-50	rs155062	5	64851412	5700086	ILMN_1737195	5	64814351	C/T	T	14.8556	283	CENPK	0.737885	0	CD4&CD8	CD4&CD8
6.41837e-50	rs155063	5	64852186	5700086	ILMN_1737195	5	64814351	G/A	A	14.8556	283	CENPK	0.737903	0	CD4&CD8	CD4&CD8
6.41837e-50	rs389082	5	64797253	5700086	ILMN_1737195	5	64814351	G/A	G	14.8556	283	CENPK	0.738109	0	CD4&CD8	CD4&CD8
6.41837e-50	rs2007877	5	64822782	5700086	ILMN_1737195	5	64814351	T/C	T	14.8556	283	CENPK	0.73805	0	CD4&CD8	CD4&CD8
6.41837e-50	rs6892213	5	64839062	5700086	ILMN_1737195	5	64814351	T/C	T	14.8556	283	CENPK	0.738064	0	CD4&CD8	CD4&CD8
6.41837e-50	rs6891597	5	64838584	5700086	ILMN_1737195	5	64814351	A/G	A	14.8556	283	CENPK	0.738064	0	CD4&CD8	CD4&CD8
6.41837e-50	rs6897886	5	64829258	5700086	ILMN_1737195	5	64814351	A/C	A	14.8556	283	CENPK	0.738039	0	CD4&CD8	CD4&CD8
6.41837e-50	rs445629	5	64797043	5700086	ILMN_1737195	5	64814351	A/G	A	14.8556	283	CENPK	0.738109	0	CD4&CD8	CD4&CD8
6.41837e-50	rs447824	5	64854624	5700086	ILMN_1737195	5	64814351	G/A	A	14.8556	283	CENPK	0.737903	0	CD4&CD8	CD4&CD8
6.41837e-50	rs13162392	5	64831517	5700086	ILMN_1737195	5	64814351	T/C	T	14.8556	283	CENPK	0.738039	0	CD4&CD8	CD4&CD8
6.41837e-50	rs13162857	5	64831795	5700086	ILMN_1737195	5	64814351	G/C	G	14.8556	283	CENPK	0.738039	0	CD4&CD8	CD4&CD8
6.41837e-50	rs13160653	5	64827281	5700086	ILMN_1737195	5	64814351	G/T	G	14.8556	283	CENPK	0.738039	0	CD4&CD8	CD4&CD8
6.41837e-50	rs42468	5	64908111	5700086	ILMN_1737195	5	64814351	G/T	T	14.8556	283	CENPK	0.737903	0	CD4&CD8	CD4&CD8
6.41837e-50	rs261255	5	64850134	5700086	ILMN_1737195	5	64814351	A/G	G	14.8556	283	CENPK	0.737903	0	CD4&CD8	CD4&CD8
6.41837e-50	rs261253	5	64857063	5700086	ILMN_1737195	5	64814351	G/A	A	14.8556	283	CENPK	0.737903	0	CD4&CD8	CD4&CD8
6.41837e-50	rs260048	5	64849701	5700086	ILMN_1737195	5	64814351	T/C	C	14.8556	283	CENPK	0.737903	0	CD4&CD8	CD4&CD8
6.41837e-50	rs79341306	5	64850219	5700086	ILMN_1737195	5	64814351	G/C	C	14.8556	283	CENPK	0.737903	0	CD4&CD8	CD4&CD8
6.41837e-50	rs12521455	5	64796940	5700086	ILMN_1737195	5	64814351	G/A	G	14.8556	283	CENPK	0.73807	0	CD4&CD8	CD4&CD8
6.41837e-50	rs12521534	5	64845876	5700086	ILMN_1737195	5	64814351	C/T	C	14.8556	283	CENPK	0.737903	0	CD4&CD8	CD4&CD8
6.41837e-50	rs12521142	5	64843435	5700086	ILMN_1737195	5	64814351	A/G	A	14.8556	283	CENPK	0.737903	0	CD4&CD8	CD4&CD8
6.41837e-50	rs12518963	5	64846236	5700086	ILMN_1737195	5	64814351	A/G	A	14.8556	283	CENPK	0.737903	0	CD4&CD8	CD4&CD8
6.41837e-50	rs56184030	5	64842536	5700086	ILMN_1737195	5	64814351	A/C	A	14.8556	283	CENPK	0.737903	0	CD4&CD8	CD4&CD8
6.41837e-50	rs706657	5	64814592	5700086	ILMN_1737195	5	64814351	G/T	G	14.8556	283	CENPK	0.738109	0	CD4&CD8	CD4&CD8
6.41837e-50	rs706658	5	64815304	5700086	ILMN_1737195	5	64814351	C/G	C	14.8556	283	CENPK	0.738109	0	CD4&CD8	CD4&CD8
6.41837e-50	rs9590503	13	115032728	3170561	ILMN_2339796	13	115038019	C/T	C	14.8556	283	CDC16	0.738141	0	CD4&CD8	CD4&CD8
6.41837e-50	rs58497441	6	42921561	3440086	ILMN_1683279	6	42931924	A/G	G	14.8556	283	PEX6	0.737732	0	CD4&CD8	CD4&CD8
6.41837e-50	rs402645	5	64859027	5700086	ILMN_1737195	5	64814351	G/C	C	14.8556	283	CENPK	0.737903	0	CD4&CD8	CD4&CD8
6.41837e-50	rs402552	5	64795196	5700086	ILMN_1737195	5	64814351	A/G	G	14.8556	283	CENPK	0.738109	0	CD4&CD8	CD4&CD8
6.41837e-50	rs7722983	5	64821746	5700086	ILMN_1737195	5	64814351	C/G	C	14.8556	283	CENPK	0.73805	0	CD4&CD8	CD4&CD8
6.41837e-50	rs12234033	5	64847922	5700086	ILMN_1737195	5	64814351	A/G	A	14.8556	283	CENPK	0.737885	0	CD4&CD8	CD4&CD8
6.41837e-50	rs12234093	5	64847852	5700086	ILMN_1737195	5	64814351	C/T	C	14.8556	283	CENPK	0.738058	0	CD4&CD8	CD4&CD8
6.41837e-50	rs404781	5	64794829	5700086	ILMN_1737195	5	64814351	T/G	G	14.8556	283	CENPK	0.738109	0	CD4&CD8	CD4&CD8
1.0068e-49	rs9450311	6	86376586	7160475	ILMN_1653794	6	86387527	G/A	G	-14.825	283	SNHG5	-0.736733	0	CD4&CD8	CD4&CD8
1.0068e-49	rs2842610	6	86298063	7160475	ILMN_1653794	6	86387527	G/A	G	-14.825	283	SNHG5	-0.737142	0	CD4&CD8	CD4&CD8
1.0098e-49	rs366938	6	167403538	2850100	ILMN_1671565	6	167343095	C/T	T	14.825	283	RNASET2	0.737372	0	CD4&CD8	CD4&CD8
1.0098e-49	rs7712178	5	64819759	5700086	ILMN_1737195	5	64814351	T/A	T	14.825	283	CENPK	0.737353	0	CD4&CD8	CD4&CD8
1.0098e-49	rs10818476	9	123572038	5390553	ILMN_3236498	9	123616234	G/A	A	14.825	283	PSMD5-AS1	0.736594	0	CD4&CD8	CD4&CD8
1.0098e-49	rs9471974	6	42918984	3440086	ILMN_1683279	6	42931924	T/A	A	14.825	283	PEX6	0.737498	0	CD4&CD8	CD4&CD8
1.0098e-49	rs149171	5	64910768	5700086	ILMN_1737195	5	64814351	G/A	A	14.825	283	CENPK	0.736789	0	CD4&CD8	CD4&CD8
1.0098e-49	rs467436	5	64859926	5700086	ILMN_1737195	5	64814351	A/T	T	14.825	283	CENPK	0.736933	0	CD4&CD8	CD4&CD8
1.0098e-49	rs464770	5	64916849	5700086	ILMN_1737195	5	64814351	A/C	C	14.825	283	CENPK	0.737289	0	CD4&CD8	CD4&CD8
1.0098e-49	rs1811121	6	167403539	2850100	ILMN_1671565	6	167343095	C/T	T	14.825	283	RNASET2	0.737372	0	CD4&CD8	CD4&CD8
1.58725e-49	rs3087978	6	86388223	7160475	ILMN_1653794	6	86387527	C/T	C	-14.7945	283	SNHG5	-0.736461	0	CD4&CD8	CD4&CD8
1.59198e-49	rs9314907	13	115015163	4880521	ILMN_1727389	13	115038008	T/C	T	14.7945	283	CDC16	0.735637	0	CD4&CD8	CD4&CD8
1.59198e-49	rs181752	5	64791876	5700086	ILMN_1737195	5	64814351	G/A	A	14.7945	283	CENPK	0.735622	0	CD4&CD8	CD4&CD8
1.59198e-49	rs7124022	11	244964	6860373	ILMN_1770733	11	214773	A/G	G	14.7945	283	RIC8A	0.735949	0	CD4&CD8	CD4&CD8
1.59198e-49	rs95899	5	64782600	5700086	ILMN_1737195	5	64814351	T/C	C	14.7945	283	CENPK	0.735519	0	CD4&CD8	CD4&CD8
1.59198e-49	rs245537	5	64781617	5700086	ILMN_1737195	5	64814351	C/G	G	14.7945	283	CENPK	0.735589	0	CD4&CD8	CD4&CD8
1.59198e-49	rs245520	5	64792219	5700086	ILMN_1737195	5	64814351	G/A	A	14.7945	283	CENPK	0.735622	0	CD4&CD8	CD4&CD8
1.59198e-49	rs245519	5	64792839	5700086	ILMN_1737195	5	64814351	G/A	A	14.7945	283	CENPK	0.735622	0	CD4&CD8	CD4&CD8
1.59198e-49	rs245564	5	64802641	5700086	ILMN_1737195	5	64814351	G/T	G	14.7945	283	CENPK	0.735622	0	CD4&CD8	CD4&CD8
1.59198e-49	rs79871714	5	64826562	5700086	ILMN_1737195	5	64814351	G/C	G	14.7945	283	CENPK	0.735525	0	CD4&CD8	CD4&CD8
1.59198e-49	rs154847	5	64905780	5700086	ILMN_1737195	5	64814351	C/G	G	14.7945	283	CENPK	0.736198	0	CD4&CD8	CD4&CD8
1.59198e-49	rs6560947	13	115003468	4880521	ILMN_1727389	13	115038008	G/C	G	14.7945	283	CDC16	0.735974	0	CD4&CD8	CD4&CD8
1.59198e-49	rs10146885	14	65401819	6370612	ILMN_1798177	14	65401520	A/G	G	14.7945	283	CHURC1	0.736468	0	CD4&CD8	CD4&CD8
1.59198e-49	rs7987334	13	115006851	4880521	ILMN_1727389	13	115038008	C/T	C	14.7945	283	CDC16	0.736041	0	CD4&CD8	CD4&CD8
1.59198e-49	rs7987485	13	115006932	4880521	ILMN_1727389	13	115038008	C/T	C	14.7945	283	CDC16	0.736041	0	CD4&CD8	CD4&CD8
1.59198e-49	rs7321688	13	115000365	4880521	ILMN_1727389	13	115038008	A/C	A	14.7945	283	CDC16	0.735866	0	CD4&CD8	CD4&CD8
1.59198e-49	rs7324744	13	115008038	4880521	ILMN_1727389	13	115038008	G/A	G	14.7945	283	CDC16	0.736041	0	CD4&CD8	CD4&CD8
1.59198e-49	rs7989142	13	115005979	4880521	ILMN_1727389	13	115038008	G/C	G	14.7945	283	CDC16	0.736041	0	CD4&CD8	CD4&CD8
1.59198e-49	rs7982373	13	115007089	4880521	ILMN_1727389	13	115038008	G/A	G	14.7945	283	CDC16	0.736031	0	CD4&CD8	CD4&CD8
1.59198e-49	rs6941212	6	42915920	3440086	ILMN_1683279	6	42931924	T/C	C	14.7945	283	PEX6	0.736371	0	CD4&CD8	CD4&CD8
1.59198e-49	rs260043	5	64944822	5700086	ILMN_1737195	5	64814351	T/C	C	14.7945	283	CENPK	0.73577	0	CD4&CD8	CD4&CD8
1.59198e-49	rs17291250	13	115013033	4880521	ILMN_1727389	13	115038008	G/A	G	14.7945	283	CDC16	0.735794	0	CD4&CD8	CD4&CD8
1.59198e-49	rs37251	5	64923406	5700086	ILMN_1737195	5	64814351	A/G	G	14.7945	283	CENPK	0.73581	0	CD4&CD8	CD4&CD8
1.59198e-49	rs37352	5	64954640	5700086	ILMN_1737195	5	64814351	G/A	A	14.7945	283	CENPK	0.736062	0	CD4&CD8	CD4&CD8
1.59198e-49	rs7994556	13	114998076	4880521	ILMN_1727389	13	115038008	T/C	T	14.7945	283	CDC16	0.735719	0	CD4&CD8	CD4&CD8
1.59198e-49	rs7994573	13	115008388	4880521	ILMN_1727389	13	115038008	C/T	C	14.7945	283	CDC16	0.736025	0	CD4&CD8	CD4&CD8
1.59198e-49	rs6598059	11	244961	6860373	ILMN_1770733	11	214773	C/G	G	14.7945	283	RIC8A	0.736109	0	CD4&CD8	CD4&CD8
1.59198e-49	rs33395	5	64779013	5700086	ILMN_1737195	5	64814351	G/A	A	14.7945	283	CENPK	0.735639	0	CD4&CD8	CD4&CD8
1.59198e-49	rs9590409	13	115040497	4880521	ILMN_1727389	13	115038008	A/G	A	14.7945	283	CDC16	0.736041	0	CD4&CD8	CD4&CD8
1.59198e-49	rs9590403	13	114998795	4880521	ILMN_1727389	13	115038008	T/C	T	14.7945	283	CDC16	0.73576	0	CD4&CD8	CD4&CD8
1.59198e-49	rs9590405	13	114999838	4880521	ILMN_1727389	13	115038008	G/A	G	14.7945	283	CDC16	0.735808	0	CD4&CD8	CD4&CD8
1.59198e-49	rs9590404	13	114999059	4880521	ILMN_1727389	13	115038008	C/G	C	14.7945	283	CDC16	0.73576	0	CD4&CD8	CD4&CD8
1.59198e-49	rs9590494	13	115006498	4880521	ILMN_1727389	13	115038008	A/C	A	14.7945	283	CDC16	0.736041	0	CD4&CD8	CD4&CD8
1.59198e-49	rs9590492	13	115002759	4880521	ILMN_1727389	13	115038008	A/C	A	14.7945	283	CDC16	0.735982	0	CD4&CD8	CD4&CD8
1.59198e-49	rs2927608	5	96252432	2260731	ILMN_1743145	5	96249088	A/G	A	14.7945	283	ERAP2	0.735623	0	CD4&CD8	CD4&CD8
1.59198e-49	rs10870597	13	114999636	4880521	ILMN_1727389	13	115038008	G/A	G	14.7945	283	CDC16	0.735808	0	CD4&CD8	CD4&CD8
1.59198e-49	rs2039091	13	115012692	4880521	ILMN_1727389	13	115038008	T/G	T	14.7945	283	CDC16	0.735794	0	CD4&CD8	CD4&CD8
1.59198e-49	rs2039090	13	115012778	4880521	ILMN_1727389	13	115038008	T/C	T	14.7945	283	CDC16	0.735794	0	CD4&CD8	CD4&CD8
1.59198e-49	rs8002514	13	115002305	4880521	ILMN_1727389	13	115038008	A/G	A	14.7945	283	CDC16	0.735938	0	CD4&CD8	CD4&CD8
1.59198e-49	rs192174	5	64804226	5700086	ILMN_1737195	5	64814351	C/T	C	14.7945	283	CENPK	0.735622	0	CD4&CD8	CD4&CD8
2.49262e-49	rs4707212	6	86234384	7160475	ILMN_1653794	6	86387527	C/T	C	-14.7641	283	SNHG5	-0.734552	0	CD4&CD8	CD4&CD8
2.49262e-49	rs9896441	17	15977043	2000209	ILMN_3298167	17	15879969	T/C	C	-14.7641	283	ZSWIM7	-0.734695	0	CD4&CD8	CD4&CD8
2.49262e-49	rs4792718	17	15954692	2000209	ILMN_3298167	17	15879969	G/A	A	-14.7641	283	ZSWIM7	-0.734528	0	CD4&CD8	CD4&CD8
2.49262e-49	rs7223346	17	15981874	2000209	ILMN_3298167	17	15879969	C/T	T	-14.7641	283	ZSWIM7	-0.734766	0	CD4&CD8	CD4&CD8
2.49262e-49	rs11078331	17	15977869	2000209	ILMN_3298167	17	15879969	G/T	T	-14.7641	283	ZSWIM7	-0.734737	0	CD4&CD8	CD4&CD8
2.50003e-49	rs9314907	13	115015163	3170561	ILMN_2339796	13	115038019	T/C	T	14.7641	283	CDC16	0.734602	0	CD4&CD8	CD4&CD8
2.50003e-49	rs187409	5	64870746	5700086	ILMN_1737195	5	64814351	G/A	A	14.7641	283	CENPK	0.735182	0	CD4&CD8	CD4&CD8
2.50003e-49	rs61511730	5	64890479	5700086	ILMN_1737195	5	64814351	C/A	A	14.7641	283	CENPK	0.734965	0	CD4&CD8	CD4&CD8
2.50003e-49	rs184874	5	64904329	5700086	ILMN_1737195	5	64814351	A/C	C	14.7641	283	CENPK	0.734965	0	CD4&CD8	CD4&CD8
2.50003e-49	rs13170899	5	64848738	5700086	ILMN_1737195	5	64814351	C/G	C	14.7641	283	CENPK	0.735335	0	CD4&CD8	CD4&CD8
2.50003e-49	rs6494502	15	65194942	5890564	ILMN_1813139	15	65250760	C/T	T	14.7641	283	ANKDD1A	0.734789	0	CD4&CD8	CD4&CD8
2.50003e-49	rs166329	5	64944445	5700086	ILMN_1737195	5	64814351	C/T	T	14.7641	283	CENPK	0.735472	0	CD4&CD8	CD4&CD8
2.50003e-49	rs246398	5	64888071	5700086	ILMN_1737195	5	64814351	A/G	G	14.7641	283	CENPK	0.734965	0	CD4&CD8	CD4&CD8
2.50003e-49	rs246367	5	64920491	5700086	ILMN_1737195	5	64814351	C/T	T	14.7641	283	CENPK	0.734965	0	CD4&CD8	CD4&CD8
2.50003e-49	rs246400	5	64885885	5700086	ILMN_1737195	5	64814351	T/C	C	14.7641	283	CENPK	0.734965	0	CD4&CD8	CD4&CD8
2.50003e-49	rs13157797	5	64830790	5700086	ILMN_1737195	5	64814351	C/G	C	14.7641	283	CENPK	0.735468	0	CD4&CD8	CD4&CD8
2.50003e-49	rs152060	5	64904629	5700086	ILMN_1737195	5	64814351	G/C	C	14.7641	283	CENPK	0.734965	0	CD4&CD8	CD4&CD8
2.50003e-49	rs152059	5	64903586	5700086	ILMN_1737195	5	64814351	A/T	T	14.7641	283	CENPK	0.734965	0	CD4&CD8	CD4&CD8
2.50003e-49	rs152063	5	64864657	5700086	ILMN_1737195	5	64814351	C/A	A	14.7641	283	CENPK	0.73511	0	CD4&CD8	CD4&CD8
2.50003e-49	rs154943	5	64901002	5700086	ILMN_1737195	5	64814351	G/A	A	14.7641	283	CENPK	0.734965	0	CD4&CD8	CD4&CD8
2.50003e-49	rs154949	5	64871094	5700086	ILMN_1737195	5	64814351	A/G	G	14.7641	283	CENPK	0.735182	0	CD4&CD8	CD4&CD8
2.50003e-49	rs154941	5	64901846	5700086	ILMN_1737195	5	64814351	A/G	G	14.7641	283	CENPK	0.734965	0	CD4&CD8	CD4&CD8
2.50003e-49	rs154942	5	64901653	5700086	ILMN_1737195	5	64814351	C/T	T	14.7641	283	CENPK	0.734965	0	CD4&CD8	CD4&CD8
2.50003e-49	rs154950	5	64864224	5700086	ILMN_1737195	5	64814351	A/G	G	14.7641	283	CENPK	0.73511	0	CD4&CD8	CD4&CD8
2.50003e-49	rs154951	5	64865068	5700086	ILMN_1737195	5	64814351	A/G	G	14.7641	283	CENPK	0.73511	0	CD4&CD8	CD4&CD8
2.50003e-49	rs154861	5	64897055	5700086	ILMN_1737195	5	64814351	A/G	G	14.7641	283	CENPK	0.734965	0	CD4&CD8	CD4&CD8
2.50003e-49	rs154857	5	64889079	5700086	ILMN_1737195	5	64814351	T/C	C	14.7641	283	CENPK	0.734965	0	CD4&CD8	CD4&CD8
2.50003e-49	rs154858	5	64889635	5700086	ILMN_1737195	5	64814351	A/G	G	14.7641	283	CENPK	0.734965	0	CD4&CD8	CD4&CD8
2.50003e-49	rs154859	5	64892611	5700086	ILMN_1737195	5	64814351	T/A	A	14.7641	283	CENPK	0.734965	0	CD4&CD8	CD4&CD8
2.50003e-49	rs154854	5	64919991	5700086	ILMN_1737195	5	64814351	A/G	G	14.7641	283	CENPK	0.734965	0	CD4&CD8	CD4&CD8
2.50003e-49	rs154856	5	64887915	5700086	ILMN_1737195	5	64814351	G/T	T	14.7641	283	CENPK	0.734965	0	CD4&CD8	CD4&CD8
2.50003e-49	rs155064	5	64874128	5700086	ILMN_1737195	5	64814351	A/T	T	14.7641	283	CENPK	0.734965	0	CD4&CD8	CD4&CD8
2.50003e-49	rs155061	5	64851146	5700086	ILMN_1737195	5	64814351	G/A	A	14.7641	283	CENPK	0.735335	0	CD4&CD8	CD4&CD8
2.50003e-49	rs462907	5	64919877	5700086	ILMN_1737195	5	64814351	G/C	C	14.7641	283	CENPK	0.734945	0	CD4&CD8	CD4&CD8
2.50003e-49	rs460262	5	64863832	5700086	ILMN_1737195	5	64814351	G/T	T	14.7641	283	CENPK	0.73511	0	CD4&CD8	CD4&CD8
2.50003e-49	rs461534	5	64859924	5700086	ILMN_1737195	5	64814351	G/T	T	14.7641	283	CENPK	0.735047	0	CD4&CD8	CD4&CD8
2.50003e-49	rs461031	5	64915897	5700086	ILMN_1737195	5	64814351	G/A	A	14.7641	283	CENPK	0.734965	0	CD4&CD8	CD4&CD8
2.50003e-49	rs6560947	13	115003468	3170561	ILMN_2339796	13	115038019	G/C	G	14.7641	283	CDC16	0.734888	0	CD4&CD8	CD4&CD8
2.50003e-49	rs149208	5	64865405	5700086	ILMN_1737195	5	64814351	G/A	A	14.7641	283	CENPK	0.73511	0	CD4&CD8	CD4&CD8
2.50003e-49	rs7987334	13	115006851	3170561	ILMN_2339796	13	115038019	C/T	C	14.7641	283	CDC16	0.734995	0	CD4&CD8	CD4&CD8
2.50003e-49	rs7987485	13	115006932	3170561	ILMN_2339796	13	115038019	C/T	C	14.7641	283	CDC16	0.734995	0	CD4&CD8	CD4&CD8
2.50003e-49	rs7321688	13	115000365	3170561	ILMN_2339796	13	115038019	A/C	A	14.7641	283	CDC16	0.734712	0	CD4&CD8	CD4&CD8
2.50003e-49	rs7324744	13	115008038	3170561	ILMN_2339796	13	115038019	G/A	G	14.7641	283	CDC16	0.734995	0	CD4&CD8	CD4&CD8
2.50003e-49	rs7989142	13	115005979	3170561	ILMN_2339796	13	115038019	G/C	G	14.7641	283	CDC16	0.734995	0	CD4&CD8	CD4&CD8
2.50003e-49	rs40198	5	64907064	5700086	ILMN_1737195	5	64814351	A/G	G	14.7641	283	CENPK	0.734965	0	CD4&CD8	CD4&CD8
2.50003e-49	rs40195	5	64912877	5700086	ILMN_1737195	5	64814351	C/T	T	14.7641	283	CENPK	0.734965	0	CD4&CD8	CD4&CD8
2.50003e-49	rs40154	5	64891974	5700086	ILMN_1737195	5	64814351	T/C	C	14.7641	283	CENPK	0.734965	0	CD4&CD8	CD4&CD8
2.50003e-49	rs41354	5	64874056	5700086	ILMN_1737195	5	64814351	T/G	G	14.7641	283	CENPK	0.734965	0	CD4&CD8	CD4&CD8
2.50003e-49	rs41353	5	64873144	5700086	ILMN_1737195	5	64814351	A/G	G	14.7641	283	CENPK	0.73511	0	CD4&CD8	CD4&CD8
2.50003e-49	rs7982373	13	115007089	3170561	ILMN_2339796	13	115038019	G/A	G	14.7641	283	CDC16	0.734997	0	CD4&CD8	CD4&CD8
2.50003e-49	rs136599	22	45786514	5290382	ILMN_1809147	22	45736553	G/A	A	14.7641	283	FAM118A	0.734502	0	CD4&CD8	CD4&CD8
2.50003e-49	rs136608	22	45793131	5290382	ILMN_1809147	22	45736553	T/A	A	14.7641	283	FAM118A	0.734856	0	CD4&CD8	CD4&CD8
2.50003e-49	rs136601	22	45788098	5290382	ILMN_1809147	22	45736553	G/C	C	14.7641	283	FAM118A	0.734527	0	CD4&CD8	CD4&CD8
2.50003e-49	rs136611	22	45794283	5290382	ILMN_1809147	22	45736553	T/C	C	14.7641	283	FAM118A	0.734893	0	CD4&CD8	CD4&CD8
2.50003e-49	rs136610	22	45794212	5290382	ILMN_1809147	22	45736553	G/A	A	14.7641	283	FAM118A	0.734844	0	CD4&CD8	CD4&CD8
2.50003e-49	rs261248	5	64861928	5700086	ILMN_1737195	5	64814351	A/G	G	14.7641	283	CENPK	0.73511	0	CD4&CD8	CD4&CD8
2.50003e-49	rs261249	5	64861919	5700086	ILMN_1737195	5	64814351	T/G	G	14.7641	283	CENPK	0.73511	0	CD4&CD8	CD4&CD8
2.50003e-49	rs261247	5	64862202	5700086	ILMN_1737195	5	64814351	C/T	T	14.7641	283	CENPK	0.73511	0	CD4&CD8	CD4&CD8
2.50003e-49	rs42882	5	64892027	5700086	ILMN_1737195	5	64814351	A/G	G	14.7641	283	CENPK	0.734965	0	CD4&CD8	CD4&CD8
2.50003e-49	rs17291250	13	115013033	3170561	ILMN_2339796	13	115038019	G/A	G	14.7641	283	CDC16	0.734755	0	CD4&CD8	CD4&CD8
2.50003e-49	rs7336692	13	115000317	3170561	ILMN_2339796	13	115038019	C/T	C	14.7641	283	CDC16	0.734605	0	CD4&CD8	CD4&CD8
2.50003e-49	rs7336692	13	115000317	4880521	ILMN_1727389	13	115038008	C/T	C	14.7641	283	CDC16	0.73526	0	CD4&CD8	CD4&CD8
2.50003e-49	rs7331882	13	115000719	3170561	ILMN_2339796	13	115038019	A/G	A	14.7641	283	CDC16	0.735223	0	CD4&CD8	CD4&CD8
2.50003e-49	rs259751	5	64894911	5700086	ILMN_1737195	5	64814351	A/G	G	14.7641	283	CENPK	0.734965	0	CD4&CD8	CD4&CD8
2.50003e-49	rs9296403	6	42925683	3440086	ILMN_1683279	6	42931924	C/T	T	14.7641	283	PEX6	0.734856	0	CD4&CD8	CD4&CD8
2.50003e-49	rs37254	5	64920803	5700086	ILMN_1737195	5	64814351	T/C	C	14.7641	283	CENPK	0.734965	0	CD4&CD8	CD4&CD8
2.50003e-49	rs37253	5	64921752	5700086	ILMN_1737195	5	64814351	C/T	T	14.7641	283	CENPK	0.73542	0	CD4&CD8	CD4&CD8
2.50003e-49	rs37340	5	64879602	5700086	ILMN_1737195	5	64814351	C/T	T	14.7641	283	CENPK	0.734965	0	CD4&CD8	CD4&CD8
2.50003e-49	rs37332	5	64907885	5700086	ILMN_1737195	5	64814351	C/G	G	14.7641	283	CENPK	0.734965	0	CD4&CD8	CD4&CD8
2.50003e-49	rs37330	5	64906617	5700086	ILMN_1737195	5	64814351	A/T	T	14.7641	283	CENPK	0.734965	0	CD4&CD8	CD4&CD8
2.50003e-49	rs37339	5	64877903	5700086	ILMN_1737195	5	64814351	A/G	G	14.7641	283	CENPK	0.734965	0	CD4&CD8	CD4&CD8
2.50003e-49	rs37338	5	64876991	5700086	ILMN_1737195	5	64814351	T/A	A	14.7641	283	CENPK	0.734965	0	CD4&CD8	CD4&CD8
2.50003e-49	rs37337	5	64876855	5700086	ILMN_1737195	5	64814351	T/C	C	14.7641	283	CENPK	0.734965	0	CD4&CD8	CD4&CD8
2.50003e-49	rs9783951	19	9532567	2810605	ILMN_1753782	19	9523375	A/G	G	14.7641	283	ZNF266	0.735361	0	CD4&CD8	CD4&CD8
2.50003e-49	rs467362	5	64863688	5700086	ILMN_1737195	5	64814351	C/T	T	14.7641	283	CENPK	0.734965	0	CD4&CD8	CD4&CD8
2.50003e-49	rs7994556	13	114998076	3170561	ILMN_2339796	13	115038019	T/C	T	14.7641	283	CDC16	0.734545	0	CD4&CD8	CD4&CD8
2.50003e-49	rs7994573	13	115008388	3170561	ILMN_2339796	13	115038019	C/T	C	14.7641	283	CDC16	0.734955	0	CD4&CD8	CD4&CD8
2.50003e-49	rs468468	5	64917253	5700086	ILMN_1737195	5	64814351	T/G	G	14.7641	283	CENPK	0.734965	0	CD4&CD8	CD4&CD8
2.50003e-49	rs468308	5	64919618	5700086	ILMN_1737195	5	64814351	A/C	C	14.7641	283	CENPK	0.734965	0	CD4&CD8	CD4&CD8
2.50003e-49	rs468821	5	64869624	5700086	ILMN_1737195	5	64814351	C/T	T	14.7641	283	CENPK	0.735252	0	CD4&CD8	CD4&CD8
2.50003e-49	rs468754	5	64919450	5700086	ILMN_1737195	5	64814351	C/T	T	14.7641	283	CENPK	0.734965	0	CD4&CD8	CD4&CD8
2.50003e-49	rs465675	5	64916090	5700086	ILMN_1737195	5	64814351	T/A	A	14.7641	283	CENPK	0.734965	0	CD4&CD8	CD4&CD8
2.50003e-49	rs36225	5	64866926	5700086	ILMN_1737195	5	64814351	C/T	T	14.7641	283	CENPK	0.73511	0	CD4&CD8	CD4&CD8
2.50003e-49	rs36133	5	64892515	5700086	ILMN_1737195	5	64814351	A/G	G	14.7641	283	CENPK	0.734965	0	CD4&CD8	CD4&CD8
2.50003e-49	rs36136	5	64889950	5700086	ILMN_1737195	5	64814351	T/C	C	14.7641	283	CENPK	0.734965	0	CD4&CD8	CD4&CD8
2.50003e-49	rs36134	5	64891439	5700086	ILMN_1737195	5	64814351	G/A	A	14.7641	283	CENPK	0.735006	0	CD4&CD8	CD4&CD8
2.50003e-49	rs27560	5	64883884	5700086	ILMN_1737195	5	64814351	G/A	A	14.7641	283	CENPK	0.735163	0	CD4&CD8	CD4&CD8
2.50003e-49	rs27139	5	64881181	5700086	ILMN_1737195	5	64814351	T/G	G	14.7641	283	CENPK	0.734965	0	CD4&CD8	CD4&CD8
2.50003e-49	rs27142	5	64883855	5700086	ILMN_1737195	5	64814351	A/C	C	14.7641	283	CENPK	0.735182	0	CD4&CD8	CD4&CD8
2.50003e-49	rs27141	5	64881936	5700086	ILMN_1737195	5	64814351	G/A	A	14.7641	283	CENPK	0.734965	0	CD4&CD8	CD4&CD8
2.50003e-49	rs27140	5	64881578	5700086	ILMN_1737195	5	64814351	A/G	G	14.7641	283	CENPK	0.734965	0	CD4&CD8	CD4&CD8
2.50003e-49	rs669571	5	64862812	5700086	ILMN_1737195	5	64814351	G/A	A	14.7641	283	CENPK	0.73511	0	CD4&CD8	CD4&CD8
2.50003e-49	rs13192426	6	167393848	2850100	ILMN_1671565	6	167343095	G/A	A	14.7641	283	RNASET2	0.734566	0	CD4&CD8	CD4&CD8
2.50003e-49	rs5765327	22	45800926	5290382	ILMN_1809147	22	45736553	A/T	T	14.7641	283	FAM118A	0.735083	0	CD4&CD8	CD4&CD8
2.50003e-49	rs9590409	13	115040497	3170561	ILMN_2339796	13	115038019	A/G	A	14.7641	283	CDC16	0.734995	0	CD4&CD8	CD4&CD8
2.50003e-49	rs9590403	13	114998795	3170561	ILMN_2339796	13	115038019	T/C	T	14.7641	283	CDC16	0.734606	0	CD4&CD8	CD4&CD8
2.50003e-49	rs9590405	13	114999838	3170561	ILMN_2339796	13	115038019	G/A	G	14.7641	283	CDC16	0.734663	0	CD4&CD8	CD4&CD8
2.50003e-49	rs9590404	13	114999059	3170561	ILMN_2339796	13	115038019	C/G	C	14.7641	283	CDC16	0.734606	0	CD4&CD8	CD4&CD8
2.50003e-49	rs9590494	13	115006498	3170561	ILMN_2339796	13	115038019	A/C	A	14.7641	283	CDC16	0.734995	0	CD4&CD8	CD4&CD8
2.50003e-49	rs9590492	13	115002759	3170561	ILMN_2339796	13	115038019	A/C	A	14.7641	283	CDC16	0.734886	0	CD4&CD8	CD4&CD8
2.50003e-49	rs66889039	5	64843262	5700086	ILMN_1737195	5	64814351	T/G	T	14.7641	283	CENPK	0.735335	0	CD4&CD8	CD4&CD8
2.50003e-49	rs10870597	13	114999636	3170561	ILMN_2339796	13	115038019	G/A	G	14.7641	283	CDC16	0.734663	0	CD4&CD8	CD4&CD8
2.50003e-49	rs2039091	13	115012692	3170561	ILMN_2339796	13	115038019	T/G	T	14.7641	283	CDC16	0.734755	0	CD4&CD8	CD4&CD8
2.50003e-49	rs2039090	13	115012778	3170561	ILMN_2339796	13	115038019	T/C	T	14.7641	283	CDC16	0.734755	0	CD4&CD8	CD4&CD8
2.50003e-49	rs8002514	13	115002305	3170561	ILMN_2339796	13	115038019	A/G	A	14.7641	283	CDC16	0.734832	0	CD4&CD8	CD4&CD8
2.50003e-49	rs194600	5	64894282	5700086	ILMN_1737195	5	64814351	T/C	C	14.7641	283	CENPK	0.734965	0	CD4&CD8	CD4&CD8
3.91082e-49	rs11656046	17	15958014	2000209	ILMN_3298167	17	15879969	C/T	T	-14.7338	283	ZSWIM7	-0.733531	0	CD4&CD8	CD4&CD8
3.91082e-49	rs11991724	8	145576148	3130349	ILMN_1654545	8	145618501	C/G	C	-14.7338	283	CPSF1	-0.733543	0	CD4&CD8	CD4&CD8
3.91082e-49	rs4435297	17	15947217	2000209	ILMN_3298167	17	15879969	C/T	T	-14.7338	283	ZSWIM7	-0.733915	0	CD4&CD8	CD4&CD8
3.91082e-49	rs8081667	17	15991568	2000209	ILMN_3298167	17	15879969	C/T	T	-14.7338	283	ZSWIM7	-0.734383	0	CD4&CD8	CD4&CD8
3.91082e-49	rs8065190	17	15955009	2000209	ILMN_3298167	17	15879969	T/G	G	-14.7338	283	ZSWIM7	-0.733811	0	CD4&CD8	CD4&CD8
3.91082e-49	rs4758197	11	7561609	6900053	ILMN_1675656	11	7674882	A/G	G	-14.7338	283	PPFIBP2	-0.733891	0	CD4&CD8	CD4&CD8
3.92242e-49	rs9314909	13	115043016	3170561	ILMN_2339796	13	115038019	C/T	C	14.7338	283	CDC16	0.734329	0	CD4&CD8	CD4&CD8
3.92242e-49	rs11147323	13	115042741	3170561	ILMN_2339796	13	115038019	A/G	A	14.7338	283	CDC16	0.734329	0	CD4&CD8	CD4&CD8
3.92242e-49	rs1569413	22	45756081	5290382	ILMN_1809147	22	45736553	A/G	G	14.7338	283	FAM118A	0.73432	0	CD4&CD8	CD4&CD8
3.92242e-49	rs1377586	4	961373	7510356	ILMN_1793017	4	952838	G/A	A	14.7338	283	DGKQ	0.733543	0	CD4&CD8	CD4&CD8
3.92242e-49	rs9805813	13	115045259	3170561	ILMN_2339796	13	115038019	C/T	C	14.7338	283	CDC16	0.734329	0	CD4&CD8	CD4&CD8
3.92242e-49	rs6047399	20	21346604	1940612	ILMN_2196479	20	21370334	T/C	T	14.7338	283	XRN2	0.733611	0	CD4&CD8	CD4&CD8
3.92242e-49	rs12106522	22	45808036	5290382	ILMN_1809147	22	45736553	T/C	C	14.7338	283	FAM118A	0.73355	0	CD4&CD8	CD4&CD8
3.92242e-49	rs11883017	19	9520832	2810605	ILMN_1753782	19	9523375	T/C	C	14.7338	283	ZNF266	0.73399	0	CD4&CD8	CD4&CD8
3.92242e-49	rs42323	5	64961020	5700086	ILMN_1737195	5	64814351	G/A	A	14.7338	283	CENPK	0.734284	0	CD4&CD8	CD4&CD8
3.92242e-49	rs136568	22	45766689	5290382	ILMN_1809147	22	45736553	C/G	G	14.7338	283	FAM118A	0.73432	0	CD4&CD8	CD4&CD8
3.92242e-49	rs136564	22	45764874	5290382	ILMN_1809147	22	45736553	T/C	C	14.7338	283	FAM118A	0.73432	0	CD4&CD8	CD4&CD8
3.92242e-49	rs136567	22	45766485	5290382	ILMN_1809147	22	45736553	G/A	A	14.7338	283	FAM118A	0.73432	0	CD4&CD8	CD4&CD8
3.92242e-49	rs136584	22	45776213	5290382	ILMN_1809147	22	45736553	G/A	A	14.7338	283	FAM118A	0.73432	0	CD4&CD8	CD4&CD8
3.92242e-49	rs136582	22	45774531	5290382	ILMN_1809147	22	45736553	T/A	A	14.7338	283	FAM118A	0.734459	0	CD4&CD8	CD4&CD8
3.92242e-49	rs136579	22	45771091	5290382	ILMN_1809147	22	45736553	C/G	G	14.7338	283	FAM118A	0.73432	0	CD4&CD8	CD4&CD8
3.92242e-49	rs136592	22	45783722	5290382	ILMN_1809147	22	45736553	G/A	A	14.7338	283	FAM118A	0.734452	0	CD4&CD8	CD4&CD8
3.92242e-49	rs136589	22	45782142	5290382	ILMN_1809147	22	45736553	A/G	G	14.7338	283	FAM118A	0.73432	0	CD4&CD8	CD4&CD8
3.92242e-49	rs9285061	13	115045729	3170561	ILMN_2339796	13	115038019	G/T	G	14.7338	283	CDC16	0.734329	0	CD4&CD8	CD4&CD8
3.92242e-49	rs3752105	13	115047305	3170561	ILMN_2339796	13	115038019	A/G	A	14.7338	283	CDC16	0.734274	0	CD4&CD8	CD4&CD8
3.92242e-49	rs470062	22	45767369	5290382	ILMN_1809147	22	45736553	A/G	G	14.7338	283	FAM118A	0.73432	0	CD4&CD8	CD4&CD8
3.92242e-49	rs7998576	13	115041188	3170561	ILMN_2339796	13	115038019	A/C	A	14.7338	283	CDC16	0.734329	0	CD4&CD8	CD4&CD8
3.92242e-49	rs7998612	13	115044215	3170561	ILMN_2339796	13	115038019	C/T	C	14.7338	283	CDC16	0.734329	0	CD4&CD8	CD4&CD8
3.92242e-49	rs10405193	19	9514277	2810605	ILMN_1753782	19	9523375	G/A	A	14.7338	283	ZNF266	0.733811	0	CD4&CD8	CD4&CD8
3.92242e-49	rs27137	5	64966518	5700086	ILMN_1737195	5	64814351	G/C	C	14.7338	283	CENPK	0.733896	0	CD4&CD8	CD4&CD8
3.92242e-49	rs27136	5	64966749	5700086	ILMN_1737195	5	64814351	G/A	A	14.7338	283	CENPK	0.733857	0	CD4&CD8	CD4&CD8
3.92242e-49	rs5765304	22	45771974	5290382	ILMN_1809147	22	45736553	G/A	A	14.7338	283	FAM118A	0.734459	0	CD4&CD8	CD4&CD8
3.92242e-49	rs5764704	22	45757987	5290382	ILMN_1809147	22	45736553	T/C	C	14.7338	283	FAM118A	0.734168	0	CD4&CD8	CD4&CD8
3.92242e-49	rs5764719	22	45785847	5290382	ILMN_1809147	22	45736553	A/C	C	14.7338	283	FAM118A	0.734452	0	CD4&CD8	CD4&CD8
6.1122e-49	rs36000226	17	38063929	6270615	ILMN_1666206	17	38060996	C/T	C	-14.7035	283	GSDMB	-0.732845	0	CD4&CD8	CD4&CD8
6.1122e-49	rs11652025	17	15965863	2000209	ILMN_3298167	17	15879969	G/T	T	-14.7035	283	ZSWIM7	-0.732795	0	CD4&CD8	CD4&CD8
6.1122e-49	rs2305479	17	38062217	6270615	ILMN_1666206	17	38060996	T/C	T	-14.7035	283	GSDMB	-0.732845	0	CD4&CD8	CD4&CD8
6.1122e-49	rs883770	17	38063381	6270615	ILMN_1666206	17	38060996	T/C	T	-14.7035	283	GSDMB	-0.732845	0	CD4&CD8	CD4&CD8
6.1122e-49	rs2285582	17	15968673	2000209	ILMN_3298167	17	15879969	A/G	G	-14.7035	283	ZSWIM7	-0.732565	0	CD4&CD8	CD4&CD8
6.1122e-49	rs2285583	17	15968143	2000209	ILMN_3298167	17	15879969	C/T	T	-14.7035	283	ZSWIM7	-0.733252	0	CD4&CD8	CD4&CD8
6.1122e-49	rs2157990	17	15961993	2000209	ILMN_3298167	17	15879969	A/T	T	-14.7035	283	ZSWIM7	-0.733169	0	CD4&CD8	CD4&CD8
6.1122e-49	rs2157991	17	15961951	2000209	ILMN_3298167	17	15879969	G/A	A	-14.7035	283	ZSWIM7	-0.733169	0	CD4&CD8	CD4&CD8
6.1122e-49	rs9709250	17	15962151	2000209	ILMN_3298167	17	15879969	G/A	A	-14.7035	283	ZSWIM7	-0.733169	0	CD4&CD8	CD4&CD8
6.1122e-49	rs1173418	6	86402916	7160475	ILMN_1653794	6	86387527	G/A	G	-14.7035	283	SNHG5	-0.733342	0	CD4&CD8	CD4&CD8
6.1122e-49	rs9652827	17	15958774	2000209	ILMN_3298167	17	15879969	T/C	C	-14.7035	283	ZSWIM7	-0.733459	0	CD4&CD8	CD4&CD8
6.1122e-49	rs56380902	17	38066372	6270615	ILMN_1666206	17	38060996	C/T	C	-14.7035	283	GSDMB	-0.732845	0	CD4&CD8	CD4&CD8
6.1122e-49	rs62067034	17	38063738	6270615	ILMN_1666206	17	38060996	T/C	T	-14.7035	283	GSDMB	-0.73317	0	CD4&CD8	CD4&CD8
6.1122e-49	rs2290400	17	38066240	6270615	ILMN_1666206	17	38060996	C/T	C	-14.7035	283	GSDMB	-0.732845	0	CD4&CD8	CD4&CD8
6.13028e-49	rs9314909	13	115043016	4880521	ILMN_1727389	13	115038008	C/T	C	14.7035	283	CDC16	0.733442	0	CD4&CD8	CD4&CD8
6.13028e-49	rs11147323	13	115042741	4880521	ILMN_1727389	13	115038008	A/G	A	14.7035	283	CDC16	0.733442	0	CD4&CD8	CD4&CD8
6.13028e-49	rs7966443	12	21606131	2120639	ILMN_3247826	12	21608980	C/T	C	14.7035	283	PYROXD1	0.73307	0	CD4&CD8	CD4&CD8
6.13028e-49	rs152066	5	64947353	5700086	ILMN_1737195	5	64814351	A/G	G	14.7035	283	CENPK	0.732887	0	CD4&CD8	CD4&CD8
6.13028e-49	rs9805813	13	115045259	4880521	ILMN_1727389	13	115038008	C/T	C	14.7035	283	CDC16	0.733442	0	CD4&CD8	CD4&CD8
6.13028e-49	rs154853	5	64946836	5700086	ILMN_1737195	5	64814351	T/G	G	14.7035	283	CENPK	0.732887	0	CD4&CD8	CD4&CD8
6.13028e-49	rs154852	5	64947209	5700086	ILMN_1737195	5	64814351	A/G	G	14.7035	283	CENPK	0.732887	0	CD4&CD8	CD4&CD8
6.13028e-49	rs4690196	4	960713	7510356	ILMN_1793017	4	952838	G/A	A	14.7035	283	DGKQ	0.733471	0	CD4&CD8	CD4&CD8
6.13028e-49	rs149333	5	64972648	5700086	ILMN_1737195	5	64814351	T/A	A	14.7035	283	CENPK	0.732596	0	CD4&CD8	CD4&CD8
6.13028e-49	rs149303	5	64972473	5700086	ILMN_1737195	5	64814351	C/T	T	14.7035	283	CENPK	0.732596	0	CD4&CD8	CD4&CD8
6.13028e-49	rs7324079	13	115015577	4880521	ILMN_1727389	13	115038008	C/T	C	14.7035	283	CDC16	0.732953	0	CD4&CD8	CD4&CD8
6.13028e-49	rs260042	5	64945129	5700086	ILMN_1737195	5	64814351	C/T	T	14.7035	283	CENPK	0.732819	0	CD4&CD8	CD4&CD8
6.13028e-49	rs260041	5	64945381	5700086	ILMN_1737195	5	64814351	T/C	C	14.7035	283	CENPK	0.732865	0	CD4&CD8	CD4&CD8
6.13028e-49	rs7980058	12	21606127	2120639	ILMN_3247826	12	21608980	A/G	A	14.7035	283	PYROXD1	0.73307	0	CD4&CD8	CD4&CD8
6.13028e-49	rs42884	5	64952870	5700086	ILMN_1737195	5	64814351	C/T	T	14.7035	283	CENPK	0.732971	0	CD4&CD8	CD4&CD8
6.13028e-49	rs42961	5	64954895	5700086	ILMN_1737195	5	64814351	C/T	T	14.7035	283	CENPK	0.733009	0	CD4&CD8	CD4&CD8
6.13028e-49	rs9285061	13	115045729	4880521	ILMN_1727389	13	115038008	G/T	G	14.7035	283	CDC16	0.733442	0	CD4&CD8	CD4&CD8
6.13028e-49	rs3752105	13	115047305	4880521	ILMN_1727389	13	115038008	A/G	A	14.7035	283	CDC16	0.73344	0	CD4&CD8	CD4&CD8
6.13028e-49	rs7998576	13	115041188	4880521	ILMN_1727389	13	115038008	A/C	A	14.7035	283	CDC16	0.733442	0	CD4&CD8	CD4&CD8
6.13028e-49	rs7998612	13	115044215	4880521	ILMN_1727389	13	115038008	C/T	C	14.7035	283	CDC16	0.733442	0	CD4&CD8	CD4&CD8
6.13028e-49	rs259743	5	64949165	5700086	ILMN_1737195	5	64814351	A/G	G	14.7035	283	CENPK	0.732877	0	CD4&CD8	CD4&CD8
6.13028e-49	rs37350	5	64956366	5700086	ILMN_1737195	5	64814351	G/A	A	14.7035	283	CENPK	0.733154	0	CD4&CD8	CD4&CD8
6.13028e-49	rs37345	5	64959649	5700086	ILMN_1737195	5	64814351	A/G	G	14.7035	283	CENPK	0.733262	0	CD4&CD8	CD4&CD8
6.13028e-49	rs37347	5	64957686	5700086	ILMN_1737195	5	64814351	G/A	A	14.7035	283	CENPK	0.733253	0	CD4&CD8	CD4&CD8
6.13028e-49	rs37348	5	64957427	5700086	ILMN_1737195	5	64814351	T/C	C	14.7035	283	CENPK	0.733253	0	CD4&CD8	CD4&CD8
6.13028e-49	rs37346	5	64957718	5700086	ILMN_1737195	5	64814351	C/T	T	14.7035	283	CENPK	0.733253	0	CD4&CD8	CD4&CD8
6.13028e-49	rs467976	5	64945570	5700086	ILMN_1737195	5	64814351	C/G	G	14.7035	283	CENPK	0.732865	0	CD4&CD8	CD4&CD8
6.13028e-49	rs27394	5	64965757	5700086	ILMN_1737195	5	64814351	A/G	G	14.7035	283	CENPK	0.733304	0	CD4&CD8	CD4&CD8
6.13028e-49	rs27146	5	64949711	5700086	ILMN_1737195	5	64814351	T/C	C	14.7035	283	CENPK	0.732911	0	CD4&CD8	CD4&CD8
6.13028e-49	rs27145	5	64950649	5700086	ILMN_1737195	5	64814351	A/T	T	14.7035	283	CENPK	0.73293	0	CD4&CD8	CD4&CD8
6.13028e-49	rs27148	5	64948611	5700086	ILMN_1737195	5	64814351	G/A	A	14.7035	283	CENPK	0.732909	0	CD4&CD8	CD4&CD8
6.13028e-49	rs27144	5	64951033	5700086	ILMN_1737195	5	64814351	G/T	T	14.7035	283	CENPK	0.73293	0	CD4&CD8	CD4&CD8
6.13028e-49	rs27143	5	64954028	5700086	ILMN_1737195	5	64814351	A/G	G	14.7035	283	CENPK	0.73299	0	CD4&CD8	CD4&CD8
6.13028e-49	rs12574034	11	212262	6860373	ILMN_1770733	11	214773	C/T	C	14.7035	283	RIC8A	0.733001	0	CD4&CD8	CD4&CD8
6.13028e-49	rs9590486	13	114996151	3170561	ILMN_2339796	13	115038019	T/C	T	14.7035	283	CDC16	0.733315	0	CD4&CD8	CD4&CD8
9.54403e-49	rs869402	17	38068043	6270615	ILMN_1666206	17	38060996	T/C	T	-14.6733	283	GSDMB	-0.731941	0	CD4&CD8	CD4&CD8
9.54403e-49	rs921650	17	38069076	6270615	ILMN_1666206	17	38060996	G/A	G	-14.6733	283	GSDMB	-0.731931	0	CD4&CD8	CD4&CD8
9.54403e-49	rs921649	17	38069274	6270615	ILMN_1666206	17	38060996	C/T	C	-14.6733	283	GSDMB	-0.731931	0	CD4&CD8	CD4&CD8
9.54403e-49	rs117488419	12	131328348	7400343	ILMN_2344216	12	131274354	G/A	G	-14.6733	283	STX2	-0.732222	0	CD4&CD8	CD4&CD8
9.54403e-49	rs9303281	17	38074046	6270615	ILMN_1666206	17	38060996	G/A	G	-14.6733	283	GSDMB	-0.731926	0	CD4&CD8	CD4&CD8
9.54403e-49	rs7216389	17	38069949	6270615	ILMN_1666206	17	38060996	C/T	C	-14.6733	283	GSDMB	-0.731931	0	CD4&CD8	CD4&CD8
9.54403e-49	rs7216558	17	38070071	6270615	ILMN_1666206	17	38060996	C/T	C	-14.6733	283	GSDMB	-0.731931	0	CD4&CD8	CD4&CD8
9.54403e-49	rs7219923	17	38074518	6270615	ILMN_1666206	17	38060996	C/T	C	-14.6733	283	GSDMB	-0.731931	0	CD4&CD8	CD4&CD8
9.54403e-49	rs8074437	17	38076137	6270615	ILMN_1666206	17	38060996	T/G	T	-14.6733	283	GSDMB	-0.731645	0	CD4&CD8	CD4&CD8
9.54403e-49	rs9362232	6	86353622	7160475	ILMN_1653794	6	86387527	C/A	C	-14.6733	283	SNHG5	-0.732495	0	CD4&CD8	CD4&CD8
9.54403e-49	rs6503524	17	38069809	6270615	ILMN_1666206	17	38060996	C/T	C	-14.6733	283	GSDMB	-0.731931	0	CD4&CD8	CD4&CD8
9.54403e-49	rs7224129	17	38075426	6270615	ILMN_1666206	17	38060996	G/A	G	-14.6733	283	GSDMB	-0.731931	0	CD4&CD8	CD4&CD8
9.54403e-49	rs1011082	17	38068514	6270615	ILMN_1666206	17	38060996	T/C	T	-14.6733	283	GSDMB	-0.731931	0	CD4&CD8	CD4&CD8
9.57221e-49	rs1860949	12	21587314	2120639	ILMN_3247826	12	21608980	T/C	T	14.6733	283	PYROXD1	0.731557	0	CD4&CD8	CD4&CD8
9.57221e-49	rs3782660	12	21615664	2120639	ILMN_3247826	12	21608980	C/T	C	14.6733	283	PYROXD1	0.731557	0	CD4&CD8	CD4&CD8
9.57221e-49	rs7294351	12	21608519	2120639	ILMN_3247826	12	21608980	A/G	A	14.6733	283	PYROXD1	0.731557	0	CD4&CD8	CD4&CD8
9.57221e-49	rs7295417	12	21596115	2120639	ILMN_3247826	12	21608980	A/G	A	14.6733	283	PYROXD1	0.731557	0	CD4&CD8	CD4&CD8
9.57221e-49	rs7295570	12	21596441	2120639	ILMN_3247826	12	21608980	T/A	T	14.6733	283	PYROXD1	0.731557	0	CD4&CD8	CD4&CD8
9.57221e-49	rs13178551	5	64837878	5700086	ILMN_1737195	5	64814351	A/G	A	14.6733	283	CENPK	0.731585	0	CD4&CD8	CD4&CD8
9.57221e-49	rs7298300	12	21593037	2120639	ILMN_3247826	12	21608980	C/T	C	14.6733	283	PYROXD1	0.731557	0	CD4&CD8	CD4&CD8
9.57221e-49	rs7296273	12	21596791	2120639	ILMN_3247826	12	21608980	T/G	T	14.6733	283	PYROXD1	0.731557	0	CD4&CD8	CD4&CD8
9.57221e-49	rs2192179	12	21607679	2120639	ILMN_3247826	12	21608980	A/G	A	14.6733	283	PYROXD1	0.731557	0	CD4&CD8	CD4&CD8
9.57221e-49	rs2192183	12	21608043	2120639	ILMN_3247826	12	21608980	G/A	G	14.6733	283	PYROXD1	0.731557	0	CD4&CD8	CD4&CD8
9.57221e-49	rs2192182	12	21608011	2120639	ILMN_3247826	12	21608980	T/G	T	14.6733	283	PYROXD1	0.731526	0	CD4&CD8	CD4&CD8
9.57221e-49	rs4551820	12	21610244	2120639	ILMN_3247826	12	21608980	C/T	C	14.6733	283	PYROXD1	0.731557	0	CD4&CD8	CD4&CD8
9.57221e-49	rs12423128	12	21611472	2120639	ILMN_3247826	12	21608980	A/G	A	14.6733	283	PYROXD1	0.731557	0	CD4&CD8	CD4&CD8
9.57221e-49	rs12423151	12	21611630	2120639	ILMN_3247826	12	21608980	A/G	A	14.6733	283	PYROXD1	0.731557	0	CD4&CD8	CD4&CD8
9.57221e-49	rs2302499	12	21608732	2120639	ILMN_3247826	12	21608980	T/C	T	14.6733	283	PYROXD1	0.731557	0	CD4&CD8	CD4&CD8
9.57221e-49	rs2302500	12	21608891	2120639	ILMN_3247826	12	21608980	C/T	C	14.6733	283	PYROXD1	0.731557	0	CD4&CD8	CD4&CD8
9.57221e-49	rs4700085	5	64837105	5700086	ILMN_1737195	5	64814351	T/C	T	14.6733	283	CENPK	0.731585	0	CD4&CD8	CD4&CD8
9.57221e-49	rs6907751	6	42944850	3440086	ILMN_1683279	6	42931924	C/T	T	14.6733	283	PEX6	0.731637	0	CD4&CD8	CD4&CD8
9.57221e-49	rs3825289	12	21615248	2120639	ILMN_3247826	12	21608980	G/T	G	14.6733	283	PYROXD1	0.731557	0	CD4&CD8	CD4&CD8
9.57221e-49	rs3825287	12	21614903	2120639	ILMN_3247826	12	21608980	G/A	G	14.6733	283	PYROXD1	0.731557	0	CD4&CD8	CD4&CD8
9.57221e-49	rs7136175	12	21595064	2120639	ILMN_3247826	12	21608980	A/G	A	14.6733	283	PYROXD1	0.731557	0	CD4&CD8	CD4&CD8
9.57221e-49	rs7136265	12	21595414	2120639	ILMN_3247826	12	21608980	C/A	C	14.6733	283	PYROXD1	0.731557	0	CD4&CD8	CD4&CD8
9.57221e-49	rs7136257	12	21595390	2120639	ILMN_3247826	12	21608980	G/A	G	14.6733	283	PYROXD1	0.731557	0	CD4&CD8	CD4&CD8
9.57221e-49	rs2878452	19	9504510	2810605	ILMN_1753782	19	9523375	C/T	T	14.6733	283	ZNF266	0.732235	0	CD4&CD8	CD4&CD8
9.57221e-49	rs7138359	12	21613867	2120639	ILMN_3247826	12	21608980	G/A	G	14.6733	283	PYROXD1	0.731557	0	CD4&CD8	CD4&CD8
9.57221e-49	rs7137034	12	21595724	2120639	ILMN_3247826	12	21608980	A/G	A	14.6733	283	PYROXD1	0.731557	0	CD4&CD8	CD4&CD8
9.57221e-49	rs7131777	12	21594028	2120639	ILMN_3247826	12	21608980	T/C	T	14.6733	283	PYROXD1	0.731557	0	CD4&CD8	CD4&CD8
9.57221e-49	rs61926296	12	21613313	2120639	ILMN_3247826	12	21608980	A/G	A	14.6733	283	PYROXD1	0.731624	0	CD4&CD8	CD4&CD8
9.57221e-49	rs61926294	12	21610693	2120639	ILMN_3247826	12	21608980	T/A	T	14.6733	283	PYROXD1	0.731557	0	CD4&CD8	CD4&CD8
9.57221e-49	rs2058464	12	21590621	2120639	ILMN_3247826	12	21608980	C/T	C	14.6733	283	PYROXD1	0.731557	0	CD4&CD8	CD4&CD8
9.57221e-49	rs7134243	12	21603801	2120639	ILMN_3247826	12	21608980	C/T	C	14.6733	283	PYROXD1	0.731557	0	CD4&CD8	CD4&CD8
9.57221e-49	rs1476907	12	21600443	2120639	ILMN_3247826	12	21608980	C/T	C	14.6733	283	PYROXD1	0.731557	0	CD4&CD8	CD4&CD8
9.57221e-49	rs1476906	12	21600406	2120639	ILMN_3247826	12	21608980	C/G	C	14.6733	283	PYROXD1	0.731557	0	CD4&CD8	CD4&CD8
9.57221e-49	rs1476904	12	21598884	2120639	ILMN_3247826	12	21608980	A/G	A	14.6733	283	PYROXD1	0.731557	0	CD4&CD8	CD4&CD8
9.57221e-49	rs1476905	12	21599006	2120639	ILMN_3247826	12	21608980	G/A	G	14.6733	283	PYROXD1	0.731557	0	CD4&CD8	CD4&CD8
9.57221e-49	rs4388944	12	21609288	2120639	ILMN_3247826	12	21608980	T/C	T	14.6733	283	PYROXD1	0.731557	0	CD4&CD8	CD4&CD8
9.57221e-49	rs4388943	12	21609222	2120639	ILMN_3247826	12	21608980	T/G	T	14.6733	283	PYROXD1	0.731557	0	CD4&CD8	CD4&CD8
9.57221e-49	rs3213211	12	21615257	2120639	ILMN_3247826	12	21608980	A/G	A	14.6733	283	PYROXD1	0.731557	0	CD4&CD8	CD4&CD8
9.57221e-49	rs13182106	5	64842054	5700086	ILMN_1737195	5	64814351	G/T	G	14.6733	283	CENPK	0.731802	0	CD4&CD8	CD4&CD8
9.57221e-49	rs10770812	12	21604740	2120639	ILMN_3247826	12	21608980	T/C	T	14.6733	283	PYROXD1	0.731557	0	CD4&CD8	CD4&CD8
9.57221e-49	rs10770815	12	21616305	2120639	ILMN_3247826	12	21608980	T/C	T	14.6733	283	PYROXD1	0.731557	0	CD4&CD8	CD4&CD8
9.57221e-49	rs10770814	12	21615318	2120639	ILMN_3247826	12	21608980	T/C	T	14.6733	283	PYROXD1	0.731557	0	CD4&CD8	CD4&CD8
9.57221e-49	rs10770813	12	21607514	2120639	ILMN_3247826	12	21608980	C/T	C	14.6733	283	PYROXD1	0.731557	0	CD4&CD8	CD4&CD8
9.57221e-49	rs10423720	19	9521727	2810605	ILMN_1753782	19	9523375	A/G	G	14.6733	283	ZNF266	0.732235	0	CD4&CD8	CD4&CD8
9.57221e-49	rs6487230	12	21612337	2120639	ILMN_3247826	12	21608980	T/C	T	14.6733	283	PYROXD1	0.731812	0	CD4&CD8	CD4&CD8
9.57221e-49	rs6487231	12	21612363	2120639	ILMN_3247826	12	21608980	T/C	T	14.6733	283	PYROXD1	0.731812	0	CD4&CD8	CD4&CD8
9.57221e-49	rs6487226	12	21610027	2120639	ILMN_3247826	12	21608980	A/G	A	14.6733	283	PYROXD1	0.731557	0	CD4&CD8	CD4&CD8
9.57221e-49	rs6487227	12	21610124	2120639	ILMN_3247826	12	21608980	G/A	G	14.6733	283	PYROXD1	0.731557	0	CD4&CD8	CD4&CD8
9.57221e-49	rs6487228	12	21611981	2120639	ILMN_3247826	12	21608980	C/T	C	14.6733	283	PYROXD1	0.731557	0	CD4&CD8	CD4&CD8
9.57221e-49	rs6487222	12	21590226	2120639	ILMN_3247826	12	21608980	G/A	G	14.6733	283	PYROXD1	0.731557	0	CD4&CD8	CD4&CD8
9.57221e-49	rs6487229	12	21612183	2120639	ILMN_3247826	12	21608980	G/A	G	14.6733	283	PYROXD1	0.731557	0	CD4&CD8	CD4&CD8
9.57221e-49	rs6487223	12	21590397	2120639	ILMN_3247826	12	21608980	C/T	C	14.6733	283	PYROXD1	0.731557	0	CD4&CD8	CD4&CD8
9.57221e-49	rs11046056	12	21600737	2120639	ILMN_3247826	12	21608980	A/G	A	14.6733	283	PYROXD1	0.731578	0	CD4&CD8	CD4&CD8
9.57221e-49	rs11046070	12	21613148	2120639	ILMN_3247826	12	21608980	T/C	T	14.6733	283	PYROXD1	0.732437	0	CD4&CD8	CD4&CD8
9.57221e-49	rs11046055	12	21600639	2120639	ILMN_3247826	12	21608980	G/T	G	14.6733	283	PYROXD1	0.731557	0	CD4&CD8	CD4&CD8
9.57221e-49	rs11046064	12	21605366	2120639	ILMN_3247826	12	21608980	T/G	T	14.6733	283	PYROXD1	0.731582	0	CD4&CD8	CD4&CD8
9.57221e-49	rs11046073	12	21616598	2120639	ILMN_3247826	12	21608980	T/C	T	14.6733	283	PYROXD1	0.731557	0	CD4&CD8	CD4&CD8
9.57221e-49	rs11046050	12	21593809	2120639	ILMN_3247826	12	21608980	A/G	A	14.6733	283	PYROXD1	0.731557	0	CD4&CD8	CD4&CD8
9.57221e-49	rs7957200	12	21586199	2120639	ILMN_3247826	12	21608980	C/T	C	14.6733	283	PYROXD1	0.731564	0	CD4&CD8	CD4&CD8
9.57221e-49	rs10841819	12	21615935	2120639	ILMN_3247826	12	21608980	T/A	T	14.6733	283	PYROXD1	0.731557	0	CD4&CD8	CD4&CD8
9.57221e-49	rs10841815	12	21604518	2120639	ILMN_3247826	12	21608980	G/A	G	14.6733	283	PYROXD1	0.731557	0	CD4&CD8	CD4&CD8
9.57221e-49	rs7964140	12	21609733	2120639	ILMN_3247826	12	21608980	G/A	G	14.6733	283	PYROXD1	0.731557	0	CD4&CD8	CD4&CD8
9.57221e-49	rs7964568	12	21609907	2120639	ILMN_3247826	12	21608980	A/G	A	14.6733	283	PYROXD1	0.731557	0	CD4&CD8	CD4&CD8
9.57221e-49	rs11672602	19	9502587	2810605	ILMN_1753782	19	9523375	T/C	C	14.6733	283	ZNF266	0.732235	0	CD4&CD8	CD4&CD8
9.57221e-49	rs154866	5	64935715	5700086	ILMN_1737195	5	64814351	A/G	G	14.6733	283	CENPK	0.731522	0	CD4&CD8	CD4&CD8
9.57221e-49	rs2082429	19	9500801	2810605	ILMN_1753782	19	9523375	G/A	A	14.6733	283	ZNF266	0.732235	0	CD4&CD8	CD4&CD8
9.57221e-49	rs1963330	12	21598195	2120639	ILMN_3247826	12	21608980	A/G	A	14.6733	283	PYROXD1	0.731557	0	CD4&CD8	CD4&CD8
9.57221e-49	rs7253847	19	9519894	2810605	ILMN_1753782	19	9523375	T/C	C	14.6733	283	ZNF266	0.732235	0	CD4&CD8	CD4&CD8
9.57221e-49	rs7259584	19	9520062	2810605	ILMN_1753782	19	9523375	C/T	T	14.6733	283	ZNF266	0.732235	0	CD4&CD8	CD4&CD8
9.57221e-49	rs2159948	12	21601503	2120639	ILMN_3247826	12	21608980	C/T	C	14.6733	283	PYROXD1	0.731557	0	CD4&CD8	CD4&CD8
9.57221e-49	rs2159947	12	21601491	2120639	ILMN_3247826	12	21608980	T/C	T	14.6733	283	PYROXD1	0.731557	0	CD4&CD8	CD4&CD8
9.57221e-49	rs7251490	19	9522802	2810605	ILMN_1753782	19	9523375	T/C	C	14.6733	283	ZNF266	0.732235	0	CD4&CD8	CD4&CD8
9.57221e-49	rs11608659	12	21595492	2120639	ILMN_3247826	12	21608980	C/T	C	14.6733	283	PYROXD1	0.731557	0	CD4&CD8	CD4&CD8
9.57221e-49	rs11608682	12	21595633	2120639	ILMN_3247826	12	21608980	C/T	C	14.6733	283	PYROXD1	0.731557	0	CD4&CD8	CD4&CD8
9.57221e-49	rs7248506	19	9499154	2810605	ILMN_1753782	19	9523375	G/T	T	14.6733	283	ZNF266	0.732235	0	CD4&CD8	CD4&CD8
9.57221e-49	rs7980474	12	21606769	2120639	ILMN_3247826	12	21608980	T/A	T	14.6733	283	PYROXD1	0.731557	0	CD4&CD8	CD4&CD8
9.57221e-49	rs7980957	12	21606998	2120639	ILMN_3247826	12	21608980	A/G	A	14.6733	283	PYROXD1	0.731557	0	CD4&CD8	CD4&CD8
9.57221e-49	rs4423237	12	21610414	2120639	ILMN_3247826	12	21608980	T/A	T	14.6733	283	PYROXD1	0.731557	0	CD4&CD8	CD4&CD8
9.57221e-49	rs7310953	12	21601762	2120639	ILMN_3247826	12	21608980	G/T	G	14.6733	283	PYROXD1	0.731557	0	CD4&CD8	CD4&CD8
9.57221e-49	rs2215734	12	21604108	2120639	ILMN_3247826	12	21608980	A/G	A	14.6733	283	PYROXD1	0.731557	0	CD4&CD8	CD4&CD8
9.57221e-49	rs3919535	12	21607512	2120639	ILMN_3247826	12	21608980	G/T	G	14.6733	283	PYROXD1	0.731557	0	CD4&CD8	CD4&CD8
9.57221e-49	rs259749	5	64894448	5700086	ILMN_1737195	5	64814351	T/C	C	14.6733	283	CENPK	0.731881	0	CD4&CD8	CD4&CD8
9.57221e-49	rs3759229	12	21605157	2120639	ILMN_3247826	12	21608980	C/A	C	14.6733	283	PYROXD1	0.731557	0	CD4&CD8	CD4&CD8
9.57221e-49	rs738029	12	21592546	2120639	ILMN_3247826	12	21608980	T/A	T	14.6733	283	PYROXD1	0.731557	0	CD4&CD8	CD4&CD8
9.57221e-49	rs738028	12	21592406	2120639	ILMN_3247826	12	21608980	T/A	T	14.6733	283	PYROXD1	0.731557	0	CD4&CD8	CD4&CD8
9.57221e-49	rs11086027	19	9502441	2810605	ILMN_1753782	19	9523375	G/A	A	14.6733	283	ZNF266	0.732235	0	CD4&CD8	CD4&CD8
9.57221e-49	rs6512109	19	9519453	2810605	ILMN_1753782	19	9523375	A/G	G	14.6733	283	ZNF266	0.732233	0	CD4&CD8	CD4&CD8
9.57221e-49	rs4762829	12	21603344	2120639	ILMN_3247826	12	21608980	G/A	G	14.6733	283	PYROXD1	0.731557	0	CD4&CD8	CD4&CD8
9.57221e-49	rs4762833	12	21605755	2120639	ILMN_3247826	12	21608980	G/A	G	14.6733	283	PYROXD1	0.731557	0	CD4&CD8	CD4&CD8
9.57221e-49	rs7308263	12	21596018	2120639	ILMN_3247826	12	21608980	G/T	G	14.6733	283	PYROXD1	0.731557	0	CD4&CD8	CD4&CD8
9.57221e-49	rs28126	5	64925070	5700086	ILMN_1737195	5	64814351	A/G	G	14.6733	283	CENPK	0.731503	0	CD4&CD8	CD4&CD8
9.57221e-49	rs7309539	12	21613923	2120639	ILMN_3247826	12	21608980	C/T	C	14.6733	283	PYROXD1	0.731557	0	CD4&CD8	CD4&CD8
9.57221e-49	rs7303408	12	21603819	2120639	ILMN_3247826	12	21608980	C/A	C	14.6733	283	PYROXD1	0.731557	0	CD4&CD8	CD4&CD8
9.57221e-49	rs2110165	12	21590788	2120639	ILMN_3247826	12	21608980	A/C	A	14.6733	283	PYROXD1	0.732104	0	CD4&CD8	CD4&CD8
9.57221e-49	rs1583294	19	9508306	2810605	ILMN_1753782	19	9523375	C/A	A	14.6733	283	ZNF266	0.731901	0	CD4&CD8	CD4&CD8
9.57221e-49	rs2417983	12	21592094	2120639	ILMN_3247826	12	21608980	T/G	T	14.6733	283	PYROXD1	0.731557	0	CD4&CD8	CD4&CD8
9.57221e-49	rs714357	12	21597514	2120639	ILMN_3247826	12	21608980	A/G	A	14.6733	283	PYROXD1	0.731557	0	CD4&CD8	CD4&CD8
9.57221e-49	rs714356	12	21597246	2120639	ILMN_3247826	12	21608980	G/A	G	14.6733	283	PYROXD1	0.731557	0	CD4&CD8	CD4&CD8
9.57221e-49	rs62231146	22	45807538	5290382	ILMN_1809147	22	45736553	G/C	C	14.6733	283	FAM118A	0.732309	0	CD4&CD8	CD4&CD8
9.57221e-49	rs8104641	19	9505895	2810605	ILMN_1753782	19	9523375	A/G	G	14.6733	283	ZNF266	0.732235	0	CD4&CD8	CD4&CD8
9.57221e-49	rs8104611	19	9505805	2810605	ILMN_1753782	19	9523375	A/G	G	14.6733	283	ZNF266	0.732235	0	CD4&CD8	CD4&CD8
9.57221e-49	rs10515	19	9523724	2810605	ILMN_1753782	19	9523375	A/G	G	14.6733	283	ZNF266	0.732235	0	CD4&CD8	CD4&CD8
9.57221e-49	rs2116842	19	9501892	2810605	ILMN_1753782	19	9523375	T/C	C	14.6733	283	ZNF266	0.732235	0	CD4&CD8	CD4&CD8
1.48892e-48	rs9890200	17	48624523	5050520	ILMN_1687247	17	48633167	A/C	C	-14.6432	283	SPATA20	-0.730709	0	CD4&CD8	CD4&CD8
1.48892e-48	rs9342045	6	86425148	7160475	ILMN_1653794	6	86387527	C/T	C	-14.6432	283	SNHG5	-0.731196	0	CD4&CD8	CD4&CD8
1.48892e-48	rs11078320	17	15898688	2000209	ILMN_3298167	17	15879969	C/T	T	-14.6432	283	ZSWIM7	-0.731319	0	CD4&CD8	CD4&CD8
1.49331e-48	rs10948059	6	42928461	3440086	ILMN_1683279	6	42931924	C/T	T	14.6432	283	PEX6	0.731159	0	CD4&CD8	CD4&CD8
1.49331e-48	rs7133827	12	21612706	2120639	ILMN_3247826	12	21608980	G/A	G	14.6432	283	PYROXD1	0.731264	0	CD4&CD8	CD4&CD8
1.49331e-48	rs11046069	12	21613114	2120639	ILMN_3247826	12	21608980	A/T	A	14.6432	283	PYROXD1	0.731368	0	CD4&CD8	CD4&CD8
1.49331e-48	rs154631	5	64978327	5700086	ILMN_1737195	5	64814351	A/G	G	14.6432	283	CENPK	0.730532	0	CD4&CD8	CD4&CD8
1.49331e-48	rs154869	5	64940630	5700086	ILMN_1737195	5	64814351	C/T	T	14.6432	283	CENPK	0.731464	0	CD4&CD8	CD4&CD8
1.49331e-48	rs3733349	4	954311	7510356	ILMN_1793017	4	952838	C/T	T	14.6432	283	DGKQ	0.730523	0	CD4&CD8	CD4&CD8
1.49331e-48	rs6560946	13	114997417	4880521	ILMN_1727389	13	115038008	A/G	A	14.6432	283	CDC16	0.731416	0	CD4&CD8	CD4&CD8
1.49331e-48	rs4690229	4	970724	7510356	ILMN_1793017	4	952838	A/T	T	14.6432	283	DGKQ	0.731095	0	CD4&CD8	CD4&CD8
1.49331e-48	rs261251	5	64860102	5700086	ILMN_1737195	5	64814351	T/C	C	14.6432	283	CENPK	0.731056	0	CD4&CD8	CD4&CD8
1.49331e-48	rs37341	5	64933012	5700086	ILMN_1737195	5	64814351	T/C	C	14.6432	283	CENPK	0.731464	0	CD4&CD8	CD4&CD8
1.49331e-48	rs4762832	12	21605622	2120639	ILMN_3247826	12	21608980	T/C	T	14.6432	283	PYROXD1	0.730777	0	CD4&CD8	CD4&CD8
1.49331e-48	rs2417979	12	21591785	2120639	ILMN_3247826	12	21608980	C/G	C	14.6432	283	PYROXD1	0.731199	0	CD4&CD8	CD4&CD8
1.49331e-48	rs2417981	12	21591847	2120639	ILMN_3247826	12	21608980	A/G	A	14.6432	283	PYROXD1	0.731104	0	CD4&CD8	CD4&CD8
1.49331e-48	rs2417982	12	21591921	2120639	ILMN_3247826	12	21608980	G/T	G	14.6432	283	PYROXD1	0.731104	0	CD4&CD8	CD4&CD8
1.49331e-48	rs2417980	12	21591828	2120639	ILMN_3247826	12	21608980	A/G	A	14.6432	283	PYROXD1	0.731104	0	CD4&CD8	CD4&CD8
2.31389e-48	rs2078050	17	15994888	2000209	ILMN_3298167	17	15879969	T/C	C	-14.6132	283	ZSWIM7	-0.730088	0	CD4&CD8	CD4&CD8
2.31389e-48	rs9344539	6	86353621	7160475	ILMN_1653794	6	86387527	G/A	G	-14.6132	283	SNHG5	-0.730033	0	CD4&CD8	CD4&CD8
2.31389e-48	rs9344540	6	86364434	7160475	ILMN_1653794	6	86387527	G/A	G	-14.6132	283	SNHG5	-0.729825	0	CD4&CD8	CD4&CD8
2.31389e-48	rs11078327	17	15952941	2000209	ILMN_3298167	17	15879969	G/C	C	-14.6132	283	ZSWIM7	-0.729817	0	CD4&CD8	CD4&CD8
2.3207e-48	rs7297084	12	21614256	2120639	ILMN_3247826	12	21608980	A/G	A	14.6132	283	PYROXD1	0.7297	0	CD4&CD8	CD4&CD8
2.3207e-48	rs11666765	19	9500145	2810605	ILMN_1753782	19	9523375	C/G	G	14.6132	283	ZNF266	0.729834	0	CD4&CD8	CD4&CD8
2.3207e-48	rs11668157	19	9518846	2810605	ILMN_1753782	19	9523375	C/G	G	14.6132	283	ZNF266	0.729955	0	CD4&CD8	CD4&CD8
2.3207e-48	rs11671340	19	9501393	2810605	ILMN_1753782	19	9523375	T/G	G	14.6132	283	ZNF266	0.729834	0	CD4&CD8	CD4&CD8
2.3207e-48	rs2277931	19	9530342	2810605	ILMN_1753782	19	9523375	G/A	A	14.6132	283	ZNF266	0.729651	0	CD4&CD8	CD4&CD8
2.3207e-48	rs7318644	13	115030714	3170561	ILMN_2339796	13	115038019	C/T	C	14.6132	283	CDC16	0.72951	0	CD4&CD8	CD4&CD8
2.3207e-48	rs469586	5	64916641	5700086	ILMN_1737195	5	64814351	G/A	A	14.6132	283	CENPK	0.729541	0	CD4&CD8	CD4&CD8
2.3207e-48	rs6920364	6	167376466	2850100	ILMN_1671565	6	167343095	G/C	C	14.6132	283	RNASET2	0.730234	0	CD4&CD8	CD4&CD8
2.3207e-48	rs3863496	17	903163	3390373	ILMN_1706959	17	905292	T/C	C	14.6132	283	TIMM22	0.729925	0	CD4&CD8	CD4&CD8
2.3207e-48	rs2296971	13	115004914	4880521	ILMN_1727389	13	115038008	T/C	T	14.6132	283	CDC16	0.729708	0	CD4&CD8	CD4&CD8
2.3207e-48	rs2296970	13	115004935	4880521	ILMN_1727389	13	115038008	C/T	C	14.6132	283	CDC16	0.729708	0	CD4&CD8	CD4&CD8
2.3207e-48	rs10401135	19	9443332	2810605	ILMN_1753782	19	9523375	T/C	C	14.6132	283	ZNF266	0.730169	0	CD4&CD8	CD4&CD8
3.59273e-48	rs8064702	17	15995762	2000209	ILMN_3298167	17	15879969	T/C	C	-14.5832	283	ZSWIM7	-0.729285	0	CD4&CD8	CD4&CD8
3.60328e-48	rs152072	5	64937340	5700086	ILMN_1737195	5	64814351	G/A	A	14.5832	283	CENPK	0.72931	0	CD4&CD8	CD4&CD8
3.60328e-48	rs154625	5	64985573	5700086	ILMN_1737195	5	64814351	G/T	T	14.5832	283	CENPK	0.729283	0	CD4&CD8	CD4&CD8
3.60328e-48	rs154629	5	64977299	5700086	ILMN_1737195	5	64814351	G/A	A	14.5832	283	CENPK	0.7292	0	CD4&CD8	CD4&CD8
3.60328e-48	rs463911	5	64988425	5700086	ILMN_1737195	5	64814351	A/G	G	14.5832	283	CENPK	0.729321	0	CD4&CD8	CD4&CD8
3.60328e-48	rs1700512	5	64989139	5700086	ILMN_1737195	5	64814351	A/G	G	14.5832	283	CENPK	0.729321	0	CD4&CD8	CD4&CD8
3.60328e-48	rs4605479	22	45797954	5290382	ILMN_1809147	22	45736553	G/A	A	14.5832	283	FAM118A	0.729234	0	CD4&CD8	CD4&CD8
3.60328e-48	rs17291501	13	115029563	3170561	ILMN_2339796	13	115038019	T/A	T	14.5832	283	CDC16	0.72877	0	CD4&CD8	CD4&CD8
3.60328e-48	rs17291515	13	115029778	3170561	ILMN_2339796	13	115038019	G/A	G	14.5832	283	CDC16	0.729468	0	CD4&CD8	CD4&CD8
3.60328e-48	rs7331882	13	115000719	4880521	ILMN_1727389	13	115038008	A/G	A	14.5832	283	CDC16	0.729186	0	CD4&CD8	CD4&CD8
3.60328e-48	rs37252	5	64922347	5700086	ILMN_1737195	5	64814351	G/A	A	14.5832	283	CENPK	0.729024	0	CD4&CD8	CD4&CD8
3.60328e-48	rs74342016	19	9509445	2810605	ILMN_1753782	19	9523375	G/A	A	14.5832	283	ZNF266	0.728817	0	CD4&CD8	CD4&CD8
3.60328e-48	rs7319446	13	115029162	3170561	ILMN_2339796	13	115038019	A/G	A	14.5832	283	CDC16	0.728511	0	CD4&CD8	CD4&CD8
3.60328e-48	rs34972	5	65001647	5700086	ILMN_1737195	5	64814351	G/A	A	14.5832	283	CENPK	0.729434	0	CD4&CD8	CD4&CD8
3.60328e-48	rs112315	5	64982175	5700086	ILMN_1737195	5	64814351	T/A	A	14.5832	283	CENPK	0.729225	0	CD4&CD8	CD4&CD8
3.60328e-48	rs112314	5	64982321	5700086	ILMN_1737195	5	64814351	C/T	T	14.5832	283	CENPK	0.729164	0	CD4&CD8	CD4&CD8
3.60328e-48	rs1928037	13	115014499	4880521	ILMN_1727389	13	115038008	A/G	A	14.5832	283	CDC16	0.729276	0	CD4&CD8	CD4&CD8
5.5571e-48	rs12945463	17	15958185	2000209	ILMN_3298167	17	15879969	G/A	A	-14.5533	283	ZSWIM7	-0.727798	0	CD4&CD8	CD4&CD8
5.5571e-48	rs9450285	6	86208096	7160475	ILMN_1653794	6	86387527	A/G	A	-14.5533	283	SNHG5	-0.728459	0	CD4&CD8	CD4&CD8
5.5571e-48	rs4792708	17	15891010	2000209	ILMN_3298167	17	15879969	C/T	T	-14.5533	283	ZSWIM7	-0.728341	0	CD4&CD8	CD4&CD8
5.5571e-48	rs9906084	17	48637385	5050520	ILMN_1687247	17	48633167	G/A	A	-14.5533	283	SPATA20	-0.728465	0	CD4&CD8	CD4&CD8
5.5571e-48	rs6927475	6	86206773	7160475	ILMN_1653794	6	86387527	G/A	G	-14.5533	283	SNHG5	-0.728183	0	CD4&CD8	CD4&CD8
5.57337e-48	rs2304110	19	9489132	2810605	ILMN_1753782	19	9523375	C/T	T	14.5533	283	ZNF266	0.727584	0	CD4&CD8	CD4&CD8
5.57337e-48	rs10426170	19	9479577	2810605	ILMN_1753782	19	9523375	A/C	C	14.5533	283	ZNF266	0.727584	0	CD4&CD8	CD4&CD8
5.57337e-48	rs3826783	19	9492141	2810605	ILMN_1753782	19	9523375	C/T	T	14.5533	283	ZNF266	0.727584	0	CD4&CD8	CD4&CD8
5.57337e-48	rs10420933	19	9442827	2810605	ILMN_1753782	19	9523375	T/C	C	14.5533	283	ZNF266	0.727584	0	CD4&CD8	CD4&CD8
5.57337e-48	rs10423538	19	9476553	2810605	ILMN_1753782	19	9523375	T/C	C	14.5533	283	ZNF266	0.727584	0	CD4&CD8	CD4&CD8
5.57337e-48	rs10423552	19	9474537	2810605	ILMN_1753782	19	9523375	G/A	A	14.5533	283	ZNF266	0.727584	0	CD4&CD8	CD4&CD8
5.57337e-48	rs11046065	12	21605486	2120639	ILMN_3247826	12	21608980	C/A	C	14.5533	283	PYROXD1	0.727802	0	CD4&CD8	CD4&CD8
5.57337e-48	rs10841816	12	21605477	2120639	ILMN_3247826	12	21608980	C/A	C	14.5533	283	PYROXD1	0.727802	0	CD4&CD8	CD4&CD8
5.57337e-48	rs2230752	19	9492370	2810605	ILMN_1753782	19	9523375	A/T	T	14.5533	283	ZNF266	0.727584	0	CD4&CD8	CD4&CD8
5.57337e-48	rs2163809	19	9496994	2810605	ILMN_1753782	19	9523375	T/C	C	14.5533	283	ZNF266	0.727584	0	CD4&CD8	CD4&CD8
5.57337e-48	rs8112842	19	9498315	2810605	ILMN_1753782	19	9523375	C/T	T	14.5533	283	ZNF266	0.727584	0	CD4&CD8	CD4&CD8
5.57337e-48	rs7249948	19	9474688	2810605	ILMN_1753782	19	9523375	T/C	C	14.5533	283	ZNF266	0.727584	0	CD4&CD8	CD4&CD8
5.57337e-48	rs17291515	13	115029778	4880521	ILMN_1727389	13	115038008	G/A	G	14.5533	283	CDC16	0.727655	0	CD4&CD8	CD4&CD8
5.57337e-48	rs1347166	19	9487808	2810605	ILMN_1753782	19	9523375	A/G	G	14.5533	283	ZNF266	0.727584	0	CD4&CD8	CD4&CD8
5.57337e-48	rs10461506	5	64828559	5700086	ILMN_1737195	5	64814351	G/A	G	14.5533	283	CENPK	0.727877	0	CD4&CD8	CD4&CD8
5.57337e-48	rs7318644	13	115030714	4880521	ILMN_1727389	13	115038008	C/T	C	14.5533	283	CDC16	0.727832	0	CD4&CD8	CD4&CD8
5.57337e-48	rs7991266	13	115042155	3170561	ILMN_2339796	13	115038019	G/A	G	14.5533	283	CDC16	0.728123	0	CD4&CD8	CD4&CD8
5.57337e-48	rs10408489	19	9455696	2810605	ILMN_1753782	19	9523375	C/T	T	14.5533	283	ZNF266	0.727584	0	CD4&CD8	CD4&CD8
5.57337e-48	rs4762831	12	21605518	2120639	ILMN_3247826	12	21608980	A/C	A	14.5533	283	PYROXD1	0.727802	0	CD4&CD8	CD4&CD8
5.57337e-48	rs4762830	12	21605507	2120639	ILMN_3247826	12	21608980	T/C	T	14.5533	283	PYROXD1	0.727802	0	CD4&CD8	CD4&CD8
5.57337e-48	rs10416662	19	9488178	2810605	ILMN_1753782	19	9523375	G/A	A	14.5533	283	ZNF266	0.727584	0	CD4&CD8	CD4&CD8
5.57337e-48	rs10416984	19	9482310	2810605	ILMN_1753782	19	9523375	G/C	C	14.5533	283	ZNF266	0.727584	0	CD4&CD8	CD4&CD8
5.57337e-48	rs8019750	14	65374863	6370612	ILMN_1798177	14	65401520	A/G	G	14.5533	283	CHURC1	0.727826	0	CD4&CD8	CD4&CD8
5.57337e-48	rs9590507	13	115058408	3170561	ILMN_2339796	13	115038019	C/T	C	14.5533	283	CDC16	0.728449	0	CD4&CD8	CD4&CD8
5.57337e-48	rs8103099	19	9485229	2810605	ILMN_1753782	19	9523375	C/T	T	14.5533	283	ZNF266	0.727584	0	CD4&CD8	CD4&CD8
5.57337e-48	rs10402185	19	9444484	2810605	ILMN_1753782	19	9523375	A/G	G	14.5533	283	ZNF266	0.727584	0	CD4&CD8	CD4&CD8
5.57337e-48	rs10404549	19	9475416	2810605	ILMN_1753782	19	9523375	G/A	A	14.5533	283	ZNF266	0.727584	0	CD4&CD8	CD4&CD8
5.57337e-48	rs10403714	19	9483067	2810605	ILMN_1753782	19	9523375	T/C	C	14.5533	283	ZNF266	0.727668	0	CD4&CD8	CD4&CD8
5.57337e-48	rs1835986	19	9477868	2810605	ILMN_1753782	19	9523375	C/T	T	14.5533	283	ZNF266	0.727584	0	CD4&CD8	CD4&CD8
8.5879e-48	rs6940814	6	42924932	3440086	ILMN_1683279	6	42931924	A/G	A	-14.5235	283	PEX6	-0.727327	0	CD4&CD8	CD4&CD8
8.5879e-48	rs4348284	6	86350394	7160475	ILMN_1653794	6	86387527	T/C	T	-14.5235	283	SNHG5	-0.726921	0	CD4&CD8	CD4&CD8
8.5879e-48	rs1453559	17	38020419	6270615	ILMN_1666206	17	38060996	C/T	C	-14.5235	283	GSDMB	-0.727471	0	CD4&CD8	CD4&CD8
8.5879e-48	rs9916765	17	38005595	6270615	ILMN_1666206	17	38060996	C/T	C	-14.5235	283	GSDMB	-0.727489	0	CD4&CD8	CD4&CD8
8.613e-48	rs687315	5	64964596	5700086	ILMN_1737195	5	64814351	A/G	G	14.5235	283	CENPK	0.727258	0	CD4&CD8	CD4&CD8
8.613e-48	rs11673601	19	9542007	2810605	ILMN_1753782	19	9523375	G/T	T	14.5235	283	ZNF266	0.727212	0	CD4&CD8	CD4&CD8
8.613e-48	rs17272543	19	9503937	2810605	ILMN_1753782	19	9523375	A/G	G	14.5235	283	ZNF266	0.727045	0	CD4&CD8	CD4&CD8
8.613e-48	rs7985356	13	115027462	3170561	ILMN_2339796	13	115038019	A/T	A	14.5235	283	CDC16	0.727177	0	CD4&CD8	CD4&CD8
8.613e-48	rs12461520	19	9490358	2810605	ILMN_1753782	19	9523375	C/T	T	14.5235	283	ZNF266	0.727093	0	CD4&CD8	CD4&CD8
8.613e-48	rs43207	5	64925256	5700086	ILMN_1737195	5	64814351	T/C	C	14.5235	283	CENPK	0.726891	0	CD4&CD8	CD4&CD8
8.613e-48	rs17291501	13	115029563	4880521	ILMN_1727389	13	115038008	T/A	T	14.5235	283	CDC16	0.727021	0	CD4&CD8	CD4&CD8
8.613e-48	rs6006993	22	45744546	5290382	ILMN_1809147	22	45736553	A/G	G	14.5235	283	FAM118A	0.72697	0	CD4&CD8	CD4&CD8
8.613e-48	rs56173576	19	9469676	2810605	ILMN_1753782	19	9523375	A/G	G	14.5235	283	ZNF266	0.726608	0	CD4&CD8	CD4&CD8
8.613e-48	rs467843	5	64945715	5700086	ILMN_1737195	5	64814351	G/A	A	14.5235	283	CENPK	0.727335	0	CD4&CD8	CD4&CD8
8.613e-48	rs7319446	13	115029162	4880521	ILMN_1727389	13	115038008	A/G	A	14.5235	283	CDC16	0.726727	0	CD4&CD8	CD4&CD8
8.613e-48	rs4762827	12	21603038	2120639	ILMN_3247826	12	21608980	T/C	T	14.5235	283	PYROXD1	0.726994	0	CD4&CD8	CD4&CD8
8.613e-48	rs6519844	22	45744423	5290382	ILMN_1809147	22	45736553	C/T	T	14.5235	283	FAM118A	0.72697	0	CD4&CD8	CD4&CD8
8.613e-48	rs8019971	14	65374464	6370612	ILMN_1798177	14	65401520	C/T	T	14.5235	283	CHURC1	0.726508	0	CD4&CD8	CD4&CD8
8.613e-48	rs8019259	14	65374597	6370612	ILMN_1798177	14	65401520	T/G	G	14.5235	283	CHURC1	0.72652	0	CD4&CD8	CD4&CD8
8.613e-48	rs73013803	19	9503839	2810605	ILMN_1753782	19	9523375	A/T	T	14.5235	283	ZNF266	0.727045	0	CD4&CD8	CD4&CD8
8.613e-48	rs2116844	19	9494587	2810605	ILMN_1753782	19	9523375	T/C	C	14.5235	283	ZNF266	0.727271	0	CD4&CD8	CD4&CD8
1.32986e-47	rs12878467	14	65371918	6370612	ILMN_1798177	14	65401520	A/T	T	14.4937	283	CHURC1	0.725768	0	CD4&CD8	CD4&CD8
1.32986e-47	rs9562157	13	114981356	3170561	ILMN_2339796	13	115038019	A/G	A	14.4937	283	CDC16	0.726282	0	CD4&CD8	CD4&CD8
1.32986e-47	rs12436747	14	65365308	6370612	ILMN_1798177	14	65401520	C/T	T	14.4937	283	CHURC1	0.725689	0	CD4&CD8	CD4&CD8
1.32986e-47	rs12433641	14	65365311	6370612	ILMN_1798177	14	65401520	A/G	G	14.4937	283	CHURC1	0.725689	0	CD4&CD8	CD4&CD8
1.32986e-47	rs12433639	14	65365291	6370612	ILMN_1798177	14	65401520	A/G	G	14.4937	283	CHURC1	0.725689	0	CD4&CD8	CD4&CD8
1.32986e-47	rs7151401	14	65359480	6370612	ILMN_1798177	14	65401520	G/A	A	14.4937	283	CHURC1	0.726336	0	CD4&CD8	CD4&CD8
1.32986e-47	rs7482209	11	240868	6860373	ILMN_1770733	11	214773	G/A	A	14.4937	283	RIC8A	0.725644	0	CD4&CD8	CD4&CD8
1.32986e-47	rs7481518	11	240867	6860373	ILMN_1770733	11	214773	G/T	T	14.4937	283	RIC8A	0.726443	0	CD4&CD8	CD4&CD8
1.32986e-47	rs34201584	14	65365226	6370612	ILMN_1798177	14	65401520	C/T	T	14.4937	283	CHURC1	0.725689	0	CD4&CD8	CD4&CD8
1.32986e-47	rs4690220	4	980464	7510356	ILMN_1793017	4	952838	A/G	G	14.4937	283	DGKQ	0.725633	0	CD4&CD8	CD4&CD8
1.32986e-47	rs11848113	14	65366261	6370612	ILMN_1798177	14	65401520	A/C	C	14.4937	283	CHURC1	0.725644	0	CD4&CD8	CD4&CD8
[truncated: 216,512+ more rows]
