# Supplementary material for: Pathogenic implications for autoimmune mechanisms derived by comparative eQTL analysis of CD4+ versus CD8+ T cells
Source: PLoS Genet. 2017 Mar 1;13(3):e1006643. doi: 10.1371/journal.pgen.1006643 (PMC5352142; doi:10.1371/journal.pgen.1006643)
Supplement: S2 Table — Bayesian model averaging and hierarchical modelling framework by Flutre et al. was used implemented in the eQtlBma program. Only the best SNP per probe is picked, based on the posterior probability for a SNP to be “the” eQTL for that probe. Posteriors of all configurations together with summary statistics in CD4+ and CD8+ T cells are reported. There are 4385 probes with eQTLs within 3871 genes (FDR < 0.05). (XLSX) [file pgen.1006643.s011.xlsx]

## Sheet: eQTL-BMA
S2 Table. Significant results of multi-tissue joint analysis (FDR < 0.05).
ProbeName	HGNCName	ProbeChr	ProbeChrStart	ProbeChrEnd	The "best" SNP	gene.post	snp.post.the	snp.post.an	snp.post.s1	snp.post.s2	post.config.CD4	post.config.CD8	post.config.CD4-CD8	best.config	post.best.config	Summary statistics for CD4+ T cells						Summary statistics for CD8+ T cells
																n	pve	sigmahat	betahat.geno	sebetahat.geno	betapval.geno	n	pve	sigmahat	betahat.geno	sebetahat.geno	betapval.geno
2100196	ISG15	1	949677	949726	rs2799058	0.99771	0.60793	0.99918	1	1	5.2248e-10	5.96e-11	1	1-2	1	293	0.105624	1.48015	-1.64631	0.280829	1.23631e-08	283	0.10379	1.2235	-1.31429	0.230392	2.95365e-08
5260070	HES4	1	934356	934405	rs4039721	0.99262	0.16464	0.99024	1	1	8.9893e-09	1.3202e-08	1	1-2	1	293	0.0608923	1.71217	-0.65387	0.150529	1.93636e-05	283	0.0780144	1.36277	-0.606384	0.124357	1.81258e-06
5570523	C1orf159	1	1017645	1017694	rs78632925	0.9671	0.78259	0.9906	1	0.99973	0.00027146	8.6039e-11	0.99973	1-2	0.99973	293	0.112228	0.490052	-0.277419	0.0457393	4.0866e-09	283	0.0133112	0.443005	-0.0831145	0.042688	0.0525279
6370725	LINC00115	1	761948	761997	rs3115849	1	0.27938	1	1	1	1.0566e-07	2.7286e-12	1	1-2	1	293	0.122127	0.472096	0.394805	0.0620507	7.68175e-10	283	0.0601975	0.425825	0.236606	0.0557701	3.00417e-05
110132	GLTPD1	1	1264115	1264164	rs2313197	0.99733	0.22508	0.99741	1	1	3.7595e-09	1.9232e-07	1	1-2	1	293	0.0406579	0.478755	0.331787	0.0944773	0.000515699	283	0.0869528	0.396881	0.412609	0.0797609	4.38541e-07
2510477	B3GALT6	1	1170128	1170177	rs12036216	0.97354	0.095162	0.9413	1	1	3.6244e-07	7.7398e-08	1	1-2	1	293	0.0464537	0.521692	-0.236874	0.0629118	0.000201354	283	0.0484531	0.512009	-0.243647	0.0644114	0.000189593
2100717	VWA1	1	1372488	1372537	rs10910047	0.45293	0.37567	0.58754	1	0.99895	0.0010526	4.1415e-09	0.99895	1-2	0.99895	293	0.0859993	0.357325	0.157827	0.030162	3.20299e-07	283	0.00342927	0.329397	0.0281616	0.0286389	0.32629
360731	SLC35E2B	1	1593466	1593515	rs4307513	0.75328	0.29231	0.80344	1	1	1.1596e-07	4.2433e-09	1	1-2	1	293	0.0804749	0.981516	1.0965	0.217278	7.93861e-07	283	0.0657473	0.738364	0.750721	0.168818	1.25579e-05
5550592	SLC35E2B	1	1593063	1593112	rs4307513	0.77801	0.33334	0.84253	1	1	3.3025e-08	4.4919e-09	1	1-2	1	293	0.0789199	0.990683	1.09507	0.219307	1.02434e-06	283	0.0772882	0.831193	0.921991	0.190042	2.03335e-06
1570564	C1orf86	1	2121160	2121209	rs61776567	1	0.51015	1	1	1	3.4093e-10	5.3334e-15	1	1-2	1	293	0.158882	0.695538	-0.57001	0.0768823	1.34347e-12	283	0.0988816	0.601256	-0.377263	0.0679399	6.50847e-08
2750324	PRKCZ;C1orf86	1	2116743	2116792	rs2678952	0.86828	0.4721	0.93444	1	1	4.9595e-08	8.0003e-08	1	1-2	1	293	0.0474533	0.682616	-0.323942	0.0850807	0.000171226	283	0.0655561	0.560125	-0.306183	0.0689602	1.29413e-05
4150452	-	1	2437219	2437268	rs3935660	1	0.5173	1	1	1	1.7425e-09	1.6198e-14	1	1-2	1	293	0.150915	0.498297	0.311214	0.0432736	5.42894e-12	283	0.0877107	0.582096	0.266911	0.0513515	3.88676e-07
4810014	C1orf86	1	2115949	2115998	rs2503701	1	0.99527	1	1	1	9.0153e-18	5.8965e-25	1	1-2	1	293	0.287317	0.804354	-0.760503	0.0702137	3.41389e-23	283	0.209382	0.830448	-0.63279	0.0733533	4.73631e-16
650452	PLCH2	1	2436852	2436901	rs12731309	1	0.65221	1	1	1	9.7632e-38	6.4606e-36	1	1-2	1	293	0.402778	1.22271	1.4826	0.105831	1.96207e-34	283	0.440801	1.03481	1.354	0.0909764	2.43338e-37
6520725	TNFRSF14	1	2495103	2495152	rs2257763	1	0.13338	1	1	1	1.4943e-11	6.0906e-17	1	1-2	1	293	0.185198	0.657319	0.434928	0.0534784	1.22343e-14	283	0.120129	0.457611	0.236885	0.0382447	2.07817e-09
6760554	RER1	1	2336169	2336218	rs1129171	0.67072	0.2108	0.6629	1	0.99999	8.4863e-06	8.9365e-09	0.99999	1-2	0.99999	293	0.0696061	0.566113	-0.244233	0.0523441	4.69216e-06	283	0.029598	0.537602	-0.147264	0.0503025	0.00369562
7000553	PANK4	1	2440277	2440326	rs3001346	1	0.23766	1	1	1	7.6988e-09	1.2638e-12	1	1-2	1	293	0.122557	0.611525	-0.386311	0.0605942	7.14105e-10	283	0.0760249	0.654902	-0.326367	0.0678743	2.48313e-06
1940605	WRAP73	1	3547628	3547677	rs10752739	0.98848	0.42922	0.99411	1	1	6.3281e-09	3.9389e-08	1	1-2	1	293	0.0520283	0.55162	-0.196148	0.0490811	8.1562e-05	283	0.0793617	0.510061	-0.221939	0.045094	1.46428e-06
2000132	LRRC47	1	3696953	3697002	rs57217928	1	0.24516	1	1	1	3.8723e-13	2.9999e-15	1	1-2	1	293	0.157423	0.67667	0.660221	0.0895393	1.73655e-12	283	0.140425	0.558658	0.50559	0.0746217	7.26798e-11
380184	MIR551A	1	3477260	3477309	rs2368543	0.64779	0.54385	0.82082	1	1	1.3942e-06	1.8341e-07	1	1-2	1	293	0.0401278	0.568599	-0.191743	0.054974	0.000562076	283	0.037868	0.476812	-0.154367	0.0464176	0.000999553
3830095	DFFB	1	3801654	3801703	rs76419011	1	0.11856	1	1	0.99977	0.00023336	7.8521e-19	0.99977	1-2	0.99977	293	0.228075	0.56441	-0.542533	0.0585097	4.24487e-18	283	0.0201279	0.579802	-0.149592	0.0622646	0.0169311
4070048	NPHP4	1	5923308	5923357	rs11120772	0.99999	0.28413	0.99999	1	1	4.8401e-10	5.3932e-10	1	1-2	1	293	0.0793779	0.551458	0.230756	0.0460678	9.50289e-07	283	0.0940945	0.455109	0.211011	0.0390582	1.40238e-07
6280019	NPHP4	1	5923177	5923226	rs1295101	0.99948	0.18334	0.99938	1	1	9.0182e-08	8.8558e-11	1	1-2	1	293	0.0963636	0.467323	-0.214188	0.0384494	5.7785e-08	283	0.0601334	0.334233	-0.118271	0.0278933	3.03457e-05
6350451	C1orf174	1	3805916	3805965	rs6701422	1	0.1873	1	1	1	7.3107e-10	1.3509e-13	1	1-2	1	293	0.138646	0.656782	-0.44945	0.0656708	4.55868e-11	283	0.0938518	0.693898	-0.371897	0.0689364	1.45793e-07
6590220	-	1	3404857	3404906	rs2794362	0.99981	0.42896	0.9999	1	1	3.694e-10	2.7671e-10	1	1-2	1	293	0.0858464	0.7728	0.408799	0.078201	3.28464e-07	283	0.098174	0.637523	0.360649	0.0652071	7.29192e-08
6650288	CEP104	1	3731514	3731563	rs1104856	1	0.057629	1	1	1	8.1014e-10	6.41e-13	1	1-2	1	293	0.125247	0.457877	0.256277	0.0397029	4.52103e-10	283	0.0907381	0.40183	0.185631	0.0350548	2.39823e-07
1240386	KLHL21	1	6651212	6651261	rs201171	0.77559	0.26547	0.80776	1	1	8.7963e-08	1.8199e-06	1	1-2	1	293	0.0263585	0.640582	0.192993	0.0687599	0.00534189	283	0.0641691	0.424994	0.205552	0.046828	1.60959e-05
3930411	CAMTA1	1	7829473	7829522	rs72632043	0.99825	0.14115	0.99729	1	0.99997	3.1284e-05	7.6049e-11	0.99997	1-2	0.99997	293	0.108133	0.599486	0.386341	0.0650424	8.12574e-09	283	0.0249481	0.581178	0.170066	0.0634249	0.00776557
3990224	TNFRSF25	1	6521428	6521477	rs3007416	0.99724	0.50001	0.99879	1	0.99999	9.6248e-06	1.713e-11	0.99999	1-2	0.99999	293	0.124839	0.880729	-0.905176	0.140493	4.84599e-10	283	0.0359355	0.789141	-0.4084	0.12619	0.00135538
4810348	RNF207	1	6280405	6280454	rs2272988	0.80627	0.13786	0.72433	1	0.99997	2.8364e-05	5.8047e-09	0.99997	1-2	0.99997	293	0.0750289	0.44696	-0.20516	0.0422276	1.93633e-06	283	0.0223952	0.31788	-0.0770465	0.0303671	0.0117164
6220196	NOL9	1	6585487	6585536	rs12760251	0.68562	0.041323	0.29215	1	0.99619	0.0038117	1.2353e-08	0.99619	1-2	0.99619	293	0.0894705	0.498378	-0.332139	0.0621126	1.80757e-07	283	0.000127192	0.378415	0.00909624	0.0481118	0.850179
6290228	UTS2	1	7910890	7910939	rs227154	0.99979	0.12719	0.99965	1	1	1.3977e-10	3.5419e-11	1	1-2	1	293	0.104125	0.879322	0.602147	0.103539	1.58829e-08	283	0.10904	0.993541	0.682638	0.116405	1.26394e-08
10008	RERE	1	8412758	8412807	rs301819	1	0.24474	1	1	1	1.3944e-15	1.5365e-16	1	1-2	1	293	0.172172	0.666164	-0.465008	0.0597727	1.27379e-13	283	0.173886	0.548354	-0.393201	0.0511269	2.47853e-13
1230347	RERE	1	8412831	8412880	rs301819	1	0.13276	1	1	1	2.0059e-11	5.2648e-11	1	1-2	1	293	0.0953605	0.784702	-0.38996	0.0704088	6.82412e-08	283	0.116476	0.591037	-0.335402	0.0551065	3.77379e-09
1470184	CLSTN1	1	9789250	9789299	rs6694983	0.99999	0.24479	0.99999	1	1	9.8698e-11	1.7751e-11	1	1-2	1	293	0.105206	0.713372	-0.59463	0.101658	1.32581e-08	283	0.107726	0.596951	-0.507863	0.087193	1.56358e-08
2230601	UTS2	1	7913504	7913553	rs227154	0.99669	0.13046	0.99447	1	1	6.294e-10	7.979e-09	1	1-2	1	293	0.0673273	0.82576	0.445641	0.0972318	6.80124e-06	283	0.102188	0.854561	0.566226	0.100122	3.82375e-08
2340603	CA6	1	9034888	9034937	rs12067941	1	0.44341	1	1	1	1.2132e-18	5.6897e-16	1	1-2	1	293	0.171778	0.463956	0.615476	0.0792235	1.36642e-13	283	0.227802	0.493751	0.804718	0.0883844	1.65656e-17
5420066	H6PD	1	9330828	9330877	rs55935885	1	0.12481	1	1	0.99999	6.448e-06	1.6601e-14	0.99999	1-2	0.99999	293	0.163299	0.629997	-0.490946	0.0651448	6.16274e-13	283	0.0395231	0.567628	-0.201764	0.0593347	0.000770351
1010427	FBXO44	1	11722934	11722983	rs12139487	0.99708	0.68957	0.99907	1	0.99999	1.4577e-05	1.7004e-11	0.99999	1-2	0.99999	293	0.118338	0.707291	0.412426	0.0659915	1.45913e-09	283	0.0318816	0.655322	0.184933	0.0607933	0.0025722
2600309	AADACL4	1	12726761	12726810	rs2092857	0.94485	0.041884	0.76673	0.99941	1	1.568e-08	0.00059309	0.99941	1-2	0.99941	293	0.00135155	0.419328	0.043599	0.0694737	0.530784	283	0.104969	0.2747	0.270213	0.0470697	2.44165e-08
3850136	CLCN6	1	11902765	11902814	rs112521149	0.95152	0.90526	0.98786	1	0.99998	1.7612e-05	3.4064e-10	0.99998	1-2	0.99998	293	0.09996	0.544827	0.502012	0.088305	3.17943e-08	283	0.0274348	0.598064	0.274195	0.0973901	0.00521583
3990477	MTHFR	1	11846998	11847047	rs3818762	1	0.97372	1	1	1	3.9505e-26	1.2645e-26	1	1-2	1	293	0.296704	0.706933	0.708422	0.063937	4.88182e-24	283	0.307894	0.606614	0.620159	0.0554672	2.9778e-24
4540215	FBXO2	1	11708633	11708682	rs909934	1	0.589	1	1	1	7.3656e-14	6.2639e-15	1	1-2	1	293	0.149952	0.586907	0.422936	0.0590301	6.42125e-12	283	0.149183	0.549123	0.400871	0.0571098	1.67495e-11
4610220	AGTRAP	1	11810573	11810622	rs17875954	0.95274	0.17649	0.94218	1	1	1.8216e-08	4.7132e-07	1	1-2	1	293	0.0366915	0.55428	-0.182014	0.0546712	0.000982949	283	0.0758589	0.529303	-0.253481	0.0527786	2.54918e-06
60437	PLOD1	1	12035519	12035568	rs2180180	1	0.22032	1	0.99997	1	1.8558e-17	3.3209e-05	0.99997	1-2	0.99997	293	0.0223105	0.681006	-0.151703	0.0588698	0.0104611	283	0.225661	0.723043	-0.572287	0.0632409	2.45564e-17
1070544	EFHD2	1	15756621	15756670	rs2473357	0.71072	0.16909	0.65547	1	0.99999	5.9237e-06	4.3259e-09	0.99999	1-2	0.99999	293	0.0761021	1.15438	0.503648	0.102871	1.6247e-06	283	0.033619	0.650235	0.18464	0.0590546	0.0019539
110390	SLC25A34	1	16067806	16067855	rs3817269	0.99688	0.10231	0.99337	1	1	1.3786e-07	8.4387e-10	1	1-2	1	293	0.0808904	0.651911	-0.333344	0.065869	7.41568e-07	283	0.0565114	0.495655	-0.211087	0.0514527	5.35772e-05
1850176	DDI2;RSC1A1	1	15988092	15988141	rs34313093	0.98787	0.045551	0.94443	1	1	4.3531e-08	6.6018e-08	1	1-2	1	293	0.0488303	0.483959	-0.174427	0.0451286	0.000136969	283	0.0660306	0.387266	-0.165641	0.0371628	1.20103e-05
4280735	CASP9	1	15819063	15819112	chr1:15850613	1	0.42035	1	1	1	1.3864e-07	2.9017e-14	1	1-2	1	293	0.152758	0.555115	-0.338799	0.0467733	3.93401e-12	283	0.0621202	0.470246	-0.172572	0.0400013	2.2211e-05
4670274	CTRC	1	15772210	15773084	rs514941	0.6791	0.27241	0.72528	1	1	2.3194e-07	1.2049e-06	1	1-2	1	293	0.0281651	0.595138	0.151427	0.0521431	0.0039657	283	0.0543921	0.591776	0.215479	0.053597	7.47058e-05
5870605	DDI2	1	15995219	15995268	rs59860889	0.99864	0.053051	0.99441	1	1	3.1825e-07	2.4651e-10	1	1-2	1	293	0.0916771	0.67278	-0.335114	0.0618352	1.25554e-07	283	0.0521897	0.604596	-0.224793	0.0571476	0.000105524
940348	HSPB7	1	16344285	16344334	rs12138073	0.28003	0.017653	0.030486	0.99962	1	6.875e-07	0.00038259	0.99962	1-2	0.99962	293	0.000302874	0.479362	0.0169243	0.0569991	0.766737	283	0.0687201	0.453229	0.247744	0.0544061	7.86436e-06
2030044	SZRD1;SPATA21	1	16722730	16722779	rs6678119	1	0.24789	1	1	1	1.4168e-12	1.371e-13	1	1-2	1	293	0.132485	0.675483	0.382447	0.0573692	1.31401e-10	283	0.131674	0.538957	0.301086	0.0461242	3.11008e-10
2650035	PADI4	1	17690395	17690444	rs1408424	0.8914	0.1014	0.79217	1	1	3.1369e-08	1.401e-07	1	1-2	1	293	0.0461643	1.33417	-0.532629	0.141926	0.000211028	283	0.0728214	1.18187	-0.602263	0.128199	4.11907e-06
3130041	CROCCP2	1	16944987	16945036	rs2076606	1	0.64868	1	1	1	5.9603e-16	1.5744e-17	1	1-2	1	293	0.191493	1.20686	0.868764	0.104646	3.895e-15	283	0.184131	1.00632	0.704422	0.0884558	4.1757e-14
610424	CROCC	1	17299225	17299274	rs6691985	0.99036	0.9026	0.99765	1	1	2.5041e-08	2.1465e-09	1	1-2	1	293	0.0718295	0.610998	0.270448	0.0569902	3.26513e-06	283	0.0676727	0.545852	0.239122	0.0529473	9.27489e-06
130220	MRTO4	1	19585371	19585420	rs76004724	0.80672	0.039449	0.42989	1	1	2.3023e-07	1.5267e-06	1	1-2	1	293	0.0273106	0.526744	0.232988	0.0815097	0.00456512	283	0.0586864	0.5516	0.365956	0.0874328	3.80848e-05
4900653	IFFO2	1	19231073	19231122	rs2103843	0.7584	0.19635	0.7384	1	0.99985	0.00015231	1.1192e-09	0.99985	1-2	0.99985	293	0.0939464	0.889102	0.428889	0.0780793	8.62557e-08	283	0.0170617	0.768714	0.152676	0.0691306	0.0280151
5090156	NBL1	1	19984747	19984796	rs10917493	1	0.98146	1	1	1	1.0285e-13	3.6832e-21	1	1-2	1	293	0.244819	1.18405	-0.995159	0.102459	1.68713e-19	283	0.155653	0.883155	-0.564531	0.0784361	5.61477e-12
6180681	AKR7A2	1	19630512	19630561	rs41307870	0.99976	0.62313	0.99992	1	1	1.0758e-08	7.1091e-12	1	1-2	1	293	0.116807	0.787623	-0.730264	0.117714	1.88987e-09	283	0.0764893	0.581041	-0.423334	0.0877508	2.30732e-06
6620072	CAPZB	1	19665843	19665893	rs214334	0.85645	0.11156	0.75297	1	0.99997	2.7098e-05	1.6169e-09	0.99997	1-2	0.99997	293	0.0876657	0.769637	-0.371709	0.0702941	2.43422e-07	283	0.02611	0.551171	-0.141352	0.0514992	0.00644599
7100010	NBL1	1	19984595	19984644	rs4912127	0.99999	0.50418	1	1	1	7.5598e-11	1.0957e-11	1	1-2	1	293	0.106325	0.817341	-0.421915	0.071705	1.09962e-08	283	0.107337	0.7136	-0.372341	0.0640555	1.66529e-08
1580010	OTUD3	1	20239014	20239063	rs3738122	0.96476	0.096457	0.92363	1	1	3.4613e-06	1.0462e-08	1	1-2	1	293	0.063604	0.61321	-0.236913	0.0532881	1.24634e-05	283	0.03309	0.584028	-0.160076	0.0516201	0.00212437
2490259	PINK1-AS;PINK1	1	20977513	20977562	rs623817	0.69033	0.048165	0.32964	1	1	1.9815e-06	3.2603e-07	1	1-2	1	293	0.0375436	0.644929	-0.181599	0.0539001	0.000855632	283	0.036907	0.5149	-0.1437	0.0437908	0.00116292
4120487	MUL1	1	20826009	20826058	rs6700034	0.99998	0.42795	0.99999	1	1	6.9565e-09	1.5793e-12	1	1-2	1	293	0.126227	0.665878	0.648412	0.100006	3.82688e-10	283	0.0792217	0.557058	0.418923	0.0851994	1.49713e-06
3460022	LINC00339	1	22357217	22357266	rs2473290	1	0.99998	1	1	1	2.7716e-28	5.7807e-40	1	1-2	1	293	0.451225	1.01701	-1.41661	0.0915808	8.36642e-40	283	0.342851	0.828884	-0.934361	0.0771686	1.94303e-27
6980082	USP48	1	22054538	22054587	rs17423390	0.99965	0.23742	0.99967	1	1	8.1705e-08	1.7887e-10	1	1-2	1	293	0.0895864	0.739527	0.331936	0.0620306	1.77334e-07	283	0.0592582	0.5549	0.202277	0.0480789	3.48153e-05
7550427	LINC00339	1	22357427	22357476	rs2473290	1	0.40844	1	1	1	5.7736e-28	2.936e-40	1	1-2	1	293	0.455311	1.24368	-1.74668	0.111992	2.80794e-40	283	0.340345	1.01426	-1.13697	0.0944267	3.32887e-27
3520398	IFNLR1	1	24480824	24480873	rs7540214	1	0.45789	1	1	1	1.3473e-18	5.8958e-23	1	1-2	1	293	0.257162	0.528122	0.609042	0.0606798	1.49758e-20	283	0.215505	0.458305	0.472997	0.0538359	1.5666e-16
4050491	TCEA3	1	23710866	23713770	rs4648901	1	0.22762	1	1	1	1.1688e-11	1.4229e-14	1	1-2	1	293	0.149099	0.972373	-0.693173	0.0970727	7.45064e-12	283	0.119057	0.747587	-0.471946	0.0765835	2.47612e-09
5810019	IFNLR1	1	24481499	24481548	rs7524201	1	0.26681	1	1	0.9999	0.00010101	3.035e-22	0.9999	1-2	0.9999	293	0.271657	0.40934	0.478586	0.0459379	8.2907e-22	283	0.028059	0.579539	0.190213	0.0667837	0.0047215
7570324	ID3	1	23884782	23884831	rs2742946	0.99998	0.99407	1	1	1	4.8813e-12	3.1148e-10	1	1-2	1	293	0.0864356	1.28133	0.6272	0.119532	2.98097e-07	283	0.130195	0.864596	0.526911	0.0812454	3.97185e-10
1030768	LDLRAP1	1	25895087	25895136	rs11247899	1	0.11344	1	1	1	2.8092e-18	6.6681e-36	1	1-2	1	293	0.414139	0.644419	-0.728174	0.0507707	1.18342e-35	283	0.222768	0.62492	-0.447395	0.0498525	4.1732e-17
4220520	TMEM57	1	25824905	25824954	rs909832	0.99776	0.052743	0.99077	1	1	1.8814e-09	6.3463e-07	1	1-2	1	293	0.036885	0.819996	-0.243605	0.0729715	0.000952454	283	0.0943336	0.62418	-0.301575	0.0557433	1.34973e-07
6040360	RUNX3	1	25291011	25291060	rs4276859	0.63133	0.059112	0.31676	1	0.99995	5.4616e-05	8.4237e-08	0.99995	1-2	0.99995	293	0.055249	0.412324	-0.262524	0.0636385	4.8384e-05	283	0.0141989	0.352993	-0.107249	0.05331	0.045195
20129	CD52	1	26646686	26646735	rs4366307	1	0.28254	1	1	1	2.6331e-14	9.1513e-24	1	1-2	1	293	0.277052	1.25516	1.28573	0.121752	2.78406e-22	283	0.164527	1.05386	0.776136	0.104335	1.23901e-12
2350576	DHDDS	1	26797378	26797427	rs6656196	0.99724	0.027818	0.97872	1	1	4.3774e-08	1.263e-08	1	1-2	1	293	0.0610473	0.570029	-0.271275	0.0623666	1.88823e-05	283	0.0657147	0.505768	-0.249678	0.0561612	1.26223e-05
3930577	-	1	26802765	26802814	rs12123129	1	0.26332	1	1	1	1.5797e-37	1.2705e-51	1	1-2	1	293	0.554089	0.717715	-1.17881	0.0619917	5.78494e-53	283	0.441262	0.610574	-0.799365	0.0536597	2.16631e-37
5810201	RP11-96L14.7;ZNF593	1	26497242	26497291	rs79266459	1	0.88956	1	1	1	9.1194e-16	2.7752e-25	1	1-2	1	293	0.293695	0.774928	0.769058	0.0699134	9.13168e-24	283	0.184267	0.646687	0.469396	0.0589164	4.07751e-14
6020246	UBXN11	1	26609056	26609184	rs6675432	1	0.92949	1	1	1	4.9135e-11	1.2666e-14	1	1-2	1	293	0.150612	0.816096	-0.517252	0.0720077	5.72328e-12	283	0.110164	0.677706	-0.362528	0.0614642	1.05336e-08
6280411	ARID1A	1	27108248	27108297	rs12738345	1	0.019981	1	1	1	2.9765e-16	1.7157e-19	1	1-2	1	293	0.214873	0.684602	-0.906049	0.101528	5.15239e-17	283	0.184623	0.642264	-0.756613	0.0948544	3.8318e-14
2470240	THEMIS2	1	28212818	28212867	rs9438594	0.99993	0.081284	0.99981	1	1	4.9632e-09	2.5608e-08	1	1-2	1	293	0.0535319	0.583492	-0.203562	0.0501761	6.39174e-05	283	0.0789069	0.565222	-0.241777	0.0492783	1.5737e-06
5080471	MAP3K6	1	27681791	27681840	rs41415450	0.99966	0.61081	0.99988	1	1	8.3056e-10	2.3707e-11	1	1-2	1	293	0.108005	0.95814	0.851282	0.143413	8.3019e-09	283	0.0956849	0.841178	0.673595	0.123533	1.08705e-07
7150292	TRNP1	1	27326862	27326911	rs12059101	0.85963	0.056809	0.61443	1	0.99998	2.1301e-05	4.0235e-08	0.99998	1-2	0.99998	293	0.0575533	0.489444	-0.222997	0.0528988	3.32943e-05	283	0.0209393	0.483744	-0.130235	0.053125	0.0148358
1070025	ATPIF1	1	28562908	28562957	rs114379682	1	0.10382	1	1	1	4.4452e-29	2.5946e-20	1	1-2	1	293	0.232892	0.69074	1.0405	0.1107	1.69015e-18	283	0.360998	0.54026	1.09416	0.0868411	3.70524e-29
1940064	PHACTR4	1	28826533	28826582	rs11247787	1	0.036456	1	1	1	2.6508e-27	7.2288e-36	1	1-2	1	293	0.403313	0.738993	-0.896801	0.0639443	1.72083e-34	283	0.325666	0.644836	-0.6494	0.0557456	7.49314e-26
3420561	RPA2	1	28218126	28218175	rs2236074	0.84747	0.80566	0.9535	1	1	4.3828e-07	7.7075e-10	1	1-2	1	293	0.086978	0.871995	-0.403847	0.076702	2.72626e-07	283	0.0526735	0.633936	-0.222493	0.056288	9.78149e-05
3780068	ATPIF1	1	28564201	28564250	rs1298933	1	0.21542	1	1	1	2.5002e-15	7.4698e-18	1	1-2	1	293	0.189927	0.754792	-0.555432	0.067244	5.18178e-15	283	0.169609	0.609556	-0.421994	0.0557019	5.18166e-13
5960086	RNU11	1	28975205	28975254	rs12401971	0.21772	0.3271	0.29427	0.99974	1	9.7681e-08	0.00025625	0.99974	1-2	0.99974	293	0.00523229	2.05574	0.460482	0.372204	0.217019	283	0.090081	0.936135	0.884636	0.167724	2.66345e-07
5960706	DNAJC8;AL353354.2	1	28527107	28527156	rs11247766	1	0.18469	1	1	1	2.4633e-06	3.5179e-14	1	1-2	1	293	0.157685	0.549603	0.352347	0.0477382	1.6583e-12	283	0.0462444	0.489544	0.157127	0.0425683	0.000268082
6650630	SESN2	1	28608662	28608711	rs114379682	1	0.11401	1	1	1	2.1425e-12	6.5896e-11	1	1-2	1	293	0.0959373	0.663842	0.591205	0.106389	6.20185e-08	283	0.135728	0.694747	0.741841	0.111673	1.58859e-10
6130220	SNRNP40	1	31732721	31732770	rs10798836	0.75923	0.013947	0.16766	1	1	4.8706e-07	3.5989e-06	1	1-2	1	293	0.0225054	0.720736	-0.161045	0.0622176	0.0101263	283	0.0524393	0.524204	-0.181536	0.0460348	0.000101474
7200037	SRSF4	1	29474603	29474652	rs35585334	0.749	0.07885	0.51868	1	0.99999	7.5431e-06	2.8481e-08	0.99999	1-2	0.99999	293	0.0591704	0.583505	0.225397	0.0526872	2.56092e-05	283	0.0287947	0.389852	0.104302	0.036136	0.00419939
5340021	KPNA6	1	32638449	32638498	rs112040509	0.99238	0.03055	0.94797	1	1	1.5129e-07	1.6573e-07	1	1-2	1	293	0.0412362	0.826434	0.373072	0.105454	0.000469467	283	0.0561111	0.533835	0.282162	0.069037	5.70503e-05
3140441	AK2	1	33473769	33473818	rs78911799	0.47235	0.12606	0.34076	1	0.99943	0.00057168	2.2062e-08	0.99943	1-2	0.99943	293	0.0783371	0.603274	-0.448814	0.0902447	1.12695e-06	283	0.0052816	0.497657	-0.0962479	0.0787962	0.222929
5560438	AGO4	1	36320798	36320847	rs595055	0.78541	0.043899	0.42396	1	0.99999	6.0963e-06	7.5409e-08	0.99999	1-2	0.99999	293	0.0519278	0.558366	-0.232503	0.0582375	8.29018e-05	283	0.02991	0.386304	-0.121938	0.0414271	0.00351682
1230747	SF3A3	1	38422678	38422727	rs4072980	1	0.124	1	1	1	6.6177e-10	4.2672e-15	1	1-2	1	293	0.158514	0.544708	0.364219	0.0491932	1.43342e-12	283	0.0938366	0.457281	0.226174	0.0419283	1.46149e-07
2030209	MTF1	1	38280020	38280069	rs626352	0.8111	0.021355	0.29574	0.99999	1	1.8902e-07	5.5169e-06	0.99999	1-2	0.99999	293	0.021158	0.911496	0.331677	0.132247	0.012686	283	0.0658341	0.585484	0.387512	0.08708	1.23876e-05
2690270	SNIP1	1	38002334	38002383	rs6704190	1	0.21046	1	1	1	1.7819e-15	9.5169e-09	1	1-2	1	293	0.0696545	0.774039	0.30408	0.0651463	4.65528e-06	283	0.186846	0.528421	0.357749	0.0445215	2.59588e-14
4010348	INPP5B	1	38326850	38326899	rs34888157	1	0.085251	1	1	1	1.4453e-12	6.0369e-12	1	1-2	1	293	0.107985	0.486149	0.298363	0.0502691	8.3285e-09	283	0.132123	0.471533	0.323092	0.0493984	2.88763e-10
4210376	LINC01137	1	37920529	37920578	rs6681785	1	0.50629	1	1	1	2.016e-07	1.1461e-13	1	1-2	1	293	0.142793	0.491417	-0.300307	0.043133	2.2272e-11	283	0.0581915	0.606267	-0.223224	0.0535721	4.11609e-05
4210564	FHL3	1	38462656	38462705	rs67631072	1	0.22372	1	1	1	1.4928e-11	5.3296e-10	1	1-2	1	293	0.0797226	0.630997	0.28022	0.0558113	8.98088e-07	283	0.118309	0.564642	0.31035	0.0505415	2.79834e-09
1070754	CAP1	1	40537995	40538044	rs61779690	0.99903	0.14685	0.99857	1	1	2.4066e-10	5.8429e-07	1	1-2	1	293	0.0391824	0.637244	-0.291716	0.0846816	0.000655424	283	0.113362	0.474486	-0.377522	0.0629838	6.2668e-09
2690634	PPIE	1	40214746	40218616	rs11206754	1	0.05159	1	1	1	1.1709e-45	3.3308e-52	1	1-2	1	293	0.552515	0.882292	1.45144	0.0765723	9.67388e-53	283	0.513403	0.81576	1.24886	0.0725294	7.37571e-46
520040	AKIRIN1	1	39470624	39470673	rs34848020	1	0.37878	1	1	1	7.9148e-14	8.9583e-09	1	1-2	1	293	0.069031	0.821246	-0.31893	0.0686586	5.15311e-06	283	0.162656	0.640239	-0.400605	0.0542226	1.70605e-12
5220524	HPCAL4	1	40144720	40144769	rs784602	1	0.17451	1	1	1	5.0916e-08	1.6205e-16	1	1-2	1	293	0.189566	0.884901	0.617435	0.0748382	5.5338e-15	283	0.0734569	0.756766	0.308224	0.0653024	3.72586e-06
5310278	PABPC4	1	40027452	40027786	rs61779331	0.99537	0.095415	0.98946	1	1	3.1242e-07	6.1218e-10	1	1-2	1	293	0.0854609	0.657254	-0.338209	0.0648569	3.49978e-07	283	0.0521292	0.498181	-0.19751	0.0502424	0.000106531
5390181	PPIE	1	40214582	40214631	rs12074147	1	0.053664	1	1	1	2.8769e-40	1.233e-56	1	1-2	1	293	0.595764	0.791798	1.42311	0.0687185	3.51987e-59	283	0.469346	0.711301	0.99701	0.063242	1.49877e-40
6370739	MACF1	1	39952189	39952238	rs72661980	1	0.13146	1	1	1	1.1099e-10	5.3161e-13	1	1-2	1	293	0.126912	0.698886	0.670053	0.103024	3.40502e-10	283	0.104215	0.561671	0.487556	0.0852723	2.75768e-08
6980398	NDUFS5	1	39494452	39494501	rs10888639	1	0.11745	1	1	1	2.1336e-35	2.0289e-28	1	1-2	1	293	0.322108	0.760972	-0.801797	0.0681864	2.22045e-26	283	0.417685	0.523037	-0.672393	0.0473615	7.40269e-35
7200041	PPT1	1	40538523	40538572	rs11552578	0.87546	0.043979	0.58607	1	1	3.4429e-07	9.5151e-08	1	1-2	1	293	0.0482104	0.855664	-0.430601	0.112157	0.00015145	283	0.0523966	0.677323	-0.363133	0.0921242	0.000102156
7210092	TRIT1	1	40306939	40306988	rs7535397	1	0.13647	1	1	1	3.8021e-11	5.5313e-17	1	1-2	1	293	0.183427	0.793002	0.534441	0.0661028	1.68582e-14	283	0.112296	0.687476	0.35391	0.0593596	7.45248e-09
7330291	RP11-69E11.4	1	39994731	39994780	rs79473113	0.99852	0.36638	0.99912	1	1	1.1259e-09	3.6521e-10	1	1-2	1	293	0.0882598	0.749469	-0.77155	0.145369	2.20713e-07	283	0.0951711	0.739492	-0.807146	0.148467	1.18031e-07
3290475	NFYC	1	41236914	41236963	rs4660457	0.99985	0.092939	0.99965	1	1	3.8783e-10	1.7839e-08	1	1-2	1	293	0.0588412	0.606704	-0.254458	0.0596568	2.70149e-05	283	0.101039	0.591173	-0.333883	0.059411	4.60062e-08
4040189	RIMS3	1	41086480	41086529	rs2076333	0.89162	0.15178	0.85115	1	1	1.1752e-07	3.4227e-07	1	1-2	1	293	0.0370484	0.419293	0.1237	0.0369691	0.00092745	283	0.0589305	0.396281	0.147947	0.0352691	3.66533e-05
4200195	ZNF684	1	41013599	41013648	rs2362434	0.82758	0.014061	0.23612	1	1	4.3925e-07	1.8829e-06	1	1-2	1	293	0.0261353	0.437245	0.14082	0.0503909	0.00554253	283	0.0527585	0.346336	0.1572	0.039736	9.65207e-05
5260328	HIVEP3	1	41972699	41972748	rs1004870	1	0.99931	1	1	1	9.6823e-14	5.6727e-23	1	1-2	1	293	0.264159	0.787793	0.706635	0.0691365	3.72973e-21	283	0.154337	0.689663	0.435995	0.0608824	7.01678e-12
110333	FAM183A	1	43621994	43622043	rs138995578	0.99821	0.094731	0.99589	1	1	1.0782e-06	5.0006e-10	1	1-2	1	293	0.0874218	0.420324	0.331367	0.0627606	2.53401e-07	283	0.0419356	0.354942	0.196509	0.056032	0.000527236
3060619	MED8	1	43850761	43851681	rs839752	1	0.21398	1	1	1	6.2252e-16	4.1806e-19	1	1-2	1	293	0.208106	0.595294	-0.456254	0.0521737	1.82428e-16	283	0.179285	0.627691	-0.431735	0.0551046	9.72037e-14
430523	MED8	1	43851700	43851749	rs839752	1	0.10211	1	1	1	1.7842e-10	1.1357e-15	1	1-2	1	293	0.162579	0.508515	-0.33499	0.0445681	6.99924e-13	283	0.0999152	0.556236	-0.272727	0.0488316	5.51234e-08
4590370	SLC2A1	1	43391989	43392038	rs80200046	0.99731	0.16936	0.99654	1	1	1.7939e-08	1.0952e-09	1	1-2	1	293	0.0781475	0.780135	0.406185	0.0817806	1.16249e-06	283	0.0714536	0.604747	0.313236	0.067361	5.11134e-06
5700008	TIE1	1	43788641	43788690	rs116560348	0.28499	0.044198	0.074658	1	1	1.6596e-06	3.4247e-06	0.99999	1-2	0.99999	293	0.0216983	0.401138	0.209506	0.0824658	0.0115885	283	0.0460758	0.279705	0.218482	0.0593038	0.000275267
630086	CCDC23	1	43273033	43273082	rs12028144	1	0.16845	1	1	1	2.5256e-38	3.4598e-43	1	1-2	1	293	0.472148	0.950947	1.32212	0.0819485	2.8604e-42	283	0.442768	0.926103	1.22085	0.0817032	1.48002e-37
6770279	ERMAP	1	43310316	43310365	rs11210731	1	0.23485	1	1	1	9.5543e-23	6.5117e-35	1	1-2	1	293	0.390664	0.612289	-0.840762	0.0615536	3.69922e-33	283	0.26747	0.452184	-0.504829	0.0498387	9.27776e-21
7330546	MED8	1	43850231	43850280	rs839752	0.589	0.036136	0.19171	0.99975	1	1.1464e-07	0.00024579	0.99975	1-2	0.99975	293	0.00228536	0.356266	0.0254927	0.0312245	0.414921	283	0.0766025	0.309719	0.131278	0.0271901	2.26637e-06
2320402	CCDC24	1	44462068	44462117	rs12403025	1	0.21767	1	1	1	1.6318e-09	2.4059e-11	1	1-2	1	293	0.100273	0.410058	0.23148	0.0406473	3.01828e-08	283	0.0847929	0.361633	0.185204	0.0362976	6.18391e-07
6040768	DMAP1	1	44686288	44686337	rs12419	1	0.28673	1	1	1	3.9635e-11	2.1322e-13	1	1-2	1	293	0.130549	0.695178	-0.444358	0.0672236	1.83023e-10	283	0.109872	0.513685	-0.299135	0.0507921	1.1045e-08
5810129	RPS8	1	45242377	45242426	rs12120833	0.99233	0.19021	0.99121	1	1	2.572e-08	3.568e-08	1	1-2	1	293	0.0522731	0.824522	-0.363456	0.090721	7.83887e-05	283	0.0687973	0.663196	-0.335041	0.0735328	7.76932e-06
1990471	FAAH	1	46879186	46879235	rs6685767	0.99996	0.024467	0.9996	1	1	1.1221e-07	3.7079e-10	1	1-2	1	293	0.0847964	0.537152	0.289697	0.0557914	3.90404e-07	283	0.0567004	0.484867	0.21001	0.0510997	5.20122e-05
3120653	NSUN4	1	46830560	46830609	rs72890727	0.98352	0.015174	0.80577	1	1	6.8953e-07	9.8417e-08	1	1-2	1	293	0.0457106	0.504665	0.189024	0.0506293	0.000227136	283	0.0442807	0.605727	0.224803	0.0623027	0.000364828
4260682	NASP	1	46084393	46084442	rs7512448	0.81228	0.014362	0.22157	1	0.99997	3.0028e-05	4.8195e-08	0.99997	1-2	0.99997	293	0.0588297	0.617378	0.237623	0.0557157	2.70656e-05	283	0.0207687	0.571129	0.128036	0.0524467	0.0152531
4830494	CCDC17	1	46085939	46085988	rs7545118	0.99999	0.024195	0.99995	1	1	4.7694e-07	1.0294e-11	1	1-2	1	293	0.113757	0.509953	-0.28498	0.046629	3.16022e-09	283	0.0507658	0.40572	-0.144136	0.037181	0.000131922
6450278	MKNK1	1	47023323	47023372	rs11211317	1	0.098838	1	1	1	1.5027e-13	1.9519e-07	1	1-2	1	293	0.0506231	0.727355	0.237146	0.0602024	0.000102427	283	0.161808	0.580242	0.361721	0.0491125	1.97179e-12
2640551	CMPK1	1	47843965	47844014	rs12119783	0.99999	0.13534	0.99999	1	1	3.6802e-11	4.8159e-10	1	1-2	1	293	0.0822983	0.768732	-0.321248	0.0628853	5.88571e-07	283	0.114613	0.558079	-0.281244	0.0466316	5.1126e-09
6420446	CMPK1	1	47844180	47844229	rs11586975	1	0.091393	1	1	1	3.5285e-12	1.9385e-12	1	1-2	1	293	0.116342	0.712943	-0.400877	0.0647645	2.04391e-09	283	0.12696	0.550111	-0.328575	0.0514003	6.77166e-10
2030360	FAM159A	1	53122494	53122543	rs35915506	0.99945	0.058061	0.99794	1	1	1.0468e-07	4.3002e-10	1	1-2	1	293	0.0874573	0.714647	0.520366	0.098535	2.51924e-07	283	0.0592051	0.590668	0.340562	0.0809863	3.51072e-05
3290315	NRD1	1	52255313	52256237	rs7541944	0.99976	0.13941	0.99963	1	1	9.8752e-09	3.9521e-10	1	1-2	1	293	0.0841412	0.729784	-0.307545	0.0594801	4.34814e-07	283	0.0747179	0.530397	-0.208259	0.0437195	3.05301e-06
4200543	GPX7	1	53074304	53074353	rs28609180	1	0.34501	1	1	1	2.0573e-11	1.5776e-18	1	1-2	1	293	0.205229	0.587531	0.399987	0.0461426	3.11297e-16	283	0.117863	0.619899	0.302923	0.0494377	3.00972e-09
4260093	ZCCHC11	1	52889528	52889577	rs10888749	0.99997	0.27567	0.99998	1	1	1.2414e-08	1.5935e-11	1	1-2	1	293	0.1078	0.727047	0.726211	0.122473	8.59189e-09	283	0.0727476	0.522354	0.432805	0.0921784	4.16738e-06
4560300	ZCCHC11	1	52889565	52889614	rs4475695	0.998	0.34871	0.99875	1	1	5.1779e-07	8.5495e-11	1	1-2	1	293	0.10521	0.682527	0.762301	0.13032	1.325e-08	283	0.0498959	0.639922	0.491695	0.127996	0.000151204
5490730	BTF3L4	1	52553532	52553581	rs674793	0.26327	0.49834	0.44929	1	0.99873	0.0012677	2.37e-08	0.99873	1-2	0.99873	293	0.0863971	0.578763	-0.648715	0.123662	2.99995e-07	283	0.00248069	0.49697	-0.0921685	0.110256	0.403895
730497	CC2D1B	1	52816355	52816404	rs7513934	0.98825	0.59307	0.99564	1	0.99999	6.4262e-06	6.6399e-10	0.99999	1-2	0.99999	293	0.0859988	0.586808	-0.254287	0.0485964	3.20327e-07	283	0.0317245	0.438107	-0.11052	0.0364241	0.00263705
7400296	ZYG11B	1	53291254	53291303	rs10788941	0.99996	0.054821	0.99983	1	1	1.1623e-10	1.5342e-07	1	1-2	1	293	0.0467488	0.764189	0.245745	0.0650514	0.000191947	283	0.112373	0.597963	0.30748	0.0515525	7.36058e-09
1010730	SCP2	1	53416507	53416556	rs562641	0.81286	0.03804	0.43078	1	1	1.7906e-06	2.354e-07	1	1-2	1	293	0.0403174	0.433177	-0.136194	0.0389519	0.000545024	283	0.0379022	0.321236	-0.0965168	0.0290086	0.000994178
2320653	ECHDC2	1	53361979	53362028	rs1044365	1	0.13632	1	1	1	2.3285e-16	2.7096e-15	1	1-2	1	293	0.161101	0.664615	0.80503	0.107689	9.08777e-13	283	0.193646	0.680439	0.934638	0.113776	7.84188e-15
5720414	C1orf123	1	53680139	53680188	rs12737375	1	0.096684	1	1	1	8.7189e-19	1.6192e-11	1	1-2	1	293	0.109749	0.568665	0.2877	0.048034	6.19678e-09	283	0.229232	0.497778	0.391471	0.0428223	1.27293e-17
6370196	MRPL37	1	54683993	54684042	rs11206305	1	0.10639	1	1	1	3.4816e-19	3.6343e-21	1	1-2	1	293	0.232903	0.62601	-0.688446	0.0732421	1.6865e-18	283	0.222583	0.525928	-0.568094	0.0633356	4.31683e-17
1260347	OMA1	1	58946753	58946802	rs149532469	1	0.034214	1	1	1	3.3497e-16	6.4232e-17	1	1-2	1	293	0.178608	0.650085	0.611612	0.0768871	4.01939e-14	283	0.183794	0.476657	0.451093	0.0567083	4.4293e-14
3060347	MROH7-TTC4;TTC4	1	55207806	55207855	rs59017280	1	0.010289	1	1	1	1.1069e-46	1.759e-51	1	1-2	1	293	0.551273	0.788667	2.4861	0.131486	1.44902e-52	283	0.52775	0.670374	2.04872	0.115611	1.08584e-47
4860435	DAB1;OMA1	1	58971775	58971824	rs6666833	0.72081	0.014394	0.14545	0.99996	1	2.168e-07	3.5249e-05	0.99996	1-2	0.99996	293	0.0108578	0.677376	-0.107912	0.0603782	0.0749356	283	0.0654936	0.664558	-0.268083	0.0604099	1.30691e-05
830634	USP24	1	55532237	55532286	rs1846212	0.94351	0.059316	0.81941	1	1	1.4448e-08	2.5918e-06	1	1-2	1	293	0.0277233	0.658567	-0.173951	0.0603883	0.00426498	283	0.0818908	0.606739	-0.279259	0.0557807	9.80534e-07
10386	TM2D1	1	62146821	62146870	rs12120264	0.87268	0.31237	0.90745	1	1	8.5821e-08	5.5123e-08	1	1-2	1	293	0.0502021	0.731662	-0.249937	0.0637291	0.00010966	283	0.0606809	0.493813	-0.1849	0.0433974	2.78457e-05
2340632	INADL	1	62580438	62580487	rs17378676	0.86006	0.20465	0.85208	1	0.99892	0.001077	9.6741e-10	0.99892	1-2	0.99892	293	0.107101	0.708178	0.645879	0.109322	9.6577e-09	283	0.00720412	0.677498	0.149784	0.104894	0.154416
3120053	HOOK1	1	60338477	60338526	rs80189889	0.85873	0.043047	0.54514	1	1	5.3786e-07	1.4143e-07	1	1-2	1	293	0.045405	0.681727	-0.479431	0.128866	0.00023868	283	0.0488398	0.5761	-0.40311	0.106123	0.000178437
4480148	FGGY	1	60228233	60228282	rs665901	0.7991	0.30484	0.84741	1	1	5.9203e-07	2.3456e-07	1	1-2	1	293	0.0385488	0.593956	0.229109	0.067074	0.000726558	283	0.0450947	0.502055	0.210773	0.0578601	0.000321078
5890253	ITGB3BP	1	63912496	63919606	rs11804843	1	0.05735	0.99999	1	1	1.9916e-08	2.5844e-12	1	1-2	1	293	0.119571	0.48986	0.260723	0.0414732	1.18442e-09	283	0.0710156	0.367917	0.14617	0.0315378	5.4769e-06
6960243	ALG6	1	63902526	63902575	rs3009576	0.99922	0.061105	0.99722	1	1	3.1495e-08	1.3065e-09	1	1-2	1	293	0.0758049	0.643703	-0.263981	0.054033	1.70563e-06	283	0.0662583	0.619586	-0.234963	0.0526186	1.15876e-05
1030367	-	1	65514122	65514171	rs1338516	0.99999	0.55627	1	1	1	9.8682e-10	1.07e-11	1	1-2	1	293	0.106757	0.525102	-0.2853	0.0483773	1.02294e-08	283	0.0892373	0.457044	-0.220349	0.0419939	3.0472e-07
1940196	LEPR	1	66099572	66099621	rs12563060	0.24315	0.078492	0.10353	0.9992	1	5.6777e-07	0.00079901	0.9992	1-2	0.9992	293	0.0140688	0.473407	-0.1697	0.0832778	0.0424791	283	0.0905277	0.387664	0.356933	0.0674897	2.48018e-07
2480577	PDE4B	1	66839816	66839865	rs783058	0.94244	0.052145	0.79632	1	1	1.2392e-08	8.6451e-07	1	1-2	1	293	0.0357985	1.20203	-0.329662	0.100294	0.00113686	283	0.0824295	0.767877	-0.328853	0.0654527	9.00192e-07
2680382	LEPR	1	66101016	66101065	rs12402567	1	0.64162	1	1	1	7.428e-11	1.3508e-12	1	1-2	1	293	0.118396	0.580467	-0.312431	0.0499775	1.44483e-09	283	0.105512	0.589981	-0.292545	0.0508132	2.23678e-08
2680543	PDE4B	1	66839117	66839166	rs783058	1	0.058176	1	1	1	1.8346e-11	1.2279e-11	1	1-2	1	293	0.104217	0.960657	-0.466379	0.0801541	1.56407e-08	283	0.115822	0.763295	-0.394737	0.0650622	4.19865e-09
6980255	LEPROT	1	65898054	65898103	rs1045895	1	0.47123	1	1	1	1.8556e-24	3.0047e-25	1	1-2	1	293	0.28285	0.905515	-0.851628	0.0794933	8.53924e-23	283	0.290042	0.78366	-0.748945	0.0699008	1.09761e-22
4210754	SERBP1	1	67874018	67874067	rs7555499	1	0.23777	1	1	1	3.6665e-10	2.8764e-11	1	1-2	1	293	0.0991559	0.691085	0.348253	0.0615339	3.63435e-08	283	0.0955929	0.529731	0.262217	0.0481147	1.10318e-07
4490452	MIER1	1	67453489	67453538	rs2985795	0.99971	0.036299	0.99823	1	1	1.2439e-06	6.0226e-11	1	1-2	1	293	0.105386	0.76469	0.470974	0.0804408	1.28655e-08	283	0.0451555	0.574937	0.222513	0.0610398	0.000318029
6370221	DIRAS3	1	68512314	68512363	rs17130006	0.33592	0.249	0.36582	1	0.99744	0.0025585	1.2744e-08	0.99744	1-2	0.99744	293	0.0900005	0.448108	0.241741	0.0450611	1.65617e-07	283	0.00824816	0.439685	-0.0683599	0.0447168	0.127457
2600538	RABGGTB	1	76259887	76260212	rs12124417	0.99863	0.38729	0.99923	1	1	2.9411e-08	1.1929e-09	1	1-2	1	293	0.075451	0.621951	-0.292224	0.0599655	1.80723e-06	283	0.0657913	0.520127	-0.225725	0.0507415	1.24711e-05
3850010	CRYZ	1	75171373	75171422	rs4145871	1	0.115	1	1	1	4.2573e-30	2.3981e-49	1	1-2	1	293	0.537548	0.953459	1.59248	0.0865868	1.17573e-50	283	0.365351	0.735515	0.878848	0.0690991	1.40994e-29
3990482	RABGGTB	1	76260604	76260653	rs35961154	0.99307	0.04762	0.969	1	0.99999	5.3961e-06	8.5247e-10	0.99999	1-2	0.99999	293	0.0902394	0.693599	-0.621727	0.115723	1.59213e-07	283	0.0333798	0.604544	-0.321708	0.103275	0.00202919
4010343	TYW3	1	75231195	75231244	rs28789132	0.90674	0.058104	0.72125	1	1	8.1161e-07	8.201e-09	1	1-2	1	293	0.0678821	0.73327	0.30408	0.066054	6.21369e-06	283	0.0458251	0.733314	0.24899	0.0677784	0.00028631
60138	CTH	1	70904431	70904480	rs828352	0.9023	0.094272	0.7995	1	1	5.1079e-07	6.9013e-08	1	1-2	1	293	0.0485954	0.398478	-0.13236	0.0343318	0.000142287	283	0.0468258	0.380784	-0.124274	0.0334481	0.000244715
110148	BCL10	1	85733605	85733654	rs962409	0.99944	0.28173	0.99956	1	1	1.5371e-09	5.3506e-09	1	1-2	1	293	0.0653409	0.528273	0.197171	0.043715	9.39668e-06	283	0.0882507	0.395545	0.17408	0.0333791	3.5663e-07
150681	ZNHIT6	1	86118752	86118801	rs12058974	1	0.075882	1	1	1	2.8943e-17	5.2595e-28	1	1-2	1	293	0.323654	0.751501	0.722582	0.0612328	1.58888e-26	283	0.203832	0.678532	0.481116	0.0567234	1.28203e-15
240762	-	1	86812597	86812646	rs12119411	0.96768	0.070293	0.906	1	0.99994	5.7893e-05	2.3504e-09	0.99994	1-2	0.99994	293	0.0815455	0.445596	0.195692	0.0384996	6.65987e-07	283	0.0182346	0.445928	0.0895135	0.0391824	0.023086
3130368	-	1	86881906	86881955	rs10873749	0.66684	0.022509	0.17104	1	1	1.4245e-06	1.5262e-06	1	1-2	1	293	0.0266946	0.427825	-0.104277	0.0369109	0.00505346	283	0.0409683	0.406742	-0.124971	0.0360703	0.000613778
5490068	MCOLN2	1	85391507	85391556	rs10082244	0.99979	0.67144	0.99993	1	1	6.5973e-11	5.0576e-10	1	1-2	1	293	0.0826928	1.49255	0.639215	0.124803	5.51648e-07	283	0.111592	1.01043	0.505675	0.0851155	8.35547e-09
5560730	WDR63	1	85598626	85598675	rs10873674	0.88206	0.04843	0.62389	1	1	2.4555e-07	3.6477e-07	1	1-2	1	293	0.0369031	0.461539	0.152603	0.0457003	0.000949655	283	0.0540135	0.406186	0.160801	0.0401446	7.92767e-05
60504	CTBS	1	85029040	85029089	rs15911	0.99999	0.19445	0.99999	1	1	2.0737e-07	1.028e-11	1	1-2	1	293	0.110064	0.673309	-0.40877	0.068138	5.878e-09	283	0.0537132	0.658291	-0.272595	0.0682551	8.30992e-05
6100446	-	1	85618478	85618527	rs72722607	0.61979	0.1241	0.48092	1	0.99987	0.00013409	2.098e-08	0.99987	1-2	0.99987	293	0.068033	0.426553	0.229429	0.0497785	6.06288e-06	283	0.0111508	0.337711	0.0703578	0.039525	0.0761427
6840026	ODF2L	1	86820534	86822167	rs6576835	1	0.19755	1	1	1	1.054e-10	5.8635e-15	1	1-2	1	293	0.158515	0.734932	-0.623814	0.0842551	1.4331e-12	283	0.106995	0.634715	-0.420703	0.0725051	1.76011e-08
730315	ODF2L	1	86820223	86820272	rs272518	1	0.092872	1	1	1	6.2196e-48	3.8284e-55	1	1-2	1	293	0.576626	1.08266	1.89082	0.0949773	2.9959e-56	283	0.53378	0.929126	1.49938	0.0835936	1.77495e-48
780259	ZNHIT6	1	86119009	86119058	rs12089500	1	0.052433	1	1	1	5.3945e-10	2.6406e-22	1	1-2	1	293	0.262921	0.701606	0.574486	0.0563869	4.77496e-21	283	0.104416	0.657344	0.309971	0.0541549	2.66971e-08
1510364	GBP5	1	89726470	89727921	rs56069047	0.99999	0.31307	0.99999	1	1	5.0153e-13	5.0132e-10	1	1-2	1	293	0.0893031	1.56469	-0.706956	0.132343	1.85821e-07	283	0.152277	1.105	-0.679177	0.0955962	9.94115e-12
1940162	GBP2	1	89573788	89573837	rs591466	0.61542	0.025623	0.15811	1	0.99999	6.0169e-06	5.8624e-08	0.99999	1-2	0.99999	293	0.0560841	0.879635	0.343064	0.0825042	4.2255e-05	283	0.0322933	0.680143	0.199286	0.0650787	0.00240982
4890324	LRRC8B	1	90061938	90061987	rs34417751	0.69286	0.090344	0.48278	1	1	2.7007e-07	4.7094e-07	1	1-2	1	293	0.0362264	0.808253	0.258153	0.0780559	0.0010603	283	0.0549628	0.671115	0.270362	0.0668779	6.83097e-05
50201	LRRC8C	1	90180078	90180127	rs7517627	0.98847	0.060764	0.95976	1	1	5.3922e-08	1.2449e-08	1	1-2	1	293	0.0611573	0.894904	-0.33912	0.0778895	1.8548e-05	283	0.0639974	0.780783	-0.30147	0.0687779	1.65361e-05
6100288	SEP15	1	87328753	87328802	rs17405393	0.93416	0.015743	0.50566	1	1	6.3509e-07	1.5495e-07	1	1-2	1	293	0.0437245	0.636806	-0.266939	0.0731804	0.000313473	283	0.0466337	0.593625	-0.262797	0.0708838	0.000252201
6960372	SH3GLB1	1	87207981	87208030	rs12755853	1	0.074573	1	1	1	1.8214e-10	4.8562e-17	1	1-2	1	293	0.194876	0.646135	0.972262	0.115848	2.09835e-15	283	0.107977	0.646923	0.658916	0.11298	1.50147e-08
770630	CCBL2	1	89401692	89401741	rs10922542	0.99948	0.064952	0.99824	1	1	7.9617e-08	1.3772e-09	1	1-2	1	293	0.0753602	0.612093	-0.27717	0.0569135	1.83427e-06	283	0.0592141	0.567058	-0.227774	0.0541607	3.50574e-05
1240672	EPHX4	1	92528658	92528707	rs142899523	0.50846	0.52389	0.7128	0.99994	1	3.7859e-08	6.06e-05	0.99994	1-2	0.99994	293	0.00773593	0.510548	0.142042	0.0943035	0.133095	283	0.0851385	0.480302	0.452563	0.0884994	5.85324e-07
4900044	CDC7	1	91991049	91991098	rs13447464	1	0.24717	1	1	1	7.5482e-24	6.8025e-34	1	1-2	1	293	0.380972	0.742122	-0.822841	0.0614862	3.72077e-32	283	0.282631	0.635857	-0.570749	0.0542442	4.78163e-22
4210309	TMED5	1	93617763	93617812	rs771455	1	0.018967	1	1	1	1.0377e-09	2.8141e-13	1	1-2	1	293	0.132895	0.704047	-0.472077	0.0706883	1.22486e-10	283	0.090528	0.609927	-0.327636	0.06195	2.48006e-07
4890706	DR1	1	93827578	93827627	rs10874777	0.99999	0.031936	0.99996	1	1	1.3784e-10	9.3798e-10	1	1-2	1	293	0.0777025	0.725386	0.320709	0.0647714	1.25037e-06	283	0.10566	0.627575	0.328399	0.0569959	2.18379e-08
2940113	AGL	1	100389497	100389546	rs72723775	0.75811	0.19432	0.7361	1	1	2.885e-07	3.1654e-08	1	1-2	1	293	0.056286	0.613732	0.286387	0.0687428	4.08941e-05	283	0.0528735	0.496364	0.227108	0.0573409	9.4795e-05
5490050	LRRC39	1	100617985	100618034	rs142373521	0.68836	0.03063	0.23656	1	0.99979	0.00021354	2.9578e-08	0.99979	1-2	0.99979	293	0.0726863	0.476079	0.325338	0.0681201	2.83905e-06	283	0.0102521	0.344195	0.0885246	0.051888	0.0890997
5820521	PTBP2	1	97279963	97280012	rs10875032	1	0.080712	1	1	1	4.4923e-22	2.494e-27	1	1-2	1	293	0.309432	0.911566	0.858161	0.0751524	3.35458e-25	283	0.261044	0.685773	0.570751	0.0572857	3.2025e-20
7150154	PTBP2	1	97279856	97279904	rs10875032	1	0.097439	1	1	1	2.3546e-24	2.5924e-25	1	1-2	1	293	0.281137	0.907964	0.798558	0.0748554	1.21178e-22	283	0.28621	0.619792	0.549569	0.051774	2.35374e-22
2900390	VCAM1	1	101204471	101204520	rs4427430	0.99975	0.09091	0.99941	0.99883	1	1.8164e-11	0.0011713	0.99883	1-2	0.99883	293	1.31893e-05	0.417566	0.00226775	0.0366045	0.950643	283	0.14402	0.733221	-0.45261	0.0658252	3.98538e-11
2940553	CDC14A	1	100933599	100933648	rs1007081	0.95277	0.17919	0.94304	0.99999	1	1.6404e-09	1.0797e-05	0.99999	1-2	0.99999	293	0.0237113	1.16261	-0.269822	0.101495	0.00828351	283	0.104314	0.755128	-0.386423	0.0675488	2.71417e-08
4810176	AMY2B	1	104108066	104108115	rs11185388	0.67455	0.17439	0.62341	1	1	1.2993e-07	8.719e-07	1	1-2	1	293	0.0321019	0.796398	-0.19732	0.0635147	0.00207879	283	0.0605631	0.598501	-0.209777	0.0492872	2.83656e-05
5810044	CDC14A	1	100950096	100950145	rs7556246	0.98149	0.22419	0.98197	1	1	9.0752e-10	1.8142e-06	1	1-2	1	293	0.0337524	1.13391	-0.313466	0.0983186	0.00158729	283	0.10485	0.820393	-0.41762	0.0727932	2.48891e-08
6590475	CDC14A	1	100985006	100985055	rs3754131	1	0.25704	1	1	1	2.4704e-14	5.7664e-09	1	1-2	1	293	0.0685324	0.894142	-0.373318	0.0806803	5.58919e-06	283	0.164616	0.711962	-0.489249	0.0657482	1.2204e-12
7000754	AMY2B	1	104122008	104122057	rs34350097	0.55006	0.11502	0.39172	1	1	1.5809e-06	2.2321e-08	1	1-2	1	293	0.0677632	0.994752	-0.838103	0.182229	6.33522e-06	283	0.0438729	0.694734	-0.470383	0.130996	0.000388943
6560279	VAV3	1	108113841	108113890	rs8676	1	0.50126	1	1	1	1.0701e-56	6.5039e-60	1	1-2	1	293	0.613333	1.37965	2.62596	0.122226	5.40064e-62	283	0.607692	1.46409	2.79403	0.133921	4.88658e-59
7200707	PRMT6	1	107601433	107601482	rs12401598	0.9997	0.08882	0.99925	1	0.99983	0.00017127	8.4457e-12	0.99983	1-2	0.99983	293	0.126077	0.576344	-0.344788	0.0532138	3.92578e-10	283	0.0166479	0.450048	-0.0919062	0.0421373	0.0300042
3130241	TMEM167B	1	109639124	109639173	rs840231	0.9173	0.072501	0.78646	1	1	1.4065e-06	5.84e-08	1	1-2	1	293	0.0506611	0.721671	0.363672	0.0922862	0.000101797	283	0.0389858	0.572513	0.250105	0.0740765	0.000838288
3610139	GSTM1	1	110233085	110233134	MERGED_DEL_2_4670	1	1	1	1	1	1.0599e-18	3.0611e-22	1	1-2	1	293	0.250124	0.655046	0.598268	0.0607248	5.98682e-20	283	0.218724	0.44536	0.373944	0.0421606	8.72845e-17
4730598	AMIGO1	1	110049736	110049785	rs67912092	0.35931	0.04178	0.096913	0.9999	1	4.6785e-07	9.7982e-05	0.9999	1-2	0.9999	293	0.00428647	0.503971	0.0778842	0.0695857	0.263954	283	0.0653742	0.473919	0.291981	0.0658593	1.33168e-05
50672	GSTM1	1	110231878	110231927	MERGED_DEL_2_4670	1	0.99996	1	1	1	4.6316e-09	3.3485e-17	1	1-2	1	293	0.191784	0.679994	0.523828	0.0630376	3.69333e-15	283	0.0848185	0.519989	0.251209	0.0492255	6.15882e-07
520609	KIAA1324	1	109745669	109745718	rs28730975	0.99885	0.1178	0.99787	1	1	3.13e-08	1.9976e-09	1	1-2	1	293	0.0729514	0.791986	0.514036	0.107419	2.71879e-06	283	0.0664243	0.634173	0.40498	0.0905715	1.12889e-05
5550735	GSTM2	1	110214123	110214172	MERGED_DEL_2_4670	1	0.97166	1	1	1	1.438e-08	7.094e-14	1	1-2	1	293	0.14243	0.586687	0.378106	0.0543878	2.37148e-11	283	0.0735814	0.487919	0.218211	0.0461896	3.65333e-06
6060592	GNAI3	1	110136765	110136814	rs12037970	1	0.11148	1	1	1	1.6168e-20	1.0543e-19	1	1-2	1	293	0.218895	0.94843	-0.857264	0.0949303	2.41864e-17	283	0.246746	0.796114	-0.782485	0.0815583	4.86163e-19
6900592	GSTM4	1	110207851	110207900	rs11101976	1	0.67838	1	1	1	1.3224e-19	2.6751e-23	1	1-2	1	293	0.258881	0.433761	-0.379059	0.0375971	1.06567e-20	283	0.227162	0.358059	-0.292389	0.0321724	1.86388e-17
7150598	GSTM3	1	110276609	110276658	rs4970777	1	0.9047	1	1	1	2.9195e-43	1.6433e-61	1	1-2	1	293	0.636656	0.964868	-1.8663	0.0826497	6.21117e-66	283	0.501513	0.778193	-1.13812	0.0676896	2.21753e-44
840470	TMEM167B	1	109635804	109635853	rs616378	0.99877	0.12676	0.99789	1	1	4.9442e-09	4.978e-08	1	1-2	1	293	0.0504286	0.586697	0.218769	0.05565	0.000105708	283	0.0814195	0.594045	0.284486	0.0570037	1.05667e-06
1440142	DRAM2	1	111660214	111660263	rs3762374	1	0.65684	1	1	1	1.3285e-13	3.102e-21	1	1-2	1	293	0.242877	0.62714	0.53078	0.0549361	2.46094e-19	283	0.152161	0.506572	0.31659	0.044581	1.01377e-11
460102	CD53	1	111442199	111442248	rs11102174	1	0.27898	1	1	1	1.2616e-25	2.5138e-35	1	1-2	1	293	0.4059	0.902259	1.46883	0.104171	9.11674e-35	283	0.313022	0.768579	0.976702	0.0863164	1.03899e-24
520678	CD53	1	111442197	111442246	rs12126927	1	0.080874	1	1	1	6.1199e-31	8.1396e-34	1	1-2	1	293	0.379794	0.816577	1.06247	0.0795908	4.91448e-32	283	0.365655	0.701084	0.853011	0.0670237	1.31767e-29
1820196	OVGP1	1	111956972	111957021	rs1139265	1	0.054424	1	1	1	3.9575e-17	7.2141e-16	1	1-2	1	293	0.166076	0.880175	-0.5342	0.0701726	3.76897e-13	283	0.199793	0.698222	-0.478891	0.0571736	2.63579e-15
2190730	RP5-1180E21.5;CEPT1	1	111727222	111727271	rs2490334	0.99326	0.10878	0.98657	1	1	9.6064e-09	1.605e-08	1	1-2	1	293	0.0590602	0.82064	0.303275	0.0709616	2.60716e-05	283	0.0770102	0.643562	0.27901	0.0576225	2.12481e-06
3400468	RAP1A	1	112170127	112170176	rs79904216	1	0.091698	1	1	1	1.3283e-09	4.8997e-13	1	1-2	1	293	0.130138	0.685472	0.789766	0.119695	1.96371e-10	283	0.0880682	0.608413	0.555061	0.106551	3.67155e-07
5870403	RP5-1180E21.5;CEPT1	1	111727357	111727406	rs2490334	0.99757	0.088164	0.99399	1	1	1.6829e-09	1.057e-08	1	1-2	1	293	0.0632897	0.754591	0.289329	0.0652503	1.31168e-05	283	0.0912846	0.651677	0.310007	0.058349	2.19781e-07
610598	CHI3L2	1	111784939	111784988	rs1977336	0.9999	0.67881	0.99997	1	0.99506	0.004942	4.5227e-12	0.99506	1-2	0.99506	293	0.133232	0.808937	0.492387	0.073622	1.15622e-10	283	0.000206705	0.813767	0.0178905	0.0742248	0.809707
2000301	DCLRE1B	1	114456154	114456203	rs78117155	0.99964	0.13302	0.99942	1	1	7.2727e-08	3.1122e-10	1	1-2	1	293	0.0859912	0.377375	0.170426	0.0325714	3.20727e-07	283	0.0601656	0.348159	0.13109	0.0309077	3.01925e-05
3400440	PTPN22	1	114377571	114380216	rs1324893	0.60471	0.033398	0.18962	1	0.99665	0.0033518	4.2265e-08	0.99665	1-2	0.99665	293	0.0769999	0.703854	0.376735	0.076462	1.40276e-06	283	0.000360973	0.696086	-0.025128	0.0788841	0.750309
3610164	ST7L	1	113084482	113084531	rs1001494	1	0.091201	1	1	1	1.1735e-28	4.0849e-34	1	1-2	1	293	0.381606	0.594693	-0.660952	0.0493229	3.20274e-32	283	0.338227	0.52123	-0.530934	0.0443035	5.23931e-27
4250327	RHOC	1	113243839	113243888	rs351362	0.60081	0.52147	0.78235	1	0.99998	2.0651e-05	2.5167e-09	0.99998	1-2	0.99998	293	0.0830417	1.0416	0.492747	0.0959852	5.20928e-07	283	0.0267256	0.896277	0.232474	0.0836903	0.00584145
5700541	LRIG2	1	113667154	113667203	rs35737003	0.99984	0.023041	0.99851	1	1	1.5181e-09	1.846e-08	1	1-2	1	293	0.0587702	0.898411	0.445828	0.10459	2.73282e-05	283	0.0923486	0.572523	0.373209	0.0697981	1.8542e-07
6370215	RSBN1	1	114304661	114304710	rs7526209	0.96315	0.12278	0.93629	1	1	5.1778e-09	1.2415e-06	1	1-2	1	293	0.0340279	0.75309	-0.216932	0.0677551	0.00151747	283	0.0901417	0.618481	-0.301514	0.0571449	2.63779e-07
6580044	PTPN22	1	114356627	114356676	rs78491726	1	0.050894	1	1	1	1.3137e-11	7.9308e-11	1	1-2	1	293	0.0947649	0.88088	-0.510579	0.0925067	7.53212e-08	283	0.122355	0.703843	-0.475725	0.0760068	1.44325e-09
6900521	PHTF1	1	114240142	114240191	rs115648615	0.9174	0.76252	0.97487	1	1	1.0765e-06	7.9547e-09	1	1-2	1	293	0.0652063	0.516507	-0.362389	0.0804343	9.60471e-06	283	0.0402134	0.448413	-0.239669	0.069849	0.000691108
4480017	SLC22A15	1	116611654	116611703	rs2131440	0.84252	0.045811	0.52885	1	1	1.9634e-07	8.3555e-07	1	1-2	1	293	0.0321891	0.414801	-0.10698	0.0343871	0.00204934	283	0.0573413	0.347404	-0.122492	0.0296276	4.7036e-05
240086	PHGDH	1	120286741	120286790	rs116612731	1	0.9497	1	1	1	7.778e-15	5.0311e-11	1	1-2	1	293	0.104383	1.20812	1.28469	0.220597	1.52138e-08	283	0.182902	0.844428	1.22854	0.154905	5.17581e-14
2510687	WARS2	1	119574061	119574110	rs6428790	1	0.23976	1	1	1	1.0607e-06	2.7228e-18	1	1-2	1	293	0.217529	0.428248	0.455584	0.0506522	3.12849e-17	283	0.05488	0.330334	0.160196	0.0396584	6.9203e-05
1410291	PDE4DIP	1	144902806	144902855	rs682536	0.9991	0.99578	0.9998	1	0.99991	9.0022e-05	1.0973e-11	0.99991	1-2	0.99991	293	0.1263	0.692205	0.418384	0.0645073	3.77974e-10	283	0.0225054	0.583266	0.13852	0.0544593	0.0115094
2190019	RNF115;CD160	1	145696010	145696059	rs744877	0.98393	0.051583	0.93538	0.99996	1	5.1308e-09	3.737e-05	0.99996	1-2	0.99996	293	0.0169254	0.904975	-0.171418	0.0765832	0.0259562	283	0.0982559	1.62191	-0.782382	0.141393	7.19661e-08
5860307	PRKAB2	1	146626944	146626993	rs7538682	0.99949	0.035016	0.99682	1	1	7.5262e-07	3.2195e-10	1	1-2	1	293	0.090467	0.651991	-0.325963	0.0605879	1.5334e-07	283	0.0464049	0.650798	-0.226442	0.0612356	0.00026142
6770632	RP11-94I2.1	1	146024973	146025022	rs594655	1	0.81006	1	1	1	4.6333e-24	1.1045e-39	1	1-2	1	293	0.451609	1.55875	2.20227	0.142262	7.55169e-40	283	0.296308	0.727549	0.746143	0.0685945	3.12641e-23
1430278	CTSK	1	150768988	150769037	rs11204737	1	0.097377	1	1	1	6.5952e-20	4.6792e-20	1	1-2	1	293	0.218494	0.739166	0.554783	0.0615068	2.60862e-17	283	0.232587	0.591224	0.458689	0.0497035	6.84866e-18
1850746	ENSA	1	150599541	150599590	rs142586608	0.76463	0.63844	0.90476	1	1	2.8895e-06	5.5601e-09	1	1-2	1	293	0.0751158	0.648654	0.61218	0.125925	1.90903e-06	283	0.0359674	0.572156	0.373967	0.115497	0.00134858
2190040	ARNT	1	150782990	150783039	rs72704639	0.99749	0.026858	0.97995	1	1	4.1376e-07	6.4657e-09	1	1-2	1	293	0.0656673	0.516253	-0.19513	0.0431474	8.91073e-06	283	0.0480517	0.432619	-0.138735	0.036837	0.000201911
3830671	MRPS21	1	150266813	150266862	rs11801190	1	0.039448	1	1	1	1.7674e-14	5.1626e-17	1	1-2	1	293	0.183363	0.641313	0.752835	0.0931349	1.70544e-14	283	0.161005	0.589571	0.618476	0.0842227	2.26097e-12
3890500	MRPS21	1	150266613	150266662	rs11801190	1	0.035036	1	1	1	1.6777e-10	1.3981e-17	1	1-2	1	293	0.201201	0.683368	0.84965	0.0992423	6.55754e-16	283	0.108766	0.606094	0.507034	0.0865831	1.32133e-08
6330484	CTSS	1	150702911	150702960	rs78633145	0.99988	0.02327	0.9989	1	1	6.9798e-08	2.7371e-09	1	1-2	1	293	0.0696972	0.816792	0.320138	0.0685638	4.62296e-06	283	0.0596263	0.639638	0.228972	0.0542452	3.28605e-05
7380100	MCL1	1	150550867	150550916	rs1260418	0.35795	0.47684	0.54909	0.99906	1	7.1696e-08	0.00094132	0.99906	1-2	0.99906	293	0.000990267	0.806131	0.050406	0.0938523	0.591624	283	0.0899399	0.666714	-0.416934	0.0791177	2.72413e-07
2630474	MLLT11	1	151040632	151040681	rs2091219	0.74206	0.078199	0.50749	1	0.99988	0.00011772	7.3741e-09	0.99988	1-2	0.99988	293	0.0779129	0.60664	0.261607	0.0527576	1.20803e-06	283	0.015849	0.522141	0.0977426	0.0459474	0.0342684
3370121	RP11-316M1.12;CERS2	1	150938027	150938076	rs897815	1	0.052276	1	1	1	5.5395e-11	1.6334e-18	1	1-2	1	293	0.205604	0.655413	0.479647	0.0552685	2.90358e-16	283	0.11173	0.64269	0.329556	0.0554323	8.16983e-09
4390372	BNIPL	1	151019934	151019983	rs4970997	0.65721	0.077728	0.40567	1	1	4.3318e-06	7.3872e-08	1	1-2	1	293	0.0509179	0.504759	0.184404	0.0466704	9.76471e-05	283	0.0321132	0.514566	0.147834	0.0484165	0.00247957
4480192	CDC42SE1	1	151023936	151023985	rs11204772	1	0.14617	1	1	1	5.0618e-21	1.6531e-24	1	1-2	1	293	0.283436	2.63626	2.54356	0.23708	7.57392e-23	283	0.254212	1.82996	1.627	0.166243	1.18222e-19
4540288	CDC42SE1	1	151024008	151024057	rs115270318	1	0.526	1	1	1	1.721e-15	1.0393e-19	1	1-2	1	293	0.237773	1.36697	2.3251	0.244037	6.60978e-19	283	0.188934	0.946207	1.38227	0.170849	1.79913e-14
5960739	PSMD4	1	151238880	151239009	rs6686818	0.99969	0.99712	0.99993	1	1	1.3715e-08	3.7566e-11	1	1-2	1	293	0.100361	0.595967	0.302893	0.053161	2.974e-08	283	0.0721487	0.526139	0.227285	0.0486232	4.58048e-06
6110446	PSMD4	1	151238834	151238883	rs72710106	0.99961	0.21015	0.99959	1	1	1.4121e-07	3.217e-10	1	1-2	1	293	0.0858698	0.608291	-0.282785	0.0540871	3.27197e-07	283	0.0553959	0.537419	-0.198487	0.048895	6.38232e-05
6380154	RP11-316M1.12;CERS2	1	150938030	150938079	rs10888397	1	0.027889	1	1	1	2.1969e-15	5.0424e-21	1	1-2	1	293	0.233096	0.651386	0.51564	0.054828	1.62523e-18	283	0.171674	0.57378	0.3768	0.0493748	3.63066e-13
6450722	SETDB1;CERS2	1	150936976	150937025	rs2004903	0.99989	0.10424	0.99976	1	1	1.6701e-06	1.5228e-11	1	1-2	1	293	0.113384	0.551885	-0.287084	0.0470602	3.36468e-09	283	0.0434357	0.505228	-0.157997	0.0442312	0.000416573
1070041	AL450992.2	1	151816572	151816621	rs6667460	0.68533	0.15248	0.60334	1	0.99998	1.8226e-05	3.5821e-08	0.99998	1-2	0.99998	293	0.0576744	0.482654	-0.177347	0.0420229	3.26466e-05	283	0.0225612	0.41205	-0.0907383	0.0356288	0.0114061
110682	S100A11	1	152005038	152005087	rs2999554	0.99653	0.14468	0.99477	1	1	2.4523e-08	1.8155e-09	1	1-2	1	293	0.0759127	1.07277	0.907393	0.185587	1.67582e-06	283	0.0698402	0.767089	0.610679	0.132949	6.59196e-06
2900142	TDRKH	1	151744383	151744432	rs11586691	1	0.13765	1	1	1	1.1235e-06	1.115e-12	1	1-2	1	293	0.128474	0.432362	0.243302	0.0371477	2.60893e-10	283	0.0459559	0.418354	0.133754	0.0363553	0.000280497
6100010	THEM4	1	151846310	151846359	rs1060870	1	0.09736	1	1	1	7.2959e-08	3.4706e-18	1	1-2	1	293	0.209575	0.446357	-0.344866	0.0392612	1.38745e-16	283	0.0701951	0.355471	-0.145234	0.0315324	6.2333e-06
1410221	S100A12	1	153346360	153346409	rs12029448	0.99998	0.026274	0.99982	1	1	1.0403e-11	1.9336e-08	1	1-2	1	293	0.0673953	1.38901	0.872025	0.190159	6.72627e-06	283	0.140175	1.33033	1.25736	0.18577	7.57818e-11
2370576	GATAD2B	1	153779568	153779617	rs4845586	0.99738	0.063987	0.99113	1	1	2.5237e-09	4.2365e-07	1	1-2	1	293	0.0389069	0.67589	0.187483	0.0546243	0.000685448	283	0.0906205	0.521655	0.225346	0.0425849	2.44372e-07
5130497	S100A13	1	153598801	153598850	rs4845558	0.99999	0.44371	0.99999	1	1	1.3891e-12	2.4851e-06	1	1-2	1	293	0.0335606	0.519687	-0.143961	0.0452868	0.00163778	283	0.148793	0.386263	-0.24073	0.0343481	1.7885e-11
5860148	S100A13	1	153591347	153591396	rs11580122	0.96747	0.05168	0.8756	1	1	8.4559e-07	3.8708e-08	1	1-2	1	293	0.0527339	0.623162	-0.219303	0.0544865	7.27455e-05	283	0.0426575	0.6123	-0.192362	0.0543629	0.000470719
3780411	C1orf43	1	154179431	154179480	rs7551128	0.97302	0.090413	0.93725	1	1	4.6501e-07	6.904e-09	1	1-2	1	293	0.0666261	0.679876	0.264976	0.0581387	7.6235e-06	283	0.0482604	0.622104	0.201475	0.0533742	0.000195408
4200538	SHC1	1	154938248	154938461	rs11265616	0.28704	0.010159	0.01839	1	0.99992	8.1438e-05	9.6945e-07	0.99992	1-2	0.99992	293	0.0353511	0.358162	-0.118855	0.0363961	0.00122287	283	0.0110991	0.288981	-0.0531425	0.0299241	0.0768304
4260377	HAX1	1	154247891	154247940	rs12750321	1	0.16385	1	1	1	1.7289e-06	4.2662e-13	1	1-2	1	293	0.137959	0.67941	0.435879	0.0638717	5.1313e-11	283	0.0449911	0.644449	0.224559	0.0617189	0.000326338
5820131	NUP210L	1	153967579	153967628	rs41265179	0.59706	0.21084	0.58862	1	0.99956	0.00043574	8.121e-09	0.99956	1-2	0.99956	293	0.0840787	0.359616	0.279201	0.0540202	4.39308e-07	283	0.00717376	0.268071	0.058356	0.0409539	0.155291
7610152	UBAP2L	1	154243033	154243082	rs1760802	1	0.28017	1	1	1	1.0675e-12	1.8086e-20	1	1-2	1	293	0.235413	0.838965	0.680209	0.0718612	1.04142e-18	283	0.140796	0.716006	0.416625	0.0613967	6.83112e-11
1260039	THBS3	1	155165403	155165452	rs760077	1	0.68634	1	1	1	3.8893e-20	3.1812e-24	1	1-2	1	293	0.270034	0.647198	-0.547522	0.0527712	1.14955e-21	283	0.233985	0.544712	-0.420928	0.0454338	5.28505e-18
3440452	ADAM15	1	155035183	155035232	rs12119678	0.9892	0.28295	0.99165	1	1	3.944e-07	1.3795e-09	1	1-2	1	293	0.0787608	0.775872	-0.520648	0.104383	1.05139e-06	283	0.0488213	0.752377	-0.413513	0.108883	0.000178956
4780133	GBA	1	155204871	155205014	rs6676150	0.99996	0.13092	0.99994	1	1	4.296e-09	1.3562e-10	1	1-2	1	293	0.0902067	0.569722	0.25639	0.0477316	1.60074e-07	283	0.0795449	0.518054	0.218284	0.044296	1.4224e-06
7650026	MUC1	1	155158302	155158351	rs4072037	0.9984	0.19892	0.99824	1	0.99999	1.2799e-05	3.1903e-11	0.99999	1-2	0.99999	293	0.11305	0.7489	-0.37555	0.0616645	3.55918e-09	283	0.0322343	0.760752	-0.196716	0.0643001	0.00243245
2850576	SEMA4A	1	156147223	156147272	rs12401997	0.99996	0.53369	0.99998	1	1	7.5942e-10	8.669e-09	1	1-2	1	293	0.0610654	0.572046	0.210578	0.0484046	1.88267e-05	283	0.0920173	0.677217	0.312331	0.0585283	1.95501e-07
290554	MSTO1	1	155584645	155584694	rs7339	0.91373	0.049177	0.70466	1	1	3.1282e-07	4.9049e-08	1	1-2	1	293	0.0546978	0.68168	-0.432662	0.105439	5.29075e-05	283	0.0540837	0.546157	-0.351539	0.0877028	7.84081e-05
3610487	UBQLN4	1	156005147	156005196	rs11264431	0.89043	0.25866	0.90591	1	0.99999	1.4556e-05	3.9344e-09	0.99999	1-2	0.99999	293	0.0758543	0.688143	-0.287854	0.0588988	1.6919e-06	283	0.0264507	0.547328	-0.132106	0.0478112	0.00610394
4280041	SSR2	1	155981603	155981652	rs191768738	0.78801	0.025994	0.30681	1	0.99997	2.8261e-05	1.2799e-07	0.99997	1-2	0.99997	293	0.0485871	0.681478	-0.277749	0.0720495	0.000142479	283	0.0181988	0.566202	-0.14204	0.062237	0.0232223
5910500	SYT11	1	155854721	155854770	rs6670493	0.83546	0.035421	0.45171	1	1	1.6422e-07	8.2974e-07	1	1-2	1	293	0.0339717	1.24156	-0.424345	0.132651	0.00153147	283	0.0620742	0.706975	-0.329447	0.0763944	2.23722e-05
2640086	TMEM79;C1orf85	1	156262581	156262630	rs11264474	1	0.17999	1	1	1	8.2216e-13	1.3836e-12	1	1-2	1	293	0.118445	0.665299	-0.389298	0.062259	1.43301e-09	283	0.136657	0.561902	-0.356445	0.053446	1.36125e-10
2690224	ISG20L2	1	156692688	156692737	rs10908517	0.82893	0.71513	0.94072	1	1	2.0155e-06	4.7978e-09	1	1-2	1	293	0.0706884	0.611896	-0.273707	0.0581762	3.93313e-06	283	0.0380071	0.597435	-0.191844	0.0575768	0.000977897
3400296	CRABP2	1	156669520	156669569	rs12145540	0.98782	0.49302	0.99457	1	1	1.4932e-09	4.1151e-07	1	1-2	1	293	0.0397096	0.581983	-0.240583	0.069354	0.000601607	283	0.0972973	0.64389	-0.432298	0.0785511	8.39374e-08
4610136	GPATCH4	1	156564615	156564664	rs3795733	1	0.46841	1	1	1	9.1825e-20	3.639e-24	1	1-2	1	293	0.269531	0.570029	0.527918	0.0509467	1.27176e-21	283	0.229178	0.478752	0.399834	0.0437438	1.28569e-17
4890670	C1orf61	1	156374183	156374232	rs1966243	0.44016	0.03642	0.11594	0.99977	1	2.1557e-07	0.00022781	0.99977	1-2	0.99977	293	0.00282036	0.465359	0.0388098	0.042779	0.365042	283	0.0726993	0.474491	0.207132	0.0441306	4.19922e-06
5270717	CCT3	1	156278876	156278925	rs12048077	1	0.029545	1	1	1	5.8638e-15	1.2596e-25	1	1-2	1	293	0.294063	0.728226	-0.700929	0.0636634	8.45912e-24	283	0.170408	0.593926	-0.401448	0.0528399	4.51555e-13
7610747	MRPL24	1	156707303	156707463	rs11805654	0.85378	0.1369	0.78546	1	0.99998	1.6019e-05	7.0359e-09	0.99998	1-2	0.99998	293	0.0720842	0.556371	-0.268662	0.0565059	3.13219e-06	283	0.0249421	0.528589	-0.148835	0.0555136	0.00777306
7650484	CCT3	1	156280458	156280767	rs10908503	1	0.068289	1	1	1	4.8566e-18	2.2996e-31	1	1-2	1	293	0.361783	0.590528	-0.669445	0.0521229	3.24114e-30	283	0.215531	0.522893	-0.412271	0.0469205	1.55926e-16
4810343	ETV3	1	157103322	157103371	rs6427355	0.85204	0.11321	0.7491	1	1	1.8201e-07	7.1861e-08	1	1-2	1	293	0.0490711	0.841325	-0.304931	0.0786895	0.000131727	283	0.0558512	0.762888	-0.294667	0.072274	5.94237e-05
6180228	FCRL3	1	157646452	157646501	rs7528684	1	0.23602	1	1	1	1.3795e-21	1.8322e-14	1	1-2	1	293	0.153484	1.02547	0.646527	0.0890074	3.46491e-12	283	0.267912	1.2201	1.09029	0.107516	8.51655e-21
620167	FCRL3	1	157648043	157648092	rs2317230	1	0.28129	1	1	1	1.3031e-15	6.0065e-09	1	1-2	1	293	0.0721615	0.401862	0.17083	0.0359088	3.09294e-06	283	0.188065	0.452578	0.330414	0.0409554	2.09587e-14
70754	FCRL3	1	157648457	157648506	rs945635	1	0.23868	1	1	1	9.7944e-14	1.234e-08	1	1-2	1	293	0.0633143	0.54451	0.209609	0.0472618	1.30644e-05	283	0.155848	0.658335	0.41785	0.0580132	5.4324e-12
2000451	PYHIN1	1	158914695	158914744	rs6662562	0.96175	0.13148	0.93805	1	0.99999	7.591e-06	6.819e-10	0.99999	1-2	0.99999	293	0.0900274	0.663238	0.299841	0.0558819	1.64883e-07	283	0.0333365	0.743688	0.19739	0.0634089	0.00204315
3870594	IFI16	1	159021739	159021788	rs7526724	0.99132	0.081059	0.97695	1	1	8.66e-08	7.8019e-09	1	1-2	1	293	0.0644055	0.892243	0.524728	0.117238	1.09408e-05	283	0.0597302	0.707466	0.389566	0.0922056	3.23291e-05
7000270	PYHIN1	1	158946540	158946589	rs1614568	1	0.23231	1	1	1	4.0352e-17	4.2719e-19	1	1-2	1	293	0.209775	1.08744	-1.04675	0.119095	1.33669e-16	283	0.197767	0.892806	-0.824442	0.0990561	3.77885e-15
7330538	PYHIN1	1	158914762	158914811	rs856126	0.99842	0.18827	0.99817	1	1	1.7899e-09	8.8859e-10	1	1-2	1	293	0.0797098	0.812519	-0.446752	0.088987	8.99963e-07	283	0.0890927	0.753093	-0.438039	0.0835556	3.11828e-07
2030767	CD48	1	160648719	160648768	rs7512169	0.99935	0.47902	0.9997	1	1	2.033e-10	5.0345e-08	1	1-2	1	293	0.0528937	0.63543	0.245284	0.0608443	7.08852e-05	283	0.107134	0.509686	0.286726	0.0493792	1.72085e-08
4280497	SLAMF7	1	160724341	160724390	rs573702	0.48633	0.15638	0.40408	0.99986	1	4.4103e-08	0.00014188	0.99986	1-2	0.99986	293	0.00535775	0.626587	-0.0651045	0.0520004	0.211575	283	0.0816026	0.760501	-0.326523	0.0653467	1.02643e-06
5810136	SLAMF1	1	160580283	160580332	rs11265463	0.98544	0.23049	0.9862	1	1	1.0498e-08	9.3573e-09	1	1-2	1	293	0.0635051	0.936696	-0.448718	0.101013	1.26656e-05	283	0.0772176	0.773539	-0.419114	0.0864312	2.05619e-06
6040577	C1orf204	1	159807169	159807218	rs2820118	0.54127	0.056769	0.23475	1	0.99968	0.00031568	3.9909e-07	0.99968	1-2	0.99968	293	0.0643838	0.377008	-0.169749	0.0379333	1.09795e-05	283	0.0265399	0.35165	0.099084	0.0357981	0.00601754
6220114	FCRL6	1	159785381	159785430	rs6427496	1	0.062572	1	1	1	1.1801e-15	2.4995e-06	1	1-2	1	293	0.0379326	0.543514	-0.231855	0.068449	0.000803144	283	0.201113	0.777276	-0.834671	0.0992396	2.08345e-15
1090301	-	1	161334453	161334502	rs11265586	0.99987	0.26149	0.99989	1	1	9.3479e-11	8.1463e-08	1	1-2	1	293	0.0498333	0.550497	-0.271222	0.0694255	0.000116418	283	0.114008	0.410265	-0.315075	0.0523972	5.6416e-09
3420445	TSTD1	1	161007652	161007701	rs3766382	0.99907	0.16088	0.99874	1	1	2.1583e-09	1.8166e-07	1	1-2	1	293	0.0416619	0.610882	-0.250987	0.070566	0.000438112	283	0.0884447	0.707979	-0.420422	0.080517	3.4577e-07
3850440	FCER1G	1	161188504	161188710	rs2070902	1	0.80452	1	1	1	1.3123e-13	1.2693e-08	1	1-2	1	293	0.068791	1.24729	0.545153	0.117579	5.35862e-06	283	0.163254	0.95097	0.683892	0.0923632	1.54043e-12
3850561	F11R	1	160966034	160966083	rs7546890	1	0.58174	1	1	1	1.047e-23	8.9154e-29	1	1-2	1	293	0.325711	0.818393	-0.79297	0.0668831	1.01688e-26	283	0.281334	0.719173	-0.61665	0.0587947	6.17803e-22
7100471	TSTD1	1	161007782	161007831	rs57839241	1	0.15106	1	1	1	1.5931e-13	1.0337e-21	1	1-2	1	293	0.250173	0.624341	-0.685743	0.0695945	5.9292e-20	283	0.151943	0.623738	-0.481681	0.0678856	1.05166e-11
160092	HSPA6	1	161496369	161496418	rs113170593	0.6212	0.1852	0.58175	1	0.99998	2.1274e-05	3.7798e-09	0.99998	1-2	0.99998	293	0.082122	1.20029	0.625371	0.122561	6.05854e-07	283	0.0272615	1.21389	0.360259	0.128376	0.00536212
3460187	UAP1	1	162569393	162569442	rs12125157	0.90775	0.14467	0.86702	0.99996	1	4.0881e-09	4.4594e-05	0.99996	1-2	0.99996	293	0.0138072	0.778911	-0.128665	0.0637445	0.0444616	283	0.0979736	0.753372	-0.35493	0.0642458	7.53028e-08
4180612	UHMK1	1	162498962	162499011	rs357039	0.99725	0.047126	0.98739	1	1	1.1306e-07	6.1473e-10	1	1-2	1	293	0.0835753	0.663558	-0.279961	0.0543451	4.772e-07	283	0.0586643	0.570372	-0.20406	0.0487628	3.82169e-05
5420343	ATF6	1	161928657	161928706	rs80095662	1	0.097609	1	1	1	3.9191e-07	2.5323e-16	1	1-2	1	293	0.187298	0.806508	1.00936	0.123253	8.35881e-15	283	0.0578956	0.55618	0.360054	0.0866446	4.31174e-05
1820044	ALDH9A1	1	165631522	165631571	rs12408101	1	1	1	1	1	1.1818e-28	2.5115e-34	1	1-2	1	293	0.385364	0.826147	-0.95971	0.0710504	1.31289e-32	283	0.339488	0.651959	-0.685084	0.0570058	4.00009e-27
2000458	NUF2	1	163325147	163325196	rs74117870	0.79305	0.1368	0.70596	1	1	6.5206e-07	3.6091e-07	1	1-2	1	293	0.0350917	0.510978	0.256123	0.0787306	0.0012757	283	0.0447659	0.511187	0.296306	0.0816522	0.000338076
3840463	TADA1	1	166825978	166826027	rs2049910	1	0.49496	1	1	1	9.8938e-10	1.1814e-13	1	1-2	1	293	0.139016	0.603088	0.382421	0.0557905	4.27689e-11	283	0.0913898	0.579162	0.294369	0.0553706	2.16118e-07
5810619	TADA1	1	166826273	166826322	rs6427053	0.91255	0.32429	0.93939	1	1	3.8047e-07	4.2747e-09	1	1-2	1	293	0.0708359	0.591644	-0.297941	0.0632562	3.83967e-06	283	0.0498864	0.572886	-0.241523	0.0628784	0.000151429
6220368	POGK	1	166823508	166823557	rs7531189	1	0.071915	1	1	1	3.0007e-09	8.2015e-12	1	1-2	1	293	0.108219	0.576314	-0.308859	0.0519746	8.00887e-09	283	0.081208	0.5114	-0.231677	0.0464878	1.09273e-06
7160400	MGST3	1	165621270	165623562	rs10800118	1	0.21326	1	1	1	1.1231e-15	1.077e-17	1	1-2	1	293	0.187947	0.767002	0.534606	0.065142	7.42892e-15	283	0.174798	0.611788	0.407671	0.0528408	2.11685e-13
1090497	CREG1	1	167510656	167510705	rs11589127	0.99997	0.063995	0.99991	1	0.99999	6.0672e-06	1.5789e-12	0.99999	1-2	0.99999	293	0.134815	0.684134	-0.494479	0.0734324	8.81235e-11	283	0.0383047	0.615829	-0.228119	0.0681867	0.000933133
1170703	RCSD1	1	167675043	167675092	rs12046666	0.99938	0.12069	0.99889	1	1	5.1009e-07	1.4881e-10	1	1-2	1	293	0.0947326	0.698293	-0.445219	0.0806799	7.57252e-08	283	0.0478709	0.616734	-0.279086	0.0742501	0.000207717
4220468	ATP1B1	1	169101470	169101519	rs1200140	0.83744	0.41793	0.90792	1	1	1.6372e-07	5.0611e-08	1	1-2	1	293	0.0502735	0.726269	0.280622	0.0714998	0.000108398	283	0.0550886	0.702588	0.283515	0.0700467	6.69749e-05
4670468	-	1	168171060	168171109	rs2072776	1	0.2778	1	1	1	3.774e-19	1.8149e-22	1	1-2	1	293	0.248771	0.595112	0.495077	0.0504328	7.80267e-20	283	0.221313	0.460536	0.356138	0.0398514	5.44469e-17
6040129	-	1	168170726	168170775	rs4656569	1	0.096128	1	1	1	1.723e-08	6.5163e-19	1	1-2	1	293	0.217563	0.503536	0.408643	0.0454286	3.10861e-17	283	0.0790193	0.467266	0.211346	0.0430427	1.54592e-06
6590296	NME7	1	169102055	169138733	rs1200164	0.70897	0.012785	0.12483	1	1	1.9727e-06	3.516e-07	1	1-2	1	293	0.038123	0.460482	-0.134522	0.0396109	0.000778661	283	0.0380891	0.371369	-0.108427	0.0325051	0.000965361
7000431	MPZL1	1	167759210	167759259	rs6698931	0.43293	0.38119	0.57134	1	0.9973	0.0027008	3.2751e-09	0.9973	1-2	0.9973	293	0.0920681	0.439983	-0.211984	0.0390238	1.17695e-07	283	0.000317588	0.365913	-0.010019	0.0335328	0.765328
1090603	FMO6P	1	171130345	171130394	rs7528013	0.80411	0.03415	0.39099	1	1	1.2887e-06	1.6422e-07	1	1-2	1	293	0.0432824	0.391309	0.152968	0.042159	0.000336783	283	0.0406497	0.331649	0.125379	0.0363357	0.000645294
1400546	GORAB	1	170522155	170522204	rs72707653	1	0.30844	1	1	1	4.3376e-17	1.9314e-20	1	1-2	1	293	0.224818	0.794394	-0.894676	0.0973881	7.88847e-18	283	0.194685	0.638657	-0.671533	0.0814762	6.52506e-15
1780524	METTL18	1	169761861	169761910	rs147553021	1	0.13749	1	1	1	3.1649e-10	1.1804e-16	1	1-2	1	293	0.186377	0.510654	-0.611039	0.0748407	9.88066e-15	283	0.102191	0.395638	-0.333708	0.0590062	3.82155e-08
1940482	KIFAP3	1	169890639	169890688	rs532141	0.87629	0.32168	0.91255	1	0.99998	1.9378e-05	2.0837e-09	0.99998	1-2	0.99998	293	0.0804357	0.544595	-0.226369	0.044868	7.98987e-07	283	0.0249642	0.561836	-0.125753	0.046883	0.00774549
2030068	C1orf112;SCYL3	1	169822291	169822340	rs4656198	0.94523	0.69606	0.98215	1	0.99984	0.00016232	1.1195e-10	0.99984	1-2	0.99984	293	0.110782	0.567779	0.358442	0.0595309	5.2109e-09	283	0.0164844	0.588826	0.135612	0.0624883	0.0308294
4540463	METTL18	1	169762307	169762356	rs147553021	1	0.020297	0.99998	1	1	3.7023e-07	2.4073e-12	1	1-2	1	293	0.125566	0.566318	-0.536527	0.0829987	4.2821e-10	283	0.0525239	0.519521	-0.305809	0.0774824	0.000100137
7610767	F5	1	169487678	169487727	rs742127	1	0.033201	1	1	1	8.5132e-07	3.0403e-18	1	1-2	1	293	0.213357	0.670794	-0.550105	0.0619205	6.84603e-17	283	0.0549762	0.475592	-0.180666	0.0446845	6.81664e-05
830441	GORAB	1	170521783	170521832	rs72707653	1	0.19499	1	1	1	1.748e-12	2.3753e-24	1	1-2	1	293	0.290658	0.865909	-1.15918	0.106155	1.71354e-23	283	0.142859	0.643801	-0.562076	0.0821324	4.83995e-11
2100722	VAMP4	1	171673274	171673323	rs10913565	1	0.071314	1	1	1	1.3798e-11	1.1301e-14	1	1-2	1	293	0.149267	0.430726	0.335277	0.0469214	7.23514e-12	283	0.116825	0.407549	0.272616	0.0447149	3.56496e-09
3870520	VAMP4	1	171678805	171678854	rs80067735	0.97019	0.052324	0.88637	1	1	4.6089e-06	3.1395e-09	1	1-2	1	293	0.0775425	0.405085	0.230225	0.0465489	1.28355e-06	283	0.0337571	0.286883	0.105605	0.0337049	0.00191171
4070136	PIGC	1	172411109	172411158	rs6660798	0.99997	0.17802	0.99997	1	0.99984	0.00015519	1.0622e-12	0.99984	1-2	0.99984	293	0.138046	0.549821	0.358767	0.0525529	5.05507e-11	283	0.0172977	0.473799	0.101779	0.0457638	0.0269427
5690398	TNFSF4	1	173153105	173153154	rs1886638	0.61944	0.061744	0.31522	1	0.99854	0.0014613	1.1195e-08	0.99854	1-2	0.99854	293	0.0805811	0.439447	0.184508	0.036535	7.80156e-07	283	0.0025442	0.381684	0.027357	0.0323137	0.397934
6520408	METTL13	1	171766005	171766054	rs2232826	0.99976	0.066003	0.99921	1	1	4.3578e-08	2.36e-10	1	1-2	1	293	0.0886391	0.635938	0.314794	0.0591715	2.0733e-07	283	0.0643514	0.667898	0.274449	0.0624289	1.56409e-05
7100253	VAMP4	1	171669747	171669796	rs10913565	1	0.042451	1	1	1	2.0496e-06	1.3588e-14	1	1-2	1	293	0.158722	0.600957	0.485074	0.0654656	1.38191e-12	283	0.0441839	0.660788	0.261296	0.0724993	0.000370411
7550343	PRDX6	1	173457714	173457763	rs9425411	1	0.88953	1	1	1	7.5597e-19	2.3419e-26	1	1-2	1	293	0.300408	0.755832	-0.701211	0.0627291	2.25073e-24	283	0.221065	0.658785	-0.498834	0.055859	5.69628e-17
130639	RFWD2	1	175914087	175914136	rs80142336	0.75677	0.009709	0.12153	1	1	2.7764e-06	4.9768e-07	1	1-2	1	293	0.0366738	0.652195	0.347956	0.104541	0.00098578	283	0.0365425	0.533718	0.285711	0.0875167	0.00123167
360221	RABGAP1L	1	174926641	174927031	rs61826838	0.73801	0.052913	0.4057	1	0.99984	0.00015918	1.3959e-08	0.99984	1-2	0.99984	293	0.0751329	0.64016	0.359783	0.0739977	1.9037e-06	283	0.0125545	0.577239	0.12817	0.0678094	0.0597665
2850021	QSOX1	1	180167040	180167089	rs10913938	0.99948	0.62452	0.99982	1	1	5.0866e-08	4.8972e-11	1	1-2	1	293	0.100173	0.71685	0.413533	0.0726555	3.06871e-08	283	0.0636862	0.622297	0.279209	0.0638651	1.73653e-05
5340553	CEP350	1	180082094	180082143	rs7556630	0.73779	0.040875	0.345	1	1	7.8089e-07	3.4745e-07	1	1-2	1	293	0.0375025	0.761774	-0.25454	0.0755926	0.000861376	283	0.0450501	0.655518	-0.241895	0.0664379	0.00032333
5960072	ACBD6	1	180253083	180253132	rs12733492	0.60976	0.01362	0.088807	1	0.99777	0.0022345	3.5506e-08	0.99777	1-2	0.99777	293	0.0734849	0.54816	-0.217232	0.0452174	2.49196e-06	283	3.23255e-05	0.439248	-0.00352837	0.0370205	0.924137
6200386	SOAT1	1	179323978	179324027	rs61824366	0.99971	0.095363	0.99933	1	1	9.9506e-08	1.5391e-10	1	1-2	1	293	0.0920866	0.504675	0.27706	0.0509978	1.17334e-07	283	0.0584916	0.448699	0.196851	0.0471138	3.92672e-05
6290524	TOR1AIP1	1	179888864	179888913	rs3765547	0.40125	0.023947	0.068463	0.99978	1	2.4142e-07	0.00022056	0.99978	1-2	0.99978	293	0.00364575	0.807282	-0.0805605	0.0780709	0.302981	283	0.0729275	0.607838	-0.284272	0.0604633	4.05071e-06
7650414	FAM20B	1	179045367	179045416	rs61823786	0.99865	0.15795	0.99814	1	1	7.8997e-08	5.1776e-09	1	1-2	1	293	0.0648129	0.638798	-0.259196	0.0577165	1.02394e-05	283	0.0583656	0.637037	-0.242724	0.0581598	4.00516e-05
2900451	MR1	1	181024431	181024480	rs3747956	1	0.62059	1	1	1	1.7862e-12	7.5218e-12	1	1-2	1	293	0.107107	0.545919	-0.29362	0.049697	9.64809e-09	283	0.131317	0.416502	-0.25374	0.0389318	3.2992e-10
20142	ARPC5	1	183595498	183595547	rs1174658	1	0.06329	1	1	1	1.1855e-06	4.6555e-15	1	1-2	1	293	0.169907	0.758505	0.481523	0.0623919	1.90746e-13	283	0.0517153	0.631031	0.206827	0.0528341	0.000113674
290156	SMG7	1	183522637	183522686	rs2702203	1	0.17611	1	1	1	4.4025e-24	3.5708e-35	1	1-2	1	293	0.398789	0.739386	-0.92254	0.0664019	5.19346e-34	283	0.289358	0.74313	-0.733588	0.0685814	1.25809e-22
6590102	RP11-382D12.2	1	184355151	184355200	rs12726055	0.74759	0.023273	0.23995	1	0.99999	5.4837e-06	6.0727e-07	0.99999	1-2	0.99999	293	0.0330334	0.438098	-0.11216	0.0355731	0.00178512	283	0.0290461	0.47339	-0.113309	0.0390812	0.00403463
6840600	COLGALT2	1	183905272	183905321	rs10797924	0.98911	0.16395	0.98555	0.99991	1	7.8927e-10	9.3742e-05	0.99991	1-2	0.99991	293	0.00931155	0.451265	-0.0630675	0.0381344	0.0992418	283	0.109798	0.531644	-0.267275	0.0453996	1.11788e-08
70008	NCF2	1	183524981	183525030	rs11588654	1	0.053429	1	1	0.99998	1.5915e-05	1.2164e-17	0.99998	1-2	0.99998	293	0.209251	0.899085	0.656977	0.0748668	1.47386e-16	283	0.0368362	0.788729	0.22011	0.0671429	0.00117595
870195	TSEN15	1	184042595	184042644	rs997343	0.76646	0.038146	0.36443	1	0.99975	0.00025283	1.2959e-08	0.99975	1-2	0.99975	293	0.0740876	0.506541	0.207833	0.0430705	2.25833e-06	283	0.0102174	0.435542	0.0641647	0.0376741	0.0896456
3870112	TSEN15	1	184043020	184043069	rs57178358	0.89026	0.074413	0.73438	1	1	3.5057e-06	2.1823e-08	1	1-2	1	293	0.0604606	0.672475	0.321649	0.0743287	2.07697e-05	283	0.0337006	0.582944	0.204009	0.065168	0.00192887
4230735	FAM129A	1	184763475	184763524	rs649153	0.98929	0.075236	0.96955	1	1	3.4393e-08	3.0955e-09	1	1-2	1	293	0.071966	1.22678	0.497995	0.104833	3.19321e-06	283	0.0678381	1.07966	0.427258	0.0944813	9.03643e-06
5560338	IVNS1ABP	1	185265824	185265873	rs11587852	0.85845	0.025951	0.41889	1	1	1.1217e-06	1.7908e-07	1	1-2	1	293	0.0431624	0.803661	0.305258	0.0842534	0.000343405	283	0.0423832	0.712513	0.268908	0.0762517	0.000491436
6270706	SMG7	1	183523027	183523076	rs2702180	0.99346	0.041353	0.96643	1	1	1.235e-06	2.3836e-09	1	1-2	1	293	0.0754644	0.787699	-0.345204	0.0708304	1.80327e-06	283	0.0417089	0.484787	-0.156826	0.0448435	0.000546351
3400019	RGS2	1	192781301	192781350	rs2746073	0.9989	0.13303	0.9982	1	1	2.1046e-09	5.2078e-10	1	1-2	1	293	0.0836561	1.08307	0.530196	0.102866	4.70907e-07	283	0.0877675	0.818034	0.412389	0.0793122	3.85173e-07
5690494	-	1	186393905	186393954	rs3115750	0.98594	0.088638	0.96607	1	0.9999	9.75e-05	2.7861e-10	0.9999	1-2	0.9999	293	0.103645	0.530793	-0.31577	0.0544366	1.72079e-08	283	0.0192988	0.444928	-0.109251	0.0464594	0.0193871
6770014	TPR	1	186286614	186286663	rs16825279	0.96563	0.062759	0.88982	1	0.99947	0.00053149	8.2412e-10	0.99947	1-2	0.99947	293	0.101399	1.02719	-0.710256	0.123947	2.50215e-08	283	0.00890758	0.571557	-0.114193	0.071856	0.113142
1010110	TMEM9	1	201104133	201104182	rs7542768	0.98207	0.30678	0.98717	1	1	2.2376e-08	3.9877e-08	1	1-2	1	293	0.051714	0.603424	0.191595	0.0480953	8.58259e-05	283	0.0696686	0.459583	0.171079	0.0372944	6.77269e-06
1240064	ZNF281	1	200375565	200375614	rs151288411	0.99705	0.1909	0.99663	1	1	6.2943e-07	2.1603e-10	1	1-2	1	293	0.0923338	0.902028	0.436503	0.0802275	1.12635e-07	283	0.0471974	0.687005	0.235439	0.0631056	0.000230859
1300279	DDX59	1	200613522	200613571	rs12140579	1	0.10157	1	1	1	2.4183e-08	1.3018e-20	1	1-2	1	293	0.240455	0.650346	-0.533498	0.0555836	3.93647e-19	283	0.0780312	0.580989	-0.249904	0.0512441	1.80775e-06
6280209	CAMSAP2	1	200829653	200829702	rs6675463	0.38004	0.042698	0.10704	1	0.99777	0.0022347	3.7478e-08	0.99777	1-2	0.99777	293	0.0765628	0.568069	-0.310381	0.0631892	1.50676e-06	283	9.11385e-05	0.421136	-0.00772162	0.0482485	0.872966
7210138	DDX59	1	200618254	200618303	rs12076946	0.99993	0.18492	0.99992	1	1	1.4253e-08	1.3101e-11	1	1-2	1	293	0.108517	0.653088	0.332234	0.055822	7.61961e-09	283	0.0727543	0.63108	0.262757	0.0559589	4.16294e-06
4180619	TIMM17A	1	201939507	201939556	rs7551120	0.48996	0.050463	0.18168	0.99982	1	1.5305e-07	0.00018222	0.99982	1-2	0.99982	293	0.00290601	0.439561	0.0379317	0.0411885	0.35785	283	0.0731728	0.385577	0.173759	0.0368909	3.89681e-06
5570601	RNPEP	1	201975087	201975136	rs12059693	0.97111	0.068989	0.91395	1	1	6.2155e-08	1.164e-07	1	1-2	1	293	0.0450023	0.704046	-0.229946	0.062096	0.000254788	283	0.0636958	0.566151	-0.222587	0.0509097	1.73392e-05
1990037	CHI3L1	1	203148340	203148389	rs4950882	0.99462	0.084555	0.98622	1	1	3.359e-09	5.8614e-08	1	1-2	1	293	0.0518545	0.749186	-0.297452	0.0745615	8.38924e-05	283	0.0880891	0.813581	-0.427249	0.0820056	3.65934e-07
5870482	KDM5B	1	202696719	202696768	rs61820947	0.9999	0.99813	0.99998	1	1	8.6824e-10	6.872e-11	1	1-2	1	293	0.095628	0.695758	0.760384	0.137078	6.52819e-08	283	0.0912817	0.59506	0.624136	0.117476	2.19883e-07
6100767	ADIPOR1	1	202910431	202910480	rs7547815	0.55773	0.024955	0.12597	1	0.99826	0.0017387	3.7447e-08	0.99826	1-2	0.99826	293	0.0758269	0.723333	0.398222	0.0814974	1.6995e-06	283	0.00135456	0.582323	0.0416358	0.0674405	0.53749
4730152	DSTYK	1	205112027	205112076	rs6659069	0.99039	0.052295	0.96105	1	1	5.2975e-07	1.4731e-08	1	1-2	1	293	0.0593397	0.585268	0.212691	0.0496417	2.49151e-05	283	0.045865	0.499759	0.15783	0.0429437	0.000284524
5420471	MDM4	1	204519207	204519256	rs10900601	1	0.71492	1	1	1	2.0098e-09	9.7753e-12	1	1-2	1	293	0.106703	0.589391	-0.352479	0.0597857	1.03236e-08	283	0.083588	0.525766	-0.272743	0.0538733	7.48915e-07
5560360	DSTYK	1	205111750	205111799	rs17344537	1	0.043392	1	1	1	3.1636e-53	7.0816e-69	1	1-2	1	293	0.684943	1.10048	-2.29185	0.0911185	5.84431e-75	283	0.584569	0.91981	-1.54195	0.0775441	1.55536e-55
580411	LAX1	1	203745068	203745117	rs12239739	1	0.14332	1	1	1	1.4106e-26	1.5383e-43	1	1-2	1	293	0.485395	0.736817	-1.04906	0.0633204	6.99097e-44	283	0.324794	0.677284	-0.6805	0.0585314	8.99605e-26
840356	NUAK2	1	205271520	205271569	rs4950989	0.99866	0.52108	0.99944	1	1	3.0861e-11	3.7065e-07	1	1-2	1	293	0.0462317	0.769645	-0.255296	0.0679751	0.000208733	283	0.128959	0.77639	-0.453838	0.0703624	4.87053e-10
940180	RBBP5	1	205055990	205056039	rs10900473	0.99931	0.10747	0.99859	1	0.99951	0.00048879	1.0373e-11	0.99951	1-2	0.99951	293	0.128406	0.519564	-0.341851	0.0522101	2.63949e-10	283	0.0109211	0.404066	-0.0724053	0.0411054	0.0792489
150343	NUCKS1;AC119673.1	1	205682523	205682572	rs7545345	0.9999	0.96968	0.99998	1	1	1.093e-08	2.6177e-11	1	1-2	1	293	0.102526	0.656561	-0.506044	0.087768	2.07377e-08	283	0.0729237	0.500483	-0.330579	0.0703146	4.05312e-06
4540370	RAB7L1	1	205738374	205738423	rs1775148	0.99685	0.65554	0.99895	1	1	4.0745e-08	1.7104e-09	1	1-2	1	293	0.0732418	0.55355	-0.243813	0.0508411	2.59289e-06	283	0.0637242	0.479231	-0.194942	0.0445761	1.72619e-05
580332	SLC41A1	1	205758442	205758491	rs708727	1	0.11149	1	1	1	2.4517e-09	2.2393e-11	1	1-2	1	293	0.100912	0.558577	0.268367	0.0469583	2.71346e-08	283	0.0822078	0.565924	0.241719	0.0481808	9.32426e-07
2450762	IKBKE	1	206669976	206670025	rs868937	1	0.051708	1	1	1	9.4968e-21	1.0333e-07	1	1-2	1	293	0.0596303	0.733197	0.254355	0.0592119	2.37672e-05	283	0.264865	0.622868	0.519977	0.0516776	1.53509e-20
3130152	RP11-534L20.5	1	206677688	206677737	rs12354075	1	0.13702	1	1	1	3.8036e-59	5.947e-67	1	1-2	1	293	0.665605	1.19752	2.32427	0.0965743	3.44371e-71	283	0.626583	0.976058	1.75577	0.0808577	4.68944e-62
1300626	-	1	207546322	207546371	rs10863245	1	0.074625	1	1	1	1.1483e-11	9.0293e-25	1	1-2	1	293	0.288471	0.776477	-0.660139	0.0607762	2.69132e-23	283	0.12737	0.778455	-0.391646	0.0611537	6.32934e-10
2690379	C4BPB	1	207271556	207271605	rs1905831	0.99757	0.10309	0.99488	1	0.99996	3.5647e-05	2.2849e-10	0.99996	1-2	0.99996	293	0.097977	0.438174	-0.212771	0.0378453	4.42079e-08	283	0.023039	0.400969	-0.0894392	0.0347442	0.010559
830274	CD55	1	207533479	207533528	rs10864144	1	0.045284	1	1	1	5.1684e-18	1.0187e-22	1	1-2	1	293	0.25403	1.24914	1.02957	0.103425	2.77869e-20	283	0.207725	1.06433	0.763927	0.0890005	6.38068e-16
1300092	DIEXF	1	210030453	210030502	rs646596	1	0.089125	1	1	0.99999	6.6191e-06	4.0531e-18	0.99999	1-2	0.99999	293	0.212122	0.581985	0.430824	0.0486732	8.62546e-17	283	0.0415338	0.542469	0.158925	0.0455434	0.000561585
3450154	TRAF3IP3	1	209954718	209954767	rs6540549	0.99831	0.17522	0.99789	1	1	2.6103e-09	1.3191e-09	1	1-2	1	293	0.0764763	0.816877	-0.383829	0.07819	1.52823e-06	283	0.0857741	0.596765	-0.296579	0.0577612	5.2904e-07
3780228	TRAF5	1	211547802	211547851	rs113050959	0.76212	0.036178	0.34676	1	1	1.4752e-07	2.0339e-06	1	1-2	1	293	0.0277573	0.722811	-0.26913	0.0933715	0.00424115	283	0.0651432	0.607834	-0.354869	0.0801961	1.38097e-05
5490546	SLC30A1	1	211748863	211748912	rs7523723	0.69036	0.2876	0.74598	1	1	4.1043e-07	6.1396e-07	1	1-2	1	293	0.0320461	0.500445	0.158488	0.0510611	0.00209786	283	0.0489365	0.537184	0.212964	0.056007	0.000175752
6510360	LINC00467	1	211605698	211605747	rs1663522	0.92719	0.047055	0.73294	1	1	2.3703e-06	6.1463e-08	1	1-2	1	293	0.04984	0.537923	0.188489	0.0482445	0.000116289	283	0.0350692	0.552029	0.161442	0.0505183	0.00155388
1820441	ANGEL2	1	213165832	213165881	rs6419469	0.72213	0.050431	0.3751	1	0.99994	5.9225e-05	3.0826e-08	0.99994	1-2	0.99994	293	0.0625933	0.614999	0.255485	0.0579588	1.46885e-05	283	0.0159924	0.514043	0.105849	0.0495309	0.0334588
3120139	NENF	1	212619366	212619415	rs600016	0.80435	0.08212	0.60726	1	1	1.4626e-07	1.6491e-06	1	1-2	1	293	0.0276022	0.682114	-0.170241	0.0592337	0.00435091	283	0.0603081	0.505007	-0.191132	0.0450075	2.95246e-05
4290292	TATDN3	1	212989606	212989655	rs7537598	0.64214	0.12366	0.50404	1	1	3.8058e-06	3.0134e-08	1	1-2	1	293	0.0602048	0.576145	-0.312524	0.0723832	2.16505e-05	283	0.0341247	0.57936	-0.231664	0.0735244	0.00180381
4640347	LPGAT1	1	211918968	211919017	rs4951584	0.83604	0.096397	0.69241	1	0.99998	2.085e-05	1.5995e-08	0.99998	1-2	0.99998	293	0.0645337	0.609187	0.269034	0.0600456	1.07151e-05	283	0.0218384	0.60424	0.15423	0.0615757	0.0128215
5080201	FLVCR1-AS1	1	213030285	213030334	rs12754736	1	0.41018	1	1	1	6.8267e-12	6.9556e-12	1	1-2	1	293	0.105965	0.534193	0.256784	0.0437239	1.16798e-08	283	0.120356	0.407237	0.213118	0.0343706	2.00226e-09
5690543	FLVCR1-AS1	1	213031265	213031314	rs12754736	1	0.098385	1	1	1	9.4239e-12	4.3246e-17	1	1-2	1	293	0.184029	0.566016	0.37532	0.0463286	1.51175e-14	283	0.12076	0.51058	0.26771	0.0430927	1.87416e-09
5870746	PPP2R5A	1	212534873	212534922	rs1565737	0.99351	0.093931	0.98504	1	1	8.8349e-09	1.659e-07	1	1-2	1	293	0.043547	0.612789	-0.19139	0.0525806	0.000322628	283	0.0794021	0.525896	-0.228648	0.0464444	1.45495e-06
6980747	NSL1	1	212911431	212911480	rs10863992	1	0.09696	1	1	1	7.5981e-19	1.2567e-23	1	1-2	1	293	0.26711	0.763389	0.74049	0.071903	2.06747e-21	283	0.22034	0.651764	0.55291	0.062045	6.50234e-17
4390014	BROX	1	222904718	222904767	rs6604712	0.24314	0.030236	0.042591	0.99948	1	4.5607e-07	0.00051618	0.99948	1-2	0.99948	293	4.22491e-05	0.366597	0.00352592	0.0317986	0.911786	283	0.0699471	0.282426	-0.112495	0.0244709	6.48185e-06
4640445	AIDA	1	222841690	222841739	rs17011681	1	0.094796	1	1	1	2.9327e-11	1.5464e-12	1	1-2	1	293	0.118256	0.679657	0.400316	0.0640791	1.47951e-09	283	0.112581	0.476882	0.269087	0.0450684	7.11587e-09
150095	TP53BP2	1	223968118	223968167	rs7528455	1	0.26225	1	1	1	3.5454e-33	5.5159e-31	1	1-2	1	293	0.347722	1.1548	2.13354	0.171299	7.87421e-29	283	0.390398	0.790212	1.52347	0.113567	4.7658e-32
1740020	TMEM63A	1	226033488	226033537	rs2854452	0.82147	0.25935	0.84533	1	0.99998	2.0912e-05	2.6603e-09	0.99998	1-2	0.99998	293	0.0802446	0.654996	0.277873	0.0551477	8.24424e-07	283	0.0251664	0.578116	0.134408	0.0499031	0.00749823
3990767	FBXO28	1	224346683	224346732	rs6687334	0.99955	0.032085	0.99694	1	0.99994	5.5699e-05	3.4688e-11	0.99994	1-2	0.99994	293	0.117044	0.553516	0.355218	0.0571929	1.8155e-09	283	0.0237149	0.657238	0.177237	0.0678392	0.00946875
5220632	DEGS1	1	224381056	224381105	rs112600662	1	0.081011	1	1	1	1.5868e-14	1.2316e-18	1	1-2	1	293	0.207341	0.775334	1.22903	0.140869	2.10294e-16	283	0.162314	0.599724	0.878447	0.119049	1.80851e-12
6040292	FBXO28	1	224347007	224347056	rs12730611	1	0.12695	1	1	1	1.6133e-09	8.976e-15	1	1-2	1	293	0.154753	0.641488	0.416446	0.0570538	2.77435e-12	283	0.0884115	0.497081	0.23411	0.0448447	3.47604e-07
6400332	CNIH4	1	224563565	224563614	rs34791963	0.99999	0.12885	0.99998	1	1	1.6434e-10	3.0999e-11	1	1-2	1	293	0.100727	0.721248	-0.407673	0.0714068	2.79857e-08	283	0.103455	0.574839	-0.335197	0.058865	3.11747e-08
2030553	H3F3A	1	226253488	226259078	rs7549940	0.43135	0.059543	0.1714	1	1	5.3622e-07	1.88e-06	1	1-2	1	293	0.0265925	0.775473	-0.17758	0.0629818	0.00513938	283	0.0503453	0.584952	-0.185994	0.0481892	0.000140915
3940639	PYCR2	1	226107914	226107963	rs77157663	0.986	0.91477	0.99662	1	1	1.4213e-09	8.9888e-08	1	1-2	1	293	0.0483364	0.712441	0.448839	0.116748	0.000148389	283	0.0961149	0.656689	0.589855	0.107908	1.01465e-07
4280692	PARP1	1	226548808	226548856	rs878367	0.99968	0.03368	0.99796	1	1	1.9187e-06	9.3871e-11	1	1-2	1	293	0.101768	0.630047	0.427587	0.0744674	2.35294e-08	283	0.0408829	0.558161	0.235377	0.0680106	0.000622072
5890112	ACBD3	1	226332760	226332809	rs4612598	0.81768	0.051094	0.51207	1	1	1.4292e-07	1.2523e-06	1	1-2	1	293	0.02987	0.706064	0.19997	0.066806	0.00299665	283	0.06124	0.542172	0.22622	0.052837	2.55048e-05
1690040	OBSCN	1	228548684	228548733	rs708124	0.73743	0.030999	0.28507	1	0.99999	1.1746e-05	8.0416e-08	0.99999	1-2	0.99999	293	0.0513269	0.706282	0.259981	0.0655212	9.13834e-05	283	0.0250408	0.678909	0.172655	0.0642679	0.00765085
4830128	CCSAP	1	229456863	229456912	rs237802	0.99998	0.12029	0.99996	1	0.99882	0.0011826	2.0179e-13	0.99882	1-2	0.99882	293	0.153565	0.586023	0.356368	0.0490461	3.41632e-12	283	0.00681966	0.48723	0.0579982	0.0417536	0.165915
1580343	GNPAT	1	231411188	231411237	rs532163	1	0.27843	1	1	1	9.8539e-16	1.7476e-15	1	1-2	1	293	0.157891	0.553873	-0.351393	0.047572	1.59928e-12	283	0.176668	0.506634	-0.342514	0.0441096	1.5312e-13
4490014	TTC13	1	231042394	231042443	rs4846875	0.99992	0.050602	0.99964	1	1	1.8112e-09	1.2313e-09	1	1-2	1	293	0.075329	0.630864	-0.287844	0.0591185	1.84365e-06	283	0.0865704	0.551121	-0.265879	0.0515209	4.66072e-07
6200215	TTC13	1	231042124	231042173	rs1202615	1	0.15029	1	1	1	9.0271e-11	1.5204e-14	1	1-2	1	293	0.148697	0.584801	-0.401145	0.056266	7.99124e-12	283	0.105449	0.532362	-0.293652	0.0510226	2.2597e-08
6550647	COG2	1	230829572	230829621	rs2296796	1	0.99236	1	1	1	3.5702e-12	5.6936e-14	1	1-2	1	293	0.138751	0.602974	-0.550079	0.0803386	4.4765e-11	283	0.125692	0.635329	-0.543125	0.0854527	8.34313e-10
3460053	SIPA1L2	1	232533812	232533861	rs12096595	0.73377	0.05114	0.39229	1	1	7.2278e-07	7.9946e-08	1	1-2	1	293	0.0493631	0.792764	0.284379	0.0731572	0.000125637	283	0.0458238	0.749801	0.26423	0.071928	0.000286372
3460056	NTPCR	1	233113938	233113987	rs12021705	1	0.12191	1	1	1	4.778e-39	5.7921e-50	1	1-2	1	293	0.534115	0.615149	1.23159	0.0674283	3.46005e-50	283	0.450406	0.558889	0.932033	0.0614182	2.11091e-38
4670102	EGLN1	1	231556770	231556819	rs2790888	0.99084	0.01745	0.89632	1	1	1.5648e-06	6.9159e-09	1	1-2	1	293	0.0678555	0.44527	-0.197945	0.0430077	6.24067e-06	283	0.0396761	0.420541	-0.139872	0.0410509	0.000752029
6420411	SLC35F3	1	234460119	234460168	rs594657	0.53758	0.40347	0.68235	1	0.99954	0.00046058	4.7314e-09	0.99954	1-2	0.99954	293	0.081093	0.452997	0.196007	0.0386785	7.17316e-07	283	0.00648664	0.353679	0.0418445	0.0308931	0.176668
1030360	GGPS1	1	235507225	235507274	rs11582001	0.64428	0.061715	0.33859	1	0.99998	2.2136e-05	7.1102e-08	0.99998	1-2	0.99998	293	0.0525028	0.394919	-0.141437	0.035222	7.55232e-05	283	0.0206694	0.327204	-0.0712253	0.029247	0.0155016
3290703	TBCE	1	235611717	235611995	rs7551086	0.99997	0.56691	0.99999	1	1	1.0128e-09	2.141e-11	1	1-2	1	293	0.103	0.532459	0.395986	0.0685033	1.91618e-08	283	0.089646	0.629318	0.435885	0.0828625	2.8549e-07
3460121	TOMM20	1	235273198	235273247	rs1977749	0.89833	0.020908	0.45832	1	0.99996	4.0104e-05	1.0012e-08	0.99996	1-2	0.99996	293	0.0734177	0.650474	0.300531	0.0625871	2.51945e-06	283	0.0211917	0.590318	0.141872	0.0575189	0.0142396
3710273	EDARADD	1	236647855	236647904	rs4659450	0.88177	0.094502	0.76346	1	1	1.9991e-08	3.5071e-07	1	1-2	1	293	0.0405514	0.760724	-0.285396	0.0813785	0.000524699	283	0.0780725	0.734082	-0.382981	0.0785096	1.79598e-06
4210491	TBCE	1	235600690	235600739	rs7551086	0.71547	0.58997	0.8717	1	1	1.0718e-07	4.9962e-07	1	1-2	1	293	0.0339955	0.435626	0.179352	0.0560453	0.00152552	283	0.0605662	0.327658	0.18363	0.0431428	2.83518e-05
5390092	RBM34;ARID4B	1	235298982	235299031	rs11487700	0.8235	0.020648	0.30614	1	1	4.5089e-07	4.1921e-07	1	1-2	1	293	0.0375387	0.634213	0.30076	0.0892742	0.000856313	283	0.0523284	0.498218	0.286021	0.0726114	0.000103255
540020	LGALS8;HEATR1	1	236712447	236712496	rs2759004	0.94732	0.12107	0.90884	1	0.99998	1.5416e-05	1.193e-09	0.99998	1-2	0.99998	293	0.0869108	0.83744	0.413496	0.0785678	2.75661e-07	283	0.0279805	0.607722	0.163912	0.0576323	0.00478097
610601	LYST	1	235824841	235824890	rs4660115	0.97872	0.10122	0.9552	1	1	5.2653e-08	4.0582e-08	1	1-2	1	293	0.0519693	0.641002	0.24119	0.060388	8.23459e-05	283	0.0638848	0.74862	0.309606	0.0707005	1.68317e-05
6270554	LGALS8;HEATR1	1	236712383	236712432	rs819434	0.83825	0.14318	0.77263	1	1	1.7795e-06	9.6398e-09	1	1-2	1	293	0.0662187	0.745078	0.324586	0.0714523	8.14614e-06	283	0.0392319	0.562552	0.184765	0.0545451	0.000806456
5870561	AKT3	1	243708879	243716059	rs73124169	0.97051	0.033224	0.83356	1	0.99999	1.1783e-05	5.4475e-09	0.99999	1-2	0.99999	293	0.0740064	0.567117	0.300402	0.062291	2.28848e-06	283	0.027085	0.617638	0.194127	0.0694075	0.00551547
1110315	HNRNPU-AS1;COX20	1	245008084	245008133	rs10927333	0.97901	0.064654	0.93247	1	1	1.0056e-06	3.3886e-09	1	1-2	1	293	0.0740498	0.737275	0.408069	0.0845901	2.27232e-06	283	0.0433326	0.556674	0.231078	0.0647708	0.000423371
4250112	HNRNPU-AS1	1	245013643	245013692	rs144194483	1	0.38573	1	1	1	2.3074e-09	7.1017e-15	1	1-2	1	293	0.164214	0.53608	-0.779646	0.103108	5.24247e-13	283	0.0888342	0.555903	-0.571915	0.109267	3.24952e-07
6040747	AHCTF1	1	247012966	247013015	rs903461	0.73672	0.046762	0.3747	1	1	6.7538e-08	1.3608e-06	1	1-2	1	293	0.0310265	0.742355	0.177679	0.0582075	0.00247898	283	0.0681319	0.644937	0.233153	0.0514387	8.62784e-06
6280066	ZNF124	1	247319475	247319524	rs12144854	1	0.095762	0.99999	1	1	3.3531e-08	1.3648e-11	1	1-2	1	293	0.105961	0.475463	-0.29938	0.0509778	1.16866e-08	283	0.0647307	0.465643	-0.228342	0.0517781	1.47354e-05
7000136	MIR3916	1	247353205	247353254	rs2380118	1	0.098083	1	1	1	2.7591e-11	9.1066e-13	1	1-2	1	293	0.11911	0.670268	0.372694	0.0594144	1.28045e-09	283	0.110758	0.605439	0.328589	0.0555421	9.5668e-09
2360687	OR6F1	1	247875466	247875515	rs146677189	0.23619	0.036781	0.049507	1	0.9972	0.0027955	8.375e-08	0.9972	1-2	0.9972	293	0.0748187	0.343144	0.169757	0.0349937	2.00404e-06	283	0.00465039	0.257221	-0.0300968	0.026267	0.252852
6380730	OR2G3	1	247769204	247769253	rs145449059	0.69313	0.30561	0.75968	0.99999	1	4.3952e-08	6.9078e-06	0.99999	1-2	0.99999	293	0.0192375	0.411166	0.107456	0.0449772	0.0175254	283	0.0729594	0.329267	0.172553	0.0366925	4.03032e-06
240487	SH3BP5L	1	249104895	249104944	rs10788879	0.92773	0.092669	0.84494	1	1	8.5408e-08	9.6078e-07	1	1-2	1	293	0.0311406	0.501118	-0.170404	0.0557186	0.00243306	283	0.0647805	0.381091	-0.193418	0.0438407	1.46204e-05
6100619	LARP4B	10	855775	855824	rs11253544	0.52225	0.11755	0.37046	1	1	1.7266e-07	3.6106e-06	1	1-2	1	293	0.0229969	0.62232	-0.177927	0.0679845	0.00932944	283	0.0621865	0.588043	-0.281471	0.0652064	2.19808e-05
1090437	GTPBP4	10	1063482	1063531	rs2242271	0.99993	0.32184	0.99996	1	1	7.4884e-11	1.0051e-08	1	1-2	1	293	0.0626509	0.652613	0.230196	0.0521961	1.45517e-05	283	0.111163	0.55414	0.266149	0.0448956	8.95841e-09
1510072	PITRM1	10	3180229	3180278	rs9423491	0.99996	0.19762	0.99996	1	1	2.1873e-09	3.1348e-11	1	1-2	1	293	0.100122	0.619984	-0.285976	0.0502585	3.09477e-08	283	0.0842784	0.546377	-0.229928	0.0452128	6.71094e-07
2360452	PFKP	10	3178718	3178767	rs78670817	1	0.020368	1	1	1	2.4269e-11	9.4298e-20	1	1-2	1	293	0.245892	1.03448	1.68954	0.173447	1.36906e-19	283	0.133089	0.886004	0.988389	0.150484	2.46086e-10
2640670	IDI1	10	1086377	1086426	rs4880767	0.99788	0.10808	0.99573	1	1	5.0306e-10	4.7682e-07	1	1-2	1	293	0.0402202	1.02208	-0.321953	0.0921954	0.000553699	283	0.105069	0.735779	-0.387949	0.0675429	2.40265e-08
5340129	AKR1C2	10	5032031	5032080	rs71230207	1	0.091502	1	1	1	1.2066e-10	6.649e-44	1	1-2	1	293	0.504602	0.982551	2.0894	0.121361	2.70768e-46	283	0.125673	0.642212	0.512434	0.0806307	8.3684e-10
6110519	ADARB2	10	1228219	1228268	rs3793735	0.52642	0.41583	0.67915	1	0.99892	0.0010757	1.7917e-09	0.99892	1-2	0.99892	293	0.0923692	0.474458	0.221154	0.0406386	1.11979e-07	283	0.0037667	0.396185	0.0364263	0.0353396	0.303545
7210040	WDR37	10	1177827	1177876	rs34964132	0.96559	0.30671	0.97526	1	1	4.4479e-07	3.6416e-09	1	1-2	1	293	0.0700548	0.749446	0.286562	0.0612042	4.36122e-06	283	0.0478021	0.588576	0.181682	0.0483727	0.000209971
2470259	FBXO18	10	5979427	5979476	rs2387148	1	0.12303	1	1	1	4.322e-11	4.0237e-14	1	1-2	1	293	0.143335	0.685198	0.746522	0.106986	2.02772e-11	283	0.110185	0.580593	0.548725	0.0930231	1.04988e-08
50070	RP11-318E3.4;ANKRD16	10	5903807	5903856	rs4293038	0.43482	0.021258	0.069678	1	0.99913	0.00086564	4.2527e-08	0.99913	1-2	0.99913	293	0.068879	0.516727	0.211818	0.0456538	5.28237e-06	283	0.00328625	0.466246	0.0397574	0.0413047	0.336607
6180538	GDI2	10	5807396	5807445	rs55834056	1	0.43732	1	1	1	1.5652e-11	2.9527e-15	1	1-2	1	293	0.159242	0.68508	-0.563906	0.0759569	1.26109e-12	283	0.117198	0.520062	-0.357518	0.0585353	3.35493e-09
7210632	AKR1C3	10	5149765	5149814	rs10751992	0.99657	0.11774	0.99365	1	0.99462	0.0053765	1.1045e-10	0.99462	1-2	0.99462	293	0.116939	0.891473	0.587699	0.0946726	1.84817e-09	283	2.15455e-05	0.980029	-0.00817425	0.105054	0.938034
2680201	RP11-554I8.1	10	6663775	6663824	rs10737105	0.99999	0.37425	0.99999	1	1	1.0898e-08	6.6902e-13	1	1-2	1	293	0.131653	0.752037	0.539191	0.0811759	1.51524e-10	283	0.0770118	0.646265	0.342452	0.0707238	2.12428e-06
4560088	PRKCQ-AS1	10	6626183	6626232	rs10737105	1	0.33913	1	1	1	1.3829e-30	3.8368e-36	1	1-2	1	293	0.410287	1.73065	-2.65807	0.186809	3.0846e-35	283	0.366436	1.16978	-1.63198	0.128015	1.10708e-29
1470242	NUDT5	10	12212760	12214794	rs11257571	0.99998	0.094862	0.99995	1	0.99999	1.165e-05	9.354e-13	0.99999	1-2	0.99999	293	0.135583	0.512148	-0.284283	0.0420789	7.72329e-11	283	0.0337162	0.561795	-0.148215	0.047334	0.00192411
2470053	USP6NL	10	11503056	11503105	rs11257126	0.81801	0.26211	0.84363	1	0.99999	8.9275e-06	6.5694e-09	0.99999	1-2	0.99999	293	0.0715073	0.503967	0.273034	0.0576745	3.4414e-06	283	0.0283074	0.359465	0.118178	0.0413045	0.00453827
5220612	ECHDC3	10	11805844	11805893	rs55790558	0.53037	0.39525	0.67151	1	0.99694	0.0030559	3.2974e-09	0.99694	1-2	0.99694	293	0.0924582	0.549177	0.293154	0.0538406	1.10342e-07	283	0.000372045	0.409643	0.0132605	0.0410043	0.746638
5260215	OPTN	10	13180111	13180160	rs17512962	1	0.1757	1	1	1	1.6673e-26	2.6806e-31	1	1-2	1	293	0.352189	0.683204	-0.925612	0.07359	2.87953e-29	283	0.313705	0.619612	-0.763725	0.0673873	9.02398e-25
5700364	SEC61A2	10	12206591	12206640	rs11257571	1	0.20062	1	1	1	1.4349e-13	1.6047e-14	1	1-2	1	293	0.143848	0.465729	0.267563	0.0382651	1.85512e-11	283	0.144608	0.35378	0.205445	0.0298077	3.61143e-11
5860187	PHYH	10	13319802	13319851	rs11258305	0.99151	0.13401	0.98623	1	1	1.0556e-07	4.176e-09	1	1-2	1	293	0.0681703	0.683593	-0.328953	0.0712948	5.9288e-06	283	0.0576485	0.556735	-0.246143	0.0593672	4.48224e-05
6100301	CDC123	10	12288259	12291611	rs10906105	0.7053	0.13262	0.59243	1	0.99995	4.7369e-05	6.3103e-09	0.99995	1-2	0.99995	293	0.0757574	0.607564	0.276573	0.0566296	1.71891e-06	283	0.0195365	0.473707	0.106666	0.045078	0.0186477
110674	PTER	10	16555648	16555697	rs11254041	0.98625	0.15813	0.98111	1	1	1.0892e-08	8.9544e-07	1	1-2	1	293	0.0319808	0.394698	0.109561	0.0353352	0.00212039	283	0.0785942	0.290217	0.128498	0.0262467	1.6536e-06
2000603	TRDMT1	10	17189446	17189495	rs3736820	0.95946	0.018766	0.67042	0.99999	1	4.2749e-08	8.1009e-06	0.99999	1-2	0.99999	293	0.0191643	0.399196	-0.112073	0.0470007	0.0177435	283	0.0757257	0.252867	-0.142298	0.0296569	2.60345e-06
3930382	NMT2	10	15150133	15150181	rs10906857	1	0.64956	1	1	1	1.5742e-19	1.6064e-22	1	1-2	1	293	0.253293	1.10509	-0.954403	0.0960614	3.21285e-20	283	0.229742	0.708005	-0.568889	0.0621401	1.15864e-17
4890048	CUBN	10	16866876	16866925	rs2884039	1	0.061344	1	1	1	7.6213e-11	8.3932e-15	1	1-2	1	293	0.152121	0.524894	0.348154	0.0481834	4.39746e-12	283	0.106482	0.47122	0.251588	0.0434763	1.91231e-08
5670706	FAM171A1	10	15253991	15254040	rs12763978	0.74197	0.88647	0.92109	1	0.99997	2.5775e-05	9.5137e-10	0.99997	1-2	0.99997	293	0.0887661	0.592854	0.270382	0.0507835	2.03034e-07	283	0.025064	0.48019	0.111564	0.0415082	0.00762245
5860066	RPP38;NMT2	10	15147945	15147994	rs12763978	0.99938	0.84945	0.99984	1	1	2.774e-09	2.4506e-11	1	1-2	1	293	0.103919	0.732449	0.364479	0.0627411	1.64372e-08	283	0.0842424	0.491184	0.215871	0.0424586	6.74948e-07
6040603	FAM107B	10	14561191	14561240	rs17155703	0.99724	0.49336	0.99878	1	1	1.5185e-06	1.5286e-11	1	1-2	1	293	0.117994	0.959443	0.636518	0.102016	1.54639e-09	283	0.0465349	0.672556	0.264691	0.0714741	0.00025614
6110209	RSU1	10	16632785	16632834	rs2603795	0.64689	0.47972	0.80099	1	1	2.3669e-06	7.3042e-09	1	1-2	1	293	0.0686603	0.699611	0.283489	0.0612055	5.47396e-06	283	0.0377473	0.576402	0.167288	0.0503865	0.00101874
6130382	PTER	10	16555561	16555610	rs1055340	1	0.28352	1	1	1	4.255e-12	1.5464e-21	1	1-2	1	293	0.246983	0.40432	0.333369	0.0341229	1.10645e-19	283	0.131055	0.303326	0.167342	0.0257051	3.44526e-10
6290403	RSU1	10	16633054	16633103	rs10128488	0.98525	0.12358	0.97423	1	0.99993	7.3992e-05	2.4389e-10	0.99993	1-2	0.99993	293	0.108192	0.640479	-0.564286	0.0949711	8.04541e-09	283	0.0215611	0.564925	-0.205324	0.0825122	0.0134111
630678	DCLRE1CP1	10	15117556	15117605	rs10906832	0.99855	0.078995	0.996	1	1	3.5108e-07	5.2109e-09	1	1-2	1	293	0.0652749	0.381604	0.190398	0.0422361	9.49821e-06	283	0.0474208	0.262581	0.110879	0.0296457	0.00022291
830593	VIM	10	17276817	17277216	rs3249	0.87957	0.12318	0.8047	1	1	1.411e-06	7.0496e-09	1	1-2	1	293	0.0684164	0.735482	0.296652	0.06417	5.69589e-06	283	0.0412031	0.682889	0.211342	0.0608178	0.000591537
6220372	NSUN6	10	18834689	18834738	rs7077692	1	0.049486	1	1	1	1.162e-11	1.2806e-12	1	1-2	1	293	0.118009	0.616651	-0.327852	0.0525419	1.54249e-09	283	0.117612	0.617278	-0.32692	0.0534184	3.13524e-09
7050019	VIM	10	17277861	17278314	rs3758410	0.86865	0.087605	0.72627	1	1	4.2411e-06	5.6981e-09	1	1-2	1	293	0.0720242	0.825206	0.320962	0.0675362	3.16303e-06	283	0.0348151	0.699594	0.184296	0.0578876	0.00161748
770619	STAM	10	17757433	17757482	rs10218900	1	0.078991	1	1	1	5.6508e-07	2.5604e-15	1	1-2	1	293	0.171341	1.01043	-0.667812	0.0860924	1.47737e-13	283	0.0554138	0.72253	-0.254789	0.0627537	6.36446e-05
1260543	ARHGAP21	10	24872578	24872627	rs11014179	1	0.20521	1	1	1	5.1562e-22	1.9325e-31	1	1-2	1	293	0.363631	1.00739	1.13225	0.0878049	2.12048e-30	283	0.267451	0.786202	0.694425	0.0685596	9.31149e-21
20521	MASTL	10	27475339	27475388	rs10734064	1	0.017019	1	1	1	9.622e-10	1.5952e-12	1	1-2	1	293	0.120314	0.714093	-0.413221	0.0655	1.04446e-09	283	0.0901897	0.578556	-0.279382	0.052935	2.61764e-07
4880348	YME1L1	10	27405249	27406528	rs6482601	0.98325	0.061801	0.94324	1	1	1.4264e-07	3.2618e-08	1	1-2	1	293	0.0531847	0.707375	-0.23527	0.0581915	6.76192e-05	283	0.0557147	0.620777	-0.212324	0.0521451	6.07103e-05
5130725	ABI1	10	27036214	27036263	rs10829066	0.8295	0.041797	0.48219	1	0.99998	2.0911e-05	1.1424e-08	0.99998	1-2	0.99998	293	0.072432	0.65349	0.434383	0.0911242	2.95935e-06	283	0.0236272	0.618629	0.234216	0.0898182	0.0096034
580470	MASTL	10	27475744	27475793	rs113762082	1	0.044368	1	1	1	2.4564e-12	3.2262e-16	1	1-2	1	293	0.172664	0.764364	-0.925492	0.118759	1.16647e-13	283	0.128774	0.48918	-0.503984	0.0782015	5.02163e-10
1470215	MAP3K8	10	30750322	30750371	rs2489864	0.84844	0.040674	0.51046	1	1	1.6115e-06	1.2091e-08	1	1-2	1	293	0.0658995	0.874073	0.354655	0.0782736	8.58044e-06	283	0.0412849	0.818277	0.256875	0.0738444	0.000583986
2710017	KIF5B	10	32300275	32300324	rs806814	0.96148	0.094221	0.91505	1	1	5.45e-08	9.9525e-08	1	1-2	1	293	0.0461786	0.583458	-0.229611	0.061173	0.000210539	283	0.0650634	0.488004	-0.228686	0.051714	1.39841e-05
3140603	SVIL	10	29746578	29746627	rs113731493	1	0.19066	1	1	1	1.1645e-11	6.1407e-12	1	1-2	1	293	0.11072	0.730751	0.441736	0.0733876	5.26533e-09	283	0.121016	0.667268	0.422929	0.0679959	1.79703e-09
430050	BAMBI	10	28971562	28971611	rs12358372	0.6004	0.19485	0.57278	1	1	1.7032e-06	2.3989e-08	1	1-2	1	293	0.0597271	0.495905	0.240745	0.0559954	2.33967e-05	283	0.0393208	0.472393	0.181802	0.0536072	0.000795261
5340747	ARHGAP12	10	32095523	32095572	rs2808033	1	0.079057	1	1	1	3.2643e-11	5.5176e-11	1	1-2	1	293	0.0930823	0.627984	-0.30708	0.0561896	9.95192e-08	283	0.110732	0.621345	-0.33492	0.0566198	9.60781e-09
5490612	ARHGAP12	10	32095896	32095945	rs7095322	1	0.088692	1	1	1	1.7377e-14	5.2633e-23	1	1-2	1	293	0.260429	0.729725	-0.644301	0.0636484	7.83771e-21	283	0.161586	0.584673	-0.379155	0.0515217	2.04771e-12
610341	WAC	10	28909038	28909087	rs72809642	0.60642	0.024397	0.14686	1	1	3.8427e-07	2.2801e-06	1	1-2	1	293	0.0257046	0.778498	0.190595	0.0687867	0.00595172	283	0.0540031	0.594385	0.214038	0.0534409	7.94059e-05
610482	SVIL	10	29975567	30024715	rs1013610	0.93338	0.18791	0.92341	1	1	3.7671e-08	1.9319e-08	1	1-2	1	293	0.0580707	0.666015	0.254386	0.060059	3.06131e-05	283	0.0670546	0.655674	0.26852	0.05975	1.02226e-05
6660673	WAC	10	28909291	28909341	rs332162	1	0.032187	1	1	1	3.3795e-12	2.3194e-11	1	1-2	1	293	0.100471	0.626403	-0.402401	0.0705827	2.92007e-08	283	0.128379	0.497959	-0.367404	0.0571094	5.35953e-10
540279	RP11-479G22.8	10	33176711	33176760	rs2252752	1	0.35491	1	1	1	7.8571e-19	7.0149e-36	1	1-2	1	293	0.414509	0.855402	-1.01096	0.0704339	1.0788e-35	283	0.230338	0.656989	-0.515007	0.05616	1.03795e-17
5890162	C10ORF68	10	33165446	33165495	rs7912985	0.64222	0.023791	0.16358	1	1	2.0692e-06	3.4449e-07	1	1-2	1	293	0.0382791	0.514453	0.192177	0.0564674	0.000759127	283	0.0375951	0.470402	0.170374	0.0514237	0.00104345
6620608	ZNF248	10	38117983	38118032	rs4617513	0.77406	0.039342	0.38168	1	1	5.7709e-07	8.1306e-07	1	1-2	1	293	0.031175	0.58362	0.168313	0.0550037	0.00241941	283	0.0478105	0.540401	0.195292	0.0519914	0.000209695
6840112	ZNF25	10	38239096	38239145	rs142143718	0.99458	0.038771	0.97024	1	1	3.9732e-08	5.3963e-08	1	1-2	1	293	0.0497839	0.595285	0.358185	0.0917334	0.000117352	283	0.0671017	0.502307	0.358437	0.079728	1.01472e-05
1240544	ZNF33B	10	43077042	43077091	rs7099333	0.99961	0.78745	0.99989	1	1	2.2712e-06	1.7482e-12	1	1-2	1	293	0.141156	0.749948	0.897412	0.129764	2.95616e-11	283	0.04741	0.766664	0.502845	0.134462	0.00022329
1980092	CSGALNACT2	10	43659368	43659417	rs2742241	0.95394	0.035895	0.77295	1	1	9.5166e-07	3.5141e-08	1	1-2	1	293	0.0542086	0.623264	0.239864	0.0587331	5.7276e-05	283	0.0422592	0.539171	0.182149	0.0517292	0.0005011
2490717	-	10	38644579	38644628	rs11527851	0.77177	0.36742	0.85053	1	1	1.3727e-06	2.7996e-09	1	1-2	1	293	0.0884168	1.06413	-1.25171	0.235607	2.15072e-07	283	0.0470666	0.965302	-0.794941	0.213381	0.000235644
4120008	ZNF33B	10	43084881	43084930	rs189869033	0.75353	0.02678	0.27271	1	0.99999	6.8344e-06	4.4054e-08	0.99999	1-2	0.99999	293	0.0562095	0.661156	0.226281	0.0543544	4.14043e-05	283	0.0299549	0.528555	0.132141	0.0448585	0.00349184
7610142	HSD17B7P2	10	38654508	38654557	rs11146871	0.53699	0.041373	0.18017	0.99922	1	1.8641e-07	0.0007758	0.99922	1-2	0.99922	293	0.001028	0.529274	-0.0310717	0.0567806	0.584644	283	0.0820007	0.396653	0.217477	0.0434082	9.63578e-07
5670095	ZNF239	10	44052111	44052160	rs11238585	0.6849	0.072818	0.42023	1	1	4.659e-06	5.2627e-08	1	1-2	1	293	0.0544587	0.525232	0.275536	0.0673035	5.49993e-05	283	0.031407	0.52463	0.203149	0.0673007	0.00277314
670279	ZNF485	10	44112660	44112709	rs1419281	0.27697	0.017401	0.029623	0.99955	1	1.0816e-06	0.0004546	0.99954	1-2	0.99954	293	0.00570882	0.488519	-0.0544387	0.0421158	0.197176	283	0.0671113	0.456456	0.180875	0.0402294	1.01319e-05
150392	MAPK8	10	49647098	49647147	rs4838406	0.83011	0.11339	0.71731	1	1	5.7478e-08	1.3642e-06	1	1-2	1	293	0.0303441	0.700767	-0.186864	0.0619229	0.00277236	283	0.0690874	0.705941	-0.291319	0.0637926	7.42225e-06
450674	C10orf128	10	50374918	50374967	rs7082074	0.9953	0.090304	0.98871	1	1	2.3381e-06	2.6937e-09	1	1-2	1	293	0.0729963	0.563438	-0.220369	0.0460357	2.69893e-06	283	0.0362886	0.574001	-0.154961	0.0476383	0.00128197
3840446	TIMM23	10	51592330	51592379	rs10761581	0.99946	0.20223	0.99942	1	1	4.002e-09	1.8345e-09	1	1-2	1	293	0.0727866	0.678221	-0.284505	0.059526	2.79293e-06	283	0.0810811	0.531471	-0.233886	0.046971	1.11495e-06
4230050	TIMM23	10	51592194	51592243	rs7922121	0.67103	0.15511	0.59171	1	0.99999	7.3663e-06	3.248e-08	0.99999	1-2	0.99999	293	0.0578328	0.687534	-0.249664	0.0590726	3.1818e-05	283	0.0289256	0.495788	-0.124282	0.0429577	0.00411276
770424	AGAP6	10	51770126	51770175	rs61846901	0.79407	0.092456	0.6202	1	1	2.3333e-07	9.9809e-08	1	1-2	1	293	0.0473895	0.654858	-0.211162	0.0554991	0.000173009	283	0.0547388	0.539883	-0.188579	0.0467487	7.07529e-05
1850709	ANK3	10	61788363	61788412	rs7909648	0.99999	0.43301	1	1	1	4.3458e-08	7.4733e-13	1	1-2	1	293	0.130393	0.733171	-0.660578	0.100003	1.87974e-10	283	0.0661056	0.637884	-0.403761	0.0905318	1.18694e-05
20392	CISD1	10	60037028	60037077	rs2590330	1	0.021569	1	1	1	1.5949e-10	9.1938e-13	1	1-2	1	293	0.121042	0.597448	-0.349335	0.0551838	9.23287e-10	283	0.10037	0.574509	-0.303886	0.0542735	5.12343e-08
6220441	CISD1	10	60047469	60047518	rs11510150	1	0.39324	1	1	1	7.0869e-20	4.5564e-22	1	1-2	1	293	0.242575	0.697126	-0.663818	0.0687621	2.60955e-19	283	0.230023	0.527524	-0.484107	0.0528374	1.1001e-17
650326	TFAM	10	60155733	60155782	rs4397793	0.99846	0.31728	0.99894	1	1	2.2573e-10	6.3182e-09	1	1-2	1	293	0.0677291	0.781897	-0.300299	0.0653117	6.37049e-06	283	0.106392	0.584992	-0.290385	0.0502042	1.94021e-08
1410408	ARID5B	10	63856257	63856306	rs12767995	0.90298	0.25906	0.91696	1	1	4.9282e-06	2.3839e-09	1	1-2	1	293	0.0798223	1.07467	0.614982	0.122402	8.83528e-07	283	0.033537	0.954965	0.349129	0.111805	0.00197939
380327	NRBF2	10	64914094	64914143	rs10761717	0.99543	0.10124	0.9902	1	1	2.4656e-07	3.5439e-09	1	1-2	1	293	0.0695357	0.623597	-0.333803	0.0715796	4.74625e-06	283	0.0511826	0.612353	-0.285224	0.0732594	0.000123578
4180301	ZNF365	10	64161867	64161916	rs10821988	0.93162	0.035443	0.6886	1	1	4.3201e-07	1.7523e-08	1	1-2	1	293	0.0608341	0.864252	0.334138	0.0769621	1.95474e-05	283	0.0497148	0.634851	0.218605	0.0570153	0.000155558
4560747	RTKN2	10	63953458	63953507	rs4119	1	0.044691	1	1	1	4.7022e-09	1.4091e-12	1	1-2	1	293	0.119901	0.705649	0.407539	0.0647256	1.12008e-09	283	0.0783033	0.487614	0.222683	0.0455762	1.73153e-06
5290592	NRBF2	10	64914368	64914417	rs9415676	0.86733	0.10874	0.76501	1	0.99936	0.0006359	1.8707e-09	0.99936	1-2	0.99936	293	0.0906355	0.674857	0.313937	0.058293	1.4913e-07	283	0.00654428	0.60712	0.0721892	0.0530594	0.174751
1580035	VPS26A	10	70932356	70932405	rs11814302	0.96869	0.049116	0.87435	1	1	4.9385e-06	1.4109e-09	1	1-2	1	293	0.0848442	0.636442	-0.317281	0.061085	3.87345e-07	283	0.035376	0.602579	-0.191329	0.0596007	0.00148043
270746	SLC25A16	10	70242382	70242431	rs10823210	0.97729	0.10223	0.9527	1	0.99996	3.7338e-05	1.0254e-09	0.99996	1-2	0.99996	293	0.0893198	0.489146	0.277586	0.0519589	1.8531e-07	283	0.021986	0.412119	0.110936	0.0441385	0.0125185
360500	SRGN	10	70856862	70856911	rs35295735	0.99999	0.029482	0.99995	1	1	3.7137e-08	4.7832e-12	1	1-2	1	293	0.117592	0.956252	0.575465	0.09241	1.65528e-09	283	0.0675143	0.776436	0.34927	0.0774339	9.50899e-06
4220674	STOX1	10	70652420	70652469	rs884181	1	0.38367	1	1	1	1.8874e-27	1.331e-36	1	1-2	1	293	0.411575	0.681692	0.936941	0.065673	2.24042e-35	283	0.327833	0.596697	0.682149	0.0582692	4.75188e-26
4260689	SLC25A16	10	70242547	70242596	rs7916439	1	0.13496	1	1	1	1.5386e-13	2.5458e-10	1	1-2	1	293	0.0865159	0.599035	0.376472	0.0717114	2.94182e-07	283	0.151527	0.513037	0.434175	0.0612895	1.12824e-11
4390022	HNRNPH3	10	70102518	70102567	rs7071697	0.79405	0.032389	0.36384	1	1	1.4589e-07	1.0708e-06	1	1-2	1	293	0.0320987	0.65447	0.226393	0.0728768	0.00207989	283	0.0633915	0.565946	0.2766	0.0634254	1.81887e-05
5420110	KIAA1279	10	70776232	70776281	rs3864814	0.72321	0.01169	0.12271	1	0.99999	7.0789e-06	2.3447e-07	0.99999	1-2	0.99999	293	0.0421681	0.574377	-0.203231	0.05678	0.000403545	283	0.028094	0.552896	-0.15939	0.0559259	0.0046953
5560706	STOX1	10	70646341	70652360	rs884181	1	0.15931	1	1	1	1.8264e-20	1.3468e-25	1	1-2	1	293	0.286196	0.652621	0.679124	0.0628724	4.29905e-23	283	0.237773	0.556308	0.508619	0.054325	2.61319e-18
5820370	HNRNPH3	10	70102686	70102735	rs10998100	0.97733	0.045869	0.90055	1	1	2.2088e-06	3.5126e-09	1	1-2	1	293	0.0761806	0.690743	0.391089	0.0798364	1.60397e-06	283	0.0389806	0.542732	0.213135	0.0631311	0.000838981
7550484	SRGN	10	70863795	70863844	rs34046436	0.99991	0.031751	0.99939	1	1	9.3591e-10	1.5397e-08	1	1-2	1	293	0.0590736	0.936833	0.388387	0.0908655	2.60151e-05	283	0.093742	0.723923	0.389797	0.072301	1.48378e-07
1940288	TYSND1	10	71899030	71899079	rs12573097	1	0.15885	1	1	1	1.1582e-08	1.1432e-17	1	1-2	1	293	0.202469	0.536409	-0.389978	0.045372	5.18858e-16	283	0.0821935	0.490752	-0.211166	0.0420948	9.3455e-07
2510253	C10orf35	10	71393143	71393192	rs2616104	1	0.065848	1	1	1	2.5528e-11	1.1219e-16	1	1-2	1	293	0.179962	0.728759	0.455738	0.0570289	3.15011e-14	283	0.115664	0.555258	0.265157	0.0437379	4.30797e-09
3140553	SAR1A	10	71910134	71910183	rs9971029	0.99999	0.11533	0.99998	1	1	1.3571e-10	6.2174e-11	1	1-2	1	293	0.0951904	0.886339	0.39781	0.071897	7.01928e-08	283	0.104054	0.59581	0.284743	0.0498438	2.83016e-08
4050452	PPA1	10	71966021	71966070	rs7077538	1	0.73969	1	1	1	1.5669e-44	6.6443e-53	1	1-2	1	293	0.557435	0.850062	1.375	0.0718205	1.92786e-53	283	0.502178	0.68027	0.984695	0.0584867	1.8374e-44
5870040	SUPV3L1	10	70968601	70968650	rs2008753	0.92433	0.27709	0.9394	0.99993	1	1.0656e-09	6.8587e-05	0.99993	1-2	0.99993	293	0.012811	0.622631	0.103199	0.0531054	0.0529449	283	0.109888	0.535771	0.272564	0.0462768	1.10167e-08
870301	HKDC1	10	71027048	71027097	rs2394529	0.92982	0.087713	0.84183	1	0.99999	1.0014e-05	2.6958e-09	0.99999	1-2	0.99999	293	0.0798618	0.733125	0.348463	0.0693374	8.77814e-07	283	0.0299135	0.527792	0.147577	0.0501346	0.00351486
3840554	SPOCK2	10	73818883	73818932	rs7898911	0.89319	0.094386	0.78331	1	1	1.021e-07	3.7179e-07	1	1-2	1	293	0.0377515	0.687619	0.344723	0.102024	0.000827174	283	0.0639538	0.568565	0.391543	0.0893597	1.66501e-05
5560484	DNAJB12	10	74103144	74103193	rs4307640	0.64067	0.091013	0.42635	1	1	4.565e-06	1.7505e-07	1	1-2	1	293	0.0427692	0.496028	-0.184823	0.051257	0.000366031	283	0.0303354	0.53308	-0.169703	0.0572365	0.00328707
5690075	ECD	10	74894160	74894209	rs112664302	0.7885	0.0043749	0.069521	1	0.99998	2.4362e-05	7.0711e-07	0.99997	1-2	0.99997	293	0.0362143	0.606337	-0.337759	0.102143	0.00106239	283	0.018288	0.602653	-0.243148	0.106274	0.0228839
6510274	CDH23	10	73575471	73575520	rs9416002	0.99999	0.36226	0.99999	1	0.99972	0.00028209	3.309e-14	0.99972	1-2	0.99972	293	0.163307	0.85062	0.516675	0.0685571	6.1549e-13	283	0.0172308	0.800444	0.146625	0.0660584	0.0272426
7330551	ECD	10	74896477	74896526	rs3998306	0.99985	0.0028319	0.98819	1	1	3.2106e-08	4.4853e-08	1	1-2	1	293	0.0511088	0.714042	0.489111	0.123544	9.46723e-05	283	0.0691634	0.555357	0.461796	0.101064	7.33389e-06
830528	ASCC1	10	73856409	73856458	rs2894177	0.87474	0.079205	0.71699	1	1	2.0402e-07	3.2517e-07	1	1-2	1	293	0.0378387	0.690532	-0.198586	0.0587027	0.000815513	283	0.0552177	0.566499	-0.197386	0.0487069	6.56329e-05
1030241	ADK	10	76468197	76468246	rs7919010	0.62838	0.030757	0.1924	1	0.99999	9.9433e-06	1.3591e-07	0.99999	1-2	0.99999	293	0.0504976	0.655634	0.358035	0.0910105	0.000104531	283	0.0271965	0.585723	0.232911	0.0830986	0.00541815
110561	RP11-574K11.31;NDST2	10	75561773	75561822	rs10762557	0.99999	0.029145	0.99992	1	1	6.3596e-08	2.6264e-11	1	1-2	1	293	0.104798	0.625847	-0.319619	0.054761	1.41946e-08	283	0.0627613	0.488588	-0.190039	0.0438096	2.00826e-05
150224	ZSWIM8	10	75547924	75547973	rs11000745	0.97097	0.19861	0.96818	1	0.99999	1.2583e-05	7.2977e-10	0.99999	1-2	0.99999	293	0.0915001	0.765739	0.414891	0.0766371	1.29282e-07	283	0.0300414	0.6863	0.206477	0.0699897	0.00344418
2760202	AP3M1	10	75882016	75882065	rs10824113	0.93857	0.011528	0.44656	1	0.99998	1.6515e-05	5.6764e-08	0.99998	1-2	0.99998	293	0.056374	0.539963	0.28424	0.068171	4.03142e-05	283	0.022967	0.536841	0.177994	0.0692556	0.0106824
70592	VCL	10	75879676	75879725	rs11000941	1	0.017632	0.99999	1	1	1.8313e-09	2.3349e-12	1	1-2	1	293	0.122045	1.07942	-0.89986	0.141483	7.78885e-10	283	0.0880305	0.876166	-0.610399	0.117202	3.69366e-07
10546	RPS24	10	79793604	79793653	rs149549017	0.64338	0.46654	0.79402	1	0.99996	3.7927e-05	8.1084e-09	0.99996	1-2	0.99996	293	0.0748826	0.374381	0.369167	0.0760649	1.98319e-06	283	0.0170749	0.286064	0.139462	0.0631224	0.0279543
6510215	RP13-39P12.3;DLG5	10	79550704	79550753	rs1248649	0.99999	0.02294	0.99994	0.99994	1	2.1296e-12	5.563e-05	0.99994	1-2	0.99994	293	0.015512	0.452952	-0.0854897	0.0399243	0.0330811	283	0.15192	0.46893	-0.299145	0.0421637	1.05579e-11
6960377	COMTD1	10	76993909	76993958	rs2657284	0.99999	0.045347	0.99996	1	1	2.485e-08	1.6316e-11	1	1-2	1	293	0.1075	0.690696	0.338129	0.057113	9.03342e-09	283	0.0693643	0.570505	0.216231	0.0472483	7.1054e-06
7380731	POLR3A	10	79735990	79736039	rs4979936	0.78957	0.061198	0.51259	1	1	7.2349e-07	3.0171e-07	1	1-2	1	293	0.0381281	0.649538	0.218353	0.0642908	0.000778011	283	0.0452029	0.56878	0.214962	0.0589361	0.000315674
1300274	ANXA11	10	81914887	81914936	rs17886286	1	0.047791	0.99999	1	1	6.2899e-10	4.6702e-12	1	1-2	1	293	0.115632	0.604889	0.627007	0.101649	2.30419e-09	283	0.0942851	0.619593	0.568578	0.105126	1.36025e-07
5900735	ANXA11	10	81915086	81915135	rs3862518	1	0.11878	1	1	1	2.6022e-28	9.8012e-28	1	1-2	1	293	0.313714	0.904019	1.46467	0.126992	1.34798e-25	283	0.338427	0.719972	1.22448	0.10213	5.01988e-27
6960594	ANXA11	10	81940736	81940785	rs56122289	0.9995	0.040255	0.99731	1	1	3.1998e-08	4.9486e-10	1	1-2	1	293	0.0849872	0.724986	0.595733	0.114589	3.78343e-07	283	0.067025	0.64571	0.463966	0.103264	1.02704e-05
3310746	FAM35A	10	88950749	88950798	rs59643065	0.7892	0.36255	0.86143	1	1	5.4116e-07	3.8004e-08	1	1-2	1	293	0.0533092	0.647558	-0.297508	0.0734946	6.62682e-05	283	0.0463951	0.594147	-0.259905	0.0702926	0.000261819
4920327	CCSER2	10	86277510	86277559	rs56347056	1	0.064508	1	1	1	1.7909e-16	2.572e-31	1	1-2	1	293	0.370843	0.73412	-1.35845	0.103724	3.99918e-31	283	0.201344	0.581459	-0.701095	0.0832979	1.99925e-15
5260221	ATAD1	10	89513693	89513742	rs11812787	0.99167	0.018133	0.90815	1	0.99999	7.5976e-06	3.7411e-09	0.99999	1-2	0.99999	293	0.0751077	0.776668	-0.327849	0.0674421	1.91157e-06	283	0.0304936	0.592732	-0.153433	0.0516105	0.00320553
5340551	ATAD1	10	89513223	89513272	rs12762914	1	0.64291	1	1	1	7.2515e-16	2.2951e-21	1	1-2	1	293	0.237491	0.619641	-0.535595	0.0562586	6.97961e-19	283	0.178425	0.534714	-0.382121	0.0489151	1.1287e-13
3420026	FAS	10	90775097	90775146	rs7897395	1	0.60216	1	1	1	5.9157e-17	1.694e-21	1	1-2	1	293	0.238357	1.16519	-0.955701	0.100147	5.90455e-19	283	0.192911	0.806913	-0.575961	0.0702785	8.92895e-15
460438	FAS	10	90775175	90775224	rs10509561	0.99999	0.2718	0.99999	1	0.99975	0.00024823	3.5673e-14	0.99975	1-2	0.99975	293	0.16442	0.738263	-0.524393	0.0692991	5.0546e-13	283	0.0174558	0.619314	-0.130858	0.0585672	0.0262478
4890327	IFIT5	10	91180334	91180383	rs2071510	0.89563	0.10465	0.80442	1	1	4.2745e-07	7.2298e-08	1	1-2	1	293	0.0480236	0.465673	0.149755	0.039086	0.000156106	283	0.0480162	0.329294	0.105982	0.0281513	0.000203039
5260441	RNLS	10	90044870	90044919	rs1946391	0.81762	0.095921	0.66324	1	0.99999	1.0296e-05	2.5798e-08	0.99999	1-2	0.99999	293	0.0597499	0.363595	-0.141423	0.0328871	2.33103e-05	283	0.0265477	0.292762	-0.072715	0.0262673	0.00600999
5360148	LIPA	10	90973697	90973746	rs2246942	0.98926	0.14384	0.98379	1	0.99999	1.306e-05	1.9336e-10	0.99999	1-2	0.99999	293	0.10032	0.644583	-0.317584	0.0557522	2.99438e-08	283	0.0309133	0.62799	-0.164335	0.0548892	0.00299899
6110324	PANK1;RP11-80H5.5	10	91404524	91404573	rs35606974	0.81918	0.017085	0.2617	1	1	5.3031e-07	3.7632e-06	1	1-2	1	293	0.020893	0.345208	0.0996082	0.0399726	0.0132625	283	0.0514097	0.288223	0.134619	0.034496	0.000119254
6480059	ACTA2;ACTA2-AS1	10	90694928	90694977	rs6586163	1	0.075753	1	1	1	5.2056e-33	5.4092e-39	1	1-2	1	293	0.43233	0.900121	-1.13521	0.0762552	1.17683e-37	283	0.38763	0.769821	-0.880666	0.0660323	9.03758e-32
7150059	STAMBPL1	10	90682993	90683042	rs988584	0.99633	0.038559	0.97958	1	1	2.3874e-07	1.0596e-09	1	1-2	1	293	0.082071	0.802982	-0.499555	0.097937	6.10955e-07	283	0.0538657	0.674412	-0.343755	0.0859441	8.11355e-05
1300059	MARCH5	10	94113241	94113290	rs11186937	0.99312	0.037109	0.96085	1	1	2.6346e-07	4.3245e-08	1	1-2	1	293	0.0506871	0.57073	0.327642	0.0831206	0.000101369	283	0.0504939	0.628209	0.35726	0.0924189	0.000137669
3440377	PCGF5	10	93040073	93040122	rs78473017	0.27802	0.033179	0.055279	0.99999	0.99971	0.00029225	5.4977e-06	0.9997	1-2	0.9997	293	0.0490682	0.612937	0.3337	0.0861161	0.000131789	283	0.0315115	0.462668	-0.212722	0.0703513	0.00272759
1410010	PDLIM1	10	96997512	96997561	rs11188262	0.91585	0.20923	0.91251	1	1	4.9497e-08	4.2581e-08	1	1-2	1	293	0.0527554	0.580591	-0.26547	0.0659427	7.24929e-05	283	0.0660237	0.650633	-0.331018	0.0742704	1.20234e-05
7040161	HELLS	10	96361616	96361665	rs10882486	0.99907	0.063378	0.9968	1	1	7.8537e-08	9.4011e-10	1	1-2	1	293	0.0788349	0.592919	0.250301	0.0501563	1.03871e-06	283	0.060029	0.558528	0.201508	0.0475681	3.08473e-05
7560201	NOC3L	10	96093048	96093097	rs12255683	1	0.093852	1	1	1	4.103e-10	5.1004e-15	1	1-2	1	293	0.158473	0.600978	0.467158	0.0631065	1.44381e-12	283	0.0973857	0.550848	0.321992	0.0584784	8.27554e-08
4220161	ZNF518A	10	97922165	97922214	rs11599170	0.99858	0.10493	0.99705	1	1	4.2001e-07	3.6489e-10	1	1-2	1	293	0.087283	0.57669	0.252604	0.0478847	2.59267e-07	283	0.049242	0.587555	0.190748	0.0500004	0.00016753
4890128	-	10	98497307	98497356	rs61869171	0.26879	0.018488	0.030186	1	0.99795	0.0020482	2.2199e-07	0.99795	1-2	0.99795	293	0.0685065	0.418427	0.320195	0.0692137	5.61287e-06	283	0.000218645	0.389335	0.0161435	0.0651221	0.804395
6110332	ARHGAP19	10	98982247	98982296	rs2516326	0.79968	0.2283	0.80673	1	1	7.1905e-08	2.3354e-06	1	1-2	1	293	0.0247431	0.584742	-0.26159	0.0962735	0.00697916	283	0.0688283	0.564271	-0.432989	0.0950069	7.73146e-06
6280243	DNTT	10	98098224	98098273	rs10882804	0.26004	0.11391	0.15493	1	0.99682	0.003182	2.5768e-08	0.99682	1-2	0.99682	293	0.0793074	0.403427	0.179804	0.0359131	9.61323e-07	283	0.000611441	0.250444	-0.00929754	0.0224236	0.678727
6620056	TCTN3	10	97423452	97423501	rs3949478	0.6747	0.1908	0.64442	1	1	2.743e-06	2.1178e-08	1	1-2	1	293	0.0605124	0.459773	0.188755	0.0435989	2.05958e-05	283	0.0359997	0.357415	0.108094	0.0333686	0.00134171
70343	FRAT1	10	99080875	99080924	rs6584116	0.68443	0.041136	0.29009	1	0.99997	2.7085e-05	3.9525e-08	0.99997	1-2	0.99997	293	0.0595411	0.502987	0.189375	0.0441201	2.41139e-05	283	0.0211788	0.471973	0.103953	0.0421585	0.0142695
1030278	PYROXD2	10	100143516	100143565	rs7896828	0.99985	0.097816	0.99967	1	1	3.6856e-06	8.0176e-12	1	1-2	1	293	0.120934	0.663354	-0.366188	0.0578754	9.40334e-10	283	0.0404455	0.747132	-0.226185	0.0657218	0.000666337
1710333	GOLGA7B	10	99627490	99627539	rs61640241	0.72235	0.089768	0.51682	1	0.99979	0.00021123	7.8728e-09	0.99979	1-2	0.99979	293	0.0853509	0.598832	0.480469	0.0922024	3.56367e-07	283	0.0128082	0.457237	0.136461	0.0714679	0.0572294
2570131	HPS1	10	100189191	100189240	rs1061135	0.99144	0.99582	0.99811	1	1	4.7641e-09	3.3152e-09	1	1-2	1	293	0.0691172	0.714438	-0.265839	0.0571908	5.08126e-06	283	0.080437	0.560971	-0.227148	0.0458161	1.23485e-06
3400646	FRAT1	10	99081142	99081191	rs6584116	0.9936	0.16919	0.99175	1	1	1.2766e-08	1.7563e-07	1	1-2	1	293	0.0420152	0.429992	0.134744	0.0377173	0.00041369	283	0.0752397	0.378933	0.161843	0.0338478	2.81133e-06
4180376	PI4K2A	10	99435903	99435952	rs10882985	0.99967	0.041263	0.99825	1	1	8.8074e-10	2.7965e-06	1	1-2	1	293	0.0276299	0.428845	0.10262	0.0356871	0.00433109	283	0.100008	0.357271	0.169047	0.0302521	5.43041e-08
730300	R3HCC1L	10	100004336	100004385	rs61875286	0.96295	0.021829	0.72212	1	1	1.0465e-07	7.3012e-07	1	1-2	1	293	0.0330366	0.713863	-0.220921	0.0700646	0.00178418	283	0.0624881	0.739906	-0.321374	0.0742587	2.09634e-05
4200100	COX15	10	101471716	101471765	rs12779255	0.77098	0.10052	0.60782	1	0.99998	2.3967e-05	8.6576e-09	0.99998	1-2	0.99998	293	0.0714935	0.593295	-0.226581	0.0478671	3.44915e-06	283	0.0237905	0.552074	-0.117887	0.0450485	0.00935408
6510368	FAM178A	10	102724690	102724739	rs12784542	0.99953	0.39563	0.99974	1	1	1.7711e-06	1.149e-11	1	1-2	1	293	0.116101	0.613445	0.310274	0.050186	2.12902e-09	283	0.0439683	0.562941	0.168393	0.0468421	0.000383164
6550253	SEC31B	10	102246645	102246694	rs4919463	1	0.053384	1	1	1	1.9419e-15	2.6633e-19	1	1-2	1	293	0.20836	0.684813	-0.653906	0.0747179	1.73983e-16	283	0.170009	0.632655	-0.526888	0.069449	4.83714e-13
2940301	HPS6	10	103827589	103827638	rs10883705	0.87371	0.33869	0.91476	1	1	1.9456e-07	1.7673e-08	1	1-2	1	293	0.0596435	0.753097	-0.376315	0.087593	2.37161e-05	283	0.054914	0.594072	-0.287079	0.0710465	6.88341e-05
3060184	MRPL43	10	102746306	102746355	rs10786612	1	0.058215	0.99998	1	1	2.8536e-06	1.5135e-12	1	1-2	1	293	0.132325	0.58438	-0.466738	0.0700623	1.35058e-10	283	0.0417275	0.542355	-0.228996	0.0654648	0.000544755
3190692	POLL	10	103338883	103338932	rs7901501	0.93221	0.069583	0.81423	0.99999	1	2.1723e-08	7.8177e-06	0.99999	1-2	0.99999	293	0.0210169	0.436318	0.106224	0.042499	0.0129897	283	0.0812018	0.292729	0.144333	0.0289628	1.09381e-06
4390239	FBXW4	10	103370593	103370642	rs75808770	0.98119	0.25189	0.98366	1	1	1.6735e-06	1.7868e-09	1	1-2	1	293	0.0796999	0.565798	0.433792	0.0864114	9.01427e-07	283	0.0392863	0.475517	0.249797	0.0736901	0.000799579
6620181	MRPL43	10	102737594	102737643	rs7903239	1	0.039334	1	1	1	4.8362e-10	6.9908e-16	1	1-2	1	293	0.16952	0.511043	0.466072	0.0604728	2.04373e-13	283	0.0956318	0.518914	0.331909	0.0608888	1.09634e-07
6940521	MRPL43	10	102746689	102746852	rs2863094	1	0.10173	0.99999	1	1	4.6815e-08	4.1706e-11	1	1-2	1	293	0.0991905	0.625762	0.423498	0.0748146	3.61347e-08	283	0.0625311	0.589976	0.302892	0.0699625	2.08222e-05
7560717	MRPL43;SEMA4G	10	102743720	102743769	rs2863094	0.99811	0.062599	0.99345	1	0.99999	6.1766e-06	4.7415e-10	0.99999	1-2	0.99999	293	0.0914753	0.418412	0.270777	0.0500243	1.29812e-07	283	0.0327587	0.380178	0.139081	0.0450836	0.00223869
1010253	CNNM2;NT5C2	10	104847938	104847987	rs113278154	1	0.051338	0.99999	1	1	1.5174e-09	1.4414e-11	1	1-2	1	293	0.106675	0.609701	0.473487	0.0803219	1.03707e-08	283	0.0873292	0.51276	0.355118	0.0684853	4.13027e-07
2320253	MIR1307;USMG5	10	105154020	105154069	rs11191667	1	0.091964	1	1	1	7.1433e-37	1.2062e-57	1	1-2	1	293	0.609907	0.687969	1.26306	0.0592147	1.9543e-61	283	0.441748	0.521582	0.673681	0.0451782	1.91575e-37
3870193	TMEM180	10	104236709	104236758	rs7893954	0.97166	0.24583	0.97475	1	1	1.3877e-07	1.374e-07	1	1-2	1	293	0.0422394	0.600465	0.204803	0.0571687	0.000398902	283	0.0557673	0.620897	0.245264	0.0602046	6.02116e-05
4280561	ACTR1A	10	104239011	104239060	rs1043450	0.98363	0.028098	0.8855	1	1	1.7664e-07	2.9457e-09	1	1-2	1	293	0.0746618	0.777032	0.316832	0.0653858	2.05609e-06	283	0.0573454	0.617463	0.217866	0.0526942	4.70061e-05
6100300	C10orf32	10	104623548	104623597	rs9527	1	0.49992	1	1	1	3.8871e-16	4.77e-25	1	1-2	1	293	0.288858	0.531362	-0.564317	0.0519054	2.48496e-23	283	0.187529	0.475975	-0.378527	0.0470017	2.30284e-14
1990468	ADD3	10	111895189	111895238	rs11194981	0.86577	0.037971	0.52866	1	0.99989	0.00010821	8.1171e-09	0.99989	1-2	0.99989	293	0.0815146	0.63942	0.449945	0.0885384	6.69376e-07	283	0.0161044	0.626026	0.188306	0.0878039	0.0328405
2690324	ITPRIP	10	106072083	106072132	rs56044283	0.99953	0.65212	0.99984	1	1	1.0586e-07	7.7877e-12	1	1-2	1	293	0.117109	1.08774	-0.646913	0.104125	1.79573e-09	283	0.0621711	0.837475	-0.349709	0.0810253	2.2034e-05
2970347	ITPRIP	10	106071999	106072048	rs56044283	0.98332	0.28205	0.98704	1	0.99999	8.8898e-06	1.1403e-10	0.99999	1-2	0.99999	293	0.10641	0.933195	-0.525862	0.0893314	1.0842e-08	283	0.0352216	0.828481	-0.256729	0.0801551	0.00151695
3460451	SH3PXD2A	10	105353917	105353966	rs11191756	0.78074	0.1761	0.74173	1	1	1.0232e-07	1.1539e-08	1	1-2	1	293	0.065901	1.19	-0.617515	0.136286	8.57837e-06	283	0.0628972	0.873161	-0.432402	0.0995664	1.96582e-05
4060021	SLK	10	105786768	105786817	rs805710	0.9391	0.063066	0.81664	1	1	6.9825e-07	4.9371e-08	1	1-2	1	293	0.0511882	0.691827	0.222678	0.0562	9.34617e-05	283	0.0444521	0.612068	0.183161	0.0506593	0.000355146
4900070	GSTO1	10	106027098	106027147	rs11191979	1	0.18805	1	1	1	1.0491e-10	6.8502e-16	1	1-2	1	293	0.170538	0.713155	0.497003	0.064254	1.70473e-13	283	0.106776	0.558719	0.299648	0.0517012	1.8233e-08
670470	SLK	10	105787061	105787110	rs2487986	0.94667	0.19798	0.9415	1	0.99999	1.0816e-05	1.2765e-09	0.99999	1-2	0.99999	293	0.0845318	0.657619	0.277014	0.0534401	4.07769e-07	283	0.0298451	0.644864	0.156314	0.0531652	0.00355329
6770730	GSTO1	10	106019473	106019522	rs11191979	0.99959	0.092166	0.99902	1	1	1.5184e-07	5.2375e-10	1	1-2	1	293	0.0826635	0.725022	0.334508	0.0653232	5.54314e-07	283	0.0549092	0.639634	0.239154	0.0591887	6.88865e-05
7050609	XPNPEP1	10	111624623	111624672	rs1815249	1	0.09841	1	1	1	2.7398e-13	2.202e-24	1	1-2	1	293	0.284342	0.659669	0.619752	0.0576373	6.29082e-23	283	0.150381	0.480372	0.304273	0.0431446	1.36888e-11
830093	MXI1	10	111985975	111986024	rs4918497	0.99958	0.25466	0.99964	1	0.99999	1.1985e-05	5.315e-11	0.99999	1-2	0.99999	293	0.104661	0.55719	0.281852	0.0483254	1.45225e-08	283	0.0291409	0.500165	0.128545	0.0442616	0.00397424
2570433	PDCD4;BBIP1	10	112659483	112659532	rs4918614	0.99991	0.08899	0.99977	1	1	3.3182e-08	2.1558e-11	1	1-2	1	293	0.107346	0.704159	0.385015	0.0650849	9.26991e-09	283	0.0682179	0.562202	0.238248	0.0525272	8.51174e-06
3130168	PDCD4;BBIP1	10	112658906	112658955	rs942077	0.83963	0.075397	0.64386	1	1	7.0649e-07	2.2508e-08	1	1-2	1	293	0.0619229	1.00463	0.704157	0.160663	1.63789e-05	283	0.0470737	0.73842	0.44604	0.119719	0.000235383
4610022	BBIP1	10	112660281	112677924	rs10885060	1	0.12398	1	1	1	2.1597e-12	3.4157e-11	1	1-2	1	293	0.0966974	0.641741	-0.443753	0.0795068	5.46715e-08	283	0.130067	0.58668	-0.478728	0.0738575	4.05627e-10
5290465	CASP7	10	115490127	115490176	rs10787495	1	0.47037	1	1	1	1.2207e-10	2.818e-12	1	1-2	1	293	0.114148	0.539425	0.325153	0.0530993	2.95892e-09	283	0.102573	0.435211	0.245666	0.0433484	3.59337e-08
620577	ACSL5	10	114187426	114187475	rs1887135	0.99915	0.21651	0.99914	1	1	1.9602e-09	4.7846e-08	1	1-2	1	293	0.0512731	0.581304	0.198717	0.0501089	9.21837e-05	283	0.0884175	0.451436	0.208809	0.0399967	3.47272e-07
6370441	CASP7	10	115489131	115489180	rs12762296	1	0.092574	1	1	1	2.0863e-11	2.2991e-12	1	1-2	1	293	0.113654	0.413785	-0.225124	0.0368539	3.21516e-09	283	0.113179	0.309524	-0.168979	0.0282173	6.45606e-09
7040286	ACSL5	10	114188022	114188071	rs11195936	1	0.15087	1	1	1	1.3639e-12	2.5262e-17	1	1-2	1	293	0.188422	0.60524	0.416327	0.0506509	6.81496e-15	283	0.134131	0.586592	0.331015	0.0501713	2.07038e-10
2340008	PDZD8	10	119042651	119042700	rs12573009	1	0.043004	1	1	1	3.5618e-10	3.0945e-13	1	1-2	1	293	0.132775	0.877835	-0.662253	0.0992165	1.25028e-10	283	0.0980395	0.760457	-0.481605	0.0871427	7.45105e-08
5220672	FAM160B1	10	116624188	116624237	rs11196924	0.86346	0.017015	0.33012	0.99999	1	8.0508e-08	8.7389e-06	0.99999	1-2	0.99999	293	0.0203137	0.930323	0.182583	0.0743296	0.0146182	283	0.0706698	0.76542	0.285459	0.061753	5.78383e-06
1820706	SFXN4	10	120900473	120900522	rs10749291	1	0.97162	1	1	1	2.8765e-46	2.0057e-53	1	1-2	1	293	0.561255	0.742304	1.17227	0.0607584	5.44135e-54	283	0.517751	0.756777	1.09406	0.062989	2.08167e-46
2100367	NANOS1	10	120793277	120793326	rs658352	1	0.13848	1	1	1	5.2722e-12	1.253e-19	1	1-2	1	293	0.219902	0.675413	-0.501531	0.0553747	2.0003e-17	283	0.12694	0.448221	-0.239167	0.0374172	6.79435e-10
3060121	SFXN4	10	120901792	120901841	rs3740561	0.99809	0.37138	0.99888	1	1	4.9013e-08	4.6882e-09	1	1-2	1	293	0.065202	0.394982	0.148911	0.0330529	9.61141e-06	283	0.0616875	0.330495	0.121139	0.0281842	2.37736e-05
3190239	GRK5	10	121214996	121215045	rs4752274	0.99906	0.24753	0.99917	1	1	3.692e-11	1.7792e-08	1	1-2	1	293	0.0651674	0.904466	-0.339554	0.0753901	9.66576e-06	283	0.12434	0.75944	-0.41181	0.0651938	1.04196e-09
3830092	RGS10	10	121259599	121259648	rs72840717	0.9052	0.1316	0.85196	1	0.99997	2.9675e-05	2.3448e-09	0.99997	1-2	0.99997	293	0.0850535	0.638562	-0.419096	0.0805784	3.74237e-07	283	0.0232404	0.561987	-0.185791	0.071853	0.0102214
730092	SFXN4	10	120905782	120905831	rs10749291	1	0.88323	1	1	1	4.1414e-19	5.3615e-29	1	1-2	1	293	0.330179	0.601368	0.58953	0.0492226	3.83967e-27	283	0.22461	0.549809	0.412874	0.0457624	2.9778e-17
990711	FAM45A	10	120896976	120897025	rs10886380	1	0.67908	1	1	1	7.5189e-14	4.3301e-27	1	1-2	1	293	0.314991	0.826448	-0.794302	0.0686655	1.02594e-25	283	0.15842	0.643785	-0.396941	0.0545777	3.51089e-12
1340075	BAG3	10	121437038	121437087	rs196336	1	0.26963	1	1	1	4.0155e-10	2.0556e-14	1	1-2	1	293	0.14931	0.890748	-0.539138	0.0754389	7.18191e-12	283	0.0974261	0.759162	-0.361346	0.0656106	8.222e-08
2140139	WDR11	10	122668300	122668349	rs4752475	0.93364	0.13144	0.89439	1	0.99955	0.00045239	8.7734e-10	0.99955	1-2	0.99955	293	0.0940834	0.647908	-0.292748	0.0532519	8.43209e-08	283	0.00838339	0.651401	-0.0835454	0.054204	0.124366
3930427	-	10	124193915	124193964	rs10082476	0.91833	0.17033	0.89766	1	1	5.7531e-07	1.1865e-08	1	1-2	1	293	0.0627627	0.608274	0.303373	0.0687233	1.42897e-05	283	0.0462229	0.534253	0.227072	0.0615325	0.000268988
3930541	PLEKHA1	10	124189413	124189462	rs2280141	1	0.038183	1	1	0.99999	6.9791e-06	2.7977e-20	0.99999	1-2	0.99999	293	0.242409	0.893189	0.70377	0.0729336	2.69533e-19	283	0.0427866	0.691762	0.204571	0.0577219	0.000461273
5050112	MCMBP	10	121589006	121589055	rs1048120	1	0.10263	1	1	1	4.0735e-08	2.2481e-13	1	1-2	1	293	0.137177	0.570972	-0.43053	0.0632962	5.87141e-11	283	0.06706	0.44033	-0.224429	0.0499368	1.02141e-05
5560136	WDR11	10	122668790	122668839	rs7093593	1	0.017764	1	1	1	6.8619e-48	2.6903e-69	1	1-2	1	293	0.695785	1.00243	-2.35464	0.0912705	3.55285e-77	283	0.546761	0.950401	-1.61657	0.0878022	3.31864e-50
6100753	INPP5F	10	121551585	121551634	rs34138429	0.2623	0.034141	0.052666	1	0.9981	0.0018997	9.7391e-08	0.9981	1-2	0.9981	293	0.0723499	0.332238	-0.237339	0.049819	2.99929e-06	283	0.000242953	0.312485	-0.0124689	0.0477156	0.79404
6650324	PLEKHA1	10	124191543	124191592	rs11200595	1	0.052289	1	1	1	2.3416e-18	4.3504e-35	1	1-2	1	293	0.406364	0.893617	1.0403	0.0737081	8.13249e-35	283	0.224109	0.615634	0.467383	0.0518788	3.26434e-17
6770243	ATE1	10	123658358	123658407	rs12249694	0.99999	0.12383	0.99999	1	1	2.4396e-06	3.7179e-13	1	1-2	1	293	0.142842	0.612638	-0.49032	0.0704102	2.20839e-11	283	0.044243	0.519732	-0.218868	0.060685	0.000366993
1410427	ZRANB1	10	126673453	126673502	rs77741718	1	0.24494	1	1	1	1.8274e-13	3.9523e-13	1	1-2	1	293	0.127948	1.19954	0.890238	0.136243	2.8539e-10	283	0.148337	1.15741	0.925157	0.132243	1.93099e-11
2230091	LHPP	10	126302600	126302649	rs7099115	0.99997	0.27847	0.99997	1	1	1.2737e-10	4.2877e-12	1	1-2	1	293	0.115808	0.883301	-0.545527	0.0883637	2.2368e-09	283	0.106251	0.718339	-0.419509	0.0725822	1.98506e-08
3440181	C10orf88	10	124691120	124691169	rs9423289	0.92332	0.09232	0.83582	1	1	2.7136e-06	3.1431e-08	1	1-2	1	293	0.0547368	0.557322	0.197477	0.0481069	5.25745e-05	283	0.0341135	0.427468	0.118713	0.0376831	0.001807
6480372	IKZF5	10	124752564	124752613	rs2277250	0.88428	0.046269	0.61821	1	1	1.3543e-06	1.3225e-08	1	1-2	1	293	0.0640769	0.843127	-0.337765	0.0756723	1.15412e-05	283	0.0416376	0.638346	-0.202676	0.0580058	0.000552505
870491	BUB3	10	124924749	124924798	rs2304550	0.58692	0.067442	0.305	1	1	9.3649e-07	2.1627e-07	1	1-2	1	293	0.0421619	0.65764	-0.359863	0.100549	0.000403955	283	0.0445712	0.540217	-0.304872	0.0842047	0.00034857
1470632	UROS	10	127477210	127477259	rs1571278	1	0.048487	1	1	1	2.0439e-18	1.3313e-21	1	1-2	1	293	0.23876	0.612769	0.496752	0.0519964	5.46297e-19	283	0.212187	0.502742	0.369824	0.0425102	2.85587e-16
1980164	DHX32	10	127525198	127525247	rs2185740	1	0.15508	1	1	1	8.3962e-12	1.5108e-27	1	1-2	1	293	0.325078	0.686163	0.683424	0.0577267	1.16684e-26	283	0.13232	0.515078	0.282659	0.0431793	2.79482e-10
6480494	MGMT	10	131565247	131565296	rs1711651	1	0.76234	1	1	1	1.9088e-14	7.7175e-14	1	1-2	1	293	0.137944	0.87365	-0.583615	0.0855257	5.14498e-11	283	0.162446	0.685032	-0.505772	0.06851	1.76828e-12
2450435	STK32C	10	134143888	134143937	rs7085852	1	0.9671	1	1	1	3.1318e-11	1.3918e-17	1	1-2	1	293	0.198949	0.801569	-0.707071	0.0831717	9.93149e-16	283	0.118693	0.721191	-0.466157	0.0757756	2.62788e-09
4880446	NKX6-2	10	134598455	134598504	rs71512293	0.48074	0.11572	0.32914	0.9997	1	2.6981e-07	0.00029858	0.9997	1-2	0.9997	293	0.0147274	0.345073	-0.0801963	0.0384523	0.0378855	283	0.0831342	0.27903	0.159262	0.0315516	8.04883e-07
50309	DPYSL4	10	134019217	134019266	rs2035807	1	0.88147	1	1	1	6.2856e-10	1.4792e-30	1	1-2	1	293	0.368299	1.93397	2.5031	0.192171	7.21822e-31	283	0.110787	1.54157	0.908763	0.153587	9.52151e-09
5420747	PPP2R2D	10	133769667	133769716	rs7912283	1	0.18424	1	1	1	3.4961e-15	9.2052e-13	1	1-2	1	293	0.122114	0.604001	-0.349057	0.0548638	7.69858e-10	283	0.173326	0.522129	-0.365108	0.0475667	2.72998e-13
7160020	JAKMIP3;RP11-140A10.3	10	133997701	133997750	rs2818416	0.62213	0.081739	0.3813	1	0.99914	0.00086166	8.0694e-09	0.99914	1-2	0.99914	293	0.083373	0.447043	0.258179	0.0501832	4.93331e-07	283	0.0041018	0.379145	0.0460112	0.0427692	0.282938
1410754	RP11-108K14.4	10	135281398	135281447	rs2250564	0.99958	0.11463	0.9992	1	1	8.0254e-10	2.5624e-07	1	1-2	1	293	0.0420042	0.516748	0.191219	0.0535328	0.000414429	283	0.0988455	0.561449	0.334124	0.0601833	6.54639e-08
3420088	MTG1	10	135234027	135234076	rs11816147	0.99991	0.13895	0.99986	1	1	8.4875e-08	1.9416e-10	1	1-2	1	293	0.0887215	0.423515	0.210427	0.0395335	2.04532e-07	283	0.0585845	0.301052	0.120932	0.0289193	3.86992e-05
6860373	RIC8A	11	214749	214798	rs1533825	1	0.091487	1	1	1	5.4799e-58	5.1709e-54	1	1-2	1	293	0.567783	1.15781	2.22734	0.11392	6.11071e-55	283	0.620767	0.998001	2.13101	0.0993621	4.13094e-61
1230767	IFITM2	11	309223	309272	rs9666504	1	0.95617	1	1	1	1.0443e-08	1.8525e-16	1	1-2	1	293	0.191113	1.08385	-0.939639	0.113322	4.17406e-15	283	0.0848192	0.82342	-0.451107	0.088396	6.15812e-07
1340047	PHRF1	11	611931	611980	rs12796605	0.70595	0.077161	0.45898	1	1	6.6887e-08	2.4149e-06	1	1-2	1	293	0.0275873	0.752745	0.205029	0.0713575	0.00436165	283	0.0704094	0.536728	0.239602	0.0519358	6.02625e-06
1470382	IRF7	11	613206	613255	rs2246614	0.9992	0.048725	0.99644	1	1	3.086e-10	5.514e-08	1	1-2	1	293	0.0549745	0.969616	-0.350002	0.0850678	5.05863e-05	283	0.107698	0.727977	-0.378613	0.0650121	1.57074e-08
1770753	HRAS	11	532309	532358	rs4963201	0.99958	0.19214	0.99952	1	1	6.7183e-09	1.7593e-09	1	1-2	1	293	0.0724592	0.598816	-0.291509	0.0611399	2.94624e-06	283	0.0766392	0.517531	-0.258728	0.0535735	2.25325e-06
3400121	ANO9	11	418531	418580	rs10794323	0.92303	0.10361	0.85053	1	1	3.0395e-06	7.9336e-09	1	1-2	1	293	0.0679189	0.663601	0.303936	0.0660035	6.17657e-06	283	0.0352075	0.662765	0.217513	0.0679253	0.00152032
4070239	ATHL1	11	295278	295327	rs1060814	1	0.48947	1	1	1	1.8327e-39	5.7201e-50	1	1-2	1	293	0.537429	1.50386	-2.38727	0.129833	1.22088e-50	283	0.457373	1.18958	-1.64646	0.106982	3.48879e-39
4220193	SIGIRR	11	405859	405908	rs7935145	0.55281	0.064778	0.26833	1	0.99999	1.1345e-05	4.1454e-08	0.99999	1-2	0.99999	293	0.0596175	0.667846	-0.314157	0.0731417	2.38166e-05	283	0.0272742	0.545854	-0.168282	0.0599521	0.00535131
5360156	IFITM2;IFITM1	11	315174	315223	rs3825075	0.99999	0.10488	0.99999	1	1	3.0912e-11	1.1418e-10	1	1-2	1	293	0.092353	0.957901	0.508321	0.0934167	1.12279e-07	283	0.116324	0.66573	0.399791	0.0657344	3.86896e-09
5720373	ANO9	11	418489	418538	rs7481576	0.99261	0.3398	0.99524	1	1	2.9423e-09	9.7909e-08	1	1-2	1	293	0.047406	0.746522	0.25586	0.0672345	0.000172544	283	0.0874637	0.615486	0.294528	0.0567524	4.0427e-07
6400176	IRF7	11	612641	612690	rs2246614	0.98992	0.21975	0.98998	1	1	5.2235e-10	9.3567e-08	1	1-2	1	293	0.0523394	1.15452	-0.406072	0.10129	7.75505e-05	283	0.105444	0.828204	-0.425672	0.073963	2.26132e-08
6650242	IFITM3	11	319810	319859	rs10794308	1	0.4223	1	1	1	6.5004e-18	7.0764e-20	1	1-2	1	293	0.221241	1.77647	1.52901	0.168164	1.5533e-17	283	0.209817	1.59362	1.29277	0.149662	4.37921e-16
7550601	PSMD13	11	252664	252713	rs7943246	1	0.041848	1	1	1	6.9506e-18	4.7355e-12	1	1-2	1	293	0.114295	0.687393	0.416097	0.0679015	2.88645e-09	283	0.213767	0.739938	0.646536	0.0739681	2.14625e-16
870669	LRRC56	11	554801	554850	rs45459200	1	0.2053	1	1	1	2.1204e-07	1.5232e-15	1	1-2	1	293	0.175986	0.507479	-0.55467	0.0703585	6.43725e-14	283	0.0614928	0.673429	-0.404925	0.0943687	2.45118e-05
1580707	TMEM80	11	703808	703857	rs7945422	1	0.61521	1	1	1	1.8865e-16	8.0041e-15	1	1-2	1	293	0.148832	0.544223	0.51688	0.0724607	7.80568e-12	283	0.188098	0.434866	0.476125	0.0590102	2.08379e-14
290736	PIDD	11	799437	799486	rs28633403	0.71034	0.081835	0.47891	1	0.99999	5.3792e-06	3.3269e-08	0.99999	1-2	0.99999	293	0.0571051	0.627313	-0.238147	0.0567274	3.58058e-05	283	0.0307435	0.58708	-0.160888	0.0538905	0.00308087
380068	TMEM80	11	703754	703803	rs76431003	1	0.85141	1	1	1	2.71e-10	1.6941e-14	1	1-2	1	293	0.147531	0.58409	0.458257	0.0645744	9.78849e-12	283	0.097334	0.607339	0.389322	0.0707273	8.34441e-08
510093	DEAF1	11	674657	674706	rs12796576	1	0.79384	1	1	0.99989	0.00010655	4.0342e-14	0.99989	1-2	0.99989	293	0.157395	0.468849	-0.313253	0.0424879	1.74515e-12	283	0.0204316	0.350267	-0.0783748	0.0323735	0.0161135
580242	PIDD	11	799512	799561	rs4963156	0.76729	0.20904	0.75941	1	1	7.6475e-07	5.4585e-08	1	1-2	1	293	0.0502377	0.669559	-0.225793	0.0575516	0.00010903	283	0.0435463	0.538847	-0.170237	0.0475947	0.000409408
6330474	CD151	11	838761	838810	rs28648546	1	0.60706	1	1	1	2.2693e-19	2.026e-26	1	1-2	1	293	0.310827	1.10577	-1.23645	0.107928	2.4941e-25	283	0.235719	0.861539	-0.790551	0.0849192	3.83031e-18
7610279	DEAF1	11	644538	644587	rs7114191	1	0.088117	1	1	0.99999	6.7391e-06	3.3354e-14	0.99999	1-2	0.99999	293	0.157788	0.718706	0.458393	0.0620819	1.62864e-12	283	0.0390053	0.605055	0.179711	0.0532132	0.000835722
2640706	MOB2	11	1490803	1490852	rs61869670	0.88725	0.063068	0.69444	1	1	5.974e-07	1.3736e-07	1	1-2	1	293	0.0431167	0.50475	-0.148803	0.0410932	0.00034596	283	0.04531	0.444527	-0.132727	0.0363447	0.000310409
670240	TNNT3	11	1959684	1959733	rs4980389	1	0.43135	1	1	1	9.6945e-13	4.527e-13	1	1-2	1	293	0.124119	0.451925	-0.234751	0.0365564	5.47726e-10	283	0.133669	0.443468	-0.241315	0.0366486	2.23533e-10
20010	CARS	11	3022412	3022461	rs4758463	1	0.13005	1	1	1	1.7494e-13	2.9154e-06	1	1-2	1	293	0.0325193	0.687093	-0.204795	0.0654824	0.00194162	283	0.161658	0.658512	-0.46718	0.0634663	2.0229e-12
2190689	OSBPL5	11	3108556	3108605	rs10766658	0.99991	0.19395	0.9999	1	1	2.654e-11	3.864e-09	1	1-2	1	293	0.071284	0.860046	-0.374423	0.0792249	3.56903e-06	283	0.121569	0.997776	-0.584808	0.0937782	1.64146e-09
2450246	OSBPL5	11	3108439	3108488	rs7103109	0.99997	0.26481	0.99998	1	1	2.3567e-12	1.3569e-07	1	1-2	1	293	0.0525163	0.918842	-0.366523	0.0912627	7.5358e-05	283	0.14536	0.889633	-0.631126	0.0912919	3.18367e-11
4900373	C11orf21	11	2317552	2317601	rs756924	1	0.78446	1	1	1	1.261e-20	2.3976e-32	1	1-2	1	293	0.375138	0.707178	1.26252	0.095519	1.46798e-31	283	0.250165	0.80928	1.08479	0.112037	2.54838e-19
6770008	TSPAN32	11	2339119	2339168	rs2521269	1	0.26464	1	0.99849	1	4.9414e-16	0.0015111	0.99849	1-2	0.99849	293	0.000407806	1.12964	-0.0332226	0.0964211	0.730676	283	0.210763	0.871541	-0.658481	0.0760146	3.69304e-16
7000682	CARS	11	3026637	3028131	rs739401	0.96053	0.09753	0.91574	1	1	2.029e-09	4.3732e-06	1	1-2	1	293	0.0285057	0.759603	0.191127	0.0654078	0.00374956	283	0.100649	0.775449	0.380855	0.0679151	4.89873e-08
70181	NAP1L4	11	2965855	2965904	rs2073843	0.989	0.063674	0.96327	1	1	1.4465e-07	3.1476e-09	1	1-2	1	293	0.0713821	0.721183	-0.294356	0.0622373	3.51238e-06	283	0.0563651	0.560312	-0.201668	0.0492245	5.48216e-05
7200435	ASCL2	11	2289924	2289973	rs2521269	0.99749	0.58947	0.99907	1	1	2.1361e-11	3.7038e-06	1	1-2	1	293	0.0320965	0.790106	-0.209496	0.0674398	0.00208063	283	0.133741	1.01853	-0.585118	0.0888345	2.20873e-10
7400053	SLC22A18	11	2943785	2946287	rs450244	1	0.90971	1	1	1	7.6058e-19	1.1298e-21	1	1-2	1	293	0.245921	0.947406	1.34975	0.138553	1.36116e-19	283	0.223221	0.785055	1.04913	0.116751	3.84108e-17
770575	TSPAN32	11	2339272	2339321	rs2521269	1	0.68249	1	0.9975	1	2.0683e-17	0.0025031	0.9975	1-2	0.9975	293	0.000685138	1.2204	0.0465281	0.104167	0.655447	283	0.22892	0.787311	-0.627193	0.0686682	1.34826e-17
2850575	RRM1	11	4159679	4159728	rs12806698	1	0.98973	1	1	1	4.8094e-17	3.0893e-08	1	1-2	1	293	0.0669921	0.895946	0.340486	0.0744876	7.18261e-06	283	0.215917	0.658865	0.491461	0.0558693	1.45375e-16
3440528	NUP98	11	3733807	3733856	rs190680	0.9922	0.14051	0.98793	1	1	4.3653e-08	7.722e-09	1	1-2	1	293	0.063011	0.71343	-0.265948	0.0601187	1.37245e-05	283	0.0639792	0.720085	-0.27567	0.0629012	1.65836e-05
3710612	PGAP2	11	3847446	3847495	rs149486789	0.85049	0.022184	0.36625	1	1	2.7934e-07	2.4278e-07	1	1-2	1	293	0.0410188	0.634214	-0.285649	0.0809654	0.000486336	283	0.05469	0.498616	-0.256702	0.0636663	7.12964e-05
630162	NUP98	11	3752716	3752765	rs4910639	0.22384	0.032764	0.041476	1	0.99617	0.0038286	1.3247e-07	0.99617	1-2	0.99617	293	0.0733498	0.388579	0.255005	0.0531326	2.54756e-06	283	0.0012074	0.375882	-0.0304142	0.0521837	0.560476
1660010	TRIM5	11	5685611	5685660	rs35476546	0.9979	0.46478	0.99901	1	1	4.6516e-09	2.1134e-09	1	1-2	1	293	0.0715092	0.447191	-0.277459	0.0586085	3.44028e-06	283	0.0800732	0.371147	-0.247568	0.0500581	1.30815e-06
840360	UBQLNL	11	5535775	5535824	rs11038373	1	0.20846	1	1	1	4.9334e-16	2.8426e-18	1	1-2	1	293	0.196866	0.575295	0.448074	0.0530532	1.45664e-15	283	0.180751	0.536774	0.394538	0.0501076	7.53151e-14
2100386	DNHD1	11	6541595	6541644	rs55752019	0.82763	0.056355	0.55339	1	0.99994	5.5076e-05	8.7811e-09	0.99994	1-2	0.99994	293	0.0746348	0.377088	0.214663	0.0443094	2.06517e-06	283	0.0180741	0.337012	0.08962	0.0394061	0.0237038
5860243	FAM160A2	11	6232794	6232843	rs74368670	0.97102	0.17045	0.96317	1	1	1.812e-08	3.9208e-08	1	1-2	1	293	0.0527056	0.659653	0.493188	0.122569	7.30806e-05	283	0.0744522	0.556585	0.499524	0.105066	3.18388e-06
1070139	DNHD1	11	6541775	6541824	rs11603869	1	0.19753	1	1	1	2.7461e-10	2.6729e-13	1	1-2	1	293	0.129949	0.462225	0.354082	0.0537084	2.02788e-10	283	0.0969909	0.354736	0.226066	0.0411492	8.8167e-08
1740050	GVINP1	11	6734884	6734933	rs11040993	1	0.26073	1	1	1	1.1048e-34	1.0825e-36	1	1-2	1	293	0.409618	1.34168	1.63786	0.115268	3.641e-35	283	0.406675	0.979127	1.19134	0.0858429	1.04223e-33
1740646	RP11-732A19.5;DCHS1	11	6642763	6642812	rs12294943	0.99963	0.96633	0.99992	1	1	8.87e-09	7.1067e-11	1	1-2	1	293	0.0953335	0.632776	0.375493	0.0678074	6.85478e-08	283	0.074526	0.45261	0.233592	0.0491057	3.14699e-06
4230132	ILK;TAF10	11	6632004	6632053	rs3741271	0.99837	0.15181	0.99765	1	1	7.4628e-09	1.5208e-10	1	1-2	1	293	0.0925662	0.737545	0.358291	0.0657614	1.08389e-07	283	0.0781159	0.643462	0.284114	0.0582248	1.78368e-06
670113	TPP1	11	6634195	6634244	rs7487	1	0.84222	1	1	1	1.4682e-18	7.7633e-20	1	1-2	1	293	0.216488	0.762089	-0.574168	0.0640321	3.80468e-17	283	0.215088	0.622967	-0.468144	0.0533493	1.68969e-16
6900053	PPFIBP2	11	7674858	7674907	rs7126061	1	1	1	1	1	1.5476e-49	1.2483e-66	1	1-2	1	293	0.671116	1.65329	-3.49041	0.143236	3.0569e-72	283	0.554471	1.30746	-2.21183	0.118276	2.95856e-51
1230546	TMEM41B	11	9302346	9302395	rs72850528	1	0.096945	1	1	1	7.0858e-39	5.4304e-44	1	1-2	1	293	0.480222	0.733983	-1.2136	0.0740144	3.01216e-43	283	0.448793	0.617088	-0.953687	0.0630502	3.1917e-38
2190753	AKIP1	11	8941124	8941173	rs11042151	0.99979	0.052578	0.99911	1	1	1.1194e-06	9.4977e-11	1	1-2	1	293	0.0984493	0.576305	0.306192	0.054317	4.08721e-08	283	0.043541	0.380106	0.131534	0.0367765	0.000409743
2640408	DENND5A	11	9160605	9160654	rs10770014	0.84403	0.17954	0.81649	1	0.99994	5.9571e-05	1.0918e-09	0.99994	1-2	0.99994	293	0.0931774	0.879423	0.465163	0.0850677	9.79641e-08	283	0.0223357	0.710953	0.176315	0.0695874	0.0118296
2690619	SNORA45	11	8706987	8707036	rs885114	0.68682	0.037975	0.27609	1	1	3.8298e-06	5.0419e-08	1	1-2	1	293	0.0549128	1.0289	-0.401463	0.0976334	5.10955e-05	283	0.033908	0.69933	-0.210747	0.0671067	0.00186664
3180288	AKIP1	11	8941473	8941522	rs4910156	0.99999	0.049038	0.99996	1	0.99997	3.1764e-05	7.9142e-13	0.99997	1-2	0.99997	293	0.138307	0.624992	0.360915	0.0528095	4.83269e-11	283	0.0276856	0.671559	0.164515	0.0581606	0.0050112
3830403	ZNF143	11	9549191	9549240	rs11600357	0.89764	0.14507	0.8535	1	1	5.2267e-07	1.7952e-08	1	1-2	1	293	0.0602285	0.613493	0.424376	0.0982685	2.15674e-05	283	0.0470874	0.618583	0.391287	0.105007	0.000234877
3840110	TRIM66	11	8633672	8633721	rs10840106	1	0.66554	1	1	1	3.7327e-24	5.0083e-38	1	1-2	1	293	0.432043	0.680826	0.84775	0.0569791	1.2671e-37	283	0.2949	0.653775	0.593693	0.0547642	4.14912e-23
6270112	AKIP1	11	8941489	8941538	rs4910157	1	0.12766	1	1	1	8.1186e-09	1.0687e-21	1	1-2	1	293	0.256844	0.751774	0.642579	0.0640746	1.59498e-20	283	0.0870351	0.713499	0.323003	0.062407	4.32835e-07
7330463	SNORA3;RPL27A	11	8705779	8705828	rs61875926	0.96874	0.96365	0.99274	1	1	4.6704e-10	2.473e-06	1	1-2	1	293	0.0317172	0.575809	0.218076	0.0706341	0.00221386	283	0.112489	0.474959	0.356746	0.0597776	7.22293e-09
7550608	TMEM9B	11	8968930	8968979	rs1123936	0.99516	0.040039	0.97414	1	1	6.7491e-07	2.4891e-09	1	1-2	1	293	0.0738071	0.649749	0.270062	0.0560812	2.3642e-06	283	0.0453592	0.478443	0.154399	0.042255	0.000308025
2570020	CTR9	11	10800561	10800610	rs35024152	0.80809	0.14633	0.73833	1	0.99994	5.5335e-05	7.6992e-09	0.99994	1-2	0.99994	293	0.0716935	0.570884	-0.235507	0.0496778	3.33841e-06	283	0.0170085	0.525873	-0.102886	0.0466599	0.0282631
4070133	DKK3	11	11984801	11984850	rs7478978	1	1	1	1	1	3.6956e-18	4.6386e-07	1	1-2	1	293	0.049054	0.604057	-0.244374	0.0630739	0.000132092	283	0.232283	0.981232	-0.95795	0.103892	7.24477e-18
4890437	ZBED5	11	10874596	10874645	rs78738372	0.74385	0.72944	0.90655	0.99997	1	2.8781e-09	2.977e-05	0.99997	1-2	0.99997	293	0.0203469	0.731638	-0.33409	0.135895	0.0145367	283	0.114965	0.577576	-0.692867	0.114681	4.82743e-09
5390451	DKK3	11	11984773	11984822	rs7478978	1	0.99999	1	1	1	3.5553e-17	2.118e-07	1	1-2	1	293	0.0542212	0.614737	-0.262178	0.064189	5.71593e-05	283	0.219763	1.11576	-1.05099	0.118136	7.22326e-17
870670	MICALCL	11	12380249	12380298	rs6485659	0.5945	0.13291	0.47156	1	0.99999	1.0918e-05	3.4261e-08	0.99999	1-2	0.99999	293	0.0592368	0.50071	0.286031	0.0668208	2.5335e-05	283	0.0255972	0.402231	0.14657	0.0539468	0.00699776
1940110	PSMA1	11	14632578	14632627	rs11023278	0.81294	0.13168	0.72382	1	1	1.5531e-07	4.5602e-07	1	1-2	1	293	0.0357211	0.616752	0.191991	0.0584754	0.00115129	283	0.0581964	0.617077	0.250458	0.0601054	4.11294e-05
3370162	SPON1	11	14289097	14289146	rs11023020	0.99995	0.14017	0.99992	1	0.99997	3.2231e-05	1.3843e-12	0.99997	1-2	0.99997	293	0.135365	0.684335	0.397248	0.0588544	8.01781e-11	283	0.0278567	0.558525	0.137327	0.0483954	0.00487629
620546	RRAS2	11	14300707	14300756	rs67623158	1	0.17894	1	1	1	3.0985e-13	1.1357e-14	1	1-2	1	293	0.148427	0.746749	0.44119	0.061949	8.37594e-12	283	0.141795	0.728132	0.420539	0.061719	5.78222e-11
6350239	RRAS2	11	14300823	14300872	rs67623158	0.99999	0.16974	0.99999	1	1	9.7126e-08	6.799e-13	1	1-2	1	293	0.132066	0.664431	0.366782	0.05512	1.41177e-10	283	0.0630858	0.700932	0.258437	0.0594134	1.9084e-05
6980170	COPB1	11	14480104	14480153	rs2597192	1	0.047479	1	1	1	1.0718e-11	6.3498e-27	1	1-2	1	293	0.31639	0.630133	0.645599	0.05563	7.60267e-26	283	0.129532	0.50876	0.300067	0.0464037	4.43124e-10
7150519	ARNTL	11	13408236	13408285	rs7942486	0.93229	0.10791	0.87187	1	1	1.5115e-08	1.2382e-06	1	1-2	1	293	0.0317757	0.843048	-0.220536	0.071363	0.00219277	283	0.0792794	0.585964	-0.247705	0.0503576	1.48352e-06
1030259	HPS5	11	18300679	18300728	rs114704175	0.71602	0.47018	0.84446	1	1	3.3706e-06	6.3351e-09	1	1-2	1	293	0.0731867	0.395805	-0.315026	0.0657174	2.61633e-06	283	0.0350858	0.374872	-0.197798	0.0618795	0.00154981
3130661	C11orf58	11	16777405	16777454	rs72862562	0.99998	0.057372	0.99991	1	1	1.5037e-08	1.3505e-10	1	1-2	1	293	0.0904642	0.553538	-0.246199	0.0457627	1.53412e-07	283	0.0706835	0.414593	-0.160073	0.0346249	5.77141e-06
3840440	-	11	16779022	16779071	rs10832653	0.99594	0.10053	0.99122	1	0.99993	6.8498e-05	8.4307e-11	0.99993	1-2	0.99993	293	0.110145	0.570278	0.321627	0.0535898	5.79851e-09	283	0.0217834	0.577069	0.137195	0.0548454	0.0129363
3990161	-	11	16779785	16779834	rs11550903	1	0.072447	1	1	1	1.8099e-13	6.7354e-27	1	1-2	1	293	0.315351	0.643822	0.619303	0.0534926	9.49868e-26	283	0.154809	0.61204	0.368673	0.0513885	6.47758e-12
5270379	PIK3C2A	11	17108850	17108899	rs1236311	0.99999	0.11909	0.99997	1	1	1.6562e-07	6.2155e-12	1	1-2	1	293	0.115749	0.698038	-0.385613	0.062479	2.25905e-09	283	0.0573201	0.594362	-0.223229	0.0540039	4.71929e-05
5490458	SNORD14A	11	17096224	17096273	rs1541533	1	0.99989	1	1	1	1.461e-21	9.6029e-25	1	1-2	1	293	0.280569	0.840518	1.43789	0.134975	1.36078e-22	283	0.255967	0.679972	1.10712	0.112601	8.46231e-20
5860707	SAAL1	11	18103006	18105086	rs60585166	0.9732	0.1087	0.94758	1	1	7.736e-07	3.1036e-09	1	1-2	1	293	0.0733654	0.605896	-0.280751	0.0584903	2.54105e-06	283	0.0448325	0.548743	-0.197929	0.0545003	0.000334562
60427	NUCB2	11	17351811	17352464	rs61881918	0.99998	0.1551	0.99998	1	1	3.3002e-11	2.9338e-10	1	1-2	1	293	0.0867173	0.775218	-0.506352	0.0963288	2.84588e-07	283	0.117684	0.701215	-0.548027	0.0895161	3.09863e-09
730072	PLEKHA7	11	16809407	16809456	rs10734250	1	0.094804	0.99999	1	1	1.071e-06	3.1482e-12	1	1-2	1	293	0.121224	0.501471	0.268777	0.0424219	8.95224e-10	283	0.0455406	0.389098	0.123011	0.0335947	0.000299382
110291	LDHC	11	18472533	18472582	rs2643858	1	0.097586	0.99999	1	1	1.7315e-11	5.988e-09	1	1-2	1	293	0.0661507	0.569986	0.346775	0.0763788	8.23682e-06	283	0.12289	0.475477	0.40057	0.0638401	1.32188e-09
3420719	GTF2H1	11	18388392	18388441	rs4150606	0.89266	0.10073	0.79324	1	0.99992	8.0502e-05	3.2447e-09	0.99992	1-2	0.99992	293	0.0801861	0.535198	-0.222541	0.044184	8.3237e-07	283	0.0164697	0.463776	-0.0853835	0.0393615	0.0309048
4230195	NAV2	11	20143017	20143066	rs10833160	0.77423	0.19166	0.75062	1	0.99998	1.6228e-05	2.0361e-08	0.99998	1-2	0.99998	293	0.0606578	0.537589	-0.187702	0.0433004	2.01152e-05	283	0.023075	0.47519	-0.0997901	0.0387342	0.0104978
5090273	TSG101	11	18502182	18503225	rs56333121	1	0.15663	1	1	1	2.0657e-06	1.1253e-30	1	1-2	1	293	0.369571	0.69156	0.800157	0.0612629	5.37405e-31	283	0.057383	0.620753	0.230514	0.0557339	4.67289e-05
670762	IGSF22	11	18726060	18727387	rs2289965	1	1	1	1	1	1.5668e-11	6.4725e-19	1	1-2	1	293	0.210901	0.492294	0.384821	0.0436354	1.08359e-16	283	0.119839	0.362261	0.202213	0.0326917	2.17907e-09
7570343	GTF2H1	11	18387997	18388046	rs10766471	0.73332	0.068562	0.46335	1	1	9.559e-07	2.5964e-07	1	1-2	1	293	0.0390418	0.542042	-0.153122	0.0445328	0.000670587	283	0.0424829	0.472167	-0.140794	0.0398747	0.000483799
4290278	WT1	11	32410420	32410469	rs12221854	0.43571	0.015129	0.050785	0.99944	1	4.4299e-07	0.0005642	0.99944	1-2	0.99944	293	0.000265987	0.42037	-0.0109513	0.0393578	0.781019	283	0.0718992	0.34658	0.152012	0.0325806	4.76434e-06
4760593	CD59	11	33724800	33724849	rs831618	1	0.51457	1	1	1	3.7022e-09	7.7479e-16	1	1-2	1	293	0.170216	0.646869	-0.410807	0.0531708	1.80532e-13	283	0.0838868	0.55217	-0.237104	0.0467427	7.14185e-07
940398	EIF3M	11	32623343	32623848	rs142550751	0.97656	0.30232	0.98296	1	1	4.4108e-09	9.0177e-08	1	1-2	1	293	0.049293	0.671583	-0.522299	0.134463	0.000127072	283	0.0908023	0.485881	-0.524396	0.0989889	2.37377e-07
1170554	NAT10	11	34168259	34168308	rs111977288	0.66453	0.098754	0.47254	1	1	4.6702e-06	2.5617e-08	1	1-2	1	293	0.0625696	0.584123	-0.366776	0.0832227	1.47453e-05	283	0.0327844	0.467844	-0.208159	0.0674482	0.0022296
1240446	CAT	11	34493417	34493466	rs10836225	0.99995	0.27188	0.99996	1	1	1.5742e-09	3.9094e-11	1	1-2	1	293	0.0989072	0.809977	-0.405986	0.0718349	3.78772e-08	283	0.0868049	0.685319	-0.317507	0.0614341	4.48992e-07
1770500	CAT	11	34492588	34492963	rs10430955	0.98034	0.041814	0.90518	1	1	3.5518e-08	1.0809e-07	1	1-2	1	293	0.046006	0.765926	-0.282055	0.0752927	0.000216513	283	0.0687759	0.682285	-0.306157	0.0672048	7.79553e-06
3370047	LINC00610	11	36290929	36290978	rs144783953	1	0.34732	1	1	1	6.3358e-09	3.9309e-15	1	1-2	1	293	0.164279	0.418678	-0.282489	0.0373503	5.18193e-13	283	0.0824331	0.331061	-0.151964	0.030245	8.9967e-07
360719	CD44	11	35218305	35218354	rs79011060	0.97031	0.080281	0.92317	1	1	5.459e-09	2.1564e-06	1	1-2	1	293	0.0306965	1.00652	0.543746	0.179116	0.00261676	283	0.0967953	0.788318	0.781098	0.142337	9.09765e-08
6200202	APIP	11	34909929	34910301	rs2915228	1	0.83895	1	1	1	3.3611e-15	3.7336e-22	1	1-2	1	293	0.247805	0.657341	0.507245	0.0518062	9.42508e-20	283	0.169682	0.603279	0.372139	0.0491085	5.11742e-13
7050706	PDHX	11	35017131	35017180	rs72924562	0.99981	0.024312	0.99834	1	1	6.7394e-09	1.4071e-08	1	1-2	1	293	0.0584079	0.664693	0.247231	0.0581906	2.8983e-05	283	0.0776231	0.604644	0.263763	0.0542399	1.92841e-06
7380010	APIP	11	34904891	34904940	rs72926580	1	0.038476	1	1	1	1.4103e-20	7.4355e-30	1	1-2	1	293	0.338455	0.607826	0.666153	0.0545955	6.21488e-28	283	0.242297	0.472868	0.413194	0.0435888	1.12181e-18
3390379	ACCS	11	44105488	44105537	rs2074038	1	1	1	1	1	3.6827e-39	9.2516e-53	1	1-2	1	293	0.579241	1.73533	4.55282	0.227468	1.21353e-56	283	0.470998	1.38702	2.91543	0.184318	9.65356e-41
3420341	HSD17B12	11	43877534	43877583	rs2037297	1	0.024181	1	1	1	5.5037e-07	1.2989e-15	1	1-2	1	293	0.176321	0.644575	-0.495133	0.0627339	6.06192e-14	283	0.0558534	0.560959	-0.225264	0.0552501	5.94034e-05
4180450	RP11-613D13.5	11	43881231	43881280	rs1061810	1	0.27002	1	1	1	3.3254e-15	3.1687e-20	1	1-2	1	293	0.223297	0.665687	0.604913	0.0661352	1.05263e-17	283	0.169224	0.696295	0.530589	0.070132	5.53652e-13
4610369	ALKBH3	11	43941495	43941544	rs34070018	0.65332	0.055542	0.32403	1	0.99998	1.811e-05	3.4177e-08	0.99998	1-2	0.99998	293	0.0649087	0.581262	0.450632	0.100265	1.00811e-05	283	0.0239071	0.455138	0.206368	0.0786631	0.00918011
4860070	ACCS	11	44105268	44105317	rs2074038	1	1	1	1	1	3.9236e-37	9.3897e-55	1	1-2	1	293	0.591941	0.812477	2.18814	0.1065	1.38871e-58	283	0.447744	0.717687	1.43953	0.0953722	4.17423e-38
6280050	HSD17B12	11	43877880	43877929	rs1061810	1	0.082514	1	1	1	2.89e-12	4.096e-21	1	1-2	1	293	0.242205	0.65047	-0.623235	0.0646234	2.80418e-19	283	0.133219	0.543766	-0.359928	0.054769	2.40833e-10
6620682	EXT2	11	44266775	44266824	rs2074038	0.99999	0.61922	1	1	1	9.6374e-09	7.7177e-12	1	1-2	1	293	0.110003	0.54118	0.425438	0.0709385	5.93848e-09	283	0.0733285	0.481774	0.301895	0.0640221	3.8022e-06
6760070	EXT2	11	44266672	44266721	rs2074038	0.80487	0.15214	0.74187	1	0.99976	0.00023528	3.1019e-09	0.99976	1-2	0.99976	293	0.0890765	0.6332	0.44276	0.0830006	1.929e-07	283	0.0117359	0.56587	0.137365	0.0751975	0.0688013
1190193	CRY2	11	45904655	45904704	rs2292912	0.99774	0.2295	0.99785	1	1	1.4387e-10	1.4968e-07	1	1-2	1	293	0.0509058	0.866158	0.323048	0.0817696	9.78395e-05	283	0.117109	0.624035	0.36696	0.0601069	3.40387e-09
630333	CKAP5	11	46765363	46765412	rs3136480	1	0.016361	1	1	1	3.0737e-13	5.1398e-09	1	1-2	1	293	0.0711957	0.600628	0.404246	0.0855923	3.6208e-06	283	0.155066	0.462403	0.48109	0.0669924	6.20168e-12
2480025	ACP2	11	47261047	47261096	rs2167079	1	0.13802	1	1	1	4.6003e-11	4.0254e-10	1	1-2	1	293	0.0808412	0.508569	-0.230594	0.0455806	7.4757e-07	283	0.109733	0.408372	-0.217	0.036872	1.12964e-08
3710450	NR1H3	11	47290317	47290366	rs10838684	0.99156	0.094455	0.98071	1	1	1.6873e-06	9.724e-09	1	1-2	1	293	0.0630924	0.440701	-0.176107	0.0397822	1.35442e-05	283	0.0376456	0.535847	-0.161551	0.0487268	0.00103518
4180091	C1QTNF4	11	47611434	47611483	rs11602395	0.99994	0.055867	0.99976	1	1	7.8869e-09	4.4432e-09	1	1-2	1	293	0.0653519	0.438334	-0.179183	0.0397234	9.37988e-06	283	0.0748769	0.363547	-0.158277	0.0331887	2.97722e-06
4220603	SPI1	11	47376521	47376570	rs10747	1	0.57175	1	1	1	3.6127e-20	2.6403e-09	1	1-2	1	293	0.0888383	1.22007	-1.10373	0.207211	2.00629e-07	283	0.267765	0.876086	-1.56031	0.153924	8.76262e-21
5810398	SPI1	11	47376455	47376504	rs10734557	1	0.079531	1	1	1	8.222e-19	4.3617e-15	1	1-2	1	293	0.155323	1.25052	-0.80947	0.110658	2.5107e-12	283	0.223341	0.96903	-0.782015	0.0869947	3.75721e-17
6650575	MADD	11	47351458	47351507	rs7116451	0.81593	0.12206	0.71251	1	1	2.1421e-06	1.2618e-07	1	1-2	1	293	0.0444504	0.641872	-0.202782	0.0551151	0.000278647	283	0.0359013	0.691262	-0.192342	0.0594602	0.0013627
2070170	UBE2L6	11	57319156	57319205	rs2729372	0.99869	0.15657	0.99818	1	1	4.1559e-08	2.5399e-11	1	1-2	1	293	0.108522	0.791499	0.397217	0.0667387	7.61225e-09	283	0.0685774	0.593773	0.234089	0.0514649	8.04312e-06
3310376	TIMM10	11	57296017	57296066	rs2729371	1	0.99217	1	1	1	5.1268e-30	3.3411e-35	1	1-2	1	293	0.395284	0.874285	-1.33292	0.096645	1.21516e-33	283	0.35566	0.771243	-1.0735	0.086196	1.20125e-28
130670	ZDHHC5	11	57468503	57468552	rs80297064	0.99454	0.78586	0.99848	1	1	3.8845e-07	9.0735e-11	1	1-2	1	293	0.0990032	0.622472	-0.312472	0.0552588	3.72776e-08	283	0.0515169	0.591567	-0.207185	0.0530329	0.000117267
3450427	MED19	11	57471402	57471451	rs58132137	0.9999	0.060901	0.99963	1	1	2.3751e-08	1.23e-09	1	1-2	1	293	0.0745907	0.585972	0.26009	0.0537034	2.08012e-06	283	0.0668531	0.577009	0.240499	0.0536012	1.05522e-05
5080156	CLP1	11	57428959	57429008	rs479573	0.52514	0.048093	0.19586	1	0.99992	7.742e-05	3.7351e-08	0.99992	1-2	0.99992	293	0.062526	0.581792	-0.229332	0.0520555	1.485e-05	283	0.0152169	0.592402	-0.111411	0.0534666	0.0380865
2680278	FAM111A	11	58922294	58922343	rs71486439	0.94493	0.39805	0.96902	1	1	1.2616e-07	2.5717e-09	1	1-2	1	293	0.0758144	0.653024	0.463364	0.0948374	1.70296e-06	283	0.0588796	0.554875	0.341046	0.0813392	3.6947e-05
3060458	FAM111A	11	58922095	58922144	rs10896913	0.98751	0.074198	0.96411	1	1	2.8796e-07	4.7168e-09	1	1-2	1	293	0.0693241	0.587598	0.289646	0.0622127	4.91282e-06	283	0.0514877	0.586727	0.247691	0.0634201	0.000117804
5550296	OSBP	11	59342024	59342073	rs12276483	0.47662	0.022966	0.087416	0.99999	1	8.2252e-07	6.584e-06	0.99999	1-2	0.99999	293	0.0190224	0.603062	0.211681	0.089111	0.0181743	283	0.0537419	0.464851	0.284126	0.0711222	8.27254e-05
6130193	TMEM109	11	60690529	60690578	rs4938992	0.99976	0.050302	0.99897	1	1	5.5315e-08	6.0937e-09	1	1-2	1	293	0.0634187	0.793548	-0.311639	0.0702052	1.28447e-05	283	0.0608293	0.522893	-0.199622	0.046792	2.72042e-05
7050189	PRPF19	11	60658388	60658437	rs55652525	0.99993	0.044582	0.99965	1	1	8.122e-07	7.0794e-11	1	1-2	1	293	0.0999146	0.63767	-0.321364	0.056543	3.20351e-08	283	0.0458358	0.566785	-0.187175	0.0509454	0.000285831
2360020	FADS1	11	61567412	61567461	rs174584	1	0.43008	1	1	1	8.4693e-10	3.7357e-13	1	1-2	1	293	0.129508	0.409698	0.235862	0.0358463	2.1866e-10	283	0.0909784	0.376088	0.179648	0.0338757	2.30797e-07
630445	TMEM258	11	61557284	61557333	rs174538	0.9958	0.11793	0.99225	1	1	1.7502e-08	1.774e-09	1	1-2	1	293	0.0749872	0.713704	0.311863	0.0642092	1.94959e-06	283	0.0719755	0.559299	0.240942	0.0516114	4.70735e-06
1780678	TMEM223;TMEM179B	11	62557634	62557683	rs11231229	0.97719	0.044766	0.89779	1	1	8.5395e-08	2.8004e-08	1	1-2	1	293	0.0566503	0.590551	-0.363626	0.086985	3.85474e-05	283	0.0624157	0.477638	-0.305746	0.0706913	2.12033e-05
3400397	EML3	11	62369696	62369745	rs1801144	0.99931	0.067195	0.99776	1	0.99999	5.6763e-06	2.4266e-11	0.99999	1-2	0.99999	293	0.115089	0.593986	0.317507	0.0516107	2.52516e-09	283	0.0380118	0.488105	0.14477	0.0434461	0.000977171
4560719	EEF1G;MIR3654	11	62334881	62334930	rs11231150	1	0.084694	1	1	1	6.2613e-33	1.4122e-34	1	1-2	1	293	0.386414	0.896832	-1.05973	0.0782819	1.02242e-32	283	0.38675	0.699945	-0.835087	0.0627309	1.10694e-31
4810288	INTS5	11	62414505	62414554	rs11231183	1	0.073788	1	1	1	3.8847e-32	7.3018e-27	1	1-2	1	293	0.304097	0.724165	0.745411	0.0661025	1.03662e-24	283	0.382699	0.620749	0.768909	0.0582561	2.80664e-31
4850711	SNORA57;METTL12	11	62432983	62433032	rs71490392	1	0.13538	1	1	1	3.6481e-13	4.8749e-08	1	1-2	1	293	0.0590473	1.01387	0.378045	0.088467	2.61263e-05	283	0.155414	0.673269	0.43379	0.0603259	5.84761e-12
6900224	HNRNPUL2-BSCL2;BSCL2	11	62457794	62457843	rs475417	0.9998	0.99985	0.99996	1	1	5.8351e-10	2.3951e-12	1	1-2	1	293	0.12739	0.703724	0.910893	0.139754	3.13896e-10	283	0.0996291	0.618395	0.710043	0.127335	5.77181e-08
7100280	RP11-831H9.11;C11orf48	11	62430620	62430745	rs644616	1	0.07285	1	1	1	4.5209e-12	1.0086e-17	1	1-2	1	293	0.193771	0.583785	0.443566	0.0530392	2.56866e-15	283	0.126294	0.585166	0.348258	0.0546435	7.55582e-10
2190537	WDR74	11	62600395	62600444	rs3794047	1	0.021988	1	1	1	1.0768e-18	4.4903e-21	1	1-2	1	293	0.237557	0.704691	0.996209	0.104622	6.89141e-19	283	0.220798	0.557578	0.741495	0.0830964	5.98071e-17
6130364	STX5	11	62575075	62591661	rs75530847	0.71574	0.19722	0.69459	1	1	1.7387e-06	7.256e-08	1	1-2	1	293	0.0495351	0.515558	-0.343461	0.0881946	0.000122183	283	0.0371556	0.462292	-0.261155	0.0793069	0.00111823
6450470	STX5	11	62574971	62575020	rs11231229	1	0.066052	1	1	1	1.5972e-12	1.7407e-10	1	1-2	1	293	0.0873274	0.684651	-0.532133	0.100845	2.57377e-07	283	0.1347	0.528916	-0.517735	0.0782806	1.88404e-10
7200082	SNHG1	11	62623054	62623103	rs11231229	0.9999	0.0267	0.99921	1	0.99997	3.4477e-05	1.6965e-11	0.99997	1-2	0.99997	293	0.1237	0.808651	0.7634	0.11911	5.88191e-10	283	0.0265502	0.620195	0.254112	0.09179	0.00600762
7380368	WDR74	11	62601764	62601908	rs17157577	1	0.021878	1	1	1	4.5664e-15	5.6188e-17	1	1-2	1	293	0.180787	0.697167	0.823777	0.102796	2.71512e-14	283	0.168133	0.599595	0.668732	0.088736	6.67869e-13
2510593	PLA2G16	11	63342448	63342497	rs10897439	1	0.36572	1	1	1	5.61e-12	3.5382e-17	1	1-2	1	293	0.189129	0.744449	0.559578	0.067922	5.99175e-15	283	0.126767	0.701385	0.419555	0.0656899	6.99074e-10
4060333	VEGFB	11	64006193	64006242	rs7943988	1	0.11715	1	1	1	2.6814e-15	2.1026e-16	1	1-2	1	293	0.172143	0.74696	-0.52226	0.0671388	1.28029e-13	283	0.171426	0.581984	-0.40456	0.0530588	3.78951e-13
4250059	HRASLS2	11	63320437	63320486	rs72916458	1	1	1	1	1	3.9033e-22	1.2794e-21	1	1-2	1	293	0.246023	0.60924	1.21981	0.125181	1.33443e-19	283	0.270916	1.19439	2.62874	0.257257	4.75325e-21
620711	STIP1	11	63971731	63971780	rs7944061	0.75174	0.031709	0.30546	1	1	4.8229e-06	8.0109e-08	1	1-2	1	293	0.0525348	0.826217	-0.372306	0.0926853	7.51319e-05	283	0.0325044	0.58039	-0.198691	0.0646665	0.00233064
940669	TRPT1	11	63991387	63991436	rs4672	0.98488	0.22389	0.98525	1	1	2.9978e-08	7.3158e-09	1	1-2	1	293	0.0659769	0.52812	0.377943	0.083361	8.4731e-06	283	0.0692709	0.4785	0.335601	0.0733847	7.21076e-06
1400747	SF1	11	64544033	64544082	rs630966	1	0.1233	1	1	1	1.2314e-14	9.2156e-16	1	1-2	1	293	0.164807	0.779261	0.853865	0.112681	4.71987e-13	283	0.163337	0.64794	0.701271	0.0946818	1.51878e-12
2630056	PRDX5	11	64088516	64089082	rs10792431	0.73707	0.43174	0.84718	0.99999	1	1.3422e-08	9.731e-06	0.99999	1-2	0.99999	293	0.0210567	0.793944	-0.177544	0.0709646	0.0129032	283	0.0860093	0.598369	-0.280474	0.0545429	5.09609e-07
3610743	SF1	11	64543698	64543747	rs582980	1	0.21277	1	1	1	2.1587e-22	2.7181e-24	1	1-2	1	293	0.274853	1.24328	1.87765	0.178785	4.34775e-22	283	0.267013	1.01849	1.48178	0.146457	1.01361e-20
4860711	CCDC88B	11	64124519	64124568	rs118002009	0.88165	0.12993	0.81597	0.99999	1	1.9394e-08	1.4709e-05	0.99999	1-2	0.99999	293	0.0177195	0.70854	-0.142145	0.0620407	0.0226691	283	0.0827919	0.646358	-0.287944	0.0571734	8.49847e-07
5420398	TRMT112	11	64084768	64084817	rs599549	1	0.032497	1	1	1	3.3171e-09	6.7758e-15	1	1-2	1	293	0.166121	0.746697	-0.963086	0.126491	3.73902e-13	283	0.0877874	0.624625	-0.570522	0.109711	3.83953e-07
3890274	DPF2	11	65120173	65120222	rs4930290	1	0.24807	1	1	1	3.2945e-09	8.266e-12	1	1-2	1	293	0.109294	0.69669	-0.407319	0.0681643	6.68884e-09	283	0.0812899	0.53895	-0.274797	0.0551099	1.07863e-06
6220743	AP003068.23	11	64948010	64948059	rs12422027	0.72919	0.11752	0.59174	1	1	3.9017e-06	9.3314e-08	1	1-2	1	293	0.0476693	0.42944	-0.136268	0.0357045	0.000165336	283	0.0320268	0.356562	-0.0914874	0.0300042	0.0025137
3520093	LTBP3	11	65306880	65306929	rs1346	1	0.56998	1	1	1	1.4905e-11	5.2455e-11	1	1-2	1	293	0.0969185	0.902719	0.609109	0.108996	5.27022e-08	283	0.120771	0.712195	0.542638	0.0873426	1.87064e-09
4890068	MAP3K11	11	65365374	65365423	rs11227241	1	0.25211	1	1	1	2.5857e-25	2.1264e-34	1	1-2	1	293	0.386836	0.810733	-0.894403	0.0660103	9.24655e-33	283	0.300791	0.561053	-0.518406	0.0471507	1.26425e-23
5690523	RNASEH2C	11	65485562	65485611	rs4930304	0.99837	0.24419	0.99855	1	1	2.5257e-08	1.0246e-08	1	1-2	1	293	0.0602071	0.542033	-0.210949	0.0488565	2.16426e-05	283	0.0672652	0.462482	-0.19044	0.0423047	9.8894e-06
5810068	SIPA1	11	65418304	65418353	rs2306363	0.67251	0.52506	0.83162	1	1	1.2611e-07	7.0698e-08	1	1-2	1	293	0.050117	0.793072	-0.386346	0.098599	0.000111185	283	0.0602728	0.567358	-0.309451	0.0728917	2.96886e-05
6040497	-	11	65343098	65343147	rs1346	0.99919	0.23092	0.99924	1	0.99998	1.6798e-05	7.3274e-11	0.99998	1-2	0.99998	293	0.10604	0.485652	-0.344512	0.0586384	1.15337e-08	283	0.0274017	0.464772	-0.160377	0.0569989	0.00524346
6100180	EFEMP2	11	65633992	65634041	rs574586	1	0.14532	1	1	1	6.4027e-10	6.9973e-17	1	1-2	1	293	0.185988	0.553234	0.373892	0.0458535	1.06028e-14	283	0.097068	0.535112	0.245156	0.0446045	8.70826e-08
6110008	FIBP	11	65651411	65651460	rs596002	0.99993	0.11006	0.99987	0.99978	1	5.1598e-12	0.00021711	0.99978	1-2	0.99978	293	0.00879767	0.612285	0.105057	0.0653694	0.109112	283	0.151932	0.495671	0.379989	0.0535561	1.05365e-11
6580408	CTSW	11	65651132	65651181	rs10791830	1	0.15319	1	1	1	7.5129e-40	7.6758e-37	1	1-2	1	293	0.411705	1.35399	-2.05888	0.144274	2.16912e-35	283	0.461697	1.0663	-1.78629	0.115062	1.1286e-39
3930070	SF3B2	11	65835700	65835749	rs61895579	0.99965	0.084906	0.99911	1	1	8.7588e-08	3.372e-10	1	1-2	1	293	0.0869968	0.683451	-0.359252	0.068224	2.71781e-07	283	0.0596921	0.556748	-0.238296	0.0564209	3.25227e-05
4540164	PACS1	11	66011873	66011922	rs75537707	0.95446	0.49605	0.97943	1	1	1.8823e-07	2.0771e-08	1	1-2	1	293	0.0566432	0.681323	0.549565	0.131473	3.85914e-05	283	0.0533167	0.638507	0.499693	0.125609	8.84298e-05
2600286	CCS	11	66373369	66373418	rs3741363	0.99998	0.15281	0.99998	1	1	4.0883e-06	2.2826e-12	1	1-2	1	293	0.128048	0.669357	0.379487	0.058051	2.80548e-10	283	0.0395003	0.513507	0.152149	0.0447574	0.000773117
3930020	CTSF	11	66331199	66331248	rs4930383	1	0.39298	1	1	1	4.8361e-16	8.3496e-19	1	1-2	1	293	0.204696	0.682652	0.595808	0.0688449	3.43604e-16	283	0.181332	0.664148	0.541038	0.0685792	6.80724e-14
430605	RBM4;RBM14-RBM4	11	66397328	66397377	rs624561	0.9999	0.19731	0.99989	1	1	7.4872e-07	3.3401e-12	1	1-2	1	293	0.127605	1.37596	-0.893294	0.136922	3.02612e-10	283	0.0518991	1.14574	-0.452792	0.11545	0.000110445
5550554	CTD-3074O7.11;BBS1	11	66300791	66300840	rs11227521	0.82553	0.40048	0.8967	1	0.99999	1.4013e-05	5.073e-09	0.99999	1-2	0.99999	293	0.0735519	0.534612	-0.212066	0.0441203	2.46483e-06	283	0.0264736	0.515368	-0.119485	0.0432242	0.00608166
5690463	C11orf80;RCE1	11	66610747	66610796	rs2298466	0.81565	0.079281	0.61637	1	1	3.6759e-07	1.3804e-07	1	1-2	1	293	0.0446018	0.718511	-0.231711	0.062866	0.000271889	283	0.0508422	0.667717	-0.230602	0.0594383	0.000130353
6760274	DPP3	11	66276741	66276790	rs79994868	0.90271	0.058133	0.71189	1	1	4.2499e-07	1.636e-06	1	1-2	1	293	0.0259379	0.526553	-0.136343	0.0489791	0.00572638	283	0.0501578	0.377227	-0.137951	0.0358119	0.00014512
2350538	RPS6KB2	11	67202822	67202871	rs1893973	1	0.36948	1	1	1	9.3931e-35	2.5268e-38	1	1-2	1	293	0.423285	0.58564	0.745706	0.0510253	1.18612e-36	283	0.40446	0.467698	0.572651	0.0414529	1.76427e-33
3780451	CORO1B	11	67205914	67205963	rs1476792	0.99841	0.05296	0.99348	1	1	4.7744e-06	5.6833e-10	1	1-2	1	293	0.08731	0.478638	-0.215571	0.0408577	2.58114e-07	283	0.0338443	0.338803	-0.0919354	0.0293029	0.00188554
4010424	ANKRD13D	11	67059965	67060014	rs75018337	0.99988	0.30134	0.99991	1	1	2.7697e-08	1.2435e-11	1	1-2	1	293	0.114674	0.70461	-0.753356	0.122708	2.70768e-09	283	0.0702683	0.675551	-0.539501	0.117068	6.16181e-06
5310170	CORO1B	11	67205653	67205702	rs1476792	1	0.06415	1	1	1	9.5543e-15	5.9599e-15	1	1-2	1	293	0.150486	1.01724	-0.623447	0.0868342	5.85066e-12	283	0.162482	0.674746	-0.430886	0.0583584	1.75745e-12
830047	GSTP1	11	67353992	67354041	rs7948911	1	0.073398	1	1	1	8.4679e-15	5.3815e-33	1	1-2	1	293	0.385259	0.749517	-0.828659	0.0613619	1.34609e-32	283	0.175859	0.55647	-0.360742	0.0465867	1.76158e-13
1260551	PPFIA1	11	70224184	70224233	rs638510	0.7487	0.041675	0.3625	1	1	6.5706e-07	4.2249e-07	1	1-2	1	293	0.0359994	0.651166	-0.206613	0.062676	0.00110024	283	0.0464506	0.621314	-0.224329	0.0606329	0.000259552
1300315	MRPL21	11	68664130	68665427	rs673821	1	0.061168	1	1	1	1.1382e-18	2.0034e-19	1	1-2	1	293	0.210703	0.656942	-0.5146	0.0583859	1.12432e-16	283	0.216324	0.577027	-0.456007	0.0517767	1.35031e-16
1300674	RP11-805J14.5;FADD	11	70053214	70053263	rs10898847	1	0.22431	1	1	1	7.5332e-09	7.7295e-14	1	1-2	1	293	0.143047	0.714808	0.405915	0.0582407	2.13116e-11	283	0.0791489	0.532347	0.215253	0.0437995	1.5145e-06
130608	PPFIA1	11	70230262	70230311	rs576588	1	0.60888	1	1	1	5.1392e-41	5.6691e-49	1	1-2	1	293	0.524597	0.770434	-1.23079	0.0686839	6.62039e-49	283	0.469298	0.636388	-0.913837	0.0579718	1.51807e-40
2100050	IGHMBP2	11	68707753	68707802	rs622082	1	0.10958	1	1	1	1.6674e-11	3.0367e-19	1	1-2	1	293	0.218062	0.543158	0.435634	0.0483582	2.82945e-17	283	0.121704	0.510185	0.286103	0.0458499	1.60571e-09
2360121	MTL5	11	68506188	68506237	rs4616046	0.92484	0.059468	0.77018	1	1	8.6723e-08	5.3057e-07	1	1-2	1	293	0.0351521	0.533285	-0.172821	0.0530767	0.00126319	283	0.0635655	0.445138	-0.200073	0.0458103	1.76979e-05
4150091	CPT1A	11	68522226	68522275	rs6591350	0.85	0.059617	0.60741	1	0.99999	1.4836e-05	1.2844e-08	0.99999	1-2	0.99999	293	0.0679781	0.529421	-0.265478	0.0576249	6.11734e-06	283	0.0251787	0.502817	-0.151764	0.0563329	0.00748347
5890487	TPCN2	11	68855810	68855859	rs12280942	1	0.43524	1	1	1	1.2094e-09	1.3766e-13	1	1-2	1	293	0.137206	0.589182	-0.396814	0.058332	5.84145e-11	283	0.0894274	0.603503	-0.315027	0.0599675	2.95621e-07
610445	PPFIA1	11	70224311	70224360	rs55658001	0.99999	0.038158	0.99995	1	1	3.6964e-09	2.9692e-10	1	1-2	1	293	0.084015	0.526404	0.351178	0.0679745	4.43927e-07	283	0.079724	0.443468	0.283572	0.0574744	1.38259e-06
6250576	MRPL21	11	68660910	68664018	rs673821	1	0.031067	1	1	1	7.0595e-24	7.0147e-35	1	1-2	1	293	0.397306	0.654418	-0.805558	0.0581616	7.44596e-34	283	0.288415	0.591251	-0.566184	0.053053	1.51841e-22
7610162	AP000487.5;PPFIA1	11	70221167	70222654	rs7942766	0.99943	0.22554	0.99945	1	1	7.7296e-08	5.0752e-10	1	1-2	1	293	0.08191	0.56986	-0.26137	0.051296	6.27314e-07	283	0.0591302	0.599185	-0.231272	0.055034	3.55223e-05
3370575	NADSYN1	11	71209557	71212379	rs11604642	1	0.062043	1	1	1	7.3011e-16	5.4334e-21	1	1-2	1	293	0.233837	0.633672	-0.503093	0.0533834	1.40991e-18	283	0.179284	0.508993	-0.34151	0.0435889	9.72229e-14
5360678	DHCR7	11	71145732	71145781	rs4945008	0.99999	0.031269	0.99994	1	1	5.0744e-12	2.46e-06	1	1-2	1	293	0.0338404	0.739627	0.198739	0.0622506	0.00156464	283	0.14109	0.588356	0.341457	0.0502585	6.50461e-11
6550048	DHCR7	11	71145824	71145873	rs10898203	0.88444	0.034507	0.54741	1	0.99998	1.615e-05	1.2734e-08	0.99998	1-2	0.99998	293	0.0686471	0.593969	0.277711	0.0599642	5.4858e-06	283	0.0253265	0.66622	0.18617	0.0688965	0.00730809
2470367	INPPL1	11	71949973	71950022	rs61736312	1	0.13766	1	1	1	2.4172e-08	1.6827e-13	1	1-2	1	293	0.142253	0.637281	-0.564999	0.0813299	2.44545e-11	283	0.072583	0.599532	-0.35677	0.0760773	4.27702e-06
2630601	FAM168A	11	73112016	73112065	rs59127043	0.90206	0.084764	0.78145	1	1	5.5254e-07	7.145e-08	1	1-2	1	293	0.0488842	0.541845	0.222976	0.0576561	0.000135778	283	0.0467105	0.519227	0.211627	0.0570326	0.000249181
4010181	FOLR3	11	71850846	71850895	rs146694036	1	0.1111	1	1	1	4.1802e-36	8.3181e-33	1	1-2	1	293	0.375362	1.5109	2.42116	0.183091	1.39298e-31	283	0.430729	2.03832	3.67732	0.252194	3.02279e-36
5560520	RELT	11	73108198	73108247	rs73543000	1	0.24317	1	1	1	3.3896e-20	1.5734e-15	1	1-2	1	293	0.164271	0.671039	0.636389	0.084145	5.18948e-13	283	0.246026	0.66833	0.815913	0.0852077	5.56819e-19
5720091	RAB6A	11	73387186	73387235	rs2444606	0.99997	0.032667	0.9998	1	1	5.6474e-08	4.4783e-10	1	1-2	1	293	0.0821091	0.617904	-0.272818	0.0534721	6.0714e-07	283	0.0609792	0.66002	-0.251548	0.0588863	2.65713e-05
3360379	RP11-147I3.1	11	74587860	74587909	rs1938775	0.99914	0.1047	0.9982	1	1	3.3238e-07	3.348e-10	1	1-2	1	293	0.0890267	0.457026	-0.298129	0.055905	1.94489e-07	283	0.050747	0.400608	-0.192186	0.0495855	0.000132313
4050349	RAB6A	11	73387311	73387360	rs4548647	0.99991	0.088125	0.99978	1	1	1.8308e-07	1.1259e-10	1	1-2	1	293	0.0938162	0.589317	-0.281322	0.0512539	8.81359e-08	283	0.0542153	0.592945	-0.214492	0.0534432	7.68068e-05
6580059	UCP2	11	73686016	73686065	rs4944871	1	0.19378	1	1	1	1.4325e-23	6.6855e-28	1	1-2	1	293	0.31699	1.34524	-1.39947	0.120423	6.68493e-26	283	0.280639	0.959007	-0.924098	0.08826	7.08389e-22
730139	MRPL48	11	73574283	73575366	rs113133206	1	0.43649	1	1	1	8.7891e-10	5.9888e-19	1	1-2	1	293	0.219235	0.660366	0.588478	0.0651012	2.26865e-17	283	0.0988272	0.528953	0.300752	0.0541778	6.56565e-08
1010176	GDPD5	11	75145842	75145891	rs1783557	1	0.34224	1	1	1	4.3861e-19	1.2266e-49	1	1-2	1	293	0.553964	1.14094	2.61429	0.137515	6.02552e-53	283	0.241743	1.06594	1.23456	0.130433	1.24461e-18
1070639	CLNS1A	11	77327459	77327508	rs7925252	1	0.043691	1	1	1	1.6488e-12	1.9267e-20	1	1-2	1	293	0.23454	0.635835	0.735704	0.0779129	1.23184e-18	283	0.136774	0.610266	0.499992	0.0749325	1.33501e-10
1230017	ACER3	11	76733673	76733722	rs12279946	1	0.01617	1	1	1	5.411e-30	3.4598e-48	1	1-2	1	293	0.53087	0.820229	1.52085	0.0838094	9.52863e-50	283	0.367282	0.789071	1.03185	0.0807925	9.16487e-30
3930747	OMP	11	76814201	76814250	rs639857	0.41572	0.014037	0.04374	1	0.99728	0.0027178	1.1927e-07	0.99728	1-2	0.99728	293	0.0667252	0.344565	-0.128819	0.0282418	7.50153e-06	283	0.00101249	0.316615	0.014261	0.0267228	0.593995
1660300	PRCP	11	82535475	82535524	rs7272	1	0.26794	1	1	1	1.8941e-13	9.9929e-15	1	1-2	1	293	0.147459	0.742557	-0.448443	0.0632096	9.91275e-12	283	0.143323	0.545682	-0.322917	0.0470966	4.47848e-11
2810121	INTS4	11	77590031	77590080	rs7126909	0.84313	0.0055195	0.11961	1	1	2.2587e-06	3.2768e-07	1	1-2	1	293	0.0402089	0.581771	0.242372	0.0694166	0.000554723	283	0.0382928	0.475232	0.190195	0.0568604	0.000934897
5860592	NARS2	11	78147486	78147535	rs10501429	0.66171	0.053017	0.32201	1	1	1.157e-06	1.326e-06	1	1-2	1	293	0.0270786	0.567869	-0.165443	0.0581338	0.00474318	283	0.0421299	0.568278	-0.211479	0.0601551	0.000511389
2000068	PICALM	11	85701378	85701427	rs504129	0.51877	0.017644	0.080128	1	0.99992	7.732e-05	1.8248e-07	0.99992	1-2	0.99992	293	0.0491673	0.604071	0.258033	0.0665185	0.000129689	283	0.012347	0.549837	0.116333	0.0620683	0.0619313
3800279	ME3	11	86152422	86152471	rs2155033	1	0.09584	1	1	1	6.0817e-13	4.6713e-17	1	1-2	1	293	0.186929	0.807642	0.911591	0.11145	8.93863e-15	283	0.140202	0.635586	0.599645	0.0885854	7.54353e-11
5810278	SYTL2	11	85406191	85406240	rs2044392	0.99304	0.091158	0.98349	1	1	2.5824e-09	1.8088e-07	1	1-2	1	293	0.0453405	0.933702	-0.330235	0.0888295	0.000241188	283	0.0919321	0.840795	-0.436102	0.0817636	1.98183e-07
6760037	SYTL2	11	85405818	85405867	rs550404	1	0.10729	1	1	1	3.3382e-20	1.6268e-12	1	1-2	1	293	0.127928	1.22937	-0.733657	0.11229	2.86369e-10	283	0.25321	1.00476	-0.926396	0.0949077	1.43021e-19
7560092	TMEM126A	11	85365195	85365244	rs79695238	0.8328	0.017497	0.28527	1	1	7.4438e-07	8.3155e-07	1	1-2	1	293	0.031349	0.63709	0.308498	0.100526	0.00235145	283	0.0478959	0.543963	0.338298	0.0899786	0.000206903
4900747	SMCO4	11	93211803	93211852	rs193069925	0.99991	0.17705	0.99989	1	0.99982	0.0001799	9.2831e-13	0.99982	1-2	0.99982	293	0.146713	0.695355	0.615888	0.0870702	1.12856e-11	283	0.0189358	0.490434	0.145467	0.0624624	0.0205749
110398	GPR83	11	94110612	94110661	rs554715	0.99956	0.03627	0.99736	1	0.99998	1.6202e-05	1.0674e-10	0.99998	1-2	0.99998	293	0.102466	0.362679	0.191197	0.0331718	2.09452e-08	283	0.0279813	0.302657	0.0805228	0.0283119	0.00478039
1940343	PANX1	11	93914651	93914700	rs113795050	0.79231	0.049098	0.46174	1	1	1.3496e-06	2.439e-07	1	1-2	1	293	0.0396116	0.444031	-0.126788	0.0365969	0.000611264	283	0.0397643	0.495842	-0.13888	0.0407127	0.000741675
2480192	SESN3	11	94906422	94906471	rs4409785	0.98666	0.56297	0.99478	1	1	4.7315e-07	1.9895e-10	1	1-2	1	293	0.0961316	1.11585	-0.718064	0.129073	6.00512e-08	283	0.0506783	0.860033	-0.391869	0.101177	0.000133747
5260731	MRE11A	11	94179002	94179051	rs639311	1	0.51231	1	1	1	5.4912e-10	1.1246e-24	1	1-2	1	293	0.290442	0.560339	0.556414	0.0509818	1.7917e-23	283	0.104112	0.634249	0.334975	0.0586187	2.80387e-08
6130273	FAM76B	11	95502701	95502750	rs11021319	0.99997	0.018873	0.99969	1	1	5.863e-07	1.1453e-11	1	1-2	1	293	0.115732	0.7981	-0.437312	0.0708613	2.26542e-09	283	0.0510339	0.703849	-0.248512	0.063928	0.000126492
7100519	CEP57	11	95565501	95565550	rs502521	1	0.034988	1	1	1	5.236e-10	6.8523e-13	1	1-2	1	293	0.124055	0.643049	0.370922	0.0577787	5.5372e-10	283	0.0930852	0.551153	0.271997	0.0506471	1.64817e-07
5080021	BIRC3	11	102208247	102208296	rs7115301	0.99008	0.079894	0.97335	1	1	1.6875e-08	2.3145e-09	1	1-2	1	293	0.0736689	0.928035	-0.383491	0.0797168	2.4182e-06	283	0.0728869	0.749942	-0.307055	0.0653288	4.07669e-06
6130370	CCDC82	11	96086013	96086062	rs491704	1	0.31581	1	1	1	2.2847e-07	2.7864e-16	1	1-2	1	293	0.187297	0.465537	0.404461	0.0493891	8.36021e-15	283	0.0625171	0.420467	0.201637	0.04658	2.08682e-05
7210154	BIRC3	11	102194866	102194915	rs17882391	0.99847	0.51277	0.99935	1	1	1.2461e-06	3.5169e-12	1	1-2	1	293	0.138646	1.13628	-1.1707	0.171054	4.55848e-11	283	0.0549743	0.791145	-0.467583	0.115651	6.81863e-05
1450136	RP11-693N9.2	11	104774211	104774260	rs113032979	0.97711	0.25697	0.98048	1	1	8.4382e-09	8.6135e-09	1	1-2	1	293	0.0642412	0.921296	0.36047	0.0806488	1.1237e-05	283	0.078671	0.843949	0.369564	0.075446	1.63359e-06
2030170	CARD16	11	104912164	104912213	rs492366	1	0.21372	1	1	1	2.734e-10	1.9688e-10	1	1-2	1	293	0.0861139	0.46883	0.266995	0.0509877	3.14311e-07	283	0.0981883	0.394039	0.246711	0.0446029	7.27514e-08
650072	RP11-693N9.2	11	104779612	104779661	rs7931353	0.9936	0.036092	0.9625	1	1	3.669e-09	2.491e-06	1	1-2	1	293	0.0289903	0.633039	0.166848	0.0566055	0.00346241	283	0.0923534	0.605744	0.292041	0.0546164	1.85276e-07
1580296	CWF19L2	11	107197366	107197415	rs12224337	1	0.24482	1	1	1	1.2132e-18	4.9096e-19	1	1-2	1	293	0.206172	0.753523	-0.548758	0.0631222	2.61301e-16	283	0.216636	0.639693	-0.47192	0.0535343	1.27604e-16
2070605	ACAT1	11	108017084	108018043	rs35188041	1	0.18623	1	1	1	3.0096e-24	6.1999e-37	1	1-2	1	293	0.420879	0.723112	1.19672	0.0822907	2.18007e-36	283	0.294911	0.578239	0.720408	0.066451	4.14024e-23
2940754	NPAT	11	108031992	108032041	rs592955	0.9496	0.020995	0.64432	1	1	4.0218e-06	1.1309e-08	1	1-2	1	293	0.0662119	0.581901	-0.220742	0.0485952	8.15518e-06	283	0.0342365	0.405682	-0.109559	0.0347126	0.00177224
3190685	SLC35F2	11	107661926	107661975	rs518723	0.94913	0.19558	0.94354	1	0.99999	6.4966e-06	2.6317e-09	0.99999	1-2	0.99999	293	0.0798041	0.632185	-0.432743	0.0861412	8.86162e-07	283	0.0314724	0.451422	-0.182393	0.0603596	0.00274452
4250008	ATM	11	108239444	108239493	rs179109	1	0.016814	1	1	1	3.2357e-09	2.0617e-19	1	1-2	1	293	0.226202	0.723823	-0.568455	0.0616332	6.06389e-18	283	0.0916244	0.6114	-0.284268	0.0533951	2.0817e-07
5720445	SLC35F2	11	107662186	107662235	rs10789639	0.67545	0.15971	0.60353	1	0.99998	1.9979e-05	1.0994e-08	0.99998	1-2	0.99998	293	0.0726386	0.599582	-0.376982	0.0789614	2.86123e-06	283	0.0246463	0.581631	-0.202243	0.0758971	0.00815128
6060025	CUL5	11	107978132	107978181	rs73000548	1	0.87893	1	1	1	1.2094e-11	1.104e-18	1	1-2	1	293	0.219055	0.683952	-0.995793	0.110219	2.34704e-17	283	0.128003	0.643145	-0.667559	0.10394	5.7022e-10
6110301	KDELC2	11	108343206	108343255	rs11212682	1	0.076576	1	1	1	2.4575e-14	1.9131e-18	1	1-2	1	293	0.202048	0.606053	-0.539591	0.0628607	5.60836e-16	283	0.158363	0.475658	-0.362155	0.0498054	3.54478e-12
6840605	ATM	11	108239320	108239369	rs582157	1	0.024206	1	1	1	8.5445e-08	8.5756e-13	1	1-2	1	293	0.128347	0.767867	-0.421863	0.0644473	2.66633e-10	283	0.0623169	0.69894	-0.259889	0.0601394	2.1535e-05
7000626	GUCY1A2	11	106558259	106558308	rs11212125	0.53393	0.023111	0.10814	0.99986	1	3.1254e-07	0.00013983	0.99986	1-2	0.99986	293	0.00354549	0.397431	0.0528278	0.0519167	0.309737	283	0.0702492	0.334886	0.206053	0.0447186	6.18042e-06
610400	C11orf1	11	111754501	111754550	rs7950926	0.99682	0.04304	0.98406	1	1	3.8077e-07	3.9617e-09	1	1-2	1	293	0.0697341	0.631227	-0.298119	0.0638298	4.59527e-06	283	0.0487799	0.568258	-0.220779	0.0581601	0.000180121
1230450	TTC12	11	113235684	113235733	rs3897583	1	0.98803	1	1	1	4.1619e-12	3.039e-15	1	1-2	1	293	0.158331	0.631658	0.405894	0.0548599	1.48039e-12	283	0.125803	0.577373	0.32531	0.0511567	8.19138e-10
4050437	PTS	11	112104353	112104402	rs11214127	0.85599	0.033188	0.47465	1	1	1.7787e-07	6.783e-07	1	1-2	1	293	0.0341259	0.896772	-0.249872	0.0779272	0.00149339	283	0.0587493	0.639916	-0.237302	0.0566629	3.77106e-05
780338	ANKK1	11	113270942	113270991	rs7107223	0.99997	0.11375	0.99993	1	1	3.8758e-09	3.9515e-10	1	1-2	1	293	0.0820372	0.528558	-0.219166	0.0429768	6.14348e-07	283	0.0796213	0.450149	-0.182154	0.0369448	1.40529e-06
1470639	SIK3	11	116907019	116907068	rs7104023	0.99813	0.05548	0.99267	1	1	3.4113e-08	4.9452e-10	1	1-2	1	293	0.0851815	1.18832	-0.600792	0.115418	3.66436e-07	283	0.0674564	1.05418	-0.475804	0.105535	9.59607e-06
2360326	TAGLN	11	117074119	117074168	rs11216277	0.97353	0.042166	0.87656	1	1	1.4532e-08	2.1487e-06	1	1-2	1	293	0.0282768	0.392039	-0.096917	0.033305	0.00389347	283	0.0801533	0.322282	-0.137281	0.027743	1.29165e-06
2900731	PCSK7	11	117075987	117076036	rs11216161	0.96545	0.034153	0.81381	1	1	2.6302e-08	2.5253e-07	1	1-2	1	293	0.041884	0.660615	0.245209	0.0687505	0.000422592	283	0.0743279	0.471482	0.236692	0.049829	3.24702e-06
4230035	SIK3	11	116714312	116714361	rs11216227	0.94399	0.059384	0.82091	1	1	2.6275e-07	1.3484e-08	1	1-2	1	293	0.0615458	0.701848	-0.251355	0.0575372	1.74135e-05	283	0.0526051	0.501567	-0.164384	0.0416158	9.88701e-05
4490053	IL10RA	11	117871780	117871829	rs11216668	0.73236	0.01519	0.15992	1	1	3.5949e-06	1.2018e-07	1	1-2	1	293	0.0496929	0.774769	-0.398678	0.102202	0.000119097	283	0.0348247	0.660267	-0.279658	0.0878282	0.00161504
4890328	SIDT2	11	117068051	117068100	rs4936365	1	0.16952	1	1	1	2.0116e-13	1.4918e-29	1	1-2	1	293	0.350133	1.00062	1.13258	0.090452	4.57858e-29	283	0.157239	0.854349	0.57739	0.0797422	4.29068e-12
6420592	FXYD2	11	117698711	117698760	rs501171	0.5376	0.22289	0.54271	1	1	9.6253e-08	4.9948e-06	0.99999	1-2	0.99999	293	0.0208476	0.361604	-0.106616	0.0428323	0.0133639	283	0.0672807	0.344772	-0.181912	0.0404053	9.8652e-06
650678	TAGLN;PCSK7	11	117075370	117075419	rs664082	1	0.14161	1	1	1	7.4681e-21	5.062e-25	1	1-2	1	293	0.282578	0.857519	-0.817005	0.0763126	9.02739e-23	283	0.245668	0.945982	-0.832093	0.0869813	5.95622e-19
1090474	CD3G	11	118222374	118223155	rs45508093	0.99836	0.94773	0.99962	1	1	3.2253e-07	4.7686e-12	1	1-2	1	293	0.12826	0.832513	-0.700593	0.10707	2.7062e-10	283	0.0586469	0.784909	-0.427557	0.102187	3.83215e-05
1580465	AMICA1	11	118064949	118064998	rs3802863	1	0.089114	1	1	1	7.5771e-12	8.5039e-26	1	1-2	1	293	0.308048	0.804739	0.988676	0.0868634	4.49918e-25	283	0.134775	0.759238	0.532218	0.0804443	1.86066e-10
3890228	MPZL2	11	118124224	118124273	rs4936426	0.99678	0.057088	0.98781	1	1	1.2471e-07	9.6836e-09	1	1-2	1	293	0.0614198	0.462794	-0.170367	0.0390409	1.77738e-05	283	0.0560416	0.429474	-0.151445	0.0370786	5.7675e-05
5130093	PHLDB1;TREH	11	118528617	118528666	rs7926944	0.6423	0.03755	0.23594	1	0.99998	1.8085e-05	1.939e-07	0.99998	1-2	0.99998	293	0.0434379	0.573611	0.186412	0.0512801	0.000328394	283	0.0208311	0.509714	0.113046	0.0462356	0.0150991
5960091	TMPRSS4	11	117985916	117985965	rs117890210	0.28006	0.27208	0.32648	1	0.992	0.0079975	1.8477e-08	0.992	1-2	0.992	293	0.0969785	0.329721	-0.318831	0.0570329	5.218e-08	283	0.00251532	0.306286	0.0454554	0.0539993	0.400629
6270082	MPZL3	11	118106162	118106211	rs11216826	1	0.049306	1	1	0.99964	0.00036447	1.5452e-14	0.99964	1-2	0.99964	293	0.16857	0.590023	0.384186	0.0500171	2.42012e-13	283	0.0147981	0.447652	0.0798599	0.0388718	0.0408576
6840736	-	11	118205609	118205658	rs12577841	0.99768	0.16858	0.997	1	1	9.8617e-08	1.7124e-09	1	1-2	1	293	0.0739693	0.476441	-0.203668	0.0422438	2.3024e-06	283	0.057787	0.453591	-0.169814	0.0409054	4.38591e-05
1690324	HINFP	11	119005289	119005338	rs617948	0.93405	0.035265	0.69579	1	1	3.2092e-06	2.6404e-08	1	1-2	1	293	0.0577457	0.46622	-0.166703	0.039475	3.22713e-05	283	0.0341379	0.397998	-0.107581	0.0341368	0.00180006
2450192	HINFP	11	119005557	119005606	rs10790282	0.95542	0.090192	0.8985	1	1	2.5956e-06	4.2363e-09	1	1-2	1	293	0.0724752	0.655859	-0.266628	0.055915	2.9386e-06	283	0.0371091	0.458326	-0.130282	0.0395895	0.00112647
6290719	DPAGT1	11	118967314	118967363	rs649870	0.78018	0.030295	0.32995	0.99999	1	2.7265e-07	6.5947e-06	0.99999	1-2	0.99999	293	0.0184972	0.547929	0.114294	0.0488057	0.0198643	283	0.0574223	0.539001	0.201077	0.048599	4.64418e-05
6760762	CCDC84	11	118886061	118886110	rs7120445	1	0.060331	1	1	1	3.4729e-12	4.0823e-16	1	1-2	1	293	0.16904	0.674747	0.545648	0.070919	2.22622e-13	283	0.125525	0.554778	0.380975	0.0599862	8.57464e-10
6960209	CBL	11	119178413	119178462	rs7121752	0.97235	0.06039	0.90678	1	1	2.8832e-08	2.5103e-07	1	1-2	1	293	0.040614	0.675932	-0.221954	0.0632376	0.000519386	283	0.0713691	0.566219	-0.246772	0.0531017	5.17993e-06
7320021	HMBS	11	118964095	118964144	rs1784302	1	0.093339	1	1	1	3.6294e-12	5.6972e-16	1	1-2	1	293	0.163988	0.608707	0.377167	0.0499216	5.45646e-13	283	0.123226	0.667245	0.350573	0.0557851	1.25106e-09
1690544	C11orf63	11	122830090	122830139	rs930981	0.68559	0.054857	0.35393	1	0.99978	0.00022181	1.0691e-08	0.99978	1-2	0.99978	293	0.0744191	0.449052	0.173244	0.0358161	2.13927e-06	283	0.0107247	0.468224	0.0676422	0.0387552	0.0820132
6040382	C11orf63	11	122828188	122829993	rs7129743	0.63591	0.044161	0.26103	1	0.99997	2.6936e-05	4.4069e-08	0.99997	1-2	0.99997	293	0.0626216	0.46907	0.338552	0.0767846	1.46211e-05	283	0.0206983	0.436948	0.176505	0.0724261	0.0154288
6220397	SC5D	11	121179144	121179193	rs1982011	0.99766	0.24176	0.99789	1	1	4.1015e-07	9.2757e-11	1	1-2	1	293	0.0992186	0.873356	0.430613	0.0760596	3.59662e-08	283	0.0512206	0.699045	0.2467	0.0633399	0.000122842
6940039	SORL1	11	121491832	121491881	rs4936644	0.4481	0.0089522	0.032217	0.99994	0.99992	8.0362e-05	6.1623e-05	0.99986	1-2	0.99986	293	0.0221279	0.978197	0.267626	0.104292	0.0107852	283	0.0335203	0.721672	-0.249747	0.0799997	0.0019846
2570692	STT3A	11	125488453	125489951	rs510443	0.99988	0.043382	0.99942	1	1	1.6715e-06	2.2735e-11	1	1-2	1	293	0.11144	0.621826	-0.342227	0.0566488	4.66595e-09	283	0.0436918	0.570229	-0.187333	0.0522828	0.00040016
4050463	TMEM218	11	124966946	124966995	rs7030	0.97106	0.80146	0.99195	1	0.99992	7.7183e-05	9.3013e-11	0.99992	1-2	0.99992	293	0.10836	0.592387	0.340202	0.0572072	7.82158e-09	283	0.0199273	0.639969	0.15091	0.0631349	0.0174943
4070070	VSIG2	11	124618353	124618402	rs61910607	0.97084	0.33345	0.98071	1	0.99999	1.0722e-05	1.7076e-10	0.99999	1-2	0.99999	293	0.105903	0.473195	0.345703	0.0588837	1.18015e-08	283	0.0336395	0.368452	0.143968	0.0460316	0.00194756
5860717	ROBO3	11	124750480	124751159	rs10790714	1	0.66741	1	1	1	1.5283e-23	2.9775e-42	1	1-2	1	293	0.481926	1.06107	1.54226	0.0937383	1.86471e-43	283	0.29452	1.01986	0.987346	0.0911594	4.47864e-23
770541	EI24	11	125454325	125454374	rs7930650	0.79601	0.090121	0.61693	1	0.99952	0.00048319	2.7736e-09	0.99952	1-2	0.99952	293	0.0913449	0.610325	-0.360946	0.066735	1.3264e-07	283	0.00887487	0.527801	-0.0963486	0.0607401	0.113809
1050424	PUS3	11	125763630	125763679	rs510221	0.90102	0.099175	0.80524	1	1	7.6324e-07	1.2114e-08	1	1-2	1	293	0.0626644	0.705766	-0.252007	0.057135	1.45198e-05	283	0.0446397	0.592248	-0.177362	0.0489474	0.00034484
1240309	FOXRED1	11	126147878	126147927	rs630707	1	0.11771	1	1	1	1.1681e-11	3.4117e-17	1	1-2	1	293	0.188806	0.643165	-0.5627	0.0683729	6.35451e-15	283	0.121554	0.585503	-0.387333	0.062116	1.64558e-09
2100608	RPUSD4	11	126072329	126072378	rs617936	1	0.058221	1	1	1	4.565e-23	2.0558e-21	1	1-2	1	293	0.234882	0.695492	-0.660133	0.0698432	1.15336e-18	283	0.272829	0.490265	-0.51911	0.0505568	3.27485e-21
4260100	PUS3	11	125763844	125763893	rs573327	0.95997	0.18572	0.95326	1	0.99996	4.1449e-05	9.1554e-10	0.99996	1-2	0.99996	293	0.0878563	0.596918	-0.255833	0.0483232	2.35891e-07	283	0.0211181	0.581843	-0.118399	0.0480874	0.0144109
1340288	ARHGAP32	11	128838354	128838403	rs74414093	0.84566	0.069519	0.63563	1	1	1.0625e-07	3.2855e-07	1	1-2	1	293	0.0389003	0.607632	0.233863	0.0681432	0.000686192	283	0.0626141	0.510375	0.250184	0.057747	2.05524e-05
360673	SNX19	11	130746255	130746304	rs73028852	1	0.020704	1	1	1	1.9317e-22	1.2273e-32	1	1-2	1	293	0.373981	0.52249	0.690922	0.0524025	1.92405e-31	283	0.270758	0.47184	0.478297	0.0468262	4.90157e-21
430541	TMEM45B	11	129729832	129729881	rs7117897	0.99996	0.2504	0.99996	1	1	1.0349e-08	5.9519e-11	1	1-2	1	293	0.0957975	0.610857	-0.280647	0.0505441	6.3473e-08	283	0.0731874	0.410247	-0.163817	0.0347764	3.88784e-06
1400689	JAM3	11	134021501	134021550	rs113163924	0.98009	0.052026	0.92142	1	0.99938	0.00062122	3.8476e-10	0.99938	1-2	0.99938	293	0.11015	0.904499	-0.736764	0.122757	5.79357e-09	283	0.0109108	0.86554	-0.208854	0.118626	0.0793912
1570551	NCAPD3	11	134022677	134022726	rs35268670	0.99968	0.033557	0.9979	1	1	2.5949e-08	1.1565e-09	1	1-2	1	293	0.0770673	0.634288	0.423734	0.08596	1.38736e-06	283	0.0676296	0.572558	0.353764	0.0783586	9.33792e-06
2600471	RP11-218M22.1	12	754737	754786	rs2607940	0.74314	0.11467	0.60307	1	0.99997	2.7951e-05	1.5476e-08	0.99997	1-2	0.99997	293	0.0667188	0.39617	0.17749	0.0389143	7.50942e-06	283	0.0209932	0.377396	0.0930689	0.0379145	0.0147064
2900468	IQSEC3	12	280419	280468	rs56204927	0.99417	0.98463	0.9987	0.99984	1	4.2213e-11	0.00016274	0.99984	1-2	0.99984	293	0.00889811	0.38578	0.0549574	0.0340009	0.107102	283	0.13431	0.359986	0.214439	0.0324772	2.01002e-10
3850291	CCDC77	12	551659	551708	rs1541464	1	0.219	1	1	1	2.8119e-17	2.4382e-24	1	1-2	1	293	0.277532	0.636832	-0.645488	0.0610513	2.52541e-22	283	0.20054	0.631129	-0.518887	0.0618041	2.30737e-15
3940014	GLB1L2	11	134245587	134245636	rs3741097	0.89426	0.26058	0.90985	0.99968	1	2.0937e-09	0.00031986	0.99968	1-2	0.99968	293	0.00334447	0.453264	0.0419797	0.0424817	0.323884	283	0.108381	0.39269	0.219547	0.0375653	1.40637e-08
6860278	NINJ2	12	673538	673587	rs12312948	1	0.22452	1	1	1	5.403e-13	4.5874e-28	1	1-2	1	293	0.332809	1.25099	-1.26763	0.105214	2.1577e-27	283	0.150459	0.796415	-0.487171	0.0690576	1.35088e-11
5560746	ERC1	12	1602206	1602255	rs61912163	0.99986	0.99997	0.99997	1	1	1.2541e-09	1.7038e-11	1	1-2	1	293	0.1066	0.609272	0.525808	0.0892332	1.05029e-08	283	0.089475	0.369624	0.287357	0.0546844	2.93384e-07
5810221	CACNA2D4	12	1901374	1901423	rs13219	1	0.17937	1	1	1	6.0853e-08	7.5041e-15	1	1-2	1	293	0.165029	0.749312	0.46851	0.0617771	4.53718e-13	283	0.0707461	0.691896	0.269347	0.0582338	5.71473e-06
6960685	ADIPOR2	12	1897524	1897573	rs11061937	1	0.13234	1	1	1	3.5551e-17	5.3912e-14	1	1-2	1	293	0.139626	0.655063	0.41187	0.0599342	3.85004e-11	283	0.200923	0.659791	0.508749	0.0605245	2.15537e-15
7160279	WNT5B	12	1726254	1726303	rs4459369	0.81257	0.073814	0.59442	1	0.99993	6.8035e-05	1.4225e-08	0.99993	1-2	0.99993	293	0.0697505	0.357398	-0.181078	0.0387655	4.58299e-06	283	0.0158521	0.30023	-0.069159	0.0325074	0.0342506
6270382	DYRK4	12	4722838	4722887	rs2286576	1	0.50994	1	1	1	1.4823e-10	1.5278e-17	1	1-2	1	293	0.194262	0.665211	0.488623	0.0583352	2.34813e-15	283	0.106123	0.542999	0.279083	0.0483187	2.02655e-08
6660112	RP11-664D1.1	12	4019282	4019331	rs612002	1	0.14543	1	1	1	1.1401e-10	1.9625e-15	1	1-2	1	293	0.164461	0.745312	0.655207	0.0865733	5.01786e-13	283	0.105856	0.523114	0.355409	0.0616201	2.11594e-08
1030685	TAPBPL	12	6571346	6571395	rs2009527	1	0.10359	0.99999	1	1	3.5425e-10	3.2418e-11	1	1-2	1	293	0.0989323	0.639026	0.369012	0.0652836	3.77194e-08	283	0.0965022	0.685564	0.399767	0.0729708	9.53556e-08
1240450	CD27	12	6560714	6560763	rs1059501	0.95817	0.95022	0.99007	1	1	3.9998e-09	2.1219e-08	1	1-2	1	293	0.0579108	0.700397	0.257812	0.0609569	3.14179e-05	283	0.0845889	0.756841	0.34369	0.0674474	6.38777e-07
2350541	VAMP1	12	6571951	6572000	rs2532486	1	0.021673	1	1	1	8.9919e-10	9.5902e-20	1	1-2	1	293	0.226904	0.495633	0.396365	0.0428888	5.30564e-18	283	0.0980048	0.379249	0.183405	0.0331922	7.4927e-08
2640048	RP5-940J5.9;GAPDH	12	6647343	6647392	rs2240875	0.61004	0.082283	0.37088	1	1	2.869e-06	9.0872e-08	1	1-2	1	293	0.0485891	0.926998	-0.327516	0.0849572	0.000142433	283	0.0348362	0.655592	-0.192921	0.0605777	0.0016121
2640091	RP5-940J5.9;GAPDH	12	6647059	6647108	rs2240872	0.54486	0.052342	0.22298	1	0.99999	1.0375e-05	5.4996e-08	0.99999	1-2	0.99999	293	0.0556721	0.671055	-0.255349	0.0616495	4.5175e-05	283	0.0272534	0.542193	-0.14089	0.0502132	0.00536911
2680497	NCAPD2	12	6640571	6640620	rs11064245	1	0.2376	1	1	1	1.5937e-26	3.6441e-26	1	1-2	1	293	0.294748	0.818663	0.825988	0.0748986	7.33662e-24	283	0.316477	0.773327	0.809198	0.0709426	5.0888e-25
2760332	SCARNA10	12	6619618	6619667	rs3741918	0.96483	0.071679	0.90007	1	1	1.6186e-07	4.1662e-08	1	1-2	1	293	0.0521049	0.574734	-0.214584	0.0536527	8.05547e-05	283	0.0555171	0.668279	-0.255977	0.0629843	6.26219e-05
430224	CHD4	12	6679564	6679613	rs9788053	0.7094	0.016551	0.15615	1	0.99982	0.00018136	2.3395e-08	0.99982	1-2	0.99982	293	0.0708627	0.692729	-0.290235	0.0616076	3.82293e-06	283	0.0133038	0.577943	-0.101081	0.05193	0.0525936
4490161	RP5-940J5.9;GAPDH	12	6647079	6647128	rs2240875	0.97156	0.11357	0.94673	1	1	1.3667e-06	1.1193e-09	1	1-2	1	293	0.0838719	0.781693	-0.369773	0.0716404	4.54496e-07	283	0.0433749	0.598143	-0.197281	0.0552692	0.000420568
4780689	MRPL51	12	6601571	6601620	rs75240003	0.99999	0.089261	0.99997	1	1	3.9426e-10	8.4547e-10	1	1-2	1	293	0.0770392	0.702885	0.327044	0.0663583	1.39377e-06	283	0.0965122	0.615031	0.319479	0.0583122	9.52031e-08
6400474	MLF2	12	6857440	6857489	rs2302366	0.9656	0.067578	0.89677	1	1	1.7796e-08	9.3651e-07	1	1-2	1	293	0.0331936	0.918303	-0.258351	0.0817347	0.00173899	283	0.07759	0.625426	-0.276467	0.0568656	1.93854e-06
6650639	VAMP1	12	6571557	6571606	rs1319389	1	0.1829	1	1	1	4.2619e-25	4.0374e-42	1	1-2	1	293	0.475872	0.926234	1.33787	0.0823076	1.01729e-42	283	0.310145	0.719815	0.726408	0.0646284	1.87727e-24
7320484	CD27-AS1	12	6548574	6548623	rs3136549	0.99024	0.53	0.99595	1	1	1.8867e-07	1.3444e-09	1	1-2	1	293	0.0766969	0.514759	0.266012	0.0541051	1.47405e-06	283	0.0534534	0.567715	0.242082	0.0607704	8.65551e-05
380551	SPSB2	12	6980345	6980394	rs10849534	0.72054	0.075082	0.46994	0.99999	1	1.2902e-07	1.2409e-05	0.99999	1-2	0.99999	293	0.0153024	0.495844	0.0961638	0.0452207	0.0342992	283	0.064744	0.513657	0.207176	0.0469734	1.47045e-05
5810424	C1RL	12	7247432	7247481	rs10845008	0.91904	0.15328	0.8885	1	1	9.8214e-07	2.322e-08	1	1-2	1	293	0.0570436	0.516087	-0.276942	0.0660063	3.61647e-05	283	0.0413828	0.513019	-0.239087	0.0686461	0.000575068
6650189	PEX5	12	7363870	7363919	rs4883066	0.99861	0.049037	0.99385	1	1	8.6632e-10	8.4878e-07	1	1-2	1	293	0.0372222	0.66885	-0.236457	0.0704964	0.000901582	283	0.10391	0.482874	-0.307182	0.0538132	2.89664e-08
2640114	NECAP1	12	8250087	8250136	rs4523761	0.70133	0.18553	0.66612	1	1	2.2719e-06	2.402e-08	1	1-2	1	293	0.0589717	0.798305	-0.387274	0.0906883	2.6449e-05	283	0.0364407	0.546251	-0.20979	0.0643542	0.0012516
1070286	M6PR	12	9094315	9094364	rs7296295	0.99996	0.15585	0.99995	1	1	1.8363e-11	6.4626e-10	1	1-2	1	293	0.0822859	0.778312	0.343026	0.0671539	5.89767e-07	283	0.122133	0.613502	0.335278	0.0536229	1.49666e-09
2570132	CLEC2D	12	9845652	9845701	rs2401388	1	0.098751	1	1	1	7.4758e-14	5.3823e-21	1	1-2	1	293	0.241321	0.650791	0.66773	0.0694041	3.32826e-19	283	0.15638	0.582632	0.4495	0.0622816	4.96391e-12
3520129	CLEC2D	12	9840694	9840743	rs2895988	1	0.15598	1	1	1	1.8336e-12	1.0809e-12	1	1-2	1	293	0.118892	0.664507	-0.331026	0.0528266	1.32858e-09	283	0.129816	0.556242	-0.289185	0.0446647	4.22795e-10
4010681	RP11-705C15.2	12	9810217	9810266	rs7978187	1	0.026213	1	1	1	8.3098e-11	4.2655e-10	1	1-2	1	293	0.0804853	0.691333	-0.459894	0.0911239	7.92508e-07	283	0.106473	0.560618	-0.435548	0.0752692	1.91505e-08
4730209	PHC1	12	9092494	9092543	rs118069652	0.85742	0.15919	0.81426	1	0.99999	5.0555e-06	2.3813e-09	0.99999	1-2	0.99999	293	0.0807415	0.609806	0.311977	0.0617087	7.59908e-07	283	0.0345339	0.570119	0.187548	0.0591567	0.00169092
4880193	KLRG1	12	9162397	9162446	rs759470	1	0.05841	1	1	1	1.8475e-18	6.6215e-11	1	1-2	1	293	0.10221	0.934623	-0.496678	0.0862916	2.18584e-08	283	0.22748	0.877636	-0.745199	0.0819223	1.75777e-17
510707	RP11-118B22.4	12	9399139	9408198	rs12816157	1	0.048496	1	1	1	2.1547e-15	4.8751e-09	1	1-2	1	293	0.0767669	0.655257	-0.31409	0.0638523	1.45727e-06	283	0.190855	0.824438	-0.663159	0.0814567	1.28321e-14
5490341	CLEC2D	12	9847859	9847908	rs3764021	1	0.41213	1	1	1	2.2015e-11	4.4895e-15	1	1-2	1	293	0.156701	1.22817	-0.720034	0.0979176	1.97117e-12	283	0.11555	0.904455	-0.439306	0.0725047	4.38931e-09
6200019	KLRB1	12	9751109	9751158	rs2536633	0.99932	0.1286	0.99884	1	1	2.4488e-06	1.1481e-11	1	1-2	1	293	0.119941	1.55827	0.928862	0.147495	1.11261e-09	283	0.0437486	1.71629	0.589981	0.164547	0.000396608
6370414	CLECL1	12	9885557	9885606	rs10844597	1	0.05443	1	1	1	2.1141e-15	1.6883e-09	1	1-2	1	293	0.0800639	0.696029	-0.2774	0.0551214	8.49211e-07	283	0.184155	0.568146	-0.362928	0.0455701	4.15857e-14
6760148	-	12	9851650	9851699	rs969367	1	0.38084	1	1	1	1.0863e-06	1.0815e-15	1	1-2	1	293	0.175945	0.484118	-0.322281	0.0408863	6.48431e-14	283	0.0509939	0.421372	-0.139497	0.0358994	0.000127287
6770746	RP11-599J14.2	12	9550984	9551033	rs55635549	1	0.31675	1	1	1	9.0283e-24	1.3709e-30	1	1-2	1	293	0.355007	1.00484	1.9465	0.153804	1.52073e-29	283	0.288784	0.827923	1.35918	0.127244	1.41055e-22
1070487	NKG2-E;KLRC3	12	10570967	10571016	rs17513937	0.99781	0.26135	0.99817	0.99983	1	2.8464e-11	0.00017329	0.99983	1-2	0.99983	293	0.0093402	0.913987	0.135361	0.0817206	0.0987208	283	0.137122	1.38257	0.841198	0.125883	1.26006e-10
110348	-	12	10756801	10756850	rs12811247	0.99192	0.12652	0.98613	1	1	2.0117e-06	4.9986e-10	1	1-2	1	293	0.0882087	0.560781	-0.250478	0.0472079	2.22578e-07	283	0.0401744	0.423834	-0.122545	0.0357325	0.000695351
1340500	CLEC12A	12	10131576	10131625	rs12229020	1	0.059202	1	1	1	6.1583e-23	3.6691e-21	1	1-2	1	293	0.234107	0.647125	0.618237	0.0655519	1.33853e-18	283	0.273992	0.992632	1.06048	0.10298	2.61008e-21
2320129	YBX3	12	10852002	10852051	rs12317203	0.94975	0.73485	0.98452	1	1	9.0599e-08	6.6376e-10	1	1-2	1	293	0.0837808	2.15563	-1.00103	0.194057	4.61348e-07	283	0.0608067	1.36561	-0.531217	0.124543	2.7301e-05
2360164	KLRC2	12	10583363	10583412	rs7968282	0.98743	0.077127	0.96522	0.99996	1	7.4823e-10	4.0287e-05	0.99996	1-2	0.99996	293	0.019386	0.866509	-0.279823	0.116665	0.0170915	283	0.118506	1.65321	-1.37549	0.223792	2.70975e-09
2490161	-	12	10005163	10005212	rs2594072	1	0.14546	1	1	1	3.1298e-54	3.7832e-61	1	1-2	1	293	0.623886	1.2751	2.37323	0.108019	9.5527e-64	283	0.588041	1.14035	1.96698	0.098213	4.76798e-56
3170601	CLEC12A	12	10138002	10138051	rs61913527	1	0.07497	1	1	1	1.3925e-32	3.9369e-32	1	1-2	1	293	0.36145	1.05441	1.37313	0.106989	3.49827e-30	283	0.38478	1.18448	1.63091	0.123023	1.74152e-31
3780358	CLEC12A	12	10137852	10137901	rs61913527	1	0.061397	1	1	1	2.764e-20	6.7503e-22	1	1-2	1	293	0.242978	0.674047	0.660986	0.0683939	2.41354e-19	283	0.238028	0.814017	0.792117	0.0845457	2.4918e-18
3830575	KLRC1	12	10603135	10603574	rs139458396	0.99624	0.17536	0.99532	1	1	9.5408e-10	1.9263e-08	1	1-2	1	293	0.0596482	0.540899	0.248478	0.0578347	2.36983e-05	283	0.0970433	0.877568	0.524006	0.095353	8.74291e-08
4810427	KLRAP1	12	10741997	10742046	rs10845161	1	0.12634	1	1	1	8.8581e-11	8.9939e-10	1	1-2	1	293	0.0760038	0.531911	0.273156	0.0558319	1.65103e-06	283	0.106412	0.513332	0.316192	0.0546601	1.93384e-08
5550341	KLRC1	12	10601973	10603117	rs139458396	0.97907	0.3553	0.98703	1	1	4.566e-09	4.5651e-07	1	1-2	1	293	0.03711	0.449325	0.160893	0.0480433	0.0009182	283	0.0861038	0.593851	0.332007	0.0645255	5.02003e-07
1170278	PRR4	12	10999730	10999779	rs68157013	1	0.22604	1	1	1	1.19e-07	6.2161e-12	1	1-2	1	293	0.112632	0.475165	-0.294624	0.0484778	3.81869e-09	283	0.0571904	0.452422	-0.194917	0.0472113	4.81629e-05
1470465	DUSP16	12	12629132	12629181	rs56188411	0.99816	0.20671	0.99805	1	1	5.8479e-07	2.8547e-10	1	1-2	1	293	0.092899	0.719392	-0.754745	0.138254	1.02583e-07	283	0.0468013	0.60605	-0.423518	0.11402	0.000245658
2970372	PRR4	12	11033585	11033634	rs1863848	1	0.062416	1	1	1	2.1036e-09	4.2146e-14	1	1-2	1	293	0.145751	0.618498	0.382073	0.0542233	1.33379e-11	283	0.0868756	0.468392	0.2142	0.0414269	4.43965e-07
4010224	PRB1	12	11506302	11506750	rs11614293	0.63344	0.023064	0.15435	1	1	6.6692e-07	1.5853e-06	1	1-2	1	293	0.0274491	0.454524	0.181872	0.0634616	0.00446207	283	0.0503115	0.432846	0.239941	0.0621882	0.000141664
1430487	MGP	12	15035162	15035211	rs61922970	1	0.052084	0.99999	1	1	5.7384e-08	8.2587e-13	1	1-2	1	293	0.130448	0.658928	0.404119	0.0611634	1.86219e-10	283	0.0661257	0.482607	0.201722	0.045223	1.1832e-05
1710634	GPR19	12	12814282	12814331	rs7964189	1	0.18832	1	1	1	1.7738e-10	4.3616e-15	1	1-2	1	293	0.157188	0.502456	0.553207	0.0750927	1.80989e-12	283	0.100425	0.337058	0.289524	0.0516926	5.07815e-08
360689	HEBP1	12	13127953	13128002	rs9919709	1	0.30974	1	1	1	6.8683e-13	3.2555e-29	1	1-2	1	293	0.338571	0.710593	0.71786	0.058818	6.05686e-28	283	0.145067	0.632985	0.365438	0.0529228	3.34411e-11
6200072	GPR19	12	12814476	12814525	rs74475305	1	0.29483	1	1	1	2.5082e-07	9.9387e-18	1	1-2	1	293	0.212007	0.609562	0.806042	0.0910955	8.81207e-17	283	0.0650565	0.60253	0.411397	0.0930369	1.39992e-05
6220377	CREBL2	12	12797916	12797965	rs7308443	0.5716	0.10884	0.39942	1	1	3.0186e-06	2.5041e-07	1	1-2	1	293	0.0393215	0.571392	0.164154	0.0475641	0.000640775	283	0.0333166	0.516636	0.136105	0.0437354	0.00204957
940735	MGP	12	15038736	15038785	rs2193359	0.83972	0.065201	0.61006	1	0.99996	4.3961e-05	6.5413e-09	0.99996	1-2	0.99996	293	0.076447	0.550014	0.246226	0.0501693	1.53558e-06	283	0.0209542	0.497761	0.113074	0.0461079	0.0148
940639	ERP27	12	15067072	15067121	rs2216292	1	0.26404	1	1	1	4.3436e-36	1.6398e-45	1	1-2	1	293	0.497769	0.900095	-1.42427	0.0838658	2.0002e-45	283	0.423447	0.7162	-0.96782	0.0673692	1.81804e-35
2100368	GOLT1B	12	21670615	21670664	rs12582513	0.99994	0.22789	0.99994	1	1	1.5498e-06	4.112e-13	1	1-2	1	293	0.143066	0.734298	-0.429614	0.0616363	2.12433e-11	283	0.0499123	0.701436	-0.225506	0.0586924	0.000150815
2120639	PYROXD1	12	21608956	21609005	rs11046044	1	0.054368	1	1	1	3.1972e-60	1.2379e-69	1	1-2	1	293	0.684748	1.25044	2.59984	0.10341	6.39604e-75	283	0.635166	1.17972	2.21212	0.100013	1.77495e-63
3890543	ETNK1	12	22838193	22838242	rs11612288	0.47683	0.02764	0.10344	0.99903	1	3.2402e-07	0.00096982	0.99903	1-2	0.99903	293	0.000729746	0.408414	-0.0300705	0.0652304	0.645151	283	0.0852565	0.365275	0.295286	0.0577	5.74441e-07
3890750	RECQL	12	21624426	21624475	rs1060126	0.88398	0.41284	0.93509	1	1	2.3518e-08	1.8399e-07	1	1-2	1	293	0.0425114	0.703058	-0.293378	0.0816197	0.000381674	283	0.0731272	0.645483	-0.359737	0.0764016	3.92498e-06
10435	LYRM5;KRAS	12	25357762	25357811	rs3924649	0.99935	0.35521	0.9996	1	1	1.0499e-07	1.2799e-11	1	1-2	1	293	0.112918	0.711103	0.367565	0.0603931	3.63899e-09	283	0.0619192	0.568502	0.210191	0.0488055	2.29238e-05
130672	MED21	12	27182568	27182617	rs1042833	0.68618	0.011884	0.10635	1	0.99997	3.2139e-05	1.714e-07	0.99997	1-2	0.99997	293	0.047663	0.565443	0.250908	0.0657466	0.000165505	283	0.0176315	0.517673	0.137905	0.0614075	0.0254977
2070474	TM7SF3	12	27126497	27126546	rs1166773	0.99767	0.34503	0.99853	1	1	8.5418e-08	7.0397e-10	1	1-2	1	293	0.0809622	0.652115	-0.467497	0.0923332	7.32877e-07	283	0.0586137	0.609478	-0.366833	0.0877001	3.85222e-05
2470050	KRAS	12	25358585	25358634	rs17389103	0.99982	0.056128	0.99931	1	1	2.4749e-09	1.0906e-10	1	1-2	1	293	0.0943973	0.819558	0.462663	0.0840054	8.00499e-08	283	0.0857732	0.667241	0.356552	0.0694418	5.2912e-07
4490273	KLHL42	12	27955559	27955608	rs7133214	1	0.088165	1	1	1	2.7179e-07	1.5287e-15	1	1-2	1	293	0.172395	0.606231	-0.45756	0.0587694	1.22408e-13	283	0.0588996	0.451628	-0.186011	0.0443555	3.68315e-05
7150324	LRMP	12	25260958	25261007	rs7969931	0.66723	0.21914	0.66802	1	0.99998	1.929e-05	3.4079e-09	0.99998	1-2	0.99998	293	0.0805412	0.727696	-0.337071	0.0667625	7.85284e-07	283	0.0269091	0.624195	-0.161367	0.0578878	0.00567261
1980202	CAPRIN2	12	30862894	30862943	rs113981021	0.99994	0.091639	0.99985	1	1	1.5973e-08	1.2068e-10	1	1-2	1	293	0.0923769	0.709101	-0.590533	0.10851	1.11835e-07	283	0.0701536	0.557859	-0.394071	0.0855857	6.27419e-06
460411	IPO8	12	30782259	30782308	rs7310838	1	0.020853	1	1	1	1.8377e-34	1.1471e-46	1	1-2	1	293	0.504356	0.720022	1.06369	0.0618138	2.91107e-46	283	0.402963	0.605169	0.741628	0.0538519	2.51457e-33
4890750	DDX11	12	31257459	31257508	rs4931418	1	0.46786	1	1	1	6.157e-22	1.4568e-38	1	1-2	1	293	0.437252	0.742357	-0.956088	0.0635832	3.29669e-38	283	0.267598	0.693619	-0.612879	0.060486	9.05069e-21
3890632	DNM1L	12	32895636	32896290	rs10437792	0.99993	0.046633	0.99966	1	1	9.4106e-10	3.3775e-09	1	1-2	1	293	0.0681814	0.521667	0.428279	0.0928139	5.91806e-06	283	0.0929292	0.476373	0.463599	0.086404	1.68982e-07
7510424	KIAA1551	12	32145628	32145677	rs3850979	0.91279	0.11847	0.85027	1	1	3.4663e-08	1.6592e-07	1	1-2	1	293	0.0434251	0.841188	0.26818	0.0737851	0.000329076	283	0.069453	0.706259	0.288332	0.0629598	7.0067e-06
7570477	KIAA1551	12	32138842	32138891	rs11051598	0.98453	0.40076	0.99151	1	1	3.8523e-07	7.097e-11	1	1-2	1	293	0.1049	1.0491	-0.581757	0.0996193	1.39544e-08	283	0.0545119	0.906534	-0.352978	0.0876953	7.33161e-05
2810730	PPHLN1	12	42768861	42778775	rs1683198	0.68567	0.011739	0.10497	1	1	2.5028e-06	8.7688e-07	1	1-2	1	293	0.0308507	0.658942	0.175466	0.0576514	0.00255143	283	0.0361765	0.586321	0.171094	0.0526826	0.00130483
3310491	IRAK4	12	44181450	44181499	rs10880559	0.90838	0.15066	0.87246	1	1	4.3184e-07	2.3407e-08	1	1-2	1	293	0.0578965	0.604717	-0.363267	0.0859018	3.14908e-05	283	0.0485006	0.491932	-0.265823	0.0702375	0.000188184
4590593	YAF2	12	42550940	42550989	rs56051354	0.67974	0.037403	0.26663	1	0.99991	9.3369e-05	3.6856e-08	0.99991	1-2	0.99991	293	0.0613864	0.578218	-0.22126	0.0507182	1.78704e-05	283	0.0130739	0.586459	-0.101223	0.0524643	0.0546928
7550358	NELL2	12	44902411	44902460	rs2939698	1	0.10354	1	1	1	3.7897e-06	4.8865e-16	1	1-2	1	293	0.187669	1.45304	-1.12831	0.137611	7.81376e-15	283	0.0457132	0.948769	-0.339711	0.0925923	0.000291381
780630	YAF2	12	42604179	42604228	rs824742	0.99357	0.051782	0.97342	1	1	5.3288e-08	1.2306e-08	1	1-2	1	293	0.0602521	0.59071	0.199849	0.0462673	2.1485e-05	283	0.0630884	0.689346	0.241414	0.0554987	1.90761e-05
1430537	TMEM106C	12	48362578	48362627	rs4760658	0.69692	0.1557	0.62115	1	0.99999	1.1194e-05	1.0278e-08	0.99999	1-2	0.99999	293	0.0679943	0.758205	0.294177	0.0638463	6.10117e-06	283	0.0274254	0.671698	0.161771	0.0574689	0.0052237
4200541	PCED1B	12	47630347	47630396	rs12313103	1	0.85829	1	1	1	1.7448e-09	6.9047e-15	1	1-2	1	293	0.164164	1.05412	-0.686614	0.0908214	5.28905e-13	283	0.0939941	0.827367	-0.386882	0.071654	1.4251e-07
7320382	SLC38A1	12	46581917	46581966	rs2241960	1	0.42392	1	1	1	4.0002e-23	6.5087e-23	1	1-2	1	293	0.257606	1.19852	-1.06821	0.106304	1.37167e-20	283	0.277329	0.895165	-0.849055	0.0817628	1.35821e-21
1980328	CACNB3	12	49222603	49222652	rs36000595	1	0.17557	1	1	1	6.5655e-13	1.8371e-08	1	1-2	1	293	0.0641057	0.67919	0.318594	0.0713601	1.14872e-05	283	0.150868	0.600599	0.452894	0.0640962	1.26087e-11
2710347	WNT10B	12	49359378	49359427	rs833843	0.6938	0.078052	0.4475	1	0.99992	8.2523e-05	1.1303e-08	0.99992	1-2	0.99992	293	0.0716902	0.612656	-0.231097	0.0487488	3.34018e-06	283	0.0162681	0.615018	-0.107214	0.0497356	0.0319579
5390767	SNORA2B	12	49061321	49061370	rs61942059	0.84301	0.029115	0.41725	1	1	4.1214e-07	1.6904e-06	1	1-2	1	293	0.0264173	0.431605	-0.109021	0.0387976	0.00529023	283	0.0513551	0.319029	-0.115	0.0294853	0.000120279
5860204	FKBP11;AC073610.5	12	49315833	49315882	rs2293449	1	0.97268	1	1	1	1.3907e-25	3.7752e-31	1	1-2	1	293	0.350921	1.15602	-1.19501	0.0952728	3.83339e-29	283	0.303043	0.820361	-0.767467	0.0694317	8.00691e-24
6650747	ZNF641	12	48736084	48736133	rs9645811	0.88472	0.035228	0.55321	1	1	1.0059e-07	1.0141e-06	1	1-2	1	293	0.0317638	0.679053	0.172656	0.0558806	0.00219705	283	0.0636126	0.536454	0.200093	0.0457967	1.75674e-05
6660753	KANSL2	12	49047314	49047363	rs11168708	0.99932	0.02704	0.9945	1	1	1.2597e-08	7.6184e-09	1	1-2	1	293	0.0635081	0.665374	-0.265558	0.0597791	1.26593e-05	283	0.073809	0.513012	-0.224248	0.0473883	3.52437e-06
150551	FMNL3	12	50032460	50032509	rs11169111	0.9907	0.031223	0.93842	1	1	2.9449e-07	4.6354e-08	1	1-2	1	293	0.0510037	0.472374	-0.269626	0.0681783	9.62989e-05	283	0.0506935	0.418136	-0.244642	0.0631547	0.000133427
6510176	RP11-386G11.10;TUBA1B	12	49521706	49521755	rs2241727	0.90584	0.022632	0.49928	0.99985	1	2.2353e-08	0.00014866	0.99985	1-2	0.99985	293	0.00691585	0.837778	0.106578	0.0748668	0.155645	283	0.0892426	0.758802	0.359341	0.0684809	3.04463e-07
1110372	CSRNP2	12	51455194	51455243	rs12370820	0.99999	0.044115	0.99996	1	0.99999	9.8331e-06	1.9167e-12	0.99999	1-2	0.99999	293	0.132024	0.55856	0.397551	0.0597551	1.42212e-10	283	0.0342203	0.513925	0.175766	0.0557029	0.00177677
1820008	METTL7A	12	51326096	51326145	rs10783405	0.97835	0.037486	0.88581	1	1	7.0262e-08	5.0809e-07	1	1-2	1	293	0.0350487	0.630641	0.18298	0.0562827	0.00128466	283	0.0640746	0.673548	0.266255	0.0607048	1.63368e-05
1820037	SLC11A2	12	51379844	51379893	rs12427345	0.96971	0.034394	0.83451	1	1	2.8274e-07	1.1558e-08	1	1-2	1	293	0.0634087	0.666595	0.24883	0.0560605	1.28655e-05	283	0.052633	0.554484	0.186643	0.0472376	9.84388e-05
1850379	LETMD1	12	51453546	51453595	rs12379	1	0.48653	1	1	0.99999	6.8521e-06	5.1095e-27	0.99999	1-2	0.99999	293	0.326296	0.620589	0.62667	0.0527863	8.95536e-27	283	0.0464221	0.633131	0.202548	0.0547635	0.000260714
1940326	CSRNP2	12	51455556	51455605	rs12820074	0.99684	0.02907	0.97676	1	0.99999	1.0327e-05	2.6276e-09	0.99999	1-2	0.99999	293	0.0768913	0.559103	0.290656	0.0590365	1.4279e-06	283	0.0271776	0.506847	0.151965	0.0542379	0.00543451
2710309	CELA1	12	51722333	51723471	rs11169805	1	0.13636	1	1	1	5.5932e-25	2.0656e-38	1	1-2	1	293	0.438301	0.970837	1.50911	0.100147	2.5096e-38	283	0.306206	0.78585	0.929705	0.0834835	4.20396e-24
4150575	LETMD1	12	51453922	51453971	rs10783413	1	0.17008	1	1	1	9.3474e-10	7.6303e-26	1	1-2	1	293	0.30816	0.746684	0.73234	0.0643252	4.39371e-25	283	0.102881	0.526744	0.262083	0.0461683	3.41981e-08
630356	DAZAP2	12	51637190	51637239	rs59298017	0.98742	0.15104	0.98192	1	0.99996	4.3564e-05	3.1645e-10	0.99996	1-2	0.99996	293	0.100391	0.63113	-0.429199	0.0753169	2.95956e-08	283	0.0221836	0.479286	-0.151712	0.0600868	0.0121243
6330356	CERS5	12	50523893	50523942	rs7294548	1	0.069386	1	1	1	1.6706e-29	3.9921e-35	1	1-2	1	293	0.392487	0.857357	1.04393	0.076136	2.38682e-33	283	0.348195	0.649964	0.70848	0.057826	6.1241e-28
6620360	COX14	12	50513954	50514003	rs7135322	0.99494	0.052049	0.9791	1	1	1.7122e-08	1.7145e-07	1	1-2	1	293	0.0427961	0.728229	0.229771	0.0637014	0.000364441	283	0.0740441	0.522666	0.220157	0.046444	3.39591e-06
7510392	DIP2B	12	51142155	51142204	rs1047912	0.93889	0.036479	0.71967	1	1	6.5912e-08	1.4015e-07	1	1-2	1	293	0.0463038	0.703299	-0.265885	0.0707366	0.000206306	283	0.0669877	0.548301	-0.257516	0.057332	1.0331e-05
3060553	SCN8A;AC068987.1	12	52204793	52204842	rs12369302	1	0.33691	1	1	1	1.2635e-09	9.0395e-14	1	1-2	1	293	0.13745	0.402344	0.290719	0.0426919	5.60122e-11	283	0.0873074	0.345191	0.190366	0.0367175	4.14466e-07
730066	SCN8A;AC068987.1	12	52205131	52205180	rs113368091	0.88144	0.26342	0.89969	1	1	2.3406e-06	1.8267e-08	1	1-2	1	293	0.0595025	0.429354	0.193237	0.0450354	2.42652e-05	283	0.0354566	0.349458	0.116577	0.0362721	0.00146173
2450647	KRT1	12	53068866	53068915	rs2741159	1	0.98049	1	1	1	1.3911e-13	1.776e-33	1	1-2	1	293	0.392426	0.87166	1.01533	0.0740597	2.42177e-33	283	0.159925	0.811861	0.520049	0.0711036	2.71769e-12
2600369	KRT72	12	52979536	52979585	rs1717230	1	0.029795	1	1	1	1.6983e-18	8.1371e-20	1	1-2	1	293	0.2215	3.97501	-3.59306	0.394875	1.47916e-17	283	0.219195	3.11913	-2.78787	0.313888	8.0109e-17
3180521	SPRYD3	12	53458440	53458489	rs14369	1	0.118	1	1	0.99998	2.3039e-05	3.7511e-17	0.99998	1-2	0.99998	293	0.211997	0.656447	0.796931	0.0900685	8.82833e-17	283	0.0376773	0.807042	0.377396	0.11378	0.00103003
3990379	ITGB7	12	53585349	53585398	rs2272300	1	0.17559	1	1	1	6.8942e-10	2.3965e-27	1	1-2	1	293	0.332719	0.852606	1.41205	0.117225	2.20064e-27	283	0.109988	0.589981	0.48537	0.0823654	1.08393e-08
5220026	KRT73	12	53001379	53001428	rs3914907	1	0.99877	1	1	1	3.0141e-06	2.0119e-23	1	1-2	1	293	0.287006	2.25871	2.86595	0.264801	3.64001e-23	283	0.0579361	2.0286	1.0124	0.243536	4.28442e-05
3830471	TESPA1	12	55343658	55343707	rs2252698	1	0.26491	1	1	1	2.0579e-24	1.0166e-44	1	1-2	1	293	0.502019	1.20754	1.96669	0.114825	5.78357e-46	283	0.303715	0.915212	0.98373	0.0888553	6.98387e-24
110326	RP11-644F5.10;RDH5	12	56118384	56118433	rs3138142	1	0.85247	1	1	1	1.2899e-19	2.1353e-31	1	1-2	1	293	0.365134	0.601104	-0.910867	0.0704083	1.50016e-30	283	0.237902	0.56897	-0.636507	0.0679604	2.55091e-18
5270280	PA2G4	12	56506741	56506790	rs35937600	0.39527	0.043841	0.11602	1	0.99876	0.0012367	6.0468e-07	0.99876	1-2	0.99876	293	0.061975	0.707111	-0.378097	0.0862296	1.62408e-05	283	0.0148844	0.547321	0.13954	0.0677211	0.0402697
630110	SUOX	12	56399213	56399262	rs705702	0.99994	0.10943	0.99988	1	1	3.9865e-07	1.6709e-11	1	1-2	1	293	0.110202	0.444889	-0.234102	0.0389951	5.74359e-09	283	0.051607	0.363509	-0.127459	0.0325955	0.000115621
130519	STAT2	12	56735441	56735490	rs1391708	0.85266	0.1046	0.73493	1	0.99999	1.1567e-05	4.903e-09	0.99999	1-2	0.99999	293	0.0816913	0.665887	0.479558	0.0942544	6.50244e-07	283	0.0306269	0.542621	0.235648	0.079087	0.0031384
1510564	RP11-977G19.10;CNPY2	12	56705114	56705163	rs181006907	0.99997	0.01408	0.9996	1	1	1.645e-07	7.6149e-11	1	1-2	1	293	0.100519	0.504016	0.426927	0.0748652	2.89715e-08	283	0.0562647	0.502965	0.311339	0.0760655	5.56917e-05
2140273	PRIM1	12	57132296	57133113	rs11829130	0.57149	0.097072	0.37227	1	1	1.2173e-06	7.5924e-07	1	1-2	1	293	0.0313104	0.636911	-0.37642	0.122737	0.00236634	283	0.0429355	0.681982	-0.482068	0.135774	0.000450608
2630008	COQ10A	12	56664505	56664554	rs1131017	0.9741	0.18505	0.96958	0.99932	1	9.0745e-10	0.00068233	0.99932	1-2	0.99932	293	0.000440359	0.67961	-0.0207414	0.0579286	0.720564	283	0.115636	0.647154	-0.342609	0.0565215	4.32762e-09
2750039	RBMS2	12	56983351	56983400	rs3782235	1	0.30235	1	1	1	4.27e-15	6.4499e-13	1	1-2	1	293	0.122208	0.369441	0.213107	0.0334809	7.57643e-10	283	0.169178	0.340368	0.234369	0.0309834	5.58071e-13
4150475	CNPY2	12	56704272	56704321	rs60913149	0.99991	0.01786	0.99888	1	1	2.8341e-10	4.2822e-06	1	1-2	1	293	0.0270609	0.627374	0.268712	0.0944523	0.00475709	283	0.115937	0.568709	0.529528	0.0872299	4.12047e-09
6510402	SMARCC2	12	56557312	56557361	rs2292237	0.95574	0.39538	0.97507	1	1	6.1999e-08	5.1139e-09	1	1-2	1	293	0.0697016	0.838696	-0.646533	0.138463	4.61968e-06	283	0.0641547	0.622549	-0.456877	0.104096	1.61322e-05
1660397	STAT6	12	57489301	57489350	rs4559	1	1	1	1	1	1.2556e-42	1.2463e-51	1	1-2	1	293	0.552575	0.680749	1.15664	0.0610122	9.48322e-53	283	0.489792	0.621769	0.90463	0.055079	5.87636e-43
2650594	ARHGAP9	12	57867948	57868243	rs2292657	0.91793	0.1157	0.85565	1	1	4.8751e-07	1.0493e-08	1	1-2	1	293	0.0639717	0.803931	-0.298748	0.0669898	1.17402e-05	283	0.0482283	0.599274	-0.194542	0.0515555	0.000196394
2690707	MARS	12	57909759	57910061	rs539244	0.63026	0.11179	0.46602	1	1	2.7914e-06	8.2346e-08	1	1-2	1	293	0.0499219	0.679515	0.302175	0.0772763	0.000114757	283	0.0350917	0.548829	0.201863	0.0631458	0.00154836
5290239	XRCC6BP1	12	58347464	58350510	rs2372309	1	0.15053	1	1	1	7.7113e-24	1.9472e-28	1	1-2	1	293	0.316619	0.663411	-0.672455	0.0579135	7.23881e-26	283	0.278338	0.583279	-0.535798	0.051467	1.11414e-21
5670577	TSPAN31;CDK4	12	58141872	58141921	rs111566142	0.99968	0.57384	0.99988	1	1	4.5299e-06	7.7182e-12	1	1-2	1	293	0.124425	0.595793	-0.644251	0.100185	5.19971e-10	283	0.0377086	0.620059	-0.354	0.10668	0.00102495
870056	METTL21B	12	58176187	58176236	rs10877018	1	0.07679	1	1	1	2.6159e-15	7.5305e-23	1	1-2	1	293	0.257127	0.554344	0.476039	0.0474329	1.50812e-20	283	0.171873	0.58412	0.387039	0.0506811	3.50841e-13
6110392	GNS	12	65107313	65107362	rs2620728	0.65439	0.094757	0.45109	1	1	4.6361e-06	5.9213e-08	1	1-2	1	293	0.0524905	0.83667	-0.287779	0.0716744	7.56739e-05	283	0.0316661	0.562037	-0.150706	0.0497157	0.00266158
780386	DPY19L2	12	63954318	63954367	rs3855610	1	0.33456	1	1	1	1.2516e-22	3.2166e-09	1	1-2	1	293	0.0819604	0.416534	-0.198268	0.0388986	6.22151e-07	283	0.287361	0.413897	-0.422626	0.0397031	1.8727e-22
240162	CAND1	12	67707726	67707775	rs12300420	0.99928	0.092392	0.9983	1	1	3.2041e-07	2.2441e-10	1	1-2	1	293	0.0919927	0.506963	-0.316203	0.0582355	1.1917e-07	283	0.0514222	0.43221	-0.194277	0.0497771	0.00011902
3990131	NUP107	12	69136173	69136222	rs2431655	1	0.50473	1	1	1	5.1532e-15	3.38e-22	1	1-2	1	293	0.251455	0.672171	-0.589506	0.0596238	4.61047e-20	283	0.169432	0.547114	-0.373128	0.0492828	5.34192e-13
110196	TMEM19	12	72097188	72097237	rs10506636	0.92182	0.20342	0.91656	1	1	1.8984e-07	1.4177e-07	1	1-2	1	293	0.0418707	0.428225	0.274539	0.0769866	0.000423508	283	0.0540638	0.336261	0.242633	0.0605444	7.86536e-05
1690056	LYZ	12	69746043	69746946	rs12827594	1	0.52964	1	1	1	1.2606e-27	3.4852e-33	1	1-2	1	293	0.371107	2.56624	2.68181	0.204654	3.76145e-31	283	0.325746	1.9157	1.8215	0.156332	7.36835e-26
240019	TBC1D15	12	72316902	72316951	rs111877451	0.99994	0.024263	0.99945	1	1	3.8377e-08	4.7449e-11	1	1-2	1	293	0.106133	0.725107	0.684788	0.116499	1.13558e-08	283	0.0686724	0.464306	0.328369	0.0721389	7.92368e-06
3370747	YEATS4	12	69784140	69784189	rs11177643	1	0.051925	1	1	1	5.9936e-21	1.1185e-18	1	1-2	1	293	0.201504	0.865705	-0.618101	0.0721285	6.20072e-16	283	0.248076	0.7601	-0.621882	0.0645875	3.78255e-19
4810162	RP11-1143G9.4;LYZ	12	69747547	69747596	rs12827594	1	0.31777	1	1	1	2.9309e-15	7.8444e-18	1	1-2	1	293	0.18803	1.11989	0.733142	0.0893095	7.3179e-15	283	0.167268	1.07757	0.660653	0.0879358	7.74683e-13
6590433	MYRFL	12	70352046	70352095	rs12310136	0.99997	0.03967	0.99982	1	1	2.1726e-07	5.4796e-11	1	1-2	1	293	0.10155	0.397366	0.407007	0.0709678	2.43991e-08	283	0.0528635	0.303325	0.21616	0.054582	9.49432e-05
870468	KCNMB4	12	70824907	70824956	rs2870883	0.84843	0.074923	0.65761	1	1	1.7169e-07	6.2138e-07	1	1-2	1	293	0.0333777	0.515852	0.142971	0.0451025	0.00168746	283	0.0571259	0.46151	0.169859	0.0411666	4.86531e-05
3460167	NAP1L1	12	76440378	76440427	rs7488445	0.70944	0.087289	0.49395	1	1	1.9818e-07	4.1499e-07	1	1-2	1	293	0.0369759	0.753802	-0.233501	0.0698556	0.000938463	283	0.0569563	0.635516	-0.24391	0.0592069	4.99652e-05
5890047	ZDHHC17	12	77247001	77247050	rs10862521	0.38208	0.016903	0.045679	1	0.99804	0.0019584	8.822e-08	0.99804	1-2	0.99804	293	0.0666932	0.632817	-0.247176	0.054204	7.54071e-06	283	0.000413948	0.546388	-0.0160467	0.0470403	0.733263
4290255	-	12	93799385	93799434	rs11106938	0.6302	0.10012	0.43865	1	0.99998	1.5965e-05	4.5778e-08	0.99998	1-2	0.99998	293	0.0556576	0.503766	0.193157	0.0466409	4.52819e-05	283	0.0229663	0.507703	0.123388	0.0480097	0.0106835
60139	RP11-981P6.1	12	89981145	89981194	rs1224257	0.87147	0.081465	0.71672	1	1	3.8201e-07	1.5191e-07	1	1-2	1	293	0.0433549	0.601519	0.219509	0.0604453	0.000332843	283	0.0501215	0.612677	0.242714	0.0630324	0.000145947
7320717	GALNT4;POC1B-GALNT4	12	89915491	89915540	rs3958726	1	0.047712	1	1	1	3.0635e-20	7.2638e-42	1	1-2	1	293	0.474234	0.518281	-0.751271	0.0463714	1.60435e-42	283	0.250271	0.47223	-0.418666	0.0432276	2.49785e-19
1470521	NR2C1	12	95424314	95424363	rs10859834	0.7647	0.10798	0.61642	1	1	1.1835e-06	7.0426e-08	1	1-2	1	293	0.049102	0.644127	0.277501	0.0715872	0.000131068	283	0.0405424	0.514942	0.202374	0.0587299	0.000656271
1580747	SOCS2	12	93964806	93964855	rs11107180	0.81437	0.029832	0.37476	1	0.99988	0.00011732	3.7137e-08	0.99988	1-2	0.99988	293	0.065539	0.420226	0.3265	0.0722716	9.09874e-06	283	0.0106582	0.365927	0.109795	0.0631045	0.0829734
2000195	VEZT	12	95694336	95694385	rs11608868	0.80685	0.24512	0.82423	1	1	2.4205e-07	4.2563e-09	1	1-2	1	293	0.0743247	0.997361	-0.659568	0.136451	2.1725e-06	283	0.0555809	0.767615	-0.439418	0.108055	6.19975e-05
5090050	NDUFA12	12	95397376	95397425	rs10859822	1	0.80151	1	1	1	4.3258e-18	4.4399e-23	1	1-2	1	293	0.257881	0.804797	0.683645	0.0679847	1.29908e-20	283	0.208258	0.572338	0.418245	0.0486484	5.79772e-16
5550475	VEZT	12	95694551	95694600	rs151185804	0.96129	0.25239	0.96633	1	1	8.6727e-08	9.2683e-09	1	1-2	1	293	0.0633439	0.540482	0.404441	0.0911687	1.30017e-05	283	0.0600764	0.476519	0.350118	0.0826143	3.06185e-05
650301	SNRPF	12	96252823	96254963	rs117821803	1	0.096392	1	1	1	5.4619e-27	9.799e-33	1	1-2	1	293	0.36629	0.769308	0.952537	0.073446	1.14874e-30	283	0.318159	0.625972	0.709743	0.0619822	3.5901e-25
6770673	SOCS2	12	93969717	93969766	rs10859581	0.69866	0.059073	0.38547	1	0.99931	0.00068727	6.1248e-09	0.99931	1-2	0.99931	293	0.0831961	1.15715	0.484761	0.094334	5.0788e-07	283	0.00740154	0.783548	0.0946534	0.0653896	0.148863
7050471	CCDC41	12	94702196	94702245	rs113987418	0.99991	0.2226	0.99991	1	1	1.6926e-09	1.2891e-08	1	1-2	1	293	0.0567939	0.462888	0.31212	0.0745637	3.76594e-05	283	0.0857293	0.419199	0.341227	0.0664757	5.32826e-07
70608	MRPL42	12	93894989	93895038	rs981565	1	0.2669	1	1	1	4.1472e-08	4.5776e-12	1	1-2	1	293	0.114637	0.603787	-0.30412	0.0495445	2.72472e-09	283	0.0650834	0.566244	-0.208417	0.0471228	1.39402e-05
7380328	USP44	12	95911955	95912004	rs61940377	0.30058	0.56269	0.52549	1	0.99369	0.0063145	4.8496e-09	0.99369	1-2	0.99369	293	0.105869	0.505498	0.436155	0.0743035	1.18671e-08	283	0.00592133	0.546991	-0.10675	0.0825114	0.196812
6520112	AMDHD1	12	96362185	96362234	rs10859991	1	0.15614	1	1	1	3.1073e-07	2.2327e-14	1	1-2	1	293	0.153114	0.358415	-0.209643	0.0289027	3.69681e-12	283	0.055959	0.341492	-0.115277	0.0282456	5.84277e-05
2260600	CHPT1	12	102117511	102117560	rs2695292	1	0.06317	1	1	1	1.8295e-31	2.2783e-48	1	1-2	1	293	0.530726	1.34191	-2.02163	0.111438	9.96395e-50	283	0.381888	0.951186	-1.0562	0.0801603	3.37855e-31
2630687	CHPT1	12	102114018	102116980	rs2559854	1	0.055982	1	1	1	1.0081e-24	3.4373e-45	1	1-2	1	293	0.503601	1.13243	-1.59914	0.0930704	3.63562e-46	283	0.305254	0.8213	-0.76099	0.068487	5.10524e-24
4540017	GOLGA2P5	12	100558849	100558898	rs11110266	0.99999	0.3839	0.99999	1	1	9.532e-07	4.7273e-13	1	1-2	1	293	0.141726	0.60325	-0.64543	0.0931089	2.67878e-11	283	0.0499212	0.601449	-0.354654	0.0922974	0.000150604
4860468	ARL1	12	101787314	101787363	rs76432489	0.99943	0.37371	0.99967	1	1	3.0926e-09	3.3684e-09	1	1-2	1	293	0.067748	0.565336	0.373628	0.0812477	6.35095e-06	283	0.08261	0.528331	0.37902	0.0753477	8.74749e-07
1990253	TDG	12	104382277	104382326	rs4135060	0.99975	0.075056	0.99927	1	1	6.0972e-09	4.7183e-10	1	1-2	1	293	0.0833552	0.582423	0.400293	0.0778154	4.94774e-07	283	0.0785449	0.55641	0.371083	0.0758221	1.66656e-06
2480326	HSP90B1	12	104341535	104341584	rs1165679	0.99999	0.27888	0.99999	1	1	1.76e-10	9.2571e-12	1	1-2	1	293	0.108914	0.701763	0.501576	0.0841026	7.12904e-09	283	0.102659	0.593918	0.423652	0.0747198	3.54417e-08
4180100	APPL2	12	105567331	105567380	rs1663563	1	0.11131	1	1	1	2.46e-07	1.0931e-17	1	1-2	1	293	0.203595	0.714957	0.507673	0.0588602	4.21351e-16	283	0.0624263	0.652483	0.232811	0.0538231	2.11679e-05
5810743	C12orf75	12	105764647	105764696	rs11538192	1	0.098546	1	1	1	6.1992e-18	4.0658e-18	1	1-2	1	293	0.196551	1.00458	1.22454	0.145133	1.5433e-15	283	0.209944	0.958079	1.19112	0.137842	4.28031e-16
1940253	CRY1	12	107386611	107386660	rs2374662	0.99982	0.022694	0.9983	1	1	2.5067e-06	2.7203e-11	1	1-2	1	293	0.112003	0.839069	-0.429435	0.0708828	4.24422e-09	283	0.0421952	0.662367	-0.201934	0.0573936	0.000506169
2710475	PWP1	12	108105942	108105991	rs7486187	1	0.054973	1	1	1	1.1122e-11	2.3009e-12	1	1-2	1	293	0.115435	0.490805	0.284917	0.0462347	2.38202e-09	283	0.119377	0.463552	0.28012	0.0453864	2.34991e-09
2850059	CRY1	12	107385196	107385245	rs10861691	1	0.025922	1	1	1	1.5299e-13	1.5576e-19	1	1-2	1	293	0.21771	0.853875	-0.652178	0.0724709	3.02341e-17	283	0.148196	0.657092	-0.399663	0.0571601	1.97753e-11
3290379	C12orf23	12	107367578	107367627	rs4964494	0.86141	0.14628	0.80635	1	1	1.5965e-06	2.0177e-08	1	1-2	1	293	0.0589515	0.526435	-0.186391	0.0436552	2.65355e-05	283	0.0389712	0.429942	-0.121303	0.0359347	0.000840214
3830762	TMEM119	12	108983762	108983811	rs73404755	0.63564	0.086552	0.40881	1	0.99999	1.1924e-05	2.3781e-08	0.99999	1-2	0.99999	293	0.0671385	0.719291	0.568481	0.12422	7.01352e-06	283	0.0268029	0.360981	0.178996	0.0643427	0.00576974
4040088	TCP11L2	12	106740376	106740425	rs2264816	1	0.16013	1	1	1	3.1305e-06	3.6094e-20	1	1-2	1	293	0.24364	0.89819	0.76173	0.0786764	2.12217e-19	283	0.0499941	0.800317	0.272012	0.0707358	0.000148893
6370458	TCP11L2	12	106740246	106740295	rs2252929	1	0.34241	1	1	1	7.2084e-08	3.9055e-15	1	1-2	1	293	0.167059	0.703585	0.725575	0.0949746	3.16552e-13	283	0.0665182	0.644865	0.397498	0.088831	1.11233e-05
6620397	ISCU	12	108962663	108962712	rs10778647	0.99994	0.28691	0.99996	1	1	3.3744e-07	3.3513e-12	1	1-2	1	293	0.123837	0.683647	0.56418	0.0879707	5.74607e-10	283	0.0536118	0.516046	0.275801	0.069127	8.44314e-05
780168	ISCU	12	108962726	108962775	rs10778647	1	0.28435	1	1	1	2.8686e-09	1.5968e-15	1	1-2	1	293	0.17225	0.60892	0.609738	0.078355	1.25607e-13	283	0.0881656	0.460051	0.321225	0.0616262	3.615e-07
2230678	ACACB	12	109705959	109706008	rs34266	1	0.71622	1	1	1	4.532e-11	7.2455e-16	1	1-2	1	293	0.170897	0.641173	-0.426655	0.0550894	1.59918e-13	283	0.113024	0.611365	-0.318605	0.0532439	6.62054e-09
3610750	UNG	12	109548497	109548546	rs34262	0.99988	0.28921	0.99991	1	1	6.5113e-10	6.0614e-10	1	1-2	1	293	0.0800776	0.797919	-0.358303	0.0711908	8.47302e-07	283	0.0938079	0.666052	-0.331529	0.0614695	1.46822e-07
4540626	GIT2	12	110397733	110399101	rs11065744	0.22554	0.1489	0.1657	0.9993	1	2.3401e-07	0.00069738	0.9993	1-2	0.9993	293	0.000518123	0.571388	-0.0197088	0.0507441	0.698006	283	0.0768286	0.481963	0.213957	0.044244	2.18673e-06
5390754	KCTD10	12	109886625	109886674	rs6663	1	0.65999	1	1	1	1.0221e-29	7.7737e-45	1	1-2	1	293	0.497967	0.688499	1.24222	0.0731168	1.88839e-45	283	0.360782	0.671018	0.907933	0.0720946	3.8866e-29
5420025	UBE3B	12	109974198	109974247	rs7315991	0.9982	0.22597	0.99826	1	0.99999	6.9484e-06	1.139e-10	0.99999	1-2	0.99999	293	0.100273	0.638324	-0.32695	0.0574113	3.01804e-08	283	0.0327769	0.58172	-0.165961	0.0537813	0.00223224
2070736	TMEM116	12	112369440	112369489	rs12319315	0.99907	0.042008	0.9952	1	1	1.0177e-06	9.6392e-10	1	1-2	1	293	0.0824432	0.657186	0.383723	0.0750431	5.74732e-07	283	0.043024	0.646296	0.268369	0.0755047	0.000444391
2360601	NAA25	12	112465046	112465095	rs60902179	0.99967	0.15823	0.99955	1	1	1.8376e-08	3.2082e-09	1	1-2	1	293	0.0680937	0.664178	0.427875	0.0927905	6.00325e-06	283	0.0691612	0.626993	0.408977	0.0895058	7.33645e-06
3140138	MAPKAPK5-AS1	12	112277629	112277678	rs695872	0.98933	0.033156	0.93372	1	1	7.0191e-08	9.0634e-08	1	1-2	1	293	0.0474809	0.683825	0.281417	0.0738893	0.000170463	283	0.0639509	0.520644	0.252736	0.057682	1.66575e-05
4120333	ERP29	12	112460637	112460686	rs2107205	0.99893	0.014776	0.98449	1	1	3.0036e-07	5.4026e-09	1	1-2	1	293	0.0680217	0.560031	-0.32374	0.0702472	6.074e-06	283	0.0506709	0.455403	-0.227586	0.0587653	0.000133901
7380193	ARPC3;RP11-478C19.2	12	110878193	110883305	rs34903295	0.75231	0.33557	0.82359	1	1	7.9118e-07	7.2033e-08	1	1-2	1	293	0.048795	1.00171	0.431619	0.111713	0.000137757	283	0.043603	0.680377	0.269954	0.075422	0.000405776
770079	ATP2A2	12	110784026	110784075	rs80163177	0.35943	0.26051	0.40103	0.9988	1	1.5744e-07	0.0011961	0.9988	1-2	0.9988	293	0.00196646	0.750904	0.0820446	0.108351	0.449537	283	0.0889071	0.614776	-0.473522	0.0904273	3.21197e-07
1070767	OAS1	12	113357241	113357290	rs4767023	1	0.026502	1	1	1	2.2324e-11	1.1506e-10	1	1-2	1	293	0.091102	0.489479	0.240593	0.0445481	1.38071e-07	283	0.11701	0.403574	0.23011	0.0377092	3.45903e-09
3450180	OAS1	12	113355513	113355562	rs2269899	0.96771	0.021564	0.74749	1	1	4.0165e-08	1.8e-06	1	1-2	1	293	0.0291526	0.607029	-0.16141	0.0546036	0.00337126	283	0.0728837	0.643055	-0.279634	0.059496	4.07876e-06
6400189	RPH3A	12	113335190	113335239	rs12423268	0.35419	0.024037	0.056941	1	0.9984	0.0015955	1.1348e-07	0.9984	1-2	0.9984	293	0.0700008	0.458531	0.301457	0.0644122	4.39977e-06	283	0.00102275	0.543249	0.0418632	0.07805	0.592131
990768	OAS3	12	113410454	113410503	rs7310667	0.99944	0.060383	0.99797	1	1	1.1194e-07	3.0862e-11	1	1-2	1	293	0.109369	0.965237	0.52873	0.0884481	6.60472e-09	283	0.0628561	0.807808	0.328349	0.075633	1.97854e-05
1470592	FBXW8	12	117468838	117468887	rs10735100	1	0.065657	1	1	1	4.2798e-10	4.6522e-11	1	1-2	1	293	0.095031	0.596559	-0.331644	0.0599943	7.20723e-08	283	0.0936311	0.568295	-0.311758	0.0578638	1.51035e-07
2480128	FBXO21	12	117581817	117581866	rs4767502	0.8967	0.051549	0.67206	1	0.99998	1.9759e-05	6.3774e-09	0.99998	1-2	0.99998	293	0.0730224	0.691112	-0.269093	0.0562035	2.68747e-06	283	0.0247196	0.592527	-0.131072	0.0491133	0.00805577
3850273	PEBP1	12	118583140	118583189	rs795473	1	0.7014	1	1	0.99968	0.00032074	3.231e-15	0.99968	1-2	0.99968	293	0.177902	0.682182	-0.454603	0.0572871	4.56367e-14	283	0.0158781	0.541777	-0.0997342	0.04684	0.0341027
4890731	RFC5	12	118469743	118469792	rs75791403	0.99722	0.99854	0.99939	1	1	2.6797e-08	5.2542e-10	1	1-2	1	293	0.0821815	0.591318	0.546256	0.107014	5.99973e-07	283	0.0663859	0.503687	0.414569	0.0927447	1.13574e-05
5050681	TESC	12	117476961	117477010	rs3736417	0.87868	0.36217	0.92315	1	1	3.3151e-07	2.992e-08	1	1-2	1	293	0.0540811	0.827399	-0.283235	0.0694392	5.84722e-05	283	0.0494474	0.757831	-0.247688	0.064784	0.000162219
1260440	PRKAB1	12	120119208	120119257	rs7967558	0.9992	0.089011	0.99804	1	1	3.7487e-09	1.38e-07	1	1-2	1	293	0.0438735	0.673068	-0.228915	0.0626447	0.000305983	283	0.0842209	0.505528	-0.244208	0.0480388	6.77256e-07
6270450	GCN1L1	12	120565138	120565187	rs2422	1	0.33315	1	1	1	6.746e-12	3.8983e-12	1	1-2	1	293	0.111241	0.745993	-0.36265	0.0600899	4.82453e-09	283	0.121894	0.52352	-0.265935	0.04258	1.55645e-09
7570500	COQ5	12	120941351	120941400	rs10849766	1	0.027229	1	1	1	6.9501e-11	9.339e-23	1	1-2	1	293	0.266435	0.572972	0.542151	0.0527349	2.36694e-21	283	0.116308	0.548103	0.31474	0.0517542	3.87895e-09
2060605	P2RX4	12	121671548	121671597	rs112778059	0.97889	0.070759	0.93762	1	1	3.4742e-07	7.8518e-09	1	1-2	1	293	0.06548	0.695805	-0.311703	0.0690294	9.18653e-06	283	0.050091	0.561347	-0.219522	0.0570276	0.000146648
2750612	SPPL3	12	121201307	121201356	rs494632	0.96763	0.024275	0.76871	0.99999	1	2.7606e-08	1.0365e-05	0.99999	1-2	0.99999	293	0.0187355	0.600334	-0.118764	0.0503849	0.0190784	283	0.0779388	0.538786	-0.223403	0.0458394	1.8344e-06
2970338	AC084018.1	12	122233427	122233476	rs11043207	1	0.2179	1	1	1	4.0314e-09	2.5789e-15	1	1-2	1	293	0.166244	0.735499	-0.605055	0.0794319	3.65832e-13	283	0.0846897	0.691529	-0.384121	0.0753327	6.28618e-07
3370086	P2RX7	12	121623389	121623438	rs4077055	1	0.10957	1	1	1	2.4597e-10	4.7973e-12	1	1-2	1	293	0.111882	0.653719	-0.632043	0.104389	4.33145e-09	283	0.0982201	0.662281	-0.581395	0.105092	7.23812e-08
5700717	ORAI1	12	122079547	122079596	rs112111290	0.84432	0.085516	0.67992	1	1	5.391e-08	4.8902e-06	1	1-2	1	293	0.02231	0.622005	0.193639	0.0751444	0.0104621	283	0.0735527	0.48242	0.279617	0.0591999	3.66995e-06
6040307	MORN3	12	122090676	122090991	rs35989686	0.93029	0.093119	0.85055	1	1	3.1581e-06	7.5649e-09	1	1-2	1	293	0.069692	0.423818	0.225145	0.0482212	4.62693e-06	283	0.0355438	0.305679	0.112831	0.0350619	0.00144176
650709	RNF34	12	121861939	121861988	rs56174403	1	0.017145	1	1	1	3.2889e-17	6.1802e-18	1	1-2	1	293	0.192575	0.809432	-1.10428	0.132551	3.19633e-15	283	0.198396	0.570702	-0.805332	0.0965685	3.37933e-15
7650097	OASL	12	121458411	121458460	rs2259693	0.99584	0.18432	0.99507	1	1	9.1596e-10	1.0277e-08	1	1-2	1	293	0.0647377	1.6946	0.673599	0.150087	1.03654e-05	283	0.0972834	1.39823	0.70317	0.12778	8.41239e-08
3840398	RSRC2	12	122989449	122989498	rs7955203	1	0.081865	1	1	1	5.2353e-10	5.4002e-13	1	1-2	1	293	0.128308	0.708505	-0.438677	0.0670275	2.68381e-10	283	0.0949838	0.66132	-0.353631	0.0651179	1.21627e-07
4540139	RSRC2	12	122989630	122989679	rs7955203	1	0.23791	1	1	1	5.3445e-12	3.6525e-16	1	1-2	1	293	0.169583	0.782857	-0.570928	0.0740615	2.02107e-13	283	0.122751	0.511165	-0.315612	0.0503325	1.35239e-09
5220224	B3GNT4;DIABLO;RP11-512M8.5	12	122692768	122692817	rs3964512	0.99966	0.85613	0.99991	1	1	1.1184e-10	8.2424e-08	1	1-2	1	293	0.0499305	0.736669	-0.272054	0.0695671	0.000114597	283	0.111552	0.572245	-0.325819	0.0548532	8.41038e-09
5290598	ABCB9	12	123413653	123413702	rs61955196	0.97607	0.045934	0.89565	1	1	1.5983e-07	6.4525e-07	1	1-2	1	293	0.0320872	0.574474	0.171178	0.055113	0.00208379	283	0.0564612	0.439954	0.175493	0.0427969	5.40006e-05
610735	LRRC43	12	122687867	122687916	rs7962350	0.96635	0.060381	0.88818	1	1	1.1714e-06	1.095e-07	1	1-2	1	293	0.0438092	0.480801	0.282245	0.0772982	0.000309193	283	0.0387583	0.430047	0.237784	0.070642	0.000868844
6900241	ABCB9	12	123413569	123413618	rs61955196	1	0.16826	1	1	0.9999	9.8823e-05	3.0385e-15	0.9999	1-2	0.9999	293	0.174671	0.588638	0.443175	0.0564718	8.1469e-14	283	0.0221414	0.678995	0.166605	0.0660498	0.0122074
7510541	RP11-512M8.5;VPS33A	12	122716899	122716948	rs61954365	0.99814	0.032159	0.98748	1	1	1.8447e-06	1.5373e-09	1	1-2	1	293	0.0811861	0.624207	0.602718	0.118861	7.06452e-07	283	0.0378482	0.558907	0.364296	0.109572	0.00100268
1010397	SBNO1	12	123782538	123782587	rs12368594	0.80849	0.028539	0.35558	1	1	3.1576e-06	1.2057e-07	1	1-2	1	293	0.0468042	0.379215	-0.160012	0.0423306	0.000190231	283	0.0340396	0.299519	-0.108069	0.0343428	0.00182823
2510692	SNRNP35	12	123950324	123950373	rs7297035	1	0.11759	1	1	1	5.9677e-10	6.7917e-21	1	1-2	1	293	0.244521	0.579143	0.581848	0.0599537	1.78792e-19	283	0.102569	0.482962	0.285597	0.0503957	3.59616e-08
3840719	SNRNP35	12	123950798	123950847	rs71456799	1	0.077558	1	1	1	1.6502e-26	1.7542e-29	1	1-2	1	293	0.330895	0.719204	0.856156	0.0713688	3.28261e-27	283	0.313136	0.598904	0.678394	0.0599373	1.01473e-24
4830682	CCDC92	12	124421067	124421116	rs3768	0.98249	0.19681	0.98061	1	1	1.8957e-06	4.9045e-10	1	1-2	1	293	0.0914889	0.726778	0.443227	0.0818768	1.29521e-07	283	0.0414901	0.553043	0.221155	0.0634118	0.000565454
5260541	RP11-282O18.3;CDK2AP1	12	123745687	123745736	rs2510885	1	0.023971	1	1	1	5.0439e-11	2.0968e-14	1	1-2	1	293	0.14832	1.00225	-0.812695	0.114162	8.53376e-12	283	0.110246	0.710096	-0.481087	0.0815312	1.03947e-08
5960672	DDX55;EIF2B1	12	124105260	124105309	rs12809853	1	0.075485	1	1	1	2.843e-14	3.1679e-21	1	1-2	1	293	0.244761	0.770756	0.752569	0.0774945	1.70628e-19	283	0.162825	0.631999	0.473687	0.0640746	1.65751e-12
6100681	SNRNP35	12	123950683	123950732	rs112184752	0.99998	0.063513	0.99991	1	1	1.9062e-06	7.8721e-12	1	1-2	1	293	0.118472	0.563099	0.351922	0.0562744	1.42653e-09	283	0.0427664	0.501318	0.17905	0.0505335	0.000462739
6520682	EIF2B1	12	124105960	124106009	rs7313207	1	0.11974	1	1	1	3.2221e-16	3.1393e-16	1	1-2	1	293	0.168164	0.571919	0.441349	0.0575424	2.60148e-13	283	0.183358	0.540836	0.435566	0.0548362	4.78023e-14
3830674	LINC00944	12	127232636	127256636	rs12425458	1	0.36297	1	1	1	3.5223e-15	1.0555e-13	1	1-2	1	293	0.134985	0.4808	0.428912	0.063649	8.55874e-11	283	0.173114	0.427525	0.472139	0.0615564	2.83183e-13
7400343	STX2	12	131274330	131274379	rs1609985	1	0.12189	1	1	1	3.0288e-56	9.8252e-68	1	1-2	1	293	0.672009	1.30736	-2.59454	0.106257	2.05633e-72	283	0.604285	0.965973	-1.67257	0.0807423	1.65106e-58
1070692	DDX51	12	132623523	132623572	rs112992856	0.99618	0.059067	0.98602	1	0.9956	0.0043954	7.0359e-11	0.9956	1-2	0.9956	293	0.127684	0.605759	-0.573975	0.0879457	2.98529e-10	283	0.00162254	0.681878	-0.0690539	0.102184	0.499738
1740373	ULK1	12	132407552	132407601	rs11246752	0.70203	0.066315	0.41708	1	0.99999	9.1055e-06	1.6453e-08	0.99999	1-2	0.99999	293	0.0649525	0.732497	0.298927	0.0664871	1.00096e-05	283	0.0287802	0.609505	0.162576	0.0563398	0.0042091
3850398	STX2	12	131280544	131280593	rs1609985	1	0.079437	1	1	1	3.859e-07	2.7372e-19	1	1-2	1	293	0.225391	0.555142	-0.415183	0.0451197	7.07489e-18	283	0.0601497	0.534321	-0.189399	0.044662	3.0268e-05
5910619	STX2	12	131274515	131274564	rs1609985	1	0.11897	1	1	1	6.2936e-55	1.8552e-68	1	1-2	1	293	0.678908	1.21781	-2.45517	0.0989791	9.28069e-74	283	0.595311	0.912251	-1.5503	0.0762518	3.88488e-57
6770091	FBRSL1	12	133088447	133088496	rs140948643	1	0.32339	1	1	1	1.6608e-32	7.5634e-32	1	1-2	1	293	0.357507	0.953977	1.00922	0.0793105	8.61413e-30	283	0.382985	0.767493	0.849857	0.0643502	2.62884e-31
6280435	ZNF605	12	133498442	133498491	rs10870531	0.62822	0.13975	0.51959	1	1	1.3462e-06	5.9705e-08	1	1-2	1	293	0.0516329	0.532269	0.191538	0.048121	8.69615e-05	283	0.0407703	0.413032	0.130106	0.0376474	0.000633172
830168	CHFR	12	133417161	133417210	rs111396406	1	0.044336	1	1	1	4.6263e-12	2.0471e-10	1	1-2	1	293	0.0869726	0.65554	0.36403	0.0691419	2.72866e-07	283	0.127672	0.495996	0.336915	0.0525363	6.02226e-10
870736	FBRSL1	12	133161443	133161492	rs11146932	0.90866	0.085351	0.79544	1	0.99999	1.2466e-05	7.8629e-09	0.99999	1-2	0.99999	293	0.0700043	0.609185	0.271505	0.0580109	4.39728e-06	283	0.0262075	0.58147	0.15691	0.0570581	0.00634614
2260563	GJB6	13	20796173	20796222	rs9552196	0.98626	0.097322	0.9697	1	0.9999	9.883e-05	1.3116e-10	0.9999	1-2	0.9999	293	0.110087	0.665281	0.396689	0.0661164	5.85522e-09	283	0.0208418	0.753361	0.187357	0.0766082	0.0150729
2350187	FEM1AP4	13	19240340	19240389	rs113144661	0.58998	0.17691	0.53829	1	1	1.7912e-07	2.8161e-06	1	1-2	1	293	0.0238088	0.368478	0.143436	0.0538409	0.00815032	283	0.0621871	0.278749	0.181433	0.0420311	2.19789e-05
3610537	IFT88	13	21219096	21228062	rs4770067	0.9973	0.053007	0.98897	1	0.99999	6.0176e-06	3.3603e-10	0.99999	1-2	0.99999	293	0.0929929	0.4602	0.227956	0.0417335	1.01001e-07	283	0.0334706	0.443736	0.127748	0.0409523	0.00200026
6770379	ZMYM5	13	20426166	20426215	rs17085415	0.99875	0.0076852	0.9656	1	1	8.9002e-09	3.3494e-08	1	1-2	1	293	0.0555013	0.538118	-0.426304	0.103091	4.64438e-05	283	0.082448	0.441779	-0.420178	0.083619	8.97537e-07
1780050	ZDHHC20	13	21950642	21950691	rs9578385	0.5566	0.061545	0.26134	1	0.99943	0.00056875	1.0919e-08	0.99943	1-2	0.99943	293	0.0814311	0.439691	0.244218	0.0480831	6.78607e-07	283	0.00722855	0.485649	0.0774414	0.0541401	0.153717
3450192	LATS2	13	21548914	21548963	rs7325126	0.78702	0.22733	0.79369	1	0.99992	8.1981e-05	1.793e-09	0.99992	1-2	0.99992	293	0.0891577	0.481084	0.277853	0.0520609	1.90332e-07	283	0.0182605	0.436568	0.110767	0.0484505	0.0229877
270619	GTF3A	13	28009668	28009717	rs7988412	1	0.31393	1	1	1	2.4835e-13	3.086e-16	1	1-2	1	293	0.16934	0.66407	-0.486604	0.0631773	2.11041e-13	283	0.141761	0.497821	-0.332476	0.0488014	5.81442e-11
3400523	LNX2	13	28120393	28120442	rs1049302	0.73921	0.046993	0.37888	1	0.99981	0.00019311	8.586e-09	0.99981	1-2	0.99981	293	0.077867	0.531406	0.247509	0.0499304	1.21714e-06	283	0.0121777	0.44652	0.0804919	0.043247	0.0637581
6370484	POLR1D	13	28197480	28197529	rs7317084	1	0.26031	1	1	1	9.2688e-17	9.373e-21	1	1-2	1	293	0.231428	0.666774	0.763335	0.0815462	2.23742e-18	283	0.192	0.53059	0.541428	0.0662587	1.04859e-14
6560181	MTIF3	13	28011393	28014157	rs1218822	0.94798	0.13689	0.91952	1	1	1.8955e-07	7.0424e-09	1	1-2	1	293	0.0662386	0.647384	0.282114	0.0620927	8.11978e-06	283	0.0548213	0.576288	0.227028	0.0562352	6.98431e-05
6770400	WASF3	13	27132366	27132415	rs508586	0.76262	0.11159	0.62146	0.99982	1	1.8353e-08	0.00018381	0.99982	1-2	0.99982	293	0.00500814	0.40995	0.0559134	0.0461999	0.227165	283	0.0928993	0.393629	0.249176	0.0464489	1.69791e-07
1440452	RP11-298P3.4;N4BP2L2	13	33007008	33007057	rs2010997	1	0.95076	1	1	1	5.7329e-17	2.3004e-19	1	1-2	1	293	0.212131	0.793079	0.614133	0.069381	8.61042e-17	283	0.194485	0.61806	0.445331	0.0540659	6.76004e-15
20241	SLC7A1	13	30083629	30083678	rs508087	0.99965	0.19418	0.99961	1	1	2.4575e-07	2.0722e-11	1	1-2	1	293	0.1124	0.728931	0.685198	0.112875	3.97075e-09	283	0.0552722	0.709606	0.454364	0.11206	6.50737e-05
2710717	EEF1DP3	13	32527147	32527196	rs622444	0.83974	0.026894	0.39225	1	1	4.1073e-06	2.064e-07	1	1-2	1	293	0.0411588	0.623582	0.181385	0.0513211	0.000475401	283	0.0312059	0.606058	0.153721	0.0510949	0.00286296
4230097	HMGB1	13	31033004	31033053	rs1045411	0.99986	0.21197	0.99986	1	1	3.145e-08	1.4351e-11	1	1-2	1	293	0.109419	0.717447	-0.374113	0.0625672	6.5499e-09	283	0.0683015	0.565511	-0.226984	0.0500108	8.40036e-06
4640673	B3GALTL	13	31905395	31905444	rs13080	1	0.162	1	1	1	9.7599e-36	5.4443e-35	1	1-2	1	293	0.390036	0.799527	-1.10899	0.0812984	4.30038e-33	283	0.416589	0.629303	-0.926875	0.0654337	9.65248e-35
6040192	N4BP2L2	13	33091350	33091399	rs9591143	1	0.029551	1	1	1	5.3901e-15	1.1685e-26	1	1-2	1	293	0.307493	0.609513	0.604837	0.0532092	5.05999e-25	283	0.172436	0.502739	0.335326	0.0438229	3.18367e-13
7200097	N4BP2L2	13	33012827	33016526	rs2010997	1	0.091734	1	1	1	7.0249e-13	5.0429e-14	1	1-2	1	293	0.138767	0.671839	0.402457	0.0587746	4.46421e-11	283	0.136144	0.622709	0.362501	0.0544725	1.48244e-10
990020	N4BP2L2	13	33091253	33091302	rs7994229	1	0.046595	1	1	1	3.4105e-53	2.1123e-57	1	1-2	1	293	0.593763	0.885642	1.59451	0.0773147	7.23007e-59	283	0.578772	0.687672	1.17785	0.0599432	1.0952e-54
5700424	SUPT20H	13	37591484	37593510	rs7992157	0.97735	0.047648	0.904	1	1	5.4362e-07	3.4205e-08	1	1-2	1	293	0.0533751	0.653354	-0.280409	0.0692253	6.55635e-05	283	0.0456511	0.587539	-0.229521	0.0626034	0.000294234
870167	PDS5B	13	33351840	33351889	rs9595949	1	0.026661	1	1	1	6.2398e-14	9.5308e-15	1	1-2	1	293	0.148387	0.679131	-0.406707	0.0571161	8.43411e-12	283	0.151195	0.557639	-0.335403	0.0474076	1.1932e-11
160242	RGCC	13	42044702	42044751	rs78102264	1	0.30361	1	1	1	1.0471e-14	5.6322e-15	1	1-2	1	293	0.153749	1.67877	2.18835	0.300964	3.3078e-12	283	0.165337	0.991211	1.34522	0.180307	1.07866e-12
2140706	NAA16	13	41950722	41950771	rs9562293	1	0.037211	1	1	1	1.2905e-09	1.0205e-14	1	1-2	1	293	0.158973	0.698695	-0.776853	0.104746	1.32214e-12	283	0.0915634	0.653301	-0.54401	0.102221	2.10207e-07
3780279	NAA16	13	41932445	41932494	rs8000000	0.89922	0.31638	0.9282	1	0.99994	5.9345e-05	8.4732e-10	0.99994	1-2	0.99994	293	0.101314	0.669819	0.662174	0.11561	2.53782e-08	283	0.0223686	0.622886	0.277116	0.109289	0.0117668
5700592	WBP4	13	41657749	41657798	rs9532709	0.93862	0.096737	0.87139	1	1	3.5054e-06	5.4456e-09	1	1-2	1	293	0.0711371	0.7155	-0.302974	0.0641781	3.6556e-06	283	0.0348993	0.624621	-0.183553	0.0575819	0.00159612
5860369	VWA8	13	42141171	42141220	rs2104655	0.62745	0.07323	0.36097	1	0.99999	9.0265e-06	4.7353e-08	0.99999	1-2	0.99999	293	0.0570433	0.580198	-0.281272	0.0670383	3.61663e-05	283	0.0276373	0.50339	-0.167347	0.0592148	0.00504996
6510475	MTRF1	13	41791303	41791352	rs9532781	0.99999	0.14118	0.99998	1	1	1.4828e-10	2.8719e-09	1	1-2	1	293	0.069334	0.676163	-0.294309	0.0632093	4.90492e-06	283	0.104376	0.635403	-0.341052	0.0595978	2.68713e-08
7150091	NAA16	13	41932665	41932714	rs8000000	0.57336	0.15922	0.49495	1	0.99991	8.9288e-05	9.8777e-09	0.99991	1-2	0.99991	293	0.0830396	0.84469	0.748426	0.145792	5.21104e-07	283	0.0177698	0.66718	0.263936	0.117061	0.0249224
1450333	AKAP11	13	42897015	42897064	rs9590683	1	0.089236	1	1	0.99986	0.00014175	1.0392e-22	0.99986	1-2	0.99986	293	0.276655	0.686474	0.604791	0.0573275	3.01753e-22	283	0.0254105	0.557341	0.126044	0.0465665	0.00721032
2190707	-	13	43683232	43683281	rs9594865	1	0.23911	1	1	1	2.4782e-34	3.4142e-51	1	1-2	1	293	0.555364	0.723482	-1.22811	0.0644174	3.80873e-53	283	0.413317	0.711726	-0.895877	0.063673	2.12618e-34
4570717	AKAP11	13	42884311	42884360	rs7995240	0.98122	0.29308	0.98594	1	0.99947	0.00052724	8.8851e-11	0.99947	1-2	0.99947	293	0.111661	0.581597	-0.295204	0.0488106	4.49548e-09	283	0.00927615	0.46606	-0.064379	0.0396902	0.105917
5700725	EPSTI1	13	43462294	43462343	rs3825511	1	0.52141	1	1	1	2.2529e-18	4.6375e-20	1	1-2	1	293	0.222951	1.20087	1.14431	0.125232	1.12384e-17	283	0.215606	0.919943	0.843888	0.0960214	1.53816e-16
5720731	AKAP11	13	42884453	42884502	rs875008	1	0.13609	1	1	1	1.9802e-07	3.809e-13	1	1-2	1	293	0.134654	0.631475	0.355146	0.0527771	9.05835e-11	283	0.0578018	0.520681	0.180996	0.0435928	4.37569e-05
6420398	AKAP11	13	42896724	42896773	rs9594726	1	0.1572	1	1	0.99999	8.5198e-06	1.7318e-15	0.99999	1-2	0.99999	293	0.177729	0.657133	0.438882	0.0553388	4.70781e-14	283	0.0393035	0.625347	0.1787	0.0527046	0.000797422
1850324	TPT1-AS1	13	45965524	45965573	rs9534108	0.85708	0.10337	0.73953	1	0.99999	1.4417e-05	1.747e-08	0.99999	1-2	0.99999	293	0.062686	0.557867	0.20993	0.0475866	1.4469e-05	283	0.0243141	0.583724	0.134758	0.0509247	0.00859826
2360594	TPT1	13	45914854	45914903	rs9533915	0.31581	0.020474	0.041488	1	0.99665	0.0033523	1.889e-07	0.99665	1-2	0.99665	293	0.0717229	1.36807	0.842569	0.177692	3.32242e-06	283	0.00306227	0.951845	-0.11594	0.124794	0.353658
2680471	ESD	13	47354118	47354167	rs4942575	0.99789	0.11087	0.99586	1	0.99999	7.135e-06	8.0935e-11	0.99999	1-2	0.99999	293	0.104178	0.634535	-0.307013	0.0527754	1.5741e-08	283	0.0341118	0.587325	-0.158035	0.0501663	0.00180751
1400035	RCBTB2	13	49063443	49063492	rs2252544	0.66553	0.024423	0.18205	1	0.99999	1.3828e-05	8.7062e-08	0.99999	1-2	0.99999	293	0.052178	0.889833	-0.332318	0.0830284	7.96068e-05	283	0.0247913	0.686753	-0.173907	0.0650673	0.00796358
1510196	PHF11	13	50102952	50103001	rs6561536	1	0.16492	1	1	1	6.3679e-17	5.0766e-16	1	1-2	1	293	0.165736	0.620256	-0.420939	0.0553625	4.00306e-13	283	0.194093	0.492773	-0.37202	0.0452221	7.24532e-15
1710132	MED4	13	48650432	48650481	rs9534884	1	0.020303	1	1	1	4.818e-45	1.9206e-58	1	1-2	1	293	0.617693	0.826661	2.99412	0.138084	1.03362e-62	283	0.521156	0.784936	2.29893	0.131457	7.66572e-47
5390646	SETDB2	13	50065906	50065955	rs2407616	0.69565	0.045707	0.32362	1	0.99987	0.00013266	1.3317e-08	0.99987	1-2	0.99987	293	0.0727134	0.632975	0.249995	0.0523341	2.82652e-06	283	0.0141782	0.551606	0.0939925	0.0467552	0.0453535
6100521	PHF11	13	50102892	50102941	rs7319587	0.53152	0.18919	0.49573	1	0.99998	2.4078e-05	1.0369e-08	0.99998	1-2	0.99998	293	0.070619	0.608955	0.237868	0.0505854	3.97792e-06	283	0.023789	0.504327	0.112206	0.0428793	0.00935644
1660195	DHRS12	13	52345134	52345183	rs12427748	0.96699	0.031831	0.81029	1	0.99995	4.6525e-05	9.5968e-09	0.99995	1-2	0.99995	293	0.0718856	0.526216	0.266854	0.0562092	3.23541e-06	283	0.0186108	0.562222	0.134882	0.0584303	0.0217016
1820341	INTS6	13	51939597	51939646	rs9535673	0.99894	0.43962	0.99947	1	1	1.5487e-10	1.392e-07	1	1-2	1	293	0.0479694	0.72157	0.297629	0.0777271	0.000157485	283	0.11286	0.576542	0.372232	0.0622569	6.80049e-09
240647	GUCY1B2	13	51568844	51568893	rs1475447	1	0.99999	1	1	0.99999	1.2644e-05	4.0727e-16	0.99999	1-2	0.99999	293	0.188594	0.659122	0.631987	0.076845	6.60413e-15	283	0.0368762	0.412629	0.161015	0.0490886	0.00116857
5080348	WDFY2	13	52330579	52332357	rs9563069	0.9918	0.7429	0.99758	1	1	4.3349e-08	5.3765e-10	1	1-2	1	293	0.0840001	0.701861	-0.354621	0.0686477	4.45019e-07	283	0.0651903	0.562484	-0.246535	0.0556923	1.37077e-05
5490053	DLEU1	13	50678974	50679023	rs7331247	0.9993	0.072809	0.99791	1	1	2.2971e-06	2.2071e-10	1	1-2	1	293	0.0936004	0.478885	-0.346019	0.0631211	9.13407e-08	283	0.0373189	0.317928	-0.148012	0.0448456	0.00108984
1050672	CKAP2	13	53049828	53049877	rs9536163	0.86292	0.021434	0.38197	1	0.99713	0.0028685	1.1034e-08	0.99713	1-2	0.99713	293	0.083561	0.533113	-0.236964	0.046003	4.78317e-07	283	3.10019e-05	0.506049	-0.00409415	0.0438642	0.925702
1190504	NEK3	13	52707032	52707081	rs9536202	0.94874	0.037041	0.75846	1	0.99991	8.8617e-05	4.6078e-09	0.99991	1-2	0.99991	293	0.0791387	0.630214	-0.267252	0.0534413	9.88281e-07	283	0.0165925	0.589502	-0.110035	0.0505347	0.0302813
4210358	ALG11	13	52598751	52598800	rs9535809	0.25854	0.25665	0.29073	1	0.99289	0.0071093	3.8623e-08	0.99289	1-2	0.99289	293	0.0891547	0.559407	-0.552049	0.103438	1.90426e-07	283	0.000328904	0.596324	0.034244	0.112622	0.761307
7040711	CKAP2	13	53050404	53050453	rs7400602	0.99921	0.051386	0.99667	1	0.99996	3.8632e-05	4.8018e-11	0.99996	1-2	0.99996	293	0.112269	0.683622	0.353569	0.0582825	4.05885e-09	283	0.0255198	0.694839	0.163041	0.0601023	0.00708513
7510259	ATP7B	13	52507060	52507109	rs12874760	0.9264	0.17636	0.91045	1	1	1.2209e-06	2.0865e-08	1	1-2	1	293	0.057977	0.396673	0.143554	0.0339213	3.10821e-05	283	0.0404038	0.324813	0.0964713	0.0280465	0.00067072
2230026	KLF5	13	73651481	73651530	rs7328913	0.9409	0.15082	0.91664	1	0.99999	1.3877e-05	2.3362e-09	0.99999	1-2	0.99999	293	0.0793649	0.520837	0.245206	0.048957	9.52304e-07	283	0.0263487	0.518721	0.139861	0.0507185	0.00620442
3830497	KLF12	13	74387176	74387225	rs12874195	0.60708	0.83118	0.85468	1	0.99997	3.0186e-05	1.1689e-09	0.99997	1-2	0.99997	293	0.0928058	0.705356	0.4404	0.0807167	1.04176e-07	283	0.0263155	0.597218	0.185557	0.0673331	0.00623742
4260484	COMMD6	13	76104393	76111927	rs1050235	1	0.12549	1	1	1	1.1943e-19	2.4458e-15	1	1-2	1	293	0.159405	0.65399	-0.520598	0.0700807	1.22534e-12	283	0.235602	0.448835	-0.453187	0.0486962	3.91442e-18
7160180	RP11-29G8.3;UCHL3	13	76143596	76169052	rs9544073	0.91898	0.058449	0.75223	1	0.99997	2.8529e-05	5.7238e-09	0.99997	1-2	0.99997	293	0.0739197	0.491325	0.20246	0.0420085	2.32111e-06	283	0.0219652	0.487248	0.106625	0.0424438	0.0125608
7650669	TBC1D4	13	75859349	75859398	rs4883994	1	0.081111	1	1	1	9.4684e-09	4.0792e-14	1	1-2	1	293	0.149895	0.922129	0.548496	0.0765718	6.4851e-12	283	0.0796509	0.717908	0.298877	0.0606067	1.39871e-06
1470497	FBXL3	13	77579943	77579993	rs640618	0.99947	0.15735	0.99927	1	1	6.7798e-08	7.3443e-11	1	1-2	1	293	0.098938	0.78162	0.423324	0.0748898	3.76835e-08	283	0.0627886	0.624912	0.262754	0.0605584	1.99966e-05
2320768	FBXL3	13	77579718	77579767	rs9573972	0.85739	0.041484	0.5332	1	0.99994	6.443e-05	7.5596e-09	0.99994	1-2	0.99994	293	0.0850533	0.559913	-0.523645	0.10068	3.74248e-07	283	0.0201016	0.429797	-0.188311	0.0784329	0.0170038
3190689	RBM26	13	79896551	79908481	rs9530978	0.67512	0.040797	0.27968	0.99999	1	2.4523e-07	1.3913e-05	0.99999	1-2	0.99999	293	0.0146428	0.785747	-0.134703	0.0647763	0.0384455	283	0.0598882	0.570882	-0.2023	0.0478147	3.15369e-05
2450201	ABCC4	13	95672560	95672609	rs9516518	0.63603	0.033277	0.2103	1	1	3.1047e-07	3.8651e-06	1	1-2	1	293	0.0224822	0.632209	0.246435	0.0952574	0.0101656	283	0.0602073	0.550653	0.36133	0.0851613	2.99953e-05
3180563	GPR180	13	95281050	95281099	rs9556405	0.99995	0.14026	0.99992	1	1	8.9923e-07	2.1446e-12	1	1-2	1	293	0.127743	0.557618	-0.316936	0.0485489	2.95561e-10	283	0.0493135	0.532331	-0.181314	0.0474914	0.000165663
6110181	ABCC4	13	95672369	95672418	rs2487566	0.98925	0.97859	0.99758	1	0.99999	5.5991e-06	1.1169e-10	0.99999	1-2	0.99999	293	0.100183	0.577062	-0.279476	0.0490997	3.06357e-08	283	0.0345631	0.429343	-0.116607	0.0367643	0.00168314
2070044	CLYBL	13	100544702	100544751	rs2281756	1	0.53705	1	1	1	8.2917e-10	1.609e-14	1	1-2	1	293	0.156898	0.838136	0.558969	0.0759578	1.90423e-12	283	0.0969679	0.665915	0.336683	0.0612923	8.84922e-08
4120224	GPR18	13	99907369	99907418	rs1977253	1	0.035244	1	1	1	4.0217e-19	7.5719e-26	1	1-2	1	293	0.295121	0.922085	1.1246	0.101884	6.7896e-24	283	0.224807	0.714762	0.73307	0.0812067	2.87213e-17
4490520	GPR183	13	99947378	99947427	rs4001054	0.7276	0.022803	0.2181	0.99968	1	6.487e-08	0.00032162	0.99968	1-2	0.99968	293	0.00256114	1.27687	-0.0962594	0.111358	0.388074	283	0.0825683	0.92574	-0.407914	0.081114	8.80568e-07
4610273	CLYBL	13	100543600	100543649	rs9513679	0.77453	0.08954	0.58483	1	1	6.606e-07	3.0475e-08	1	1-2	1	293	0.0564098	0.641342	0.22709	0.054446	4.00811e-05	283	0.0462083	0.621357	0.198971	0.0539267	0.000269606
5870632	TM9SF2	13	100214991	100215040	rs2038693	0.73191	0.032479	0.28881	1	1	2.3133e-07	2.2044e-06	1	1-2	1	293	0.0261876	0.550911	-0.133774	0.0478204	0.00549481	283	0.0580223	0.455033	-0.16672	0.0400734	4.22686e-05
6580521	UBAC2	13	100038523	100038572	rs9517697	1	0.055485	1	1	1	3.019e-11	6.9268e-13	1	1-2	1	293	0.122875	0.528185	-0.291254	0.0456169	6.76632e-10	283	0.111788	0.501129	-0.258445	0.0434585	8.09321e-09
1090367	BIVM	13	103493552	103493601	rs9300762	0.77197	0.051119	0.44214	1	0.99998	1.8492e-05	1.5833e-08	0.99998	1-2	0.99998	293	0.0682179	0.814604	0.432629	0.0937296	5.88299e-06	283	0.0243226	0.745009	0.234521	0.0886088	0.00858647
1850068	TEX30	13	103418833	103418882	rs113040624	0.93077	0.036799	0.69379	1	0.99999	5.7279e-06	1.6464e-08	0.99999	1-2	0.99999	293	0.0647629	0.564529	0.373552	0.0832152	1.0323e-05	283	0.030385	0.528506	0.233627	0.0787299	0.00326126
2850382	TMTC4	13	101256497	101256546	rs9518128	1	0.48621	1	1	1	4.6968e-10	7.8641e-18	1	1-2	1	293	0.198463	0.556529	-0.394944	0.0465276	1.08605e-15	283	0.0990758	0.378512	-0.180198	0.0324159	6.30857e-08
4050451	TPP2	13	103330858	103330907	rs9582607	1	0.19529	1	1	1	1.4232e-26	5.9466e-35	1	1-2	1	293	0.392228	1.06892	-1.20326	0.0878037	2.53999e-33	283	0.315499	0.839522	-0.802899	0.0705498	6.22987e-25
4730309	PCCA	13	101182370	101182419	rs9518084	0.78716	0.059356	0.50133	1	1	3.7333e-07	2.5367e-07	1	1-2	1	293	0.0398129	0.507848	-0.177511	0.0511027	0.000591582	283	0.0508178	0.476568	-0.18633	0.0480393	0.000130851
4760377	GGACT	13	101183951	101184000	rs9554696	0.83987	0.10854	0.72277	1	0.99999	1.2325e-05	4.4355e-09	0.99999	1-2	0.99999	293	0.0848733	0.588584	0.615129	0.118406	3.85494e-07	283	0.0291729	0.448261	0.274163	0.094349	0.00395409
7200279	TPP2	13	103331191	103331240	rs9300750	1	0.074822	1	1	1	5.9223e-26	6.8519e-34	1	1-2	1	293	0.382312	0.921678	-1.00284	0.0747238	2.70993e-32	283	0.309031	0.740724	-0.693833	0.0618913	2.35918e-24
1010082	ANKRD10	13	111546687	111546736	rs61336171	1	0.11501	1	1	1	1.3135e-16	1.1091e-21	1	1-2	1	293	0.242294	0.942717	0.756738	0.0784474	2.75622e-19	283	0.189476	0.649174	0.44269	0.0546201	1.63571e-14
160403	CARS2	13	111293931	111294686	rs7330080	1	0.071735	1	1	1	4.2931e-09	2.1554e-15	1	1-2	1	293	0.167286	0.598956	-0.438165	0.0573073	3.04079e-13	283	0.0845014	0.603609	-0.300652	0.0590347	6.47728e-07
1710692	MYO16	13	109860083	109860132	rs9514837	1	0.33061	1	1	0.99999	5.2639e-06	9.3007e-19	0.99999	1-2	0.99999	293	0.225774	0.478998	0.45556	0.0494534	6.57791e-18	283	0.0452203	0.315175	0.120266	0.0329667	0.000314809
4060327	AL139385.1;CARKD	13	111291953	111292002	rs330551	1	0.23596	1	1	1	1.4522e-17	2.3482e-20	1	1-2	1	293	0.224171	0.69195	-0.73183	0.07981	8.91913e-18	283	0.20177	0.608092	-0.604619	0.0717406	1.85316e-15
4540689	ANKRD10	13	111531413	111531462	rs2893380	0.72933	0.11057	0.57705	1	1	5.2972e-07	2.1959e-07	1	1-2	1	293	0.0400848	0.664404	0.2823	0.0809823	0.000566014	283	0.0470754	0.690471	0.311581	0.0836276	0.00023532
4900435	TNFSF13B	13	108922715	108922764	rs9520836	1	0.17302	1	1	0.99965	0.00034728	5.2283e-16	0.99965	1-2	0.99965	293	0.193324	1.07221	0.938469	0.112378	2.78772e-15	283	0.0183114	0.821693	0.199426	0.0871072	0.022796
510554	ARHGEF7	13	111957870	111957919	rs2296353	1	0.88018	1	1	1	2.4421e-21	3.002e-13	1	1-2	1	293	0.136497	0.856994	0.534962	0.0788765	6.60015e-11	283	0.264736	0.541313	0.516734	0.0513724	1.57376e-20
6840020	TNFSF13B	13	108955822	108955871	rs117511770	1	0.31238	1	1	0.99999	6.876e-06	1.107e-14	0.99999	1-2	0.99999	293	0.186119	1.24719	2.03821	0.249855	1.03539e-14	283	0.0486976	0.874009	0.683749	0.180281	0.00018246
6900674	ANKRD10	13	111531278	111531327	rs56050731	0.99976	0.25343	0.9998	1	1	1.9341e-07	9.643e-11	1	1-2	1	293	0.0947186	0.572115	0.293082	0.053115	7.59006e-08	283	0.0536638	0.620024	0.234699	0.0587949	8.37452e-05
1410020	TMCO3	13	114203958	114204007	rs2490961	0.75449	0.014922	0.17356	1	0.99997	2.8425e-05	8.6252e-08	0.99997	1-2	0.99997	293	0.0558055	0.473755	0.31063	0.0749013	4.42086e-05	283	0.0193342	0.410753	0.151891	0.0645323	0.0192752
3830730	TUBGCP3	13	113153477	113158372	rs9549532	0.99997	0.95848	0.99999	1	1	4.4758e-08	1.0391e-12	1	1-2	1	293	0.127614	0.513927	-0.36697	0.0562457	3.0211e-10	283	0.0660755	0.392112	-0.19989	0.0448306	1.19258e-05
2070026	UPF3A	13	115070809	115070858	rs7332374	1	0.19805	1	1	1	2.2938e-09	9.1041e-18	1	1-2	1	293	0.206505	0.729999	0.684606	0.0786687	2.45666e-16	283	0.0939708	0.644177	0.379701	0.0703337	1.43044e-07
3170561	CDC16	13	115037954	115038085	rs7336692	1	0.054053	1	1	1	7.0871e-49	1.9533e-58	1	1-2	1	293	0.604684	0.96945	2.06239	0.0977534	1.35945e-60	283	0.543675	0.755283	1.42336	0.0777909	8.63601e-50
4280632	GAS6	13	114523703	114523752	rs6602890	0.99999	0.14687	0.99999	1	1	2.5782e-07	3.0734e-13	1	1-2	1	293	0.140878	0.751235	-0.445279	0.0644602	3.10156e-11	283	0.0591378	0.511619	-0.187484	0.0446109	3.548e-05
4880521	CDC16	13	115037943	115038074	rs8002514	1	0.059576	1	1	1	1.3662e-45	1.0152e-59	1	1-2	1	293	0.618731	0.933655	2.03697	0.0937352	6.95173e-63	283	0.518068	0.797761	1.42492	0.0819854	1.8971e-46
5360619	CDC16	13	115037975	115038024	rs7321688	1	0.046669	1	1	1	7.2071e-42	1.2814e-50	1	1-2	1	293	0.541112	0.831194	1.54608	0.0834632	3.80207e-51	283	0.479436	0.696025	1.15098	0.071546	9.99664e-42
6520538	GAS6	13	114548444	114548493	rs7996145	1	0.24197	1	1	1	2.3283e-24	4.0537e-35	1	1-2	1	293	0.401979	0.744093	1.01588	0.0726361	2.38545e-34	283	0.295976	0.547848	0.588772	0.0541701	3.34196e-23
70041	UPF3A	13	115051777	115051826	rs9314905	1	0.26359	1	1	1	1.2146e-07	4.1261e-16	1	1-2	1	293	0.184376	0.738899	0.597066	0.0736154	1.41984e-14	283	0.0669598	0.639869	0.29035	0.0646565	1.03764e-05
70730	GAS6	13	114523708	114523757	rs7399685	1	0.20813	1	1	0.99998	2.0618e-05	2.3989e-14	0.99998	1-2	0.99998	293	0.162474	0.698444	-0.452539	0.0602306	7.13151e-13	283	0.0328338	0.663567	-0.179141	0.0580005	0.00221226
2260309	RPPH1	14	20811232	20811281	rs56343177	1	0.25381	1	1	1	5.8639e-26	7.5495e-24	1	1-2	1	293	0.27095	1.3563	1.75765	0.169013	9.55983e-22	283	0.315327	1.18886	1.69724	0.149194	6.45542e-25
3440201	TTC5	14	20757584	20757633	rs3209531	0.67276	0.060721	0.36375	1	0.9998	0.00019551	1.0673e-08	0.9998	1-2	0.9998	293	0.0792618	0.634733	0.38124	0.0761707	9.68538e-07	283	0.0124346	0.60937	0.140369	0.074625	0.0610078
510114	CCNB1IP1	14	20779663	20779712	rs28410239	0.99246	0.074674	0.97828	1	1	1.4492e-07	1.4573e-09	1	1-2	1	293	0.0777493	0.758048	-0.331556	0.0669401	1.24081e-06	283	0.0569702	0.591324	-0.217716	0.0528415	4.9856e-05
5290497	-	14	20777123	20777172	rs3093916	0.3092	0.316	0.39312	1	0.99862	0.00138	1.1954e-08	0.99862	1-2	0.99862	293	0.0887578	0.479053	0.46118	0.0866238	2.0331e-07	283	0.00235028	0.399553	0.0600698	0.0738299	0.416549
6450397	CCNB1IP1	14	20779790	20779839	rs28436942	0.99457	0.079734	0.98526	1	1	4.4914e-08	2.6377e-08	1	1-2	1	293	0.0542791	0.680792	-0.243551	0.0595948	5.66252e-05	283	0.0640092	0.624595	-0.242394	0.0552945	1.65055e-05
150176	OSGEP	14	20915313	20915362	rs999692	1	1	1	1	1	1.3762e-17	7.1804e-24	1	1-2	1	293	0.270703	0.696362	0.668512	0.0643234	1.0048e-21	283	0.203949	0.559257	0.4412	0.0519987	1.25561e-15
5670487	HNRNPC	14	21677425	21677474	rs117887875	0.99856	0.098027	0.99679	1	1	4.5831e-10	4.2477e-08	1	1-2	1	293	0.055133	0.936102	0.724348	0.175785	4.93032e-05	283	0.107288	0.64506	0.692794	0.119215	1.6786e-08
5670653	-	14	22324175	22324224	rs760000	1	0.058838	1	1	1	3.827e-07	8.3755e-19	1	1-2	1	293	0.220068	0.508074	0.4368	0.0482044	1.93862e-17	283	0.0604012	0.367161	0.148366	0.0349084	2.90962e-05
1240360	MRPL52	14	23304139	23304188	rs1135641	1	0.99109	1	1	1	1.1022e-09	5.4554e-13	1	1-2	1	293	0.126056	0.640379	0.336387	0.0519221	3.9399e-10	283	0.0885664	0.61404	0.264099	0.0505408	3.39127e-07
2190743	RBM23	14	23370111	23370160	rs8016027	1	0.061182	1	1	1	7.1224e-14	4.2886e-12	1	1-2	1	293	0.112541	0.941306	-0.496634	0.0817539	3.87728e-09	283	0.154578	0.72402	-0.45196	0.0630536	6.73643e-12
3610092	RBM23	14	23370258	23370307	rs8016027	1	0.063725	1	1	1	4.3923e-19	1.1007e-09	1	1-2	1	293	0.0871254	0.941023	-0.430716	0.0817293	2.66086e-07	283	0.240176	0.668373	-0.54858	0.0582075	1.66882e-18
4220181	DAD1	14	23044029	23044078	rs74036418	1	0.42171	1	1	1	7.7151e-15	5.1724e-16	1	1-2	1	293	0.165837	0.706348	0.772841	0.101608	3.93238e-13	283	0.164021	0.550744	0.604821	0.0814557	1.35115e-12
4810112	HAUS4;RP11-298I3.5	14	23415651	23415700	rs61976360	1	0.27377	1	1	1	6.949e-20	1.6484e-30	1	1-2	1	293	0.350187	0.59568	0.630529	0.0503504	4.52356e-29	283	0.237609	0.626917	0.498985	0.0533202	2.69447e-18
4860537	SLC7A8	14	23594792	23594841	rs59358210	1	0.99997	1	1	1	1.3244e-10	1.607e-13	1	1-2	1	293	0.136802	0.645758	0.698434	0.102846	6.26216e-11	283	0.10421	0.605832	0.558859	0.0977458	2.75996e-08
6900402	OXA1L	14	23240545	23240679	rs1957502	0.91776	0.11506	0.85465	1	1	4.6403e-08	1.3777e-07	1	1-2	1	293	0.0444298	0.718663	-0.275905	0.075008	0.00027958	283	0.0672445	0.582986	-0.274833	0.0610621	9.9217e-06
7000692	MRPL52	14	23304077	23304126	rs1004030	1	0.99994	1	1	1	5.5228e-14	2.734e-20	1	1-2	1	293	0.226286	0.553151	-0.415894	0.0450815	5.96839e-18	283	0.15388	0.440457	-0.261666	0.0366032	7.58154e-12
1070414	DHRS4L2	14	24470289	24470637	rs117014063	0.42903	0.66512	0.69594	1	0.99994	6.1896e-05	5.7841e-09	0.99994	1-2	0.99994	293	0.0810449	0.608961	-0.466405	0.0920663	7.23005e-07	283	0.0177226	0.420488	-0.147921	0.0656947	0.0251174
1340274	DHRS4	14	24438225	24438274	rs11158525	0.99988	0.59922	0.99996	1	1	7.199e-10	2.399e-11	1	1-2	1	293	0.102744	0.845796	0.430694	0.0746109	1.99972e-08	283	0.0928811	0.633213	0.307622	0.05735	1.70286e-07
2070730	NGDN	14	23944840	23944972	rs2145567	0.99986	0.096877	0.99968	1	1	6.3289e-10	2.1518e-08	1	1-2	1	293	0.0559375	0.708823	0.411448	0.0990872	4.32722e-05	283	0.0965501	0.585003	0.440329	0.0803525	9.46258e-08
4010367	SLC22A17	14	23815661	23815710	rs118143757	0.76787	0.26807	0.80241	1	1	2.3728e-07	3.1169e-08	1	1-2	1	293	0.0567978	0.671092	0.518898	0.123957	3.76356e-05	283	0.0544609	0.553566	0.408619	0.101569	7.39048e-05
5910138	NGDN	14	23946422	23946471	rs2877541	0.8831	0.037277	0.56327	1	1	8.1691e-08	2.281e-06	1	1-2	1	293	0.026451	0.599168	0.196613	0.0699236	0.00526089	283	0.0681318	0.490926	0.260925	0.0575659	8.62802e-06
360142	RIPK3	14	24805314	24805363	rs17184689	0.87328	0.086615	0.73216	1	1	3.5104e-07	6.2012e-08	1	1-2	1	293	0.0498342	0.587618	0.217483	0.0556691	0.000116399	283	0.0502054	0.519841	0.193832	0.0502936	0.000144041
4120438	RABGGTA	14	24736976	24737118	rs7148384	0.90858	0.23199	0.91349	1	1	9.4571e-07	1.0167e-08	1	1-2	1	293	0.0637637	0.429936	-0.197559	0.0443768	1.21441e-05	283	0.0424062	0.36427	-0.136023	0.0385597	0.000489666
4250136	LTB4R	14	24785920	24785969	rs3181384	1	0.11701	1	1	1	1.3284e-12	3.5272e-21	1	1-2	1	293	0.245359	0.679362	-0.695819	0.0715351	1.51884e-19	283	0.139876	0.628407	-0.446433	0.0660406	7.96443e-11
1770368	SCFD1	14	31191112	31191737	rs7147530	0.95005	0.020236	0.63807	1	1	9.1125e-07	8.1353e-08	1	1-2	1	293	0.0483544	0.642787	-0.229107	0.0595816	0.000147954	283	0.0431041	0.534283	-0.177153	0.0497929	0.000438835
4640639	KHNYN	14	24910149	24910198	rs17795094	1	0.35583	1	1	1	8.6577e-14	3.8232e-18	1	1-2	1	293	0.198859	0.752411	-0.630537	0.0741901	1.00976e-15	283	0.150914	0.636748	-0.463944	0.0656484	1.25123e-11
6620291	CBLN3	14	24895792	24895841	rs10143703	1	0.1208	1	1	1	1.0088e-08	4.4055e-20	1	1-2	1	293	0.233088	0.601921	-0.498803	0.053039	1.62772e-18	283	0.0832023	0.491731	-0.225788	0.0447113	7.96225e-07
10452	EAPP	14	34985653	34985702	rs80021290	0.9995	0.36483	0.9997	1	1	1.1712e-09	1.5327e-11	1	1-2	1	293	0.113019	0.980776	-1.05379	0.173057	3.57785e-09	283	0.0941646	0.781655	-0.765626	0.141659	1.38674e-07
1570181	-	14	35346494	35346543	rs11625311	0.24829	0.018559	0.027307	1	0.99755	0.0024453	1.3841e-07	0.99755	1-2	0.99755	293	0.0646317	0.514543	0.187365	0.041784	1.05456e-05	283	0.000275093	0.575662	-0.0132994	0.0478278	0.781164
4260561	FAM177A1	14	35515652	35515701	rs7159696	0.97021	0.030265	0.81864	1	1	3.3529e-08	1.1528e-06	1	1-2	1	293	0.0310505	0.613934	0.156567	0.0512708	0.00246928	283	0.07192	0.525191	0.20522	0.0439778	4.74873e-06
5810300	CFL2	14	35182954	35183003	rs10141801	0.99886	0.30682	0.99919	1	1	2.9531e-09	2.1417e-08	1	1-2	1	293	0.055567	0.515916	-0.234325	0.0566303	4.59517e-05	283	0.0842758	0.430693	-0.244528	0.0480845	6.71371e-07
6560427	KIAA0391	14	35743097	35743146	rs8010299	0.99995	0.11422	0.99991	1	1	3.1095e-09	6.2537e-11	1	1-2	1	293	0.0968333	0.642629	0.415382	0.0743657	5.34524e-08	283	0.0826178	0.625227	0.369367	0.0734248	8.7368e-07
6860379	SRP54	14	35497360	35498286	rs11622699	1	0.45386	1	1	1	1.3132e-11	7.7492e-22	1	1-2	1	293	0.255213	0.660467	0.630232	0.0631129	2.20074e-20	283	0.126801	0.621216	0.383891	0.0600967	6.95159e-10
6860553	SRP54	14	35498297	35498346	rs76475624	1	0.90923	1	1	1	4.2621e-18	2.9831e-25	1	1-2	1	293	0.289857	0.580559	0.681081	0.0624932	2.02191e-23	283	0.212787	0.595678	0.562029	0.0644881	2.56265e-16
2680288	TRAPPC6B	14	39617067	39617116	rs8009933	1	0.95077	1	1	1	5.4555e-13	1.556e-17	1	1-2	1	293	0.189758	0.670387	-0.506059	0.0613002	5.34368e-15	283	0.138666	0.623163	-0.396445	0.0589429	9.74521e-11
5360326	GEMIN2	14	39601215	39601264	rs11626030	0.93653	0.073334	0.83209	1	0.99988	0.00011802	1.9462e-09	0.99988	1-2	0.99988	293	0.0877974	0.637583	-0.349107	0.0659655	2.38192e-07	283	0.0154348	0.461794	-0.102123	0.0486565	0.0367226
6940465	RALGAPA1	14	36008140	36008189	rs4981307	0.99995	0.026663	0.99957	1	1	1.9893e-08	1.0796e-09	1	1-2	1	293	0.0759957	0.656622	0.391874	0.0801019	1.65322e-06	283	0.0684172	0.60844	0.342589	0.0754134	8.24878e-06
7000474	RALGAPA1	14	36007698	36007747	rs28730443	1	0.038098	1	1	1	5.8991e-09	1.3065e-13	1	1-2	1	293	0.142447	0.562526	0.467835	0.06729	2.36477e-11	283	0.0814035	0.55388	0.335118	0.0671561	1.05936e-06
7150132	PNN	14	39650961	39651010	rs61999020	0.75804	0.028996	0.2938	1	1	6.8359e-07	3.0444e-07	1	1-2	1	293	0.0393894	0.785913	0.327901	0.0949251	0.000633743	283	0.0473775	0.537889	0.251371	0.0672414	0.000224431
2760452	RPL32P29;RPS29	14	50044129	50044178	rs12886130	0.95181	0.045775	0.80547	1	1	1.0059e-07	1.1753e-07	1	1-2	1	293	0.0456112	0.95659	-0.359919	0.0965127	0.000230828	283	0.0611293	0.725618	-0.320586	0.0749498	2.59522e-05
5870202	FBXO33	14	39867172	39867221	rs62017272	0.55661	0.095663	0.35483	1	0.99999	1.0932e-05	3.0076e-08	0.99999	1-2	0.99999	293	0.0617432	0.884535	0.445975	0.101913	1.68641e-05	283	0.0271198	0.734913	0.24094	0.0860878	0.00548491
6130598	PRPF39	14	45584404	45584453	rs72671096	0.93569	0.020276	0.57467	1	1	2.1876e-06	3.7723e-08	1	1-2	1	293	0.0577236	0.694076	0.474872	0.112472	3.23872e-05	283	0.0373906	0.633049	0.333211	0.100858	0.0010776
7650504	CTAGE5	14	39820490	39820539	rs12435910	0.98377	0.32446	0.98902	1	1	2.6947e-08	3.4861e-08	1	1-2	1	293	0.0523907	0.430803	0.153451	0.038257	7.69079e-05	283	0.0680829	0.333546	0.136611	0.030151	8.69473e-06
10253	LRR1	14	50081104	50081153	rs113170157	1	0.08872	1	1	1	4.446e-09	9.6846e-13	1	1-2	1	293	0.12332	0.557878	-0.29761	0.0465162	6.27317e-10	283	0.0796123	0.408334	-0.171457	0.0347774	1.40729e-06
2120100	ATP5S	14	50790689	50790738	rs61981878	0.99939	0.10746	0.99876	1	1	5.4929e-08	7.8901e-10	1	1-2	1	293	0.0791979	0.594999	0.25185	0.050341	9.7873e-07	283	0.061979	0.481995	0.177525	0.0411993	2.27093e-05
3170184	RPL36AL	14	50085849	50087319	rs57119148	1	0.61251	1	1	1	6.6814e-21	5.0653e-22	1	1-2	1	293	0.243475	0.84872	-0.833661	0.0861446	2.19144e-19	283	0.245257	0.606706	-0.602519	0.063053	6.43495e-19
3940161	LRR1	14	50074783	50074832	rs113288494	0.9141	0.03147	0.60531	1	0.99999	6.4625e-06	1.5785e-08	0.99999	1-2	0.99999	293	0.0637261	0.469908	-0.173419	0.0389666	1.22185e-05	283	0.0305806	0.327011	-0.0824285	0.0276858	0.00316155
4830427	LRR1	14	50074534	50074583	rs7152223	0.99913	0.046616	0.99593	1	1	8.5188e-08	1.9182e-08	1	1-2	1	293	0.0555554	0.551128	-0.186454	0.0450662	4.60387e-05	283	0.0580777	0.535246	-0.186831	0.0448848	4.19029e-05
5220161	RPL36AL	14	50085788	50085837	rs11157696	1	0.054911	1	1	1	8e-21	1.5009e-21	1	1-2	1	293	0.237262	0.890969	-0.861955	0.0905964	7.2937e-19	283	0.244132	0.594805	-0.589945	0.0619254	7.95122e-19
5220543	VCPKMT	14	50576181	50576230	rs2024810	0.99993	0.13304	0.99989	1	1	2.5459e-10	2.5844e-09	1	1-2	1	293	0.0710552	0.71884	-0.294832	0.0624922	3.70478e-06	283	0.101845	0.518854	-0.259877	0.0460385	4.04068e-08
5310717	NIN	14	51186819	51186868	rs58700852	0.99998	0.14063	0.99996	1	1	6.9976e-09	3.8147e-12	1	1-2	1	293	0.117954	0.725116	0.382184	0.0612654	1.55693e-09	283	0.0789547	0.605365	0.253276	0.0516051	1.56181e-06
5560053	ATP5S	14	50788256	50788305	rs61981878	0.99975	0.20571	0.99973	1	1	1.087e-07	4.5982e-10	1	1-2	1	293	0.0823283	0.610621	0.26397	0.0516628	5.85677e-07	283	0.0565715	0.634705	0.222698	0.0542524	5.30749e-05
6860743	VCPKMT	14	50575650	50575699	rs12586183	0.99875	0.046105	0.99411	1	1	6.4684e-09	2.8918e-08	1	1-2	1	293	0.0546403	0.751009	-0.328301	0.0800512	5.34036e-05	283	0.0802252	0.547706	-0.293065	0.0591965	1.27701e-06
6900722	ATP5S	14	50789347	50789396	rs61981878	0.9853	0.041398	0.92704	1	1	7.2328e-08	2.0696e-07	1	1-2	1	293	0.0405136	0.547368	0.162335	0.0463111	0.000527927	283	0.0621225	0.435342	0.16054	0.0372115	2.22029e-05
2190020	GNG2	14	52435521	52435570	rs80311772	0.98802	0.14936	0.98258	1	1	1.2349e-07	3.3993e-09	1	1-2	1	293	0.0709865	0.735729	0.492223	0.104385	3.74651e-06	283	0.0571014	0.644714	0.388572	0.0941949	4.88401e-05
2690300	STYX	14	53241587	53241636	rs2147973	1	0.09801	1	1	1	3.9703e-15	2.1404e-15	1	1-2	1	293	0.157737	0.696964	-0.413757	0.0560474	1.64329e-12	283	0.16901	0.519474	-0.322104	0.0426074	5.74406e-13
2810471	PTGDR	14	52743020	52743069	rs4901207	0.99984	0.066587	0.99946	1	1	1.2785e-09	6.0539e-10	1	1-2	1	293	0.0817023	0.562113	-0.368799	0.0724799	6.49069e-07	283	0.0910082	0.836017	-0.596002	0.112366	2.297e-07
4780671	ERO1L	14	53108627	53108676	rs141867412	1	0.03516	1	1	1	5.1298e-12	3.5346e-18	1	1-2	1	293	0.19999	0.610228	-0.635079	0.0744604	8.19955e-16	283	0.125114	0.567456	-0.444304	0.0700889	9.1743e-10
4830598	AL163953.3	14	54065267	54065316	rs189647050	0.70259	0.05818	0.38631	1	1	1.2135e-06	4.5235e-07	1	1-2	1	293	0.0351085	0.539394	0.211572	0.0650197	0.0012722	283	0.0411984	0.573853	0.241563	0.0695187	0.000591978
4880324	TMX1	14	51722557	51722606	rs12434713	0.99997	0.053307	0.99987	1	1	1.0391e-09	9.1756e-11	1	1-2	1	293	0.0944598	0.717131	-0.466676	0.084703	7.92251e-08	283	0.0909553	0.594978	-0.362368	0.06834	2.31651e-07
6940274	PTGDR	14	52742862	52742911	rs12895451	0.99988	0.16652	0.99984	1	1	2.7586e-11	7.7151e-07	1	1-2	1	293	0.0395875	0.439533	0.217796	0.0628859	0.00061366	283	0.131153	0.564592	0.54284	0.083349	3.38988e-10
110328	MAPK1IP1L	14	55535830	55535879	rs748017	0.58659	0.054151	0.2603	1	0.99847	0.0015269	1.0752e-08	0.99847	1-2	0.99847	293	0.0805704	0.655567	-0.266622	0.0527984	7.8153e-07	283	0.00197319	0.603543	-0.037491	0.0502991	0.456676
2350754	FBXO34	14	55819855	55819904	rs10142823	1	0.038535	1	1	1	5.4116e-10	1.8876e-13	1	1-2	1	293	0.133077	0.8254	-0.433594	0.0648746	1.18719e-10	283	0.0936718	0.555594	-0.24208	0.0449205	1.50053e-07
4200491	BMP4	14	54423389	54423438	rs7157793	0.55137	0.028146	0.13676	1	0.99995	4.9133e-05	1.3415e-07	0.99995	1-2	0.99995	293	0.0515264	0.427977	0.224496	0.0564625	8.84748e-05	283	0.0151495	0.31519	0.0876843	0.0421749	0.0385184
4730148	KTN1	14	56146348	56146397	rs78498383	1	0.027904	1	1	1	8.3508e-23	4.1261e-20	1	1-2	1	293	0.225256	0.825049	-1.42143	0.154532	7.25803e-18	283	0.279341	0.682613	-1.31946	0.126427	9.14707e-22
5080162	KTN1	14	56146393	56147442	rs12891526	0.64067	0.046779	0.27639	1	0.99996	4.3211e-05	2.5638e-08	0.99996	1-2	0.99996	293	0.0639684	0.610833	-0.236617	0.0530592	1.17466e-05	283	0.0188088	0.525543	-0.108068	0.0465629	0.021008
5420377	LGALS3	14	55611959	55612008	rs17253695	1	0.01457	1	1	1	2.3225e-09	1.0036e-21	1	1-2	1	293	0.257001	1.15192	0.934417	0.0931367	1.54613e-20	283	0.0953779	0.956851	0.432113	0.0793878	1.14186e-07
5550768	-	14	54890334	54890383	rs12100876	1	0.99967	1	1	1	2.6001e-07	2.6108e-14	1	1-2	1	293	0.164065	0.697102	-0.92833	0.122838	5.38196e-13	283	0.0614074	0.555072	-0.430771	0.100466	2.48427e-05
6220408	SOCS4	14	55516044	55516093	rs187214679	0.48432	0.036418	0.13543	1	1	3.0376e-06	7.1166e-07	1	1-2	1	293	0.0322974	0.583167	0.36893	0.118382	0.00201337	283	0.0348717	0.532243	0.359737	0.112898	0.00160309
2510368	ARID4A	14	58831642	58831691	rs11625883	0.99059	0.32714	0.9937	1	0.99946	0.00054407	4.2858e-11	0.99946	1-2	0.99946	293	0.11647	0.561638	-0.295136	0.0476518	2.0005e-09	283	0.00923322	0.418909	-0.0582822	0.0360157	0.106732
650215	RP11-349A22.5	14	58732332	58732381	rs75303210	0.65121	0.24791	0.67947	1	1	6.3726e-07	1.813e-08	1	1-2	1	293	0.062783	0.714838	0.441675	0.100036	1.42427e-05	283	0.0475373	0.513019	0.273466	0.0730227	0.000218876
7160440	ARID4A	14	58839204	58839253	rs61974515	0.99987	0.19917	0.99986	1	0.99986	0.00013857	1.1478e-12	0.99986	1-2	0.99986	293	0.138758	0.627208	0.361173	0.0527477	4.47178e-11	283	0.0189941	0.532854	0.10672	0.0457531	0.0203792
1300719	L3HYPDH	14	59939795	59942622	rs112819780	0.70578	0.013796	0.13161	1	0.99999	1.2615e-05	1.778e-07	0.99999	1-2	0.99999	293	0.0469371	0.482417	-0.274154	0.0724186	0.000186175	283	0.0239302	0.466013	-0.189914	0.0723553	0.00914605
1710735	DAAM1	14	59835846	59835895	rs10083442	1	0.99999	1	1	1	5.0215e-16	1.5047e-25	1	1-2	1	293	0.295776	0.704731	0.862752	0.0780392	5.92324e-24	283	0.186146	0.613435	0.571334	0.0712661	2.9348e-14
3930731	DHRS7	14	60616104	60616153	rs17834340	0.99804	0.52665	0.99919	1	1	1.8413e-08	1.9182e-09	1	1-2	1	293	0.072328	0.775578	-0.388997	0.0816664	3.01003e-06	283	0.0696086	0.653096	-0.323321	0.070515	6.83698e-06
4780053	PCNXL4	14	60601017	60601066	rs10136451	0.32707	0.088598	0.16474	1	0.99676	0.0032392	4.9387e-08	0.99676	1-2	0.99676	293	0.0750525	0.580904	0.288118	0.0592925	1.92888e-06	283	0.000129025	0.545828	-0.0104798	0.0550346	0.849116
160121	SYNE2	14	64692622	64692671	rs944047	0.98028	0.16627	0.97427	1	1	3.0294e-07	1.4194e-09	1	1-2	1	293	0.0788047	0.873486	-0.369992	0.074156	1.04387e-06	283	0.0522179	0.695877	-0.233912	0.0594491	0.00010506
2030368	ZBTB25	14	64953722	64953771	rs11627387	1	0.06777	1	1	1	1.4835e-06	2.4129e-16	1	1-2	1	293	0.18692	0.597669	-0.446491	0.0545889	8.95225e-15	283	0.0499155	0.547781	-0.196066	0.0510284	0.000150739
2690278	ZBTB25	14	64953975	64954024	rs2045023	0.98948	0.096079	0.9764	1	1	3.2879e-06	3.1452e-09	1	1-2	1	293	0.0735681	0.742299	-0.368433	0.0766433	2.45832e-06	283	0.034185	0.663629	-0.219068	0.0694633	0.0017867
770243	LINC00643	14	62594743	62594792	rs77958887	0.57007	0.036919	0.18313	1	0.99997	2.7085e-05	1.2051e-07	0.99997	1-2	0.99997	293	0.0505568	0.459224	0.238571	0.0606061	0.000103534	283	0.0187209	0.373681	0.115813	0.0500195	0.0213132
1660736	ATP6V1D	14	67804967	67805016	rs10135656	0.68429	0.070211	0.41074	1	0.99916	0.00083995	1.328e-08	0.99916	1-2	0.99916	293	0.0875611	0.550729	0.485488	0.0918709	2.47654e-07	283	0.00620758	0.534261	0.118408	0.089375	0.186297
3870497	FUT8	14	66209496	66209545	rs2411815	0.83866	0.019512	0.31717	1	0.99999	1.0369e-05	6.3261e-08	0.99999	1-2	0.99999	293	0.0532594	0.860145	-0.30473	0.0753158	6.68045e-05	283	0.0263593	0.708269	-0.173114	0.0627642	0.00619385
4010397	PLEKHG3	14	65210795	65210844	rs229649	0.70523	0.132	0.59123	1	0.99998	2.3494e-05	1.1038e-08	0.99998	1-2	0.99998	293	0.0709702	0.985594	-0.513121	0.10883	3.7565e-06	283	0.0229602	0.828379	-0.242264	0.0942768	0.0106941
5720392	RAB15	14	65412828	65412877	rs4899158	1	0.48018	1	1	1	3.8038e-12	2.3089e-14	1	1-2	1	293	0.144561	0.46501	0.285081	0.0406528	1.63947e-11	283	0.125604	0.303098	0.172694	0.0271817	8.46456e-10
6370612	CHURC1	14	65401496	65401545	rs10139079	1	0.06438	1	1	1	1.974e-60	5.6676e-72	1	1-2	1	293	0.702658	2.42741	6.10113	0.232659	1.27176e-78	283	0.638343	1.92033	4.23655	0.190231	5.18337e-64
1570020	DCAF5	14	69517684	69517733	rs34471700	0.99951	0.074317	0.99857	1	0.99999	1.4314e-05	3.516e-11	0.99999	1-2	0.99999	293	0.111306	0.540255	0.277042	0.0458898	4.77163e-09	283	0.0307474	0.525653	0.133033	0.0445574	0.00307895
3890397	SYNJ2BP-COX16;COX16	14	70793091	70793140	rs12433355	0.92949	0.046544	0.73752	1	1	3.2278e-07	1.0661e-07	1	1-2	1	293	0.0454248	0.672096	-0.198554	0.0533571	0.000237915	283	0.0505424	0.551628	-0.171431	0.0443247	0.000136625
5080364	ACTN1	14	69341410	69341459	rs74592689	0.59095	0.25954	0.63198	1	0.99999	5.5351e-06	1.3072e-08	0.99999	1-2	0.99999	293	0.0668906	0.870599	-0.449582	0.0984343	7.30234e-06	283	0.0317857	0.879388	-0.315276	0.103803	0.00261158
4230403	NUMB	14	73742062	73742111	rs10150669	0.35602	0.10987	0.21764	0.99928	1	2.1573e-07	0.00072234	0.99928	1-2	0.99928	293	0.000749344	0.688845	-0.0307791	0.0658879	0.640747	283	0.0772854	0.452501	0.212763	0.043856	2.03425e-06
4780709	ACOT4	14	74062283	74062332	rs3742819	1	0.18453	1	1	1	4.2765e-19	2.3509e-17	1	1-2	1	293	0.182158	0.493272	0.341592	0.04243	2.12036e-14	283	0.221596	0.431593	0.335373	0.037497	5.17001e-17
6510634	AC005280.1;C14orf169	14	73959988	73960037	rs758109	1	0.23185	1	1	1	1.2094e-12	5.7116e-20	1	1-2	1	293	0.228103	0.679345	-0.578767	0.0624125	4.22258e-18	283	0.138987	0.665016	-0.412522	0.0612509	9.23779e-11
670037	-	14	71373589	71373638	rs8003103	0.6961	0.012654	0.11718	1	1	1.7025e-06	6.9623e-07	1	1-2	1	293	0.0330812	0.658588	0.180481	0.0571991	0.00177122	283	0.0397675	0.688495	0.210357	0.0616633	0.0007413
7050626	PCNX	14	71576792	71576841	rs2810113	0.99995	0.24366	0.99996	1	1	5.9943e-09	1.1318e-11	1	1-2	1	293	0.108626	0.689849	-0.342679	0.0575445	7.48103e-09	283	0.0783153	0.56899	-0.240525	0.0492238	1.72825e-06
940129	DCAF4	14	73425876	73425925	rs1076458	1	0.98975	1	1	1	1.5612e-07	1.9695e-14	1	1-2	1	293	0.157555	0.648906	0.419736	0.0568964	1.69667e-12	283	0.0627235	0.541366	0.209961	0.0484178	2.02021e-05
1580397	ISCA2	14	74962082	74962131	rs4903228	0.99999	0.2023	0.99999	1	1	3.8513e-06	3.6635e-13	1	1-2	1	293	0.139369	0.34169	0.188914	0.0275196	4.02415e-11	283	0.040435	0.274383	0.0776157	0.0225556	0.000667441
3130079	EIF2B2	14	75475950	75475999	rs175039	1	0.057522	1	1	1	3.356e-12	8.4671e-13	1	1-2	1	293	0.120047	0.611027	-0.322177	0.051133	1.09279e-09	283	0.125324	0.485717	-0.261201	0.0411649	8.86285e-10
540075	NPC2	14	74946780	74946829	rs4903231	1	0.28194	1	1	1	4.3015e-10	1.4278e-23	1	1-2	1	293	0.280126	0.920168	0.796295	0.0748305	1.48948e-22	283	0.107156	0.646528	0.308998	0.0532086	1.71468e-08
5890468	ELMSAN1	14	74182649	74182698	rs887508	0.98794	0.16702	0.98429	1	1	1.4724e-06	1.5365e-09	1	1-2	1	293	0.0781345	0.588211	0.251723	0.0506861	1.16498e-06	283	0.0404338	0.441237	0.132154	0.0384055	0.000667568
6350608	PNMA1	14	74178990	74179039	rs6574135	0.83389	0.0992	0.69518	1	1	1.2245e-07	4.0032e-07	1	1-2	1	293	0.0368727	0.568416	0.175161	0.0524784	0.000954367	283	0.0601465	0.5112	0.203145	0.0479047	3.02834e-05
6370201	ELMSAN1	14	74182169	74182218	rs887508	1	0.27041	1	1	1	2.3025e-12	3.2828e-13	1	1-2	1	293	0.127718	0.757572	0.426113	0.0652799	2.96788e-10	283	0.129337	0.618758	0.347963	0.053857	4.57578e-10
6620315	COQ6	14	74428526	74428575	rs1985969	1	0.22817	1	1	1	1.5274e-10	6.1132e-15	1	1-2	1	293	0.156889	0.694535	0.453867	0.0616777	1.90733e-12	283	0.104061	0.547385	0.278414	0.0487343	2.82728e-08
380379	CIPC	14	77583223	77583272	rs79939766	1	0.42082	1	1	1	1.0046e-10	9.4467e-22	1	1-2	1	293	0.257404	0.686068	0.686811	0.0683847	1.42768e-20	283	0.115785	0.61423	0.374899	0.0618035	4.22393e-09
5290626	IRF2BPL	14	77491396	77491445	rs10483880	1	0.28671	1	1	1	2.2879e-32	7.3592e-36	1	1-2	1	293	0.408318	1.84923	-4.07317	0.287429	5.02187e-35	283	0.38776	1.39326	-2.80703	0.210414	8.77128e-32
580465	VASH1	14	77249170	77249219	rs12433056	1	0.16346	1	1	1	1.1168e-11	2.7355e-19	1	1-2	1	293	0.226499	0.729665	-0.745599	0.0807711	5.73055e-18	283	0.129618	0.673755	-0.478616	0.073987	4.36844e-10
5910148	ACYP1	14	75520238	75520287	rs175460	1	0.032305	1	1	1	4.7998e-07	2.0191e-15	1	1-2	1	293	0.175197	0.58105	-0.390027	0.0496089	7.41475e-14	283	0.0581655	0.516604	-0.18564	0.0445627	4.13293e-05
7050204	CIPC	14	77583146	77583195	rs79939766	1	0.39659	1	1	1	3.4349e-06	4.1018e-17	1	1-2	1	293	0.19924	0.62259	0.528054	0.0620575	9.41298e-16	283	0.0453626	0.593833	0.218338	0.0597512	0.000307862
3360056	ALKBH1	14	78139867	78139916	rs61992865	0.99751	0.024771	0.97848	1	0.99999	5.7272e-06	7.3507e-10	0.99999	1-2	0.99999	293	0.089216	0.563598	0.419437	0.078561	1.8851e-07	283	0.0327887	0.493256	0.214199	0.0694005	0.00222808
3830164	CEP128	14	80962928	80962977	rs149747986	0.66012	0.020438	0.15383	1	1	7.7773e-07	1.9798e-06	1	1-2	1	293	0.0258953	0.606263	-0.143319	0.0515289	0.00576694	283	0.0472556	0.524389	-0.171249	0.0458707	0.000228762
7160167	ALKBH1	14	78139868	78139917	rs11847125	0.99903	0.03246	0.99354	1	1	4.6604e-06	2.2242e-10	1	1-2	1	293	0.0973806	0.518833	0.363501	0.0648746	4.8811e-08	283	0.0351002	0.527434	0.213529	0.0667865	0.00154629
780379	ADCK1	14	78400011	78400060	rs78937046	1	0.034954	1	1	1	5.1851e-15	1.6316e-14	1	1-2	1	293	0.145429	0.622202	0.822976	0.116947	1.41031e-11	283	0.169165	0.57725	0.857504	0.113366	5.5924e-13
2070647	GALC	14	88431890	88431939	rs4904408	0.93366	0.14216	0.90161	1	1	2.8103e-07	4.3648e-08	1	1-2	1	293	0.0515029	0.593341	0.197927	0.0497921	8.88133e-05	283	0.0510248	0.646759	0.219672	0.0565145	0.000126674
3440491	GALC	14	88399625	88399674	rs1745635	1	0.18633	1	1	0.99999	1.0668e-05	1.0504e-18	0.99999	1-2	0.99999	293	0.222799	0.633217	0.510988	0.0559467	1.15671e-17	283	0.0393412	0.69475	0.215967	0.0636641	0.000792712
6550273	GPR65	14	88477800	88477849	rs2165570	1	1	1	1	1	1.8796e-11	2.6318e-18	1	1-2	1	293	0.205213	0.797226	0.576855	0.0665492	3.1219e-16	283	0.120193	0.833888	0.443402	0.0715649	2.05651e-09
7570367	GPR65	14	88478285	88478334	rs2165570	1	0.99988	1	1	1	4.0799e-15	5.512e-14	1	1-2	1	293	0.138314	0.853807	0.487109	0.0712723	4.82685e-11	283	0.170081	0.648482	0.422331	0.0556532	4.77748e-13
130020	C14orf159	14	91691413	91691463	rs6562	0.96207	0.74535	0.98858	1	1	2.1655e-08	1.7505e-09	1	1-2	1	293	0.0760426	0.598744	0.331847	0.0678093	1.64058e-06	283	0.0710421	0.576861	0.303296	0.0654264	5.45403e-06
1400445	-	14	91314392	91314441	rs8018239	1	0.078755	1	1	1	5.0476e-09	1.4411e-24	1	1-2	1	293	0.292023	0.528201	-0.548616	0.0500753	1.29178e-23	283	0.0909073	0.394213	-0.204684	0.0386132	2.33433e-07
1850300	TC2N	14	92246783	92246832	rs10149012	1	0.1897	1	1	1	1.2261e-13	1.3551e-18	1	1-2	1	293	0.204704	0.776017	-0.732151	0.0845972	3.43126e-16	283	0.148625	0.768607	-0.594599	0.0848957	1.83965e-11
2680164	NRDE2	14	90744579	90744628	rs11623736	1	0.075392	1	1	1	3.7899e-16	1.3522e-15	1	1-2	1	293	0.159545	0.5791	-0.394063	0.0530195	1.19558e-12	283	0.182749	0.568821	-0.415751	0.0524481	5.31611e-14
3060487	PSMC1	14	90738882	90738931	rs57623834	1	0.045423	0.99999	1	1	1.468e-07	2.5104e-12	1	1-2	1	293	0.121418	0.469532	-0.269383	0.042479	8.66303e-10	283	0.0582163	0.357233	-0.136377	0.0327222	4.10011e-05
3130224	CCDC88C	14	91737933	91737982	rs56146971	0.70748	0.25633	0.73953	1	1	1.0697e-07	2.9491e-07	1	1-2	1	293	0.0394139	0.995705	0.325101	0.094084	0.000631221	283	0.0616078	0.802163	0.344644	0.0802403	2.40731e-05
4230470	FOXN3	14	89622702	89622751	rs74960029	0.99818	0.43857	0.9991	1	1	8.0449e-11	1.3735e-07	1	1-2	1	293	0.0504996	0.748977	-0.268184	0.0681695	0.000104498	283	0.119464	0.548216	-0.313748	0.0508139	2.31672e-09
4670441	FBLN5	14	92336098	92336147	rs2267990	1	0.39735	1	1	1	6.1752e-07	4.5646e-24	1	1-2	1	293	0.285466	0.659393	0.595182	0.0551997	4.99469e-23	283	0.0588185	0.673883	0.240903	0.0574868	3.73031e-05
5270674	GPR68	14	91699108	91699157	rs7153145	1	0.45306	1	1	1	7.532e-07	1.693e-14	1	1-2	1	293	0.163412	0.765039	0.837178	0.111041	6.04136e-13	283	0.052374	0.622185	0.38219	0.096981	0.000102519
5690639	FBLN5	14	92336446	92336495	rs2284339	1	0.5534	1	1	1	1.429e-07	2.8346e-14	1	1-2	1	293	0.15049	0.58642	0.35076	0.0488533	5.84616e-12	283	0.0603319	0.551033	0.198384	0.0467053	2.94144e-05
7040603	CATSPERB	14	92047396	92047445	rs61990064	0.62673	0.18322	0.58487	1	1	3.5874e-06	4.5134e-08	1	1-2	1	293	0.0539606	0.410782	0.179882	0.0441527	5.96258e-05	283	0.0327945	0.362215	0.122065	0.0395455	0.00222604
1010735	DDX24	14	94517544	94517593	rs3827900	1	0.03667	1	1	1	1.2188e-12	2.9285e-08	1	1-2	1	293	0.0594515	0.82665	-0.298699	0.069646	2.44671e-05	283	0.143408	0.502118	-0.292728	0.0426787	4.41529e-11
1430110	CPSF2	14	92630402	92630451	rs61357762	0.99047	0.045712	0.95606	1	1	1.0779e-06	3.6413e-09	1	1-2	1	293	0.0718949	0.642629	-0.360374	0.0759025	3.23045e-06	283	0.0415488	0.601228	-0.261448	0.0749096	0.00056026
2690243	SLC24A4	14	92961909	92961958	rs11626270	0.4722	0.058237	0.19264	0.99999	1	2.4648e-07	1.1054e-05	0.99999	1-2	0.99999	293	0.016058	0.356029	0.12398	0.0568911	0.0301148	283	0.0650622	0.321527	0.227875	0.0515311	1.39867e-05
3290209	UBR7	14	93686666	93686715	rs1263397	1	0.16245	1	1	1	9.3511e-22	8.1317e-35	1	1-2	1	293	0.394596	0.563116	0.659314	0.0478731	1.43507e-33	283	0.260719	0.542451	0.459835	0.0461921	3.40908e-20
3830204	CPSF2	14	92630005	92630054	rs12878999	0.99532	0.048988	0.97947	1	1	1.7304e-07	1.6981e-08	1	1-2	1	293	0.0572047	0.636692	-0.287162	0.0683398	3.52319e-05	283	0.0535754	0.57811	-0.262861	0.0659073	8.49146e-05
460379	IFI27L1	14	94568918	94568967	rs941477	0.99982	0.93185	0.99996	1	1	6.7522e-09	1.2174e-11	1	1-2	1	293	0.10812	0.665494	0.335255	0.0564452	8.14219e-09	283	0.0774848	0.610845	0.256084	0.0527118	1.97106e-06
6100576	UBR7	14	93695223	93695272	rs11625516	1	0.15051	1	1	1	2.2802e-10	7.2921e-11	1	1-2	1	293	0.0929844	0.683289	-0.325078	0.0595174	1.01143e-07	283	0.0990894	0.67826	-0.328799	0.0591432	6.2948e-08
1940274	IFI27L2	14	94594186	94594235	rs2273514	1	1	1	1	0.99998	1.5485e-05	2.2558e-28	0.99998	1-2	0.99998	293	0.351378	0.873231	-1.28478	0.102327	3.45805e-29	283	0.0473968	0.620108	-0.273775	0.0732187	0.000223753
2030484	GLRX5	14	96010783	96010832	rs8012514	1	0.19776	1	1	1	7.0502e-11	2.5771e-17	1	1-2	1	293	0.192557	0.732753	0.528482	0.0634395	3.20707e-15	283	0.111933	0.605213	0.313883	0.0527424	7.90593e-09
5220333	LINC00341	14	95873790	95873839	rs55730304	0.99643	0.24802	0.99685	1	1	2.2867e-07	6.9178e-11	1	1-2	1	293	0.101921	0.729534	-0.388541	0.0676106	2.29359e-08	283	0.0558622	0.578738	-0.224887	0.0551531	5.93213e-05
6940561	IFI27L2	14	94594254	94594303	rs2273514	1	1	1	1	1	6.6664e-07	4.4282e-25	1	1-2	1	293	0.3089	0.803936	-1.07441	0.094207	3.75507e-25	283	0.0644021	0.499534	-0.259405	0.058982	1.55168e-05
5700301	GSKIP	14	96852943	96852992	rs12882717	0.87793	0.1277	0.80792	1	1	3.7797e-06	1.7189e-08	1	1-2	1	293	0.0607406	0.578406	0.222541	0.0512998	1.98466e-05	283	0.0327733	0.549969	0.152187	0.0493206	0.00223351
2710463	RP11-638I2.6;SLC25A29	14	100757680	100757729	rs1059264	1	0.98581	1	1	1	7.517e-37	1.3532e-45	1	1-2	1	293	0.495263	0.606796	0.891788	0.0527752	4.13745e-45	283	0.428381	0.671055	0.861613	0.0593742	5.4044e-36
3360113	MEG3	14	101327203	101327252	rs4905998	0.97931	0.18714	0.97594	1	1	2.6081e-09	2.185e-07	1	1-2	1	293	0.044566	0.60144	-0.179521	0.0487268	0.000273472	283	0.0917518	0.724379	-0.319081	0.0598884	2.03974e-07
360537	BEGAIN	14	101003705	101003754	rs12885370	0.62255	0.13252	0.50024	1	1	2.754e-07	8.2614e-07	1	1-2	1	293	0.0315617	0.493374	0.150087	0.0487361	0.00227093	283	0.0544185	0.365807	0.148823	0.0370079	7.4397e-05
3710068	WARS	14	100800373	100800422	rs2234530	1	0.12477	1	1	1	3.5599e-20	1.0065e-18	1	1-2	1	293	0.201818	0.924801	0.706707	0.082388	5.85181e-16	283	0.237532	0.683577	0.576574	0.0616243	2.73326e-18
4860224	WARS	14	100800227	100800276	rs1570305	1	0.058999	1	1	1	3.853e-19	5.4773e-21	1	1-2	1	293	0.231653	1.02165	0.855412	0.0913248	2.14304e-18	283	0.222916	0.780325	0.632866	0.0704891	4.06142e-17
6760154	RP11-638I2.6;SLC25A29	14	100757800	100757849	rs1059264	1	0.94484	1	1	1	2.9027e-26	3.6375e-36	1	1-2	1	293	0.407767	0.537193	0.661339	0.0467216	5.75425e-35	283	0.314572	0.533478	0.536029	0.0472015	7.54619e-25
1400047	AL132709.1	14	101540437	101540837	rs2895918	0.42818	0.11564	0.28396	1	0.99623	0.0037715	1.6983e-08	0.99623	1-2	0.99623	293	0.0917563	0.461569	0.422592	0.0779396	1.2392e-07	283	0.000125023	0.343994	0.0110319	0.0588541	0.851446
150356	PPP2R5C	14	102360877	102368084	rs2749902	0.90695	0.15468	0.87349	1	1	2.9913e-06	5.239e-09	1	1-2	1	293	0.0734911	0.642504	-0.393048	0.0818101	2.48945e-06	283	0.0363001	0.613604	-0.258743	0.0795303	0.00127964
6270647	PPP2R5C	14	102378893	102378942	rs2749902	0.98493	0.28072	0.98824	1	1	6.699e-09	1.6674e-07	1	1-2	1	293	0.0434484	0.693149	-0.320875	0.0882586	0.000327833	283	0.0830163	0.682988	-0.44649	0.0885234	8.20107e-07
130669	BAG5	14	104023674	104023723	rs34186780	1	0.13728	1	1	1	3.9138e-10	1.4628e-16	1	1-2	1	293	0.184737	0.77245	0.59108	0.0727901	1.33006e-14	283	0.101957	0.618099	0.331287	0.0586532	3.96863e-08
3130494	WDR20	14	102689763	102689812	rs1190566	0.97204	0.20191	0.96983	1	0.99971	0.0002851	2.8445e-10	0.99971	1-2	0.99971	293	0.107337	0.599572	-0.431317	0.0729153	9.28342e-09	283	0.0130404	0.504526	-0.118996	0.0617567	0.0550058
3420228	PPP1R13B	14	104200107	104200156	rs8009147	1	0.040191	1	1	1	3.62e-09	8.9125e-13	1	1-2	1	293	0.124914	0.572495	-0.319963	0.0496448	4.78515e-10	283	0.0817116	0.582388	-0.257588	0.0515134	1.00883e-06
4010487	TRAF3	14	103372255	103372304	rs35673535	0.75605	0.048833	0.40939	1	1	1.001e-06	7.2773e-07	1	1-2	1	293	0.0315937	0.577967	0.151835	0.049278	0.00225909	283	0.0427059	0.444898	0.137694	0.0388902	0.000467155
4200703	AMN;CDC42BPB	14	103399033	103399350	rs35382723	0.89475	0.16796	0.86737	1	1	2.3616e-07	1.3727e-07	1	1-2	1	293	0.0432049	0.597973	-0.182872	0.0504479	0.000341048	283	0.0526932	0.409012	-0.139182	0.0352046	9.75141e-05
5670468	EIF5	14	103800840	103800889	rs72708829	1	0.1101	1	1	1	8.2493e-11	6.8511e-21	1	1-2	1	293	0.239631	0.811763	0.673481	0.0703266	4.61657e-19	283	0.112117	0.67066	0.362797	0.0609051	7.6731e-09
6550349	BAG5	14	104023351	104023400	rs8005540	0.71245	0.032292	0.26817	1	1	1.1188e-06	8.2807e-07	1	1-2	1	293	0.0309225	0.681372	-0.192859	0.0632899	0.00252159	283	0.0423512	0.648936	-0.215882	0.0612398	0.000493915
6590520	ZNF839	14	102808515	102808564	rs12893521	0.99991	0.12252	0.99984	1	1	1.9759e-09	1.9961e-10	1	1-2	1	293	0.0881266	0.612565	-0.288017	0.0543107	2.25612e-07	283	0.0858361	0.506773	-0.239426	0.0466117	5.23845e-07
2470619	AKT1	14	105235772	105235821	rs10134757	0.53174	0.041716	0.17827	1	1	3.1991e-06	1.3311e-07	1	1-2	1	293	0.0468152	0.626539	0.234033	0.0619051	0.000189891	283	0.034786	0.502431	0.160029	0.0502871	0.00162492
290333	CDCA4	14	105476388	105476437	rs3204173	0.99998	0.04153	0.9999	1	1	1.3513e-07	6.4114e-12	1	1-2	1	293	0.118599	0.588121	-0.39413	0.0629852	1.39613e-09	283	0.0602258	0.664575	-0.304684	0.0717988	2.99088e-05
3060646	INF2	14	105185892	105185941	rs76147286	1	0.2623	1	1	1	2.2328e-29	4.3839e-38	1	1-2	1	293	0.434885	1.27248	-2.03891	0.136248	6.08679e-38	283	0.356713	1.16718	-1.59452	0.127738	9.53264e-29
3180445	C14orf79	14	105461728	105461777	rs2582575	0.75267	0.078534	0.52256	0.99998	1	6.3985e-08	2.433e-05	0.99998	1-2	0.99998	293	0.0129321	0.424443	0.0767711	0.0393179	0.0518286	283	0.0732619	0.269666	0.11915	0.0252802	3.8424e-06
4670487	SIVA1	14	105225892	105225941	rs11844508	0.99815	0.085281	0.99527	1	0.99988	0.00011741	5.3932e-11	0.99988	1-2	0.99988	293	0.116305	0.714534	-0.559353	0.0903839	2.05687e-09	283	0.0183003	0.63415	-0.186778	0.081608	0.0228375
4920474	INF2	14	105185680	105185729	rs76147286	1	0.17114	1	1	1	2.8258e-13	7.7223e-18	1	1-2	1	293	0.192776	0.710821	-0.634478	0.0761098	3.08126e-15	283	0.141891	0.542435	-0.404657	0.0593646	5.68975e-11
5550673	SIVA1	14	105222093	105222142	rs1132975	1	0.20267	1	1	1	3.3048e-08	2.5303e-13	1	1-2	1	293	0.133955	0.74305	0.405128	0.060386	1.02134e-10	283	0.0676954	0.543703	0.204761	0.0453309	9.24173e-06
5820170	SIVA1	14	105222094	105222143	rs2498797	0.99653	0.13833	0.99453	1	0.99958	0.00041682	3.3968e-11	0.99958	1-2	0.99958	293	0.117776	0.759672	0.39787	0.0638347	1.60462e-09	283	0.010935	0.681634	0.103598	0.0587761	0.0790577
6180187	TDRD9	14	104518572	104518621	rs34982025	0.97026	0.154	0.95835	1	1	1.7994e-07	7.0836e-09	1	1-2	1	293	0.0649551	0.431311	0.161074	0.0358252	1.00053e-05	283	0.0543368	0.449456	0.153738	0.0382603	7.53568e-05
110092	NUDT14	14	105639392	105639441	rs2003181	1	0.082251	1	1	1	1.8892e-20	1.0636e-27	1	1-2	1	293	0.316376	0.759634	0.774128	0.0667073	7.62571e-26	283	0.242597	0.595583	0.493263	0.0519932	1.06057e-18
5340246	CRIP2	14	105946314	105946363	rs4983413	0.9992	0.8989	0.9998	1	1	1.8944e-10	1.0269e-11	1	1-2	1	293	0.111728	1.77091	1.00998	0.166939	4.44511e-09	283	0.105385	1.0762	0.578289	0.100512	2.28295e-08
6900307	BTBD6	14	105717151	105717200	rs75478023	0.9989	0.61996	0.99961	1	1	2.3459e-09	4.6025e-11	1	1-2	1	293	0.103024	0.660592	-0.545121	0.0942904	1.90848e-08	283	0.0876908	0.625773	-0.463066	0.0891012	3.8991e-07
7610494	CDCA4	14	105477230	105477279	rs12883074	0.71658	0.035398	0.29072	0.99999	1	1.6182e-07	1.4554e-05	0.99999	1-2	0.99999	293	0.0150217	0.435925	-0.126089	0.0598528	0.0360036	283	0.0681307	0.321263	-0.201784	0.0445184	8.62952e-06
1580301	ATP10A	15	25924089	25924138	rs1345098	0.97514	0.36519	0.98499	1	0.99858	0.0014162	5.3363e-11	0.99858	1-2	0.99858	293	0.118292	0.610764	0.3307	0.0529265	1.47061e-09	283	0.00452877	0.622276	0.0624228	0.0552095	0.259165
3710053	APBA2	15	29410166	29410215	rs7172998	0.98834	0.022297	0.89642	1	0.99929	0.00071404	8.3465e-10	0.99929	1-2	0.99929	293	0.103227	0.755702	0.54042	0.0933747	1.84488e-08	283	0.00884222	0.775277	0.153545	0.0969783	0.114479
6130674	HERC2	15	28356714	28356763	rs12913832	0.99465	0.90504	0.9987	1	1	2.0514e-07	2.0094e-10	1	1-2	1	293	0.0930818	0.602402	0.5254	0.0961381	9.95261e-08	283	0.0537089	0.556325	0.380117	0.0951817	8.31553e-05
3120452	MTMR10	15	31231485	31231534	rs2949570	1	0.1539	1	1	1	1.2298e-09	2.0372e-21	1	1-2	1	293	0.251687	0.646816	-0.546393	0.0552294	4.40569e-20	283	0.0987757	0.640983	-0.304109	0.0547985	6.62023e-08
4810433	FAN1;MTMR10	15	31235173	31235222	rs35619616	1	0.15058	1	1	1	2.0478e-28	1.9212e-36	1	1-2	1	293	0.419662	1.11819	2.08152	0.143491	2.96301e-36	283	0.346759	0.911322	1.44269	0.118125	8.35906e-28
6900112	MTMR10	15	31238612	31238661	rs2955790	0.99999	0.091641	0.99997	1	1	3.6152e-11	2.5121e-07	1	1-2	1	293	0.043741	0.483664	0.151449	0.0415111	0.000312634	283	0.120326	0.528844	0.281883	0.0454671	2.01228e-09
6980377	FAN1;MTMR10	15	31234758	31234807	rs35619616	1	0.37145	1	1	1	2.2677e-17	7.1759e-29	1	1-2	1	293	0.34371	0.862945	1.36706	0.110737	1.93262e-28	283	0.213043	0.700065	0.791447	0.0907424	2.44667e-16
5690671	GOLGA8B	15	34817925	34817974	rs147261832	0.99279	0.36985	0.99573	1	1	4.3759e-09	4.446e-10	1	1-2	1	293	0.0854955	0.969421	-0.502269	0.0962966	3.47989e-07	283	0.0827576	0.725539	-0.361377	0.0717704	8.54494e-07
6650703	NOP10	15	34634006	34634055	rs347837	1	0.90554	1	1	1	4.3525e-34	1.4417e-34	1	1-2	1	293	0.385312	0.927232	1.07018	0.0792377	1.32942e-32	283	0.398513	0.647887	0.772389	0.0566077	7.17821e-33
6940204	NOP10	15	34634071	34634120	rs347837	1	0.62032	1	1	1	1.3509e-30	7.6884e-26	1	1-2	1	293	0.294128	0.868159	0.816949	0.0741895	8.34572e-24	283	0.368053	0.600569	0.671284	0.0524733	7.71426e-30
1230220	SRP14	15	40328419	40328468	rs72731415	0.99826	0.50645	0.99925	1	1	1.0642e-08	2.4808e-09	1	1-2	1	293	0.0701645	0.617749	-0.257018	0.0548482	4.28392e-06	283	0.0734097	0.485582	-0.207671	0.0440138	3.75372e-06
3190730	SRP14	15	40328037	40328086	rs16924528	1	0.88607	1	1	1	3.5895e-56	9.2996e-65	1	1-2	1	293	0.650291	0.969003	1.97478	0.084893	2.35336e-68	283	0.603447	0.757915	1.39791	0.0676018	2.22437e-58
5900379	SRP14	15	40331105	40331298	rs72731415	0.89397	0.32483	0.92616	1	1	6.2537e-08	7.5318e-08	1	1-2	1	293	0.0480658	0.848415	-0.288748	0.0753284	0.000155043	283	0.0634286	0.587152	-0.232168	0.0532202	1.8083e-05
110615	DNAJC17	15	41060088	41060137	rs76352578	0.85975	0.91188	0.96241	1	1	4.836e-07	1.2542e-08	1	1-2	1	293	0.0619094	0.550759	0.439434	0.100275	1.64148e-05	283	0.0462665	0.575225	0.382017	0.103469	0.000267156
1340431	C15orf57	15	40824202	40824251	rs8034326	0.99885	0.075768	0.99669	1	1	1.3459e-06	7.7013e-09	1	1-2	1	293	0.0629074	0.452758	-0.170113	0.0384885	1.39578e-05	283	0.0381965	0.440815	-0.126023	0.037725	0.000949174
1820035	ZFYVE19	15	41106533	41106582	rs34817886	1	0.093786	1	1	1	7.5481e-21	2.5448e-22	1	1-2	1	293	0.245323	0.567946	-0.444094	0.0456604	1.52938e-19	283	0.242558	0.539977	-0.41849	0.0441163	1.06835e-18
2060451	PLCB2	15	40580312	40580361	rs12439272	1	0.98478	1	1	1	5.0586e-11	1.9038e-14	1	1-2	1	293	0.152018	0.689301	0.520859	0.0721138	4.47701e-12	283	0.112649	0.577122	0.365791	0.0612442	7.03753e-09
2230156	C15orf52	15	40623704	40623755	rs55982218	0.99456	0.067576	0.98263	1	1	2.1874e-09	6.0187e-07	1	1-2	1	293	0.0386832	0.651752	-0.26741	0.0781453	0.000710844	283	0.0973869	0.639591	-0.434964	0.0789951	8.27385e-08
5570575	RP11-111A22.1;C15orf57	15	40845922	40845971	rs11632061	0.99992	0.04027	0.99958	1	1	1.3229e-06	2.6308e-10	1	1-2	1	293	0.0887833	0.53291	0.231195	0.0434188	2.02459e-07	283	0.0408211	0.553535	0.158613	0.0458662	0.000628138
5960014	RP11-111A22.1;C15orf57	15	40845458	40845507	rs8042729	0.99758	0.020517	0.97486	1	1	6.8225e-09	3.8953e-07	1	1-2	1	293	0.0387343	0.713369	-0.3053	0.0891569	0.000704961	283	0.0851176	0.556227	-0.358383	0.0700918	5.87271e-07
1450678	RPAP1	15	41809627	41809676	rs4924559	0.63101	0.098949	0.43662	1	0.99999	1.2117e-05	3.946e-08	0.99999	1-2	0.99999	293	0.057173	0.582236	-0.221646	0.0527635	3.54132e-05	283	0.0253902	0.474649	-0.119534	0.0441793	0.00723385
2350722	PLA2G4B;JMJD7-PLA2G4B	15	42140247	42140296	rs9920903	1	0.12512	1	1	1	1.3624e-19	1.332e-25	1	1-2	1	293	0.288381	0.75583	0.65299	0.0601313	2.74209e-23	283	0.228306	0.507709	0.376087	0.0412476	1.50973e-17
4050064	SPTBN5	15	42140574	42140623	rs13380315	0.98834	0.1208	0.97912	1	0.99626	0.0037397	3.5738e-10	0.99626	1-2	0.99626	293	0.107671	0.494345	-0.226769	0.0382692	8.77848e-09	283	0.00255686	0.518036	0.0346733	0.0408538	0.396762
6180598	NDUFAF1	15	41680705	41687090	rs56352219	0.96832	0.23503	0.9705	1	0.99999	7.2706e-06	1.0075e-09	0.99999	1-2	0.99999	293	0.090418	0.545188	0.496584	0.0923294	1.54585e-07	283	0.0321214	0.477479	0.24493	0.0802053	0.00247635
5910554	ADAL	15	43641207	43641256	rs2243434	0.81304	0.010203	0.16893	1	0.99966	0.00033965	1.0604e-07	0.99966	1-2	0.99966	293	0.0617931	0.450276	-0.279678	0.0638839	1.6728e-05	283	0.00543841	0.467352	-0.0865936	0.0698574	0.216166
6760026	LRRC57	15	42835014	42835063	rs1667493	0.99821	0.047184	0.99178	1	1	2.533e-08	8.9401e-08	1	1-2	1	293	0.0458417	0.680232	0.25957	0.0694207	0.000222359	283	0.0692772	0.520146	0.24809	0.0542465	7.20358e-06
1030379	TRIM69	15	45059545	45059594	rs2470908	0.99952	0.032797	0.99683	1	1	4.4904e-08	2.2401e-09	1	1-2	1	293	0.0734255	0.562767	-0.483172	0.100617	2.51625e-06	283	0.06423	0.622108	-0.495676	0.112865	1.59425e-05
7150181	STRC	15	43891834	43891883	rs4332723	1	0.12994	1	1	1	6.5265e-20	5.0394e-26	1	1-2	1	293	0.294086	0.678503	0.763596	0.0693515	8.41888e-24	283	0.232784	0.620848	0.609595	0.0660193	6.60266e-18
1710037	SHF	15	45459642	45459691	rs10152525	0.56732	0.023656	0.1244	1	0.99992	8.4644e-05	1.1555e-06	0.99991	1-2	0.99991	293	0.0577876	0.410159	0.162909	0.0385617	3.20523e-05	283	0.0382148	0.381667	-0.124679	0.0373134	0.00094644
7400619	SPATA5L1	15	45710789	45710838	rs2486272	0.99992	0.04529	0.99963	1	1	1.9584e-07	2.0776e-10	1	1-2	1	293	0.0897002	0.585797	0.29009	0.0541729	1.74033e-07	283	0.0536108	0.636458	0.238382	0.0597487	8.44442e-05
2340286	GABPB1-AS1	15	50650012	50650061	rs2013885	1	0.068008	1	1	1	8.8106e-14	3.5455e-18	1	1-2	1	293	0.196499	0.506545	0.408667	0.0484436	1.55822e-15	283	0.148809	0.455929	0.317514	0.0453009	1.78351e-11
4070706	GALK2	15	49621668	49621717	rs139796335	0.83015	0.11981	0.72842	1	1	4.9859e-06	1.181e-08	1	1-2	1	293	0.0659326	0.616765	-0.260251	0.0574229	8.53435e-06	283	0.0322311	0.544315	-0.15936	0.0520924	0.00243369
4390176	CEP152	15	49034192	49034241	rs2413916	0.99402	0.99869	0.99869	1	1	7.0069e-09	3.3972e-09	1	1-2	1	293	0.069107	0.561518	0.4825	0.10381	5.08971e-06	283	0.0787129	0.594539	0.561485	0.114594	1.62278e-06
4920398	SPPL2A	15	51012171	51012220	rs7183456	1	0.18278	1	1	1	5.3986e-15	2.7354e-11	1	1-2	1	293	0.105474	0.747239	-0.378091	0.0645465	1.26771e-08	283	0.177328	0.582175	-0.396207	0.0509089	1.36551e-13
5360528	USP8	15	50791371	50791420	rs12905525	0.9872	0.05877	0.95405	1	1	3.6226e-06	2.7276e-09	1	1-2	1	293	0.0754593	0.624435	0.267548	0.0548986	1.80478e-06	283	0.0345743	0.57313	0.162325	0.05117	0.00168016
6280242	DUT	15	48635469	48635518	rs8039702	0.99756	0.055894	0.99054	1	0.99996	3.9837e-05	1.2594e-10	0.99996	1-2	0.99996	293	0.110409	0.608461	-0.465168	0.0774025	5.54725e-09	283	0.0257203	0.523506	-0.180835	0.0663946	0.00686107
6770634	USP8	15	50791815	50791864	rs7164347	0.99995	0.29405	0.99996	1	1	4.9917e-08	7.495e-12	1	1-2	1	293	0.11345	0.658393	0.36821	0.0603389	3.3274e-09	283	0.0646983	0.622761	0.260604	0.0591096	1.48107e-05
990189	CEP152	15	49030589	49030638	rs2413916	1	1	1	1	1	3.1601e-16	1.1898e-18	1	1-2	1	293	0.20449	0.693356	1.10864	0.128183	3.56991e-16	283	0.185391	0.562685	0.867297	0.108454	3.34966e-14
110504	TMOD2	15	52108329	52108378	rs8041866	0.79989	0.0085552	0.13542	1	0.99999	9.2242e-06	2.8667e-07	0.99999	1-2	0.99999	293	0.0403191	0.502536	0.154954	0.0443164	0.00054488	283	0.0259329	0.397508	0.099614	0.0364196	0.00663132
1570056	MYO5A	15	52605472	52605521	rs17707338	0.99438	0.012774	0.91183	1	1	1.6661e-07	9.855e-08	1	1-2	1	293	0.0454208	0.663342	0.292909	0.0787163	0.000238068	283	0.0555023	0.566447	0.280496	0.069027	6.2767e-05
2230408	CTD-2184D3.6;GNB5	15	52414237	52414286	rs12899030	0.87282	0.037741	0.54259	1	1	1.231e-06	8.2515e-08	1	1-2	1	293	0.0487646	0.679539	-0.27808	0.0719971	0.000138435	283	0.0410189	0.577782	-0.216313	0.0623941	0.000608918
270343	AP4E1	15	51297652	51297701	rs35975557	0.52626	0.024632	0.11136	1	0.99998	2.3364e-05	1.8904e-07	0.99998	1-2	0.99998	293	0.0448614	0.525678	0.153224	0.0414456	0.000260675	283	0.02001	0.584816	0.113284	0.0472938	0.0172599
3390682	GNB5	15	52413289	52413338	rs2414131	0.96485	0.20337	0.96236	1	1	1.7111e-06	2.8444e-09	1	1-2	1	293	0.074165	0.480816	0.193792	0.040138	2.22993e-06	283	0.0395449	0.461491	0.132176	0.0388592	0.000767715
6620356	ARPP19	15	52839588	52839637	rs17614428	0.97603	0.053577	0.90902	1	1	2.1816e-07	4.5111e-08	1	1-2	1	293	0.0515649	0.66925	-0.381043	0.0957975	8.79247e-05	283	0.0532634	0.585729	-0.336643	0.0846675	8.91734e-05
2190131	RFX7	15	56382848	56382897	rs12909153	1	0.83755	1	1	1	2.0521e-21	4.6916e-21	1	1-2	1	293	0.232338	0.822849	0.656997	0.070007	1.87932e-18	283	0.253523	0.620412	0.52132	0.0533642	1.34763e-19
2350044	LIPC	15	58855869	58855918	rs11631312	1	0.77263	1	1	1	2.2709e-22	1.2637e-11	1	1-2	1	293	0.122161	0.582587	0.652049	0.102465	7.63696e-10	283	0.293549	0.591491	1.11434	0.103126	5.44199e-23
1660687	NARG2	15	60713898	60713947	rs7163297	1	0.086735	1	1	1	2.1491e-11	1.3119e-20	1	1-2	1	293	0.235185	0.623678	0.643065	0.0679802	1.08817e-18	283	0.119708	0.453614	0.309176	0.0500155	2.22629e-09
2450368	GTF2A2	15	59934454	59942909	rs11853610	1	0.024975	1	1	1	3.7756e-10	6.4483e-12	1	1-2	1	293	0.108739	0.637187	0.322093	0.0540561	7.34069e-09	283	0.0949154	0.533417	0.249584	0.0459769	1.22966e-07
5570678	RPS27L	15	63447887	63448617	rs28588736	0.73256	0.037656	0.32083	1	0.99991	9.0831e-05	1.9861e-08	0.99991	1-2	0.99991	293	0.0741383	0.642654	0.469179	0.0971951	2.23971e-06	283	0.0155636	0.555158	0.183201	0.0869188	0.03594
5960682	RBPMS2	15	65032146	65032195	rs1983310	1	0.54208	1	0.99999	1	1.3901e-14	9.9877e-06	0.99999	1-2	0.99999	293	0.0361633	0.464869	0.35915	0.108692	0.00107126	283	0.205799	0.586597	1.14763	0.13449	9.01523e-16
6760202	FAM96A	15	64365165	64365214	rs4776668	0.33264	0.025176	0.054351	0.99994	1	7.3581e-07	6.3912e-05	0.99994	1-2	0.99994	293	0.0066015	0.626619	-0.0723388	0.0520194	0.165406	283	0.0562699	0.611657	-0.212826	0.0519946	5.56463e-05
940577	CSNK1G1	15	64458041	64458090	rs35755513	0.98845	0.62351	0.99592	1	1	5.1821e-07	2.7097e-10	1	1-2	1	293	0.0948852	0.673927	-0.517613	0.0937155	7.38343e-08	283	0.0500566	0.636885	-0.336713	0.0875033	0.000147441
5890564	ANKDD1A	15	65250736	65250785	rs1684054	1	0.21212	1	1	1	3.9851e-51	2.7163e-60	1	1-2	1	293	0.621069	1.47814	2.66122	0.121855	2.83576e-63	283	0.565234	1.1597	1.84631	0.0965971	9.4359e-53
7150152	PTPLAD1	15	65870540	65870589	rs652931	1	0.035942	1	1	1	2.3923e-25	1.0181e-08	1	1-2	1	293	0.0745828	0.643016	-0.253761	0.0523996	2.08281e-06	283	0.318976	0.565706	-0.541255	0.0471792	3.0297e-25
1030433	CALML4	15	68483463	68483512	rs35741399	0.94817	0.34304	0.96638	1	1	7.5722e-08	2.9931e-08	1	1-2	1	293	0.0543459	0.598523	-0.465051	0.11372	5.60146e-05	283	0.0618319	0.478295	-0.399037	0.0927243	2.32402e-05
1050600	MAP2K1	15	66783497	66783546	rs111584879	1	0.10131	1	1	1	9.7318e-19	2.0845e-21	1	1-2	1	293	0.23512	0.775274	-0.67274	0.0711299	1.10183e-18	283	0.215691	0.648521	-0.541385	0.0615857	1.5146e-16
1240202	SNORD18C;RPL4	15	66793592	66793641	rs11631602	0.92809	0.026717	0.61228	1	0.99999	6.9616e-06	9.5635e-09	0.99999	1-2	0.99999	293	0.0716794	0.723899	-0.472057	0.0995864	3.34609e-06	283	0.030606	0.554244	-0.245924	0.0825647	0.00314885
4610209	CALML4;RP11-315D16.2	15	68489790	68489839	rs35741399	0.99636	0.3904	0.99796	1	1	7.6622e-08	2.2866e-09	1	1-2	1	293	0.0718824	0.55235	0.498226	0.104947	3.23706e-06	283	0.0587259	0.544418	0.441916	0.105543	3.78496e-05
5490500	AAGAB	15	67493541	67493590	rs17295739	1	0.4581	1	1	1	8.9811e-51	1.591e-45	1	1-2	1	293	0.494569	0.68436	-1.09064	0.0646325	5.05556e-45	283	0.561643	0.560407	-1.02419	0.0539775	3.00726e-52
7150280	C15orf61	15	67813811	67813860	rs7172423	0.99999	0.18631	0.99999	1	1	6.355e-10	2.521e-11	1	1-2	1	293	0.101287	0.731608	-0.394766	0.0689332	2.54946e-08	283	0.0927254	0.624439	-0.318964	0.0595194	1.7458e-07
1980259	ANP32A	15	69096585	69096634	rs2958404	0.99999	0.10525	0.99998	1	1	1.603e-09	1.2807e-10	1	1-2	1	293	0.0896025	0.817058	0.362247	0.0676884	1.76864e-07	283	0.085803	0.66051	0.289264	0.0563262	5.26611e-07
4260053	NEO1	15	73595607	73595656	rs17762146	1	0.31722	1	1	1	3.1129e-14	1.1879e-14	1	1-2	1	293	0.145962	0.629269	-0.394792	0.0559809	1.28577e-11	283	0.154608	0.543014	-0.346974	0.0484013	6.70226e-12
5550619	ADPGK	15	73044042	73044091	rs75892186	0.97336	0.10372	0.94553	1	1	2.6882e-08	7.3233e-08	1	1-2	1	293	0.04987	0.648387	0.399942	0.102335	0.000115727	283	0.0736128	0.561808	0.415696	0.0879716	3.63525e-06
6560433	ARIH1	15	72874448	72874497	rs12909168	0.96812	0.93853	0.9924	1	1	2.2031e-07	1.4298e-09	1	1-2	1	293	0.0798105	0.798269	-0.93462	0.186036	8.85231e-07	283	0.0528564	0.549211	-0.541854	0.136832	9.50502e-05
10136	PML	15	74320618	74320667	rs3784562	1	0.1341	1	1	1	9.4015e-08	4.4758e-13	1	1-2	1	293	0.134723	0.547989	0.330647	0.0491217	8.95148e-11	283	0.0631285	0.583664	0.232579	0.0534497	1.89565e-05
3170239	CSK	15	75095350	75095399	rs3935077	1	0.13899	1	1	1	7.8086e-11	1.0619e-12	1	1-2	1	293	0.121883	0.777069	0.442501	0.0696263	8.00668e-10	283	0.106829	0.600889	0.317865	0.0548292	1.80777e-08
150241	MAN2C1	15	75648556	75648686	rs4486847	1	0.069632	1	1	1	6.4912e-38	1.8106e-50	1	1-2	1	293	0.540923	0.783172	1.44047	0.0777919	4.03779e-51	283	0.441328	0.6504	1.00126	0.0672033	2.13032e-37
2120544	IMP3	15	75931597	75931646	rs111661818	1	0.10116	1	1	1	2.9102e-10	3.3583e-12	1	1-2	1	293	0.115549	0.782137	0.482388	0.0782356	2.3367e-09	283	0.0986202	0.582629	0.32456	0.0585347	6.78764e-08
2370093	COMMD4	15	75632367	75632416	rs28719097	0.94895	0.43244	0.97356	1	0.99911	0.00088615	2.1685e-10	0.99911	1-2	0.99911	293	0.111618	0.506201	0.348222	0.0575895	4.52839e-09	283	0.00725137	0.525707	0.0868324	0.0606091	0.153066
4010041	MPI	15	75190144	75190193	rs35686934	0.82365	0.70491	0.93781	1	1	6.5693e-07	5.0256e-09	1	1-2	1	293	0.0738054	0.477859	0.44802	0.0930374	2.36486e-06	283	0.0468379	0.434293	0.317476	0.0854362	0.000244252
50341	SCAMP2	15	75137479	75137528	rs4886639	0.90617	0.088435	0.79642	1	0.99996	4.1773e-05	5.1875e-09	0.99996	1-2	0.99996	293	0.0759435	0.598077	0.244942	0.0500865	1.66739e-06	283	0.020224	0.60735	0.125587	0.0521459	0.0166679
4250646	SCAPER	15	76641012	76641061	rs11857015	1	0.06369	1	1	1	1.4541e-18	8.9018e-35	1	1-2	1	293	0.404879	0.626355	0.840411	0.059729	1.17192e-34	283	0.228351	0.595984	0.521703	0.0572109	1.49748e-17
4490615	TSPAN3	15	77338723	77338772	rs17466257	0.99974	0.42526	0.99987	1	1	7.5323e-11	4.3534e-08	1	1-2	1	293	0.0551476	0.781137	0.295066	0.0715965	4.91865e-05	283	0.115257	0.578049	0.328694	0.0543267	4.60364e-09
4780743	ETFA	15	76566785	76566834	rs62027051	0.99969	0.11081	0.99939	1	1	1.0379e-07	2.0241e-10	1	1-2	1	293	0.0910506	0.645927	0.402405	0.0745324	1.39249e-07	283	0.0584774	0.507178	0.251468	0.0601937	3.93549e-05
6480091	DNAJA4	15	78574177	78574226	rs4887027	1	0.26597	1	1	1	7.8867e-11	2.5553e-12	1	1-2	1	293	0.115835	0.760249	0.389854	0.0631398	2.22675e-09	283	0.106627	0.639765	0.308786	0.0533196	1.86788e-08
6960411	RCN2	15	77241482	77241531	rs55793412	0.73088	0.24972	0.75646	1	1	1.0677e-06	3.8007e-08	1	1-2	1	293	0.0552288	0.709798	-0.472784	0.114629	4.85427e-05	283	0.041748	0.608792	-0.350162	0.100078	0.000542999
7320747	PSTPIP1	15	77329493	77329542	rs2100054	0.99984	0.048828	0.99929	1	1	8.3009e-10	6.7444e-12	1	1-2	1	293	0.116878	1.26582	-0.689858	0.111162	1.86716e-09	283	0.097037	1.10946	-0.532127	0.0968341	8.75167e-08
3420543	PSMA4	15	78841311	78841360	rs1979908	1	0.092736	1	1	1	2.5579e-14	1.4958e-19	1	1-2	1	293	0.214833	0.67498	0.516233	0.0578536	5.19177e-17	283	0.156972	0.506094	0.320518	0.0443109	4.48992e-12
4040711	PSMA4	15	78838040	78838089	rs905740	0.99991	0.043327	0.99954	1	0.99997	3.0737e-05	9.092e-12	0.99997	1-2	0.99997	293	0.121291	0.729245	0.397553	0.0627273	8.85119e-10	283	0.02632	0.677554	0.164128	0.0595517	0.00623291
4060471	FAH	15	80473398	80473447	rs1963889	0.74203	0.29192	0.79362	0.9996	1	4.1287e-09	0.00039938	0.9996	1-2	0.9996	293	0.00233897	0.457864	0.0326288	0.0395034	0.409495	283	0.103529	0.369425	0.185912	0.0326355	3.0803e-08
4900343	MORF4L1	15	79189610	79189659	rs12438433	1	0.086343	1	1	1	8.794e-13	2.5653e-12	1	1-2	1	293	0.112359	0.958823	0.695946	0.114668	3.99792e-09	283	0.134244	0.67816	0.551782	0.0835921	2.03213e-10
5550408	TMED3	15	79615070	79615119	rs28459403	0.9815	0.22042	0.98167	1	1	4.2032e-09	7.8408e-09	1	1-2	1	293	0.0661151	0.838676	-0.541265	0.11925	8.28463e-06	283	0.0863884	0.64147	-0.46277	0.0897771	4.79774e-07
5860730	ZFAND6	15	80412830	80414092	rs8038958	0.96868	0.221	0.96904	1	1	2.7729e-07	1.4546e-08	1	1-2	1	293	0.0589734	0.592057	0.223003	0.05222	2.64416e-05	283	0.0503517	0.537	0.183242	0.0474728	0.000140773
6560066	MTHFS;ST20-MTHFS	15	80137642	80137691	rs72478413	0.68547	0.060008	0.37458	1	1	3.0231e-06	5.8171e-08	1	1-2	1	293	0.0530397	0.625406	-0.280083	0.0693755	6.92273e-05	283	0.0348017	0.713226	-0.255173	0.0801658	0.0016209
6840240	IREB2	15	78791194	78791243	rs12916801	1	0.59182	1	1	1	2.0073e-32	1.7649e-40	1	1-2	1	293	0.450607	0.795153	1.0258	0.0663987	9.85975e-40	283	0.384594	0.723049	0.801839	0.0605081	1.8177e-31
1070156	MESDC1	15	81295943	81295992	rs11852470	0.74717	0.061063	0.45249	1	0.99996	3.7098e-05	2.1534e-08	0.99996	1-2	0.99996	293	0.0692313	0.479667	-0.415459	0.0892999	4.98766e-06	283	0.0179696	0.350803	-0.161248	0.0711105	0.0241151
1450008	RP11-761I4.4;IL16	15	81600815	81600864	rs17875509	1	0.062227	1	1	1	1.6596e-21	4.7651e-31	1	1-2	1	293	0.358532	0.636939	1.41355	0.110838	6.81914e-30	283	0.258474	0.455219	0.795012	0.0803295	5.24145e-20
4040019	WHAMM	15	83503515	83503564	rs76108467	1	0.16416	1	1	1	6.0469e-09	1.4665e-14	1	1-2	1	293	0.157144	0.760119	0.8073	0.109601	1.82375e-12	283	0.0816363	0.631888	0.463168	0.0926724	1.02094e-06
430722	FAM154B	15	82576812	82576861	rs114586219	0.99998	0.33545	0.99999	1	1	1.707e-07	9.2434e-13	1	1-2	1	293	0.139022	0.550447	0.701921	0.102399	4.2725e-11	283	0.0618265	0.494462	0.39658	0.0921578	2.32599e-05
5080615	IL16;STARD5	15	81604789	81604838	rs4778641	1	0.51816	1	1	1	3.4677e-19	5.5219e-22	1	1-2	1	293	0.244416	0.692445	0.601844	0.0620317	1.82473e-19	283	0.223307	0.613491	0.492453	0.0547879	3.78103e-17
2260296	SCAND2P	15	85183614	85183663	rs11073613	0.99996	0.59708	0.99999	1	0.99998	1.9211e-05	1.4548e-12	0.99998	1-2	0.99998	293	0.130625	0.606651	0.323535	0.0489288	1.8066e-10	283	0.0290952	0.546089	0.130246	0.0448836	0.00400327
3460296	HDGFRP3	15	83807239	83807288	rs112050949	1	0.048435	1	1	1	2.2141e-15	5.8575e-21	1	1-2	1	293	0.244393	0.826006	1.43117	0.147519	1.83299e-19	283	0.179431	0.80821	1.14814	0.14647	9.47737e-14
4230528	BTBD1	15	83685781	83685830	rs12441585	0.66879	0.10215	0.48582	1	0.99839	0.0016081	7.7744e-09	0.99839	1-2	0.99839	293	0.0848598	0.581821	-0.284665	0.0548	3.86352e-07	283	0.00205862	0.642412	-0.0465399	0.0611275	0.447082
5560278	SCAND2P	15	85179086	85179135	rs1107179	0.92093	0.096958	0.83798	1	0.99999	6.93e-06	4.8452e-09	0.99999	1-2	0.99999	293	0.0728257	0.72662	0.279463	0.0584544	2.77517e-06	283	0.0309894	0.596164	0.145769	0.0486262	0.002963
2060341	AKAP13	15	86205625	86205674	rs11635124	0.99976	0.2039	0.99974	1	1	2.5377e-09	5.6939e-10	1	1-2	1	293	0.0802961	0.627943	0.260771	0.0517357	8.17492e-07	283	0.0835281	0.561771	0.236945	0.0468207	7.56066e-07
2070450	PDE8A	15	85681879	85681928	rs3743157	0.65062	0.083612	0.41626	1	1	2.2667e-06	9.3139e-08	1	1-2	1	293	0.0484582	0.60574	0.267207	0.0694115	0.000145486	283	0.0364114	0.530061	0.20011	0.0614105	0.0012574
630682	CTD-2262B20.1	15	85958524	85958573	rs4843058	0.65635	0.022998	0.16747	1	1	3.5944e-06	5.8863e-07	1	1-2	1	293	0.0334038	0.488965	-0.12806	0.0403825	0.00168028	283	0.0325482	0.398936	-0.102079	0.0331996	0.00231453
3870220	POLG	15	89860723	89861776	rs2159080	1	0.064258	1	1	1	3.019e-14	9.9783e-15	1	1-2	1	293	0.147575	0.615869	0.372069	0.0524203	9.71464e-12	283	0.155452	0.622575	0.388928	0.0540791	5.8093e-12
4480288	AEN	15	89175375	89175424	rs3743476	0.99843	0.3497	0.99902	1	1	2.8531e-10	4.0575e-09	1	1-2	1	293	0.0702482	0.975705	0.40327	0.0860034	4.22586e-06	283	0.104187	0.847167	0.435732	0.0762199	2.77014e-08
5090438	AEN	15	89175121	89175170	rs111307892	0.93694	0.22918	0.93974	1	1	8.5142e-09	9.1786e-07	1	1-2	1	293	0.0338644	0.862094	0.506514	0.158596	0.00155852	283	0.0889082	0.710135	0.682252	0.130287	3.21142e-07
5560075	MFGE8	15	89441937	89441987	rs12903721	1	0.061806	1	1	1	2.2057e-17	6.2901e-12	1	1-2	1	293	0.116206	0.845386	0.465264	0.0752167	2.09152e-09	283	0.212075	0.773499	0.604468	0.0695053	2.91459e-16
5810612	ANPEP	15	90328406	90328455	rs11073891	0.99815	0.48619	0.99917	0.99998	1	2.0343e-11	2.0178e-05	0.99998	1-2	0.99998	293	0.0213572	0.625219	-0.128783	0.0511036	0.0122695	283	0.135247	0.684118	-0.377845	0.0569958	1.72058e-10
2470092	RP11-24J19.1;SLCO3A1	15	92706104	92715253	rs7496815	0.95098	0.052387	0.82313	1	1	9.7214e-07	6.3728e-09	1	1-2	1	293	0.0684369	0.748489	-0.284576	0.0615479	5.67684e-06	283	0.0437142	0.628079	-0.186055	0.0519124	0.000398758
3140288	MAN2A2	15	91465476	91465525	rs1266483	0.99238	0.16671	0.99004	1	0.99999	1.109e-05	3.0438e-10	0.99999	1-2	0.99999	293	0.0942403	0.626451	-0.296694	0.05392	8.21585e-08	283	0.0298648	0.518278	-0.132513	0.0450547	0.00354215
4880433	IDH2	15	90627512	90627561	rs62019188	0.99686	0.049907	0.98642	1	0.99999	8.4509e-06	4.1315e-10	0.99999	1-2	0.99999	293	0.0914243	0.705173	0.333399	0.0616123	1.30911e-07	283	0.0309269	0.574298	0.155154	0.0518109	0.00299253
4900440	CIB1	15	90773520	90773569	rs2073706	1	0.29664	1	1	1	4.069e-35	3.5623e-32	1	1-2	1	293	0.359621	0.703058	0.714446	0.0558881	5.31792e-30	283	0.409791	0.510463	0.565071	0.040455	4.95558e-34
5340768	NGRN	15	90809468	90809517	rs1107461	0.39598	0.108	0.24486	1	0.99847	0.0015258	1.6749e-08	0.99847	1-2	0.99847	293	0.0870482	0.474898	0.401506	0.0762237	2.69491e-07	283	0.00358304	0.3943	0.0656565	0.0653159	0.315659
6250605	RCCD1	15	91506119	91506168	rs76119208	1	0.0819	1	1	1	5.1134e-15	2.2628e-18	1	1-2	1	293	0.198527	0.41231	0.398928	0.0469876	1.07334e-15	283	0.166157	0.34909	0.300986	0.0402232	9.37387e-13
6330243	VPS33B	15	91542184	91542233	rs7162685	0.97103	0.21719	0.97088	1	1	1.0473e-07	2.3697e-08	1	1-2	1	293	0.0551797	0.664556	-0.228022	0.0553115	4.89308e-05	283	0.0577148	0.51937	-0.183966	0.0443436	4.43587e-05
6520646	IQGAP1	15	91045062	91045111	rs8025487	1	0.42869	1	1	1	1.8352e-13	1.2995e-19	1	1-2	1	293	0.218889	0.708132	0.53739	0.0595097	2.42136e-17	283	0.147274	0.677449	0.403871	0.0579738	2.309e-11
1440348	RP11-24J19.1;SLCO3A1	15	92715306	92715355	rs2240589	1	0.24785	1	1	1	4.6789e-15	1.7473e-24	1	1-2	1	293	0.287282	0.903586	0.896304	0.0827587	3.43875e-23	283	0.176496	0.697368	0.504177	0.0649672	1.57743e-13
5420615	LINC00930	15	93111070	93111119	rs2079596	1	0.23998	1	1	1	6.7199e-10	2.2273e-15	1	1-2	1	293	0.164505	0.591847	-0.440785	0.0582321	4.97849e-13	283	0.0950536	0.459731	-0.248805	0.0457966	1.20274e-07
1010315	LINS	15	101109712	101109761	rs6598356	0.99999	0.050129	0.99998	1	1	1.0456e-08	3.5423e-13	1	1-2	1	293	0.136599	0.907707	-0.494401	0.0728645	6.48516e-11	283	0.0789403	0.670179	-0.271463	0.0553162	1.56538e-06
2190528	ASB7	15	101170343	101170392	rs72761271	0.99819	0.092054	0.99572	1	1	1.0054e-09	6.2475e-08	1	1-2	1	293	0.0514444	0.675333	0.229874	0.0578636	8.96594e-05	283	0.0959308	0.531662	0.254061	0.0465273	1.04503e-07
2760735	SYNM	15	99675536	99675585	rs260100	1	0.4066	1	1	1	4.6801e-14	6.4504e-27	1	1-2	1	293	0.319808	1.42853	-1.5294	0.130751	3.6475e-26	283	0.165704	1.30435	-0.910488	0.121875	1.01305e-12
4760152	LRRK1	15	101514209	101514258	rs12442265	0.6553	0.046186	0.28678	0.99924	1	3.8638e-08	0.00075866	0.99924	1-2	0.99924	293	0.00106116	0.471548	0.0226438	0.0407269	0.578645	283	0.0912261	0.512052	-0.239294	0.0450555	2.21845e-07
5870020	CTD-2054N24.2	15	100353608	100353657	rs12719728	0.97906	0.064105	0.93209	1	1	5.483e-08	4.9852e-08	1	1-2	1	293	0.0506244	0.514666	-0.210959	0.0535539	0.000102405	283	0.0639467	0.389916	-0.178235	0.0406801	1.66686e-05
7210487	LYSMD4	15	100267704	100267753	rs8032484	1	0.41627	1	1	1	2.6769e-14	1.166e-14	1	1-2	1	293	0.149188	0.806053	0.813145	0.113834	7.33593e-12	283	0.159158	0.611849	0.642904	0.0881529	3.09693e-12
2640528	NPRL3	16	135848	135897	rs8051955	1	0.39535	1	1	1	8.9893e-17	7.9227e-15	1	1-2	1	293	0.151494	0.712873	0.447394	0.0620689	4.90689e-12	283	0.195175	0.584871	0.42783	0.051827	5.98267e-15
3060128	CHSY1	15	101716049	101716098	rs3784526	0.83071	0.048076	0.51932	1	1	3.9848e-08	3.7229e-06	1	1-2	1	293	0.0256445	0.902704	-0.3474	0.125529	0.00601112	283	0.0791002	0.675298	-0.45452	0.092516	1.52623e-06
5290047	TARSL2	15	102194083	102194132	rs62027630	0.9552	0.12843	0.92616	1	0.99969	0.00030997	9.1387e-10	0.99969	1-2	0.99969	293	0.0973248	0.555483	-0.369004	0.0658777	4.92649e-08	283	0.0108511	0.623546	-0.131748	0.0750386	0.0802234
5490608	VIMP	15	101812542	101812591	rs12910524	0.99577	0.56488	0.99836	1	1	1.8076e-09	1.7128e-08	1	1-2	1	293	0.0581433	0.795474	0.264266	0.0623501	3.02548e-05	283	0.0882842	0.618886	0.253751	0.0486455	3.54727e-07
160358	C16orf13	16	684558	684607	rs12447392	1	0.24167	1	1	1	1.8662e-13	1.5281e-11	1	1-2	1	293	0.105453	0.617229	0.383153	0.0654179	1.27218e-08	283	0.15044	0.554417	0.431499	0.0611706	1.35534e-11
2320079	NME4	16	450477	450526	rs2885893	1	0.43082	1	1	1	1.2615e-21	7.6814e-23	1	1-2	1	293	0.257268	1.04226	0.879968	0.0876484	1.46675e-20	283	0.25802	0.956943	0.823496	0.0833063	5.71681e-20
270129	TMEM8A	16	422151	422200	rs2003830	1	0.32824	1	1	1	2.6906e-32	3.9587e-52	1	1-2	1	293	0.566009	1.18035	-1.94684	0.0999337	1.11069e-54	283	0.393707	0.847791	-0.995927	0.0737274	2.20885e-32
3460754	AXIN1	16	337628	337677	rs449401	1	0.39134	1	1	1	2.3219e-11	1.5749e-11	1	1-2	1	293	0.103085	0.741539	-0.481027	0.0831767	1.88928e-08	283	0.114986	0.545705	-0.377595	0.0624921	4.81111e-09
3610100	LUC7L	16	239160	239209	rs1203974	0.79245	0.08835	0.60707	1	1	1.4679e-06	3.1687e-08	1	1-2	1	293	0.0563818	0.594042	0.20321	0.0487334	4.02632e-05	283	0.0401857	0.53779	0.155076	0.0452114	0.000694119
380148	DECR2	16	462243	462292	rs113167563	0.74242	0.099594	0.56797	1	1	6.1011e-07	1.0732e-07	1	1-2	1	293	0.0471451	0.599698	0.394122	0.103867	0.000179999	283	0.0471699	0.467046	0.30252	0.0811105	0.000231859
6040767	PIGQ	16	634043	634092	rs12444525	1	0.22556	1	1	1	4.8395e-10	6.9196e-15	1	1-2	1	293	0.155878	0.623938	0.408278	0.0556954	2.27766e-12	283	0.096	0.55235	0.27731	0.0507645	1.0335e-07
7050193	RAB40C	16	679185	679234	rs2269557	1	0.12319	1	1	1	8.8447e-09	2.201e-14	1	1-2	1	293	0.152678	0.683863	0.432843	0.0597751	3.98949e-12	283	0.0793588	0.533775	0.23214	0.0471678	1.46496e-06
1770689	CHTF18	16	847084	847734	rs4984925	1	0.25836	1	1	1	5.4142e-13	3.4263e-09	1	1-2	1	293	0.0733198	0.663495	-0.279765	0.0583044	2.56006e-06	283	0.148165	0.535343	-0.332259	0.0475258	1.98771e-11
2320088	LMF1	16	903857	903906	rs35880735	0.99152	0.089316	0.97951	1	1	8.9126e-09	4.0844e-07	1	1-2	1	293	0.0370615	0.524392	-0.213881	0.0639091	0.000925475	283	0.0808664	0.381666	-0.234688	0.0472002	1.15357e-06
2970475	NARFL	16	780013	780062	rs12051048	0.99898	0.090628	0.99755	1	1	9.0459e-08	4.7481e-10	1	1-2	1	293	0.0840381	0.58476	0.277207	0.0536485	4.42248e-07	283	0.0591614	0.62587	0.249111	0.0592623	3.53482e-05
5700431	WDR90	16	717662	717711	rs35244470	0.99998	0.08969	0.99996	1	1	1.8354e-07	4.0905e-11	1	1-2	1	293	0.100325	0.594874	-0.334507	0.0587215	2.99202e-08	283	0.0539388	0.551499	-0.223216	0.0557675	8.02112e-05
7650315	JMJD8	16	731706	731755	rs111852492	0.80995	0.28655	0.84831	0.99999	1	1.0274e-08	1.0543e-05	0.99999	1-2	0.99999	293	0.0199275	0.609981	-0.184794	0.0759702	0.0155999	283	0.0900322	0.521981	-0.344694	0.0653724	2.68426e-07
160070	TMEM204	16	1605238	1605287	rs12444529	1	0.33989	1	1	1	4.7997e-13	5.3275e-24	1	1-2	1	293	0.284873	0.734201	1.13034	0.104985	5.64167e-23	283	0.149385	0.649663	0.673598	0.0958873	1.61884e-11
1780356	HAGH	16	1869137	1869186	rs9944346	0.99983	0.12521	0.9997	1	0.99987	0.00013236	4.8445e-12	0.99987	1-2	0.99987	293	0.131742	0.406661	0.341184	0.0513457	1.49241e-10	283	0.0183089	0.380529	0.111915	0.0488868	0.0228054
2030730	UBE2I	16	1375112	1375161	rs8052605	1	0.13062	1	1	1	6.3643e-09	2.1624e-14	1	1-2	1	293	0.154747	0.591062	0.495888	0.067939	2.77739e-12	283	0.0819729	0.489252	0.286019	0.0570998	9.67846e-07
2060088	CLCN7;LA16c-390E6.5	16	1495358	1495407	rs35280276	1	0.12043	1	1	1	6.13e-14	5.5363e-12	1	1-2	1	293	0.112214	0.595299	-0.536972	0.0885391	4.0963e-09	283	0.158648	0.509491	-0.561626	0.0771552	3.37703e-12
2850600	TMEM204	16	1605054	1605103	rs12444529	1	0.075882	1	1	1	1.0699e-10	2.2929e-20	1	1-2	1	293	0.243166	0.687771	0.950945	0.0983462	2.32682e-19	283	0.116084	0.606537	0.543831	0.0895221	4.02319e-09
450161	FAHD1	16	1878814	1878863	rs1143034	1	0.014088	1	1	1	2.0127e-16	1.0051e-26	1	1-2	1	293	0.306749	0.623395	0.680803	0.0599968	5.92211e-25	283	0.190364	0.661916	0.523976	0.064463	1.39901e-14
4900333	HAGH	16	1859234	1859283	rs13166	1	0.32678	1	1	1	1.9171e-20	2.128e-29	1	1-2	1	293	0.341272	0.785394	1.20766	0.0983562	3.32695e-28	283	0.246513	0.623871	0.76196	0.0794688	5.07946e-19
6290097	UNKL	16	1448557	1448606	rs4984824	0.99992	0.071149	0.99975	1	1	4.3045e-09	1.6396e-10	1	1-2	1	293	0.0904373	0.597723	0.492168	0.0914976	1.54092e-07	283	0.0804226	0.652658	0.504382	0.101745	1.23767e-06
6450424	NME3	16	1820485	1820534	rs761065	0.99947	0.11505	0.999	1	1	9.6229e-11	2.6563e-07	1	1-2	1	293	0.0453655	0.673546	0.212849	0.0572375	0.000240211	283	0.117084	0.49602	0.260454	0.0426665	3.4174e-09
650563	FAHD1	16	1877805	1877854	rs8044343	1	0.4857	1	1	1	3.1976e-10	2.8139e-14	1	1-2	1	293	0.144797	0.475171	0.305238	0.0434857	1.57372e-11	283	0.096981	0.324453	0.16353	0.029768	8.83059e-08
1300608	SNHG9	16	2015068	2015117	rs403609	1	0.45889	1	1	1	5.4581e-16	1.5774e-16	1	1-2	1	293	0.172219	0.844911	-0.585761	0.075282	1.26299e-13	283	0.1799	0.559428	-0.399543	0.0508894	8.7344e-14
2030070	AC005606.15;ZNF598	16	2047836	2047885	rs55662859	0.99858	0.20706	0.9985	1	1	3.589e-08	4.6187e-10	1	1-2	1	293	0.0843956	0.664585	-0.425639	0.0821843	4.17e-07	283	0.0656973	0.534056	-0.2953	0.0664326	1.2657e-05
3710215	MLST8	16	2259196	2259245	rs258291	1	0.3259	1	1	1	5.2249e-11	2.1483e-12	1	1-2	1	293	0.114203	0.554418	-0.296395	0.0483896	2.93146e-09	283	0.106988	0.515841	-0.267025	0.0460214	1.76201e-08
60220	BRICD5	16	2259416	2259561	rs26838	0.77759	0.093114	0.59853	1	0.99998	1.9372e-05	8.7078e-09	0.99998	1-2	0.99998	293	0.0706381	0.664703	0.260768	0.0554473	3.96556e-06	283	0.024511	0.556486	0.125757	0.0473272	0.0083304
1820546	ERVK13-1	16	2711318	2711367	rs4786316	1	0.05002	1	1	1	3.0092e-13	7.8374e-14	1	1-2	1	293	0.133982	0.544443	-0.340432	0.0507369	1.01658e-10	283	0.139762	0.478708	-0.300155	0.0444229	8.11769e-11
3400133	SRRM2;TCEB2	16	2821553	2821602	rs35899615	0.9383	0.60021	0.97664	1	1	6.3509e-09	5.9297e-07	1	1-2	1	293	0.0356524	0.647751	0.278436	0.0848889	0.00116426	283	0.0857771	0.4112	0.279232	0.0543817	5.2879e-07
380437	PRSS30P	16	2889781	2889830	rs17659759	0.4678	0.10828	0.30356	0.99973	1	2.7558e-07	0.00026685	0.99973	1-2	0.99973	293	0.0128375	0.453301	0.0795586	0.0408972	0.0526982	283	0.0791758	0.670847	-0.301427	0.0613228	1.50806e-06
1400274	RNU1-125P;IL32	16	3119567	3119616	rs12917910	0.99999	0.26717	0.99999	1	0.9999	9.9044e-05	4.2338e-14	0.9999	1-2	0.9999	293	0.160669	1.01268	0.622803	0.083446	9.80704e-13	283	0.0250354	0.805755	0.181367	0.0675184	0.00765754
1450445	FLYWCH1	16	2988427	2990051	rs9928222	1	0.48575	1	1	1	1.9665e-11	9.3344e-17	1	1-2	1	293	0.180345	0.411265	0.276572	0.0345641	2.94028e-14	283	0.116679	0.343253	0.176979	0.029049	3.65098e-09
3390661	FLYWCH1	16	3001066	3001115	rs9921808	1	0.82083	1	1	1	3.5999e-13	3.3594e-18	1	1-2	1	293	0.198585	0.551419	0.506913	0.0596955	1.06188e-15	283	0.141025	0.455446	0.346469	0.0510098	6.57549e-11
3440754	IL32	16	3118183	3118232	rs4786379	0.99828	0.218	0.99827	1	0.9997	0.00029717	1.1664e-11	0.9997	1-2	0.9997	293	0.125522	1.36676	0.735585	0.113815	4.31479e-10	283	0.0161452	1.03512	0.188357	0.0877145	0.0326182
4560279	RP11-473M20.9	16	3128506	3128555	rs4786384	1	0.99983	1	1	1	9.3451e-07	5.3159e-20	1	1-2	1	293	0.233873	0.73176	0.596175	0.063254	1.40014e-18	283	0.0541433	0.639269	0.225497	0.0562249	7.76793e-05
6020630	MMP25	16	3110523	3110572	rs1859376	0.9332	0.067889	0.81286	1	1	1.8929e-08	7.8962e-08	1	1-2	1	293	0.0508762	1.4078	0.493733	0.125011	9.83089e-05	283	0.0763298	1.3868	0.603486	0.125235	2.36626e-06
2190687	ZSCAN32	16	3432352	3432401	rs11077330	1	0.50572	1	1	1	1.7102e-14	7.6148e-16	1	1-2	1	293	0.164313	0.610535	-0.379639	0.0501892	5.15094e-13	283	0.159662	0.530883	-0.323326	0.04425	2.84216e-12
2230129	CLUAP1	16	3587167	3587216	rs12445430	0.9852	0.21602	0.98504	1	0.99998	2.1004e-05	8.5671e-10	0.99998	1-2	0.99998	293	0.0869602	0.502034	0.286829	0.054483	2.73424e-07	283	0.0237533	0.558058	0.163014	0.0623433	0.00941027
2510332	ZNF263	16	3341198	3341247	rs2360762	0.40397	0.04383	0.11976	0.99992	1	2.0473e-07	7.5444e-05	0.99992	1-2	0.99992	293	0.00789329	0.613571	0.0952924	0.0626271	0.129199	283	0.0706098	0.579198	0.276716	0.0598892	5.8388e-06
3060100	ADCY9	16	4012981	4013030	rs7204987	0.97522	0.2807	0.98061	0.99999	1	1.3604e-09	5.3323e-06	0.99999	1-2	0.99999	293	0.0254299	0.371306	0.0950121	0.03448	0.00622847	283	0.101783	0.41576	0.218763	0.0387681	4.08124e-08
3360167	CORO7	16	4404759	4404808	rs11076832	1	0.1724	1	1	1	4.468e-13	6.0775e-16	1	1-2	1	293	0.16546	0.877401	-0.588299	0.0774513	4.20401e-13	283	0.138175	0.553943	-0.328931	0.0490056	1.05745e-10
3990050	NLRC3	16	3589350	3589399	rs62037803	1	0.47451	1	1	1	5.2436e-16	1.2209e-17	1	1-2	1	293	0.188229	0.792529	-0.851691	0.103683	7.05772e-15	283	0.180404	0.705372	-0.736007	0.0935848	8.00074e-14
4640438	TIGD7	16	3348978	3349027	rs220376	0.88881	0.086903	0.76086	1	1	1.2723e-07	4.8872e-07	1	1-2	1	293	0.0351709	0.428716	0.122137	0.0375003	0.00125933	283	0.0593864	0.35666	0.133544	0.0317055	3.41217e-05
4670092	TRAP1	16	3708842	3712012	rs4786429	1	0.99544	1	1	1	1.0244e-26	1.6516e-28	1	1-2	1	293	0.320277	0.745135	-0.810569	0.0692224	3.29667e-26	283	0.316291	0.654951	-0.699222	0.0613274	5.28807e-25
5670431	ZNF75A	16	3359341	3359390	rs17611866	0.99562	0.07334	0.98706	1	1	3.3614e-09	4.7352e-08	1	1-2	1	293	0.0530616	0.861151	0.299898	0.0742673	6.89823e-05	283	0.0870616	0.647959	0.294138	0.0568205	4.31009e-07
6380220	PAM16;CORO7-PAM16	16	4390375	4390938	rs2289303	0.99625	0.55405	0.99852	1	1	2.6645e-07	5.4369e-11	1	1-2	1	293	0.105488	0.632982	-0.473996	0.0809134	1.26491e-08	283	0.0550207	0.525748	-0.276241	0.0682942	6.76925e-05
2510689	ROGDI	16	4847195	4847244	rs2290562	0.89546	0.6606	0.96284	1	1	5.195e-08	1.107e-07	1	1-2	1	293	0.044347	0.542388	0.176609	0.0480601	0.00028336	283	0.0636742	0.505617	0.197851	0.0452602	1.73982e-05
4280167	ZNF500	16	4801136	4801185	rs77136441	0.98782	0.52975	0.99494	1	1	7.0777e-08	2.4063e-09	1	1-2	1	293	0.0718122	0.567539	0.351365	0.0740509	3.27435e-06	283	0.0601143	0.589835	0.332163	0.0783513	3.04369e-05
540524	NMRAL1	16	4511777	4511826	rs4786517	1	0.10493	1	1	1	7.2297e-13	1.4211e-17	1	1-2	1	293	0.192527	0.633833	0.496479	0.0596035	3.2244e-15	283	0.138658	0.539975	0.343403	0.0510583	9.75695e-11
580026	FAM86A	16	5135644	5135693	rs8050532	0.86578	0.21729	0.8652	1	1	2.2897e-08	3.3528e-06	1	1-2	1	293	0.0244126	0.382897	0.0901779	0.0334179	0.00737246	283	0.0760204	0.30465	0.130614	0.0271645	2.48493e-06
650626	METTL22	16	8736353	8736402	rs7501274	0.97906	0.19172	0.97622	1	1	5.3134e-08	3.7359e-09	1	1-2	1	293	0.0700214	0.667002	0.490466	0.104781	4.38499e-06	283	0.0640504	0.523103	0.39388	0.0898207	1.63991e-05
6560445	DNAJA3	16	4506559	4506608	rs34256502	0.99995	0.74043	0.99998	1	1	8.1677e-09	2.6332e-13	1	1-2	1	293	0.14751	0.782164	0.878879	0.123856	9.82476e-12	283	0.0849752	0.648704	0.521528	0.102093	6.00723e-07
1230348	CARHSP1	16	8948805	8948854	rs11860150	1	0.30413	1	1	1	7.4102e-17	3.9445e-14	1	1-2	1	293	0.142729	0.780665	0.45698	0.065653	2.25213e-11	283	0.197955	0.638363	0.442555	0.0531411	3.65443e-15
1260315	RP11-77H9.2;PMM2	16	8942991	8943040	rs2304471	0.9929	0.42603	0.99635	1	1	8.5779e-09	6.9975e-09	1	1-2	1	293	0.0634115	0.508846	0.224946	0.0506784	1.28597e-05	283	0.0758046	0.559257	0.265363	0.055274	2.57115e-06
1570541	CTD-3088G3.8	16	11540427	11540476	rs78784853	0.19273	0.41546	0.31236	1	0.99667	0.0033313	1.0555e-08	0.99667	1-2	0.99667	293	0.0981066	0.428544	0.478575	0.0850613	4.32671e-08	283	0.00138382	0.504206	0.0645989	0.103522	0.533126
2470386	CIITA;DEXI	16	11022898	11022947	rs3087876	0.97858	0.15762	0.97057	1	0.99987	0.00013087	1.5715e-10	0.99987	1-2	0.99987	293	0.105024	0.676159	0.328931	0.0562886	1.36691e-08	283	0.0169947	0.583188	0.10946	0.0496617	0.0283279
2480075	ATF7IP2	16	10577182	10577231	rs34059409	0.99999	0.043262	0.99996	1	1	1.5675e-08	2.7625e-12	1	1-2	1	293	0.122525	0.828215	0.633135	0.0993242	7.18025e-10	283	0.0740131	0.648177	0.375163	0.0791617	3.41255e-06
3180450	C16orf72	16	9213310	9213359	rs111227166	0.99996	0.2989	0.99997	1	1	3.0965e-10	3.0207e-10	1	1-2	1	293	0.084117	0.662542	-0.336786	0.0651457	4.36545e-07	283	0.0982033	0.622012	-0.345165	0.0623972	7.2576e-08
6580291	ABAT	16	8878220	8878269	rs1273387	0.8555	0.19312	0.83963	1	1	1.3911e-07	2.5836e-08	1	1-2	1	293	0.0558493	0.630254	-0.23157	0.0558145	4.38957e-05	283	0.0568206	0.430748	-0.159165	0.0386846	5.104e-05
10746	TXNDC11	16	11773300	11773349	rs3743587	0.90405	0.3496	0.93783	1	1	3.9287e-08	6.916e-08	1	1-2	1	293	0.048423	0.660327	-0.218027	0.0566579	0.000146319	283	0.0665472	0.590374	-0.231721	0.0517719	1.10726e-05
1660047	SNX29	16	12667835	12667884	rs3169267	1	0.037155	1	1	1	9.3471e-16	1.4542e-25	1	1-2	1	293	0.293045	0.668157	-0.663212	0.0603857	1.04503e-23	283	0.180744	0.571583	-0.423969	0.0538467	7.54065e-14
1740541	SNX29	16	12621102	12621151	rs3826103	1	0.15058	1	1	1	6.6595e-11	1.6084e-11	1	1-2	1	293	0.102881	0.80301	0.381248	0.0659963	1.9547e-08	283	0.107429	0.633249	0.31205	0.0536576	1.64058e-08
1850288	ZC3H7A	16	11844865	11844914	rs12598989	0.8476	0.36287	0.90236	1	1	2.9899e-07	2.3371e-08	1	1-2	1	293	0.0561821	0.707866	-0.326244	0.0783864	4.15886e-05	283	0.0503995	0.612199	-0.272798	0.0706391	0.000139722
3180672	LITAF	16	11642262	11642311	rs12917676	0.93722	0.055694	0.792	1	1	7.3869e-07	1.23e-08	1	1-2	1	293	0.0630268	0.981938	0.434963	0.098312	1.36894e-05	283	0.0448628	0.66508	0.250311	0.0688996	0.000332976
4920403	RRN3	16	15154034	15154083	rs2665235	0.74978	0.12443	0.63069	1	1	1.6737e-07	3.0762e-07	1	1-2	1	293	0.0394039	0.902694	0.287857	0.0833167	0.000632252	283	0.058428	0.650234	0.254989	0.0610639	3.96616e-05
5820048	PDXDC1	16	15131585	15131634	chr16:15116625	1	0.2371	1	1	1	1.3364e-09	1.0552e-10	1	1-2	1	293	0.0901454	0.541511	-0.26819	0.049947	1.61702e-07	283	0.0862766	0.532058	-0.256945	0.0498825	4.8838e-07
5960477	NTAN1	16	15132477	15132526	rs2280018	0.80981	0.12557	0.71008	1	1	4.0657e-06	1.7799e-08	1	1-2	1	293	0.0623482	0.640865	0.23748	0.0539869	1.52854e-05	283	0.0337204	0.556548	0.147302	0.0470392	0.00192282
630609	XYLT1	16	17196424	17196473	rs3889206	1	0.96182	1	1	1	2.0506e-40	7.8652e-63	1	1-2	1	293	0.646802	1.07649	-1.91119	0.0827905	1.0001e-67	283	0.474902	0.877516	-1.0955	0.0687194	3.39611e-41
6510075	NTAN1	16	15138222	15141305	rs11075256	0.9326	0.26773	0.94435	1	0.99997	2.7279e-05	9.6231e-10	0.99997	1-2	0.99997	293	0.0907791	0.606889	0.31626	0.0586732	1.45637e-07	283	0.0254336	0.648206	0.171884	0.0634723	0.00718367
6520497	FOPNL	16	15959793	15959842	rs72773990	0.99998	0.06077	0.99991	1	1	8.3357e-07	3.0638e-11	1	1-2	1	293	0.105625	0.611905	0.38514	0.0656976	1.23629e-08	283	0.0452866	0.578149	0.232634	0.0637194	0.000311553
7100717	RPS15A	16	18801568	18801617	rs17663059	1	0.042208	1	1	1	2.2366e-34	5.4687e-42	1	1-2	1	293	0.471194	0.99569	-2.43206	0.151034	3.72405e-42	283	0.410303	0.82022	-1.75877	0.125782	4.38354e-34
5260082	CCP110	16	19564520	19564569	rs8057205	0.99885	0.053231	0.9953	1	1	4.4804e-09	1.1306e-08	1	1-2	1	293	0.061522	0.736419	0.375167	0.0858963	1.7481e-05	283	0.0831255	0.592568	0.352614	0.0698609	8.06001e-07
6520075	GDE1	16	19513266	19513315	rs13330940	1	0.037116	1	1	1	3.2235e-11	1.5506e-11	1	1-2	1	293	0.103309	0.692867	-0.5835	0.100773	1.81974e-08	283	0.113053	0.521289	-0.468307	0.0782504	6.59042e-09
7320291	IQCK	16	19868544	19868593	rs62024971	0.95402	0.18606	0.94647	1	1	4.8848e-07	2.3394e-09	1	1-2	1	293	0.0797458	0.552842	0.51947	0.103446	8.94675e-07	283	0.0493695	0.342224	0.251465	0.0658264	0.000164213
2000431	TMEM159	16	21191076	21191125	rs13337761	0.99911	0.045134	0.99571	1	1	4.1126e-08	3.2632e-08	1	1-2	1	293	0.0522557	0.588351	-0.202924	0.05066	7.86098e-05	283	0.0640921	0.575936	-0.219191	0.049967	1.62919e-05
160561	AC008731.1;ARHGAP17	16	24930854	24930903	rs12931780	0.86192	0.1911	0.84527	1	1	1.5223e-06	1.0551e-08	1	1-2	1	293	0.0644582	0.665314	-0.302431	0.0675417	1.08473e-05	283	0.0394318	0.458185	-0.163789	0.0482251	0.000781492
1780563	TNRC6A	16	24835506	24835555	rs12708666	0.96821	0.087516	0.92427	1	1	3.1403e-07	6.9371e-09	1	1-2	1	293	0.0662032	0.746535	-0.298408	0.0656977	8.16674e-06	283	0.0508989	0.58765	-0.202665	0.0522067	0.000129197
2190121	GGA2	16	23475674	23475723	rs7202632	0.98828	0.090473	0.97218	1	1	6.4712e-07	8.3577e-10	1	1-2	1	293	0.0853972	0.805484	-0.46445	0.0891018	3.53666e-07	283	0.0476197	0.815248	-0.356145	0.0950137	0.000216065
2190411	PRKCB	16	24202486	24202535	rs11643225	1	0.17824	1	1	1	4.1034e-13	2.7033e-19	1	1-2	1	293	0.223647	0.560323	1.03715	0.113278	9.85051e-18	283	0.146967	0.571683	0.768719	0.110481	2.43095e-11
3460564	PRKCB	16	24231287	24231336	rs145719494	1	0.16718	1	1	1	5.4555e-18	4.4546e-25	1	1-2	1	293	0.293658	0.686174	1.52453	0.138604	9.20168e-24	283	0.21481	0.613505	1.03876	0.118474	1.7771e-16
4150465	POLR3E	16	22345153	22345202	rs7764	1	0.97841	1	1	1	3.4563e-08	1.8522e-17	1	1-2	1	293	0.204991	0.926769	0.775427	0.0895185	3.25324e-16	283	0.077636	0.693848	0.32977	0.0678074	1.92448e-06
4490373	PRKCB	16	24196505	24196822	rs75684073	0.73273	0.070669	0.47014	1	0.99999	1.3322e-05	2.0178e-08	0.99999	1-2	0.99999	293	0.0703477	0.631171	0.558475	0.119012	4.15784e-06	283	0.0271765	0.692002	0.351771	0.125553	0.00543546
5090563	PRKCB	16	24227060	24227109	rs11643225	1	0.17097	1	1	1	8.5943e-13	1.2645e-14	1	1-2	1	293	0.151361	0.949602	1.38305	0.191976	5.0217e-12	283	0.136936	0.571523	0.737491	0.11045	1.29945e-10
5130468	DCTN5	16	23680869	23680918	rs703767	1	0.10093	1	1	1	1.2164e-38	4.843e-39	1	1-2	1	293	0.429421	0.794003	1.14731	0.0775268	2.48415e-37	283	0.444261	0.548879	0.821133	0.0547869	1.01357e-37
6840615	PRKCB	16	24231515	24231564	rs11643225	1	0.16995	1	1	1	2.2507e-12	5.6367e-26	1	1-2	1	293	0.316691	0.799785	1.87773	0.161688	7.12762e-26	283	0.146262	0.646366	0.866698	0.124914	2.73631e-11
6900161	RBBP6	16	24552037	24552086	rs17767765	1	0.14154	0.99999	1	1	5.1747e-10	1.2651e-11	1	1-2	1	293	0.105657	0.895187	-0.429563	0.0732626	1.22954e-08	283	0.0939705	0.762154	-0.341014	0.0631676	1.4305e-07
10630	IL21R	16	27461733	27461782	rs1858875	0.99267	0.14686	0.98915	1	1	9.3118e-08	2.5137e-09	1	1-2	1	293	0.0724989	0.830306	0.413441	0.086688	2.92722e-06	283	0.0590801	0.675786	0.303329	0.0722131	3.58025e-05
1240113	CCDC101	16	28602134	28602183	rs149278	0.99955	0.13964	0.99929	1	1	1.1366e-08	2.0551e-08	1	1-2	1	293	0.0550956	0.627952	0.226023	0.0548708	4.96027e-05	283	0.0729685	0.41574	0.171735	0.0365162	4.02455e-06
1980100	C16orf82	16	27080307	27080356	rs117447620	0.87766	0.97115	0.96961	1	1	8.3207e-08	1.6824e-08	1	1-2	1	293	0.0582461	0.390859	0.350662	0.0826566	2.97541e-05	283	0.0600095	0.280069	0.253116	0.059761	3.0942e-05
2810669	LCMT1	16	25189428	25189477	rs9630611	0.98501	0.39049	0.99156	1	1	4.9686e-09	3.8636e-08	1	1-2	1	293	0.0525572	0.575246	0.315455	0.0785147	7.48598e-05	283	0.082865	0.471404	0.312806	0.0620802	8.40039e-07
2940020	NSMCE1	16	27236531	27237069	rs4073332	0.96556	0.080579	0.91187	1	1	8.8317e-09	8.3453e-07	1	1-2	1	293	0.0351648	0.684947	0.200761	0.0616462	0.00126058	283	0.0841492	0.597497	0.279545	0.0550156	6.85024e-07
3850767	SBK1	16	28335019	28335068	rs4788055	0.9348	0.3732	0.96079	1	1	8.7367e-07	2.4681e-09	1	1-2	1	293	0.0756848	0.799692	0.335864	0.0688053	1.73944e-06	283	0.044893	0.589929	0.183397	0.0504632	0.000331399
5690131	CCDC101	16	28603015	28603064	rs149278	1	0.12391	1	1	1	1.0992e-14	1.0456e-09	1	1-2	1	293	0.0810117	0.668352	0.295791	0.058401	7.2695e-07	283	0.171763	0.491575	0.329606	0.0431772	3.57561e-13
7330242	IL21R	16	27438590	27438639	rs11647197	0.41946	0.023744	0.072847	0.99992	1	4.7534e-07	7.9734e-05	0.99992	1-2	0.99992	293	0.00543505	0.435237	0.0533981	0.0423442	0.208301	283	0.0612507	0.379655	0.160243	0.0374236	2.5462e-05
1030136	NPIPB8	16	28659585	28659634	rs62036616	1	0.047206	1	1	1	9.3692e-14	1.1076e-21	1	1-2	1	293	0.252106	0.790208	0.659996	0.0666382	4.05757e-20	283	0.157302	0.755291	0.46335	0.0639773	4.24533e-12
1230192	SPNS1;RP11-264B17.3	16	28995800	28995849	rs11643297	1	0.45674	1	1	1	3.4606e-12	3.9418e-11	1	1-2	1	293	0.0968806	0.628282	0.311042	0.0556708	5.3034e-08	283	0.127757	0.511358	0.294685	0.0459337	5.93861e-10
1400187	RRN3P2	16	29127719	29127768	rs252366	1	0.20263	1	1	1	8.5847e-14	5.602e-13	1	1-2	1	293	0.12288	0.761431	-0.39168	0.0613444	6.76059e-10	283	0.149723	0.570932	-0.329886	0.0468971	1.52914e-11
6370097	TUFM	16	28854348	28854397	rs7187776	1	0.49876	1	1	1	3.6877e-26	7.2314e-29	1	1-2	1	293	0.321898	0.649747	0.642476	0.0546637	2.32324e-26	283	0.307132	0.55912	0.528124	0.04732	3.47943e-24
7510711	SULT1A1	16	28617059	28617108	rs111384198	0.88516	0.069257	0.70974	1	1	8.8557e-07	8.7576e-08	1	1-2	1	293	0.0474569	0.430854	0.145132	0.0381162	0.000171127	283	0.0430616	0.35305	0.11133	0.0313081	0.000441776
10326	KIF22	16	29816439	29816488	rs12929826	0.98193	0.056577	0.93369	1	1	9.4543e-08	1.1227e-07	1	1-2	1	293	0.0452794	0.712702	-0.262946	0.0707796	0.00024359	283	0.060722	0.576154	-0.248864	0.0583892	2.76665e-05
2340059	PAGR1	16	29831177	29831226	rs13331798	0.98006	0.037351	0.89371	1	1	1.1791e-06	1.4886e-08	1	1-2	1	293	0.0621208	0.649208	-0.294492	0.0670782	1.58606e-05	283	0.0415373	0.64926	-0.238469	0.0683357	0.000561275
3360646	MVP	16	29859097	29859146	rs11859871	0.99971	0.059605	0.99894	1	1	8.6815e-10	1.9322e-09	1	1-2	1	293	0.0750208	0.840308	0.460691	0.0948283	1.93892e-06	283	0.0959538	0.595937	0.367599	0.0673108	1.04119e-07
3610612	RP11-345J4.8	16	29556507	29556556	rs7186541	0.99874	0.06522	0.99581	1	1	2.0359e-09	2.5599e-09	1	1-2	1	293	0.0727253	0.894925	-0.352247	0.073733	2.82103e-06	283	0.0887271	0.741971	-0.318895	0.0609665	3.30549e-07
6290458	C16orf54	16	29754939	29754988	rs180394	0.99948	0.07827	0.99854	1	1	9.1189e-07	1.299e-10	1	1-2	1	293	0.0982484	0.583345	0.324169	0.0575712	4.22592e-08	283	0.0460315	0.611676	0.226918	0.0616248	0.000277187
7380619	KIF22	16	29816151	29816200	rs2303255	0.99793	0.050672	0.99113	1	1	4.0281e-07	3.8477e-09	1	1-2	1	293	0.069722	0.629395	-0.288291	0.0617315	4.60435e-06	283	0.0482447	0.512839	-0.193874	0.0513692	0.000195891
130750	YPEL3	16	30103775	30103824	rs7201518	1	0.34836	1	1	1	3.2492e-18	3.757e-16	1	1-2	1	293	0.170036	0.795549	0.507697	0.0657531	1.86418e-13	283	0.214954	0.54202	0.405313	0.0462074	1.73121e-16
2060561	MAPK3	16	30125448	30125497	rs55890226	0.99999	0.47861	1	1	1	2.7052e-10	3.0328e-11	1	1-2	1	293	0.0999096	0.715382	0.372153	0.0654808	3.20616e-08	283	0.0987788	0.577137	0.295772	0.0532952	6.61691e-08
3870601	MAPK3	16	30125583	30125632	rs11865086	0.99918	0.50204	0.99964	1	1	2.7792e-09	7.8753e-09	1	1-2	1	293	0.0625109	0.728533	0.272421	0.0618442	1.48865e-05	283	0.0838813	0.548164	0.236812	0.0466867	7.14816e-07
4180563	RP11-347C12.2;RP11-347C12.1	16	30234501	30234550	rs12922786	1	0.41385	1	1	1	6.9142e-13	2.3855e-09	1	1-2	1	293	0.076902	0.894704	0.37492	0.076146	1.4254e-06	283	0.148178	0.675555	0.402427	0.0575596	1.98351e-11
4280291	PPP4C	16	30096477	30096526	rs12447915	0.98451	0.070397	0.95348	1	1	7.6758e-08	6.9028e-08	1	1-2	1	293	0.0486503	0.741499	-0.242497	0.0628619	0.000141026	283	0.0617215	0.458743	-0.172306	0.040077	2.36468e-05
5390121	GDPD3	16	30116313	30119565	rs1129062	0.99995	0.71108	0.99998	1	1	5.0343e-11	1.3742e-12	1	1-2	1	293	0.130365	1.22681	1.45739	0.220657	1.88876e-10	283	0.118105	0.935893	1.06286	0.17326	2.89298e-09
580037	INO80E	16	30016692	30016741	rs4787491	1	0.21929	1	1	1	1.5376e-12	3.1853e-15	1	1-2	1	293	0.157228	0.548319	-0.332107	0.0450736	1.79718e-12	283	0.131817	0.517699	-0.28377	0.0434443	3.03759e-10
5820647	ZNF668	16	31072258	31072307	rs56363376	0.74061	0.1268	0.62385	1	1	2.6942e-06	1.0078e-07	1	1-2	1	293	0.0472881	0.603481	-0.226572	0.0596163	0.000175875	283	0.0348129	0.581152	-0.185383	0.0582306	0.00161803
7560762	RNF40	16	30786188	30786237	rs62057232	0.86373	0.052324	0.60306	1	0.99992	7.6545e-05	1.3878e-08	0.99992	1-2	0.99992	293	0.0695701	0.552895	0.21578	0.046259	4.71977e-06	283	0.0158438	0.530274	0.0973109	0.045752	0.0342977
1980451	CLUHP3	16	31718366	31718415	rs6565277	1	0.036388	1	1	1	1.3048e-10	1.264e-27	1	1-2	1	293	0.329627	0.904423	0.957287	0.0800281	4.33203e-27	283	0.11662	0.744944	0.403196	0.0661986	3.68619e-09
2690189	CLUHP3	16	31718479	31718528	rs2078924	1	0.17525	1	1	1	4.493e-24	3.3279e-42	1	1-2	1	293	0.476938	1.24449	1.90931	0.117213	7.55493e-43	283	0.298051	0.847464	0.88934	0.0814184	2.20021e-23
3390424	ITGAD	16	31437760	31437809	rs72789314	1	0.30146	1	0.99998	1	9.2001e-19	2.2687e-05	0.99998	1-2	0.99998	293	0.027129	0.390286	0.131777	0.0462599	0.0047039	283	0.247659	0.681764	0.791702	0.0823169	4.0928e-19
4060041	KAT8	16	31142528	31142577	rs61320757	1	0.11532	1	1	1	1.9466e-13	1.0909e-09	1	1-2	1	293	0.078833	0.555078	0.246643	0.049424	1.03903e-06	283	0.151484	0.4689	0.302988	0.0427778	1.13637e-11
4490500	ITGAX	16	31394005	31394054	rs8048583	1	0.15393	1	1	1	2.2346e-13	2.9184e-11	1	1-2	1	293	0.0997779	1.15056	-0.584181	0.102863	3.27719e-08	283	0.146923	0.959854	-0.603951	0.0868157	2.44924e-11
6450670	ZNF720	16	31772530	31772579	rs62054709	1	0.1619	1	1	0.99999	1.3834e-05	1.7262e-14	0.99999	1-2	0.99999	293	0.161836	0.518193	0.384374	0.0512783	7.98106e-13	283	0.0336993	0.466384	0.148416	0.0474102	0.00192924
2680561	N4BP1	16	48572790	48572839	rs12935540	0.99785	0.030014	0.98458	1	1	1.5936e-07	7.3935e-09	1	1-2	1	293	0.0641604	0.681471	-0.260129	0.0582384	1.13855e-05	283	0.0548525	0.613094	-0.21885	0.0541931	6.95018e-05
3450440	LONP2	16	48387295	48387344	rs8053839	1	1	1	1	1	2.3526e-13	1.878e-18	1	1-2	1	293	0.199641	0.644158	-0.452151	0.0530707	8.74366e-16	283	0.14244	0.617354	-0.360036	0.0526999	5.19119e-11
430040	BRD7	16	50354618	50354667	rs28793692	1	0.10715	1	1	1	9.4191e-27	4.9143e-21	1	1-2	1	293	0.236051	0.67867	0.775547	0.0817882	9.21058e-19	283	0.325514	0.701157	0.996014	0.0855291	7.73565e-26
50735	ADCY7;BRD7	16	50351297	50351346	rs7203961	1	0.23844	1	1	1	7.4163e-09	5.2243e-15	1	1-2	1	293	0.164322	0.775685	0.726123	0.095992	5.14247e-13	283	0.081553	0.597601	0.374275	0.0749281	1.03453e-06
5080746	HEATR3	16	50139800	50139849	rs4635343	1	0.039718	1	1	1	2.2735e-11	6.5775e-14	1	1-2	1	293	0.135161	0.651245	-0.464469	0.0688736	8.30357e-11	283	0.111254	0.653917	-0.428487	0.0722461	8.82628e-09
520017	PAPD5	16	50263269	50263318	rs113637419	0.76244	0.038658	0.36234	0.99998	1	8.9248e-08	1.7909e-05	0.99998	1-2	0.99998	293	0.01605	1.0105	0.279921	0.128481	0.0301562	283	0.0755064	0.780416	0.484961	0.101231	2.69529e-06
6220270	BRD7	16	50352944	50352993	rs11644386	1	0.11711	1	1	1	4.8581e-27	2.594e-21	1	1-2	1	293	0.241338	0.644191	0.745247	0.0774577	3.31736e-19	283	0.331053	0.652881	0.937312	0.0794838	2.40863e-26
670639	LONP2	16	48386830	48386879	rs61676712	0.9763	0.013953	0.72475	1	1	3.2254e-07	1.052e-07	1	1-2	1	293	0.0468312	0.573038	-0.233116	0.0616513	0.000189398	283	0.0521614	0.557493	-0.241267	0.0613533	0.000105994
940220	NOD2	16	50766581	50766630	rs1861759	1	0.11768	1	1	1	5.6995e-12	7.4582e-18	1	1-2	1	293	0.199702	0.967276	0.700269	0.0821774	8.6451e-16	283	0.128244	0.868515	0.479695	0.0746088	5.47996e-10
4120367	LPCAT2	16	55616932	55616981	rs12934747	0.98518	0.13417	0.9761	0.99998	1	1.4284e-09	1.6734e-05	0.99998	1-2	0.99998	293	0.0188253	0.380015	0.0747155	0.0316203	0.0187907	283	0.102393	0.341389	0.163801	0.0289315	3.69932e-08
4280669	RBL2	16	53524767	53524816	rs1344491	1	0.023919	1	1	1	1.4555e-40	2.0175e-38	1	1-2	1	293	0.424197	0.709832	-0.882234	0.0602547	9.41301e-37	283	0.464652	0.634136	-0.853168	0.0546305	5.19068e-40
4480338	AKTIP	16	53525835	53525884	rs7199401	1	0.038467	1	1	1	2.3158e-14	2.8271e-16	1	1-2	1	293	0.170542	0.794999	-0.517917	0.0669568	1.70342e-13	283	0.157756	0.674104	-0.41781	0.0575907	3.9303e-12
5720703	AKTIP	16	53525905	53525954	rs8055642	1	0.030698	0.99999	1	1	4.0784e-08	7.0506e-13	1	1-2	1	293	0.130801	0.741145	-0.411076	0.0621196	1.75298e-10	283	0.0683449	0.667188	-0.257478	0.0567101	8.34322e-06
1170300	MT1G	16	56700748	56700797	rs1580833	1	0.99223	1	1	1	7.0272e-14	9.8083e-07	1	1-2	1	293	0.0411476	0.574647	-0.187722	0.0531216	0.000476269	283	0.169489	0.645961	-0.465376	0.0614545	5.29012e-13
130093	MT1H	16	56703759	56703808	rs1875231	1	0.44926	1	1	1	2.3926e-15	5.8822e-15	1	1-2	1	293	0.152462	0.50105	0.310588	0.0429276	4.14275e-12	283	0.173519	0.494928	0.334619	0.0435653	2.64079e-13
1400672	AMFR	16	56395778	56395827	rs2432536	1	0.072406	1	1	1	8.5191e-47	2.5961e-57	1	1-2	1	293	0.601023	2.13577	3.72788	0.178051	5.21323e-60	283	0.530359	1.69401	2.50703	0.140736	4.97409e-48
1410246	BBS2	16	56518748	56519519	rs72814488	1	0.065776	1	1	1	1.8979e-26	3.5011e-27	1	1-2	1	293	0.304501	0.772239	-0.878439	0.0778251	9.52106e-25	283	0.312889	0.693999	-0.792713	0.0700779	1.06772e-24
2070288	MT1E	16	56660847	56660896	rs1610215	1	0.85338	1	1	1	7.348e-14	2.0415e-22	1	1-2	1	293	0.262582	1.06269	-0.950435	0.0933684	5.10776e-21	283	0.1596	0.985285	-0.64658	0.0885106	2.87224e-12
4220672	MT1F	16	56693064	56693113	rs1875231	1	0.4926	1	1	1	4.7527e-21	4.6775e-28	1	1-2	1	293	0.322796	1.19629	1.2071	0.102492	1.91317e-26	283	0.251848	0.9047	0.774519	0.079635	1.85237e-19
6200402	MT1A	16	56673773	56673822	rs1580833	1	1	1	1	1	2.9913e-31	1.059e-16	1	1-2	1	293	0.190008	1.25496	-0.958498	0.116011	5.10576e-15	283	0.389124	0.960365	-1.22237	0.0913658	6.40033e-32
6510427	RSPRY1	16	57272792	57272841	rs61135090	0.99979	0.36422	0.99988	1	1	1.1075e-09	1.943e-10	1	1-2	1	293	0.0879877	0.733617	-0.336065	0.0634259	2.30836e-07	283	0.0897192	0.556421	-0.259436	0.0492971	2.82176e-07
6620528	RP11-343H19.2;MT1X	16	56716396	56716445	rs2011186	0.99509	0.17142	0.99375	1	0.99997	2.8737e-05	5.259e-11	0.99997	1-2	0.99997	293	0.111158	0.726908	0.367886	0.060983	4.89188e-09	283	0.0273154	0.621308	0.149162	0.0530989	0.00531621
870671	BBS2	16	56518572	56518621	rs8060037	1	0.13878	1	1	1	6.7572e-16	1.229e-20	1	1-2	1	293	0.227942	0.738657	-0.681253	0.0734979	4.354e-18	283	0.178494	0.65367	-0.509234	0.0651716	1.11538e-13
1660681	CCDC102A	16	57546255	57546304	rs9928663	0.97218	0.18701	0.96767	1	1	1.901e-08	1.2347e-07	1	1-2	1	293	0.0448254	0.604168	-0.191818	0.0519064	0.000262203	283	0.0727523	0.526618	-0.215561	0.0459083	4.16424e-06
4560167	TEPP	16	58019410	58019821	rs28891083	0.98935	0.1041	0.97791	1	1	7.4662e-08	1.6253e-08	1	1-2	1	293	0.0582251	0.40809	-0.199776	0.0470993	2.98558e-05	283	0.0605058	0.308253	-0.151784	0.0356797	2.86221e-05
5360630	C16orf80	16	58147700	58147749	rs73549151	1	0.19312	1	1	1	1.1886e-19	5.0839e-16	1	1-2	1	293	0.172284	1.36436	-1.734	0.222803	1.24849e-13	283	0.241249	1.07288	-1.7107	0.180982	1.36517e-18
7200142	POLR2C	16	57505589	57505638	rs73559286	0.97631	0.66776	0.99213	1	1	7.6825e-08	2.5397e-10	1	1-2	1	293	0.0951262	1.21632	1.04606	0.189127	7.09434e-08	283	0.063872	1.00929	0.699033	0.159645	1.68653e-05
4150176	CSNK2A2	16	58197702	58197751	rs12927339	0.80238	0.12977	0.707	1	1	1.0314e-06	7.4022e-08	1	1-2	1	293	0.0484132	0.521589	0.196007	0.0509409	0.000146552	283	0.0414562	0.485389	0.165297	0.0474158	0.000568478
5810437	SETD6	16	58553350	58553399	rs37055	1	0.044742	1	1	1	3.911e-13	3.171e-24	1	1-2	1	293	0.283663	0.69463	-0.670475	0.0624588	7.23006e-23	283	0.149179	0.556811	-0.354376	0.0504867	1.67598e-11
6520382	SETD6;CNOT1	16	58553906	58553955	rs10220952	1	0.055003	1	1	1	3.6121e-11	5.1533e-19	1	1-2	1	293	0.217964	0.605601	-0.53785	0.0597223	2.88258e-17	283	0.118562	0.504688	-0.306685	0.0498842	2.68496e-09
6980048	GOT2	16	58741241	58741290	rs149479	1	0.12405	1	1	1	4.1418e-10	9.1615e-16	1	1-2	1	293	0.170188	0.593435	0.404553	0.0523666	1.81448e-13	283	0.0989015	0.501991	0.248837	0.044807	6.48771e-08
2650706	TRADD	16	67188445	67188494	rs7200755	0.99974	0.06069	0.99905	1	1	4.656e-07	6.079e-11	1	1-2	1	293	0.108769	0.712874	-0.675731	0.113389	7.30401e-09	283	0.0526665	0.670144	-0.426335	0.107865	9.79228e-05
3450671	NAE1	16	66861926	66861975	rs12921077	0.86329	0.026613	0.43495	1	0.99979	0.00020649	1.1438e-08	0.99979	1-2	0.99979	293	0.0760397	0.458113	-0.206728	0.0422435	1.64137e-06	283	0.0117659	0.422356	-0.07497	0.0409875	0.0684454
3890551	CMTM3	16	66647381	66647430	rs37178	0.99989	0.1015	0.99977	1	1	2.0292e-08	3.8071e-10	1	1-2	1	293	0.0836564	0.608337	0.268291	0.0520523	4.70881e-07	283	0.0687421	0.543389	0.212964	0.0467603	7.83716e-06
4850736	CKLF-CMTM1;CMTM1	16	66612965	66613014	rs13331952	0.94083	0.080912	0.85493	1	1	2.2051e-06	4.5572e-08	1	1-2	1	293	0.0526312	0.487681	0.268977	0.066897	7.39677e-05	283	0.0352217	0.463898	0.20365	0.063583	0.00151694
5290131	RP11-63M22.2;DYNC1LI2	16	66754877	66754926	rs3785087	0.72282	0.020262	0.19486	1	0.99999	5.4054e-06	1.3421e-07	0.99999	1-2	0.99999	293	0.0473684	0.585196	-0.208312	0.0547627	0.0001736	283	0.0310824	0.491256	-0.140943	0.0469435	0.00291963
6020746	CMTM3	16	66646989	66647038	rs12447515	0.95293	0.022302	0.67406	1	1	7.6651e-07	1.038e-07	1	1-2	1	293	0.047112	0.573117	0.401638	0.105887	0.000180968	283	0.0447613	0.500553	0.336411	0.092709	0.000338321
10474	NFATC3	16	68225514	68225563	rs113537654	0.68008	0.030998	0.23187	1	1	9.9746e-07	1.9736e-06	1	1-2	1	293	0.0253861	0.80233	-0.235599	0.0855747	0.00627379	283	0.0453774	0.57374	-0.223362	0.0611156	0.000307147
1820681	DPEP2	16	68021393	68021442	rs74024145	1	0.040378	0.99999	1	1	3.5867e-11	4.699e-11	1	1-2	1	293	0.0981039	0.775015	0.438622	0.0779613	4.32859e-08	283	0.114783	0.636623	0.395759	0.0655636	4.97276e-09
2260255	NFATC3	16	68225516	68225565	rs75735284	0.9997	0.016846	0.99615	1	1	2.1875e-08	4.6533e-08	1	1-2	1	293	0.0501693	0.657843	0.274914	0.070122	0.000110245	283	0.069863	0.597801	0.299841	0.0652661	6.56836e-06
3140563	NUTF2	16	67904887	67904936	rs13336189	0.98739	0.024937	0.89947	1	0.99997	2.9979e-05	3.5736e-09	0.99997	1-2	0.99997	293	0.0791743	0.880438	-0.429848	0.0859341	9.82519e-07	283	0.0222956	0.699545	-0.179089	0.0707475	0.0119067
50747	NFATC3	16	68225698	68225747	rs111402974	0.99119	0.14799	0.98707	1	1	2.2735e-08	7.3774e-08	1	1-2	1	293	0.047978	0.406923	0.181657	0.0474361	0.000157264	283	0.0714313	0.363325	0.200305	0.0430826	5.12932e-06
5900286	ZFP90	16	68600923	68600972	rs1749788	1	0.097462	1	1	1	1.144e-34	1.8713e-31	1	1-2	1	293	0.354702	0.678239	-0.965363	0.0763294	1.62972e-29	283	0.408635	0.609362	-0.96867	0.0695157	6.53209e-34
6350131	CTRL;CTC-479C5.12	16	67963583	67963632	rs9934405	0.99568	0.027619	0.96681	1	1	3.2779e-08	1.4694e-08	1	1-2	1	293	0.0610191	0.675243	0.299216	0.0688073	1.89688e-05	283	0.0692336	0.650455	0.310136	0.0678361	7.25316e-06
6380364	SLC7A6;SLC7A6OS	16	68334225	68334274	rs3785117	1	0.045092	1	1	1	1.6156e-10	1.0068e-16	1	1-2	1	293	0.182328	0.712491	-0.495254	0.0614816	2.05625e-14	283	0.104716	0.576643	-0.288413	0.0503077	2.54344e-08
1400102	PDXDC2P;RP11-419C5.2	16	70010341	70010390	rs76092219	1	0.65742	1	1	1	1.2502e-55	3.3806e-60	1	1-2	1	293	0.618163	1.57073	-3.16159	0.145662	8.63702e-63	283	0.601131	1.4345	-2.78352	0.135261	5.05099e-58
20017	PDXDC2P	16	70051826	70051875	rs11489915	0.75394	0.058144	0.44936	1	1	5.3765e-07	2.1133e-07	1	1-2	1	293	0.0422691	1.27017	-0.48245	0.134622	0.000396987	283	0.0490779	0.849523	-0.352362	0.0925264	0.000171897
2900561	TMED6	16	69377378	69377427	rs153060	1	1	1	1	1	6.1269e-20	6.7492e-31	1	1-2	1	293	0.35854	0.604575	-0.719636	0.0564264	6.80591e-30	283	0.241701	0.464681	-0.411235	0.0434527	1.25439e-18
3710487	PDXDC2P;RP11-419C5.2	16	70020315	70020364	rs56221302	0.96179	0.22341	0.96263	1	1	1.031e-06	2.9199e-09	1	1-2	1	293	0.0748366	0.674877	0.327199	0.0674401	1.99816e-06	283	0.0433365	0.661842	0.240737	0.067475	0.000423112
6280482	NIP7	16	69376784	69376833	rs1048818	0.98051	0.079254	0.94808	1	1	1.3717e-06	4.3517e-09	1	1-2	1	293	0.0711027	0.631504	-0.272255	0.0576859	3.6762e-06	283	0.0407826	0.570873	-0.1837	0.0531469	0.00063195
4830592	CLEC18C	16	70220647	70220696	rs4985460	0.98577	0.1544	0.98	1	1	1.8898e-07	2.5438e-08	1	1-2	1	293	0.054739	0.528377	-0.185905	0.0452868	5.25554e-05	283	0.0532727	0.389292	-0.135843	0.034162	8.90425e-05
6330025	EXOSC6	16	70284156	70284205	rs4985407	1	0.49852	1	1	1	2.2404e-21	4.2155e-30	1	1-2	1	293	0.341096	0.882708	0.881872	0.0718508	3.45907e-28	283	0.252595	0.732833	0.591842	0.0607321	1.60755e-19
2470446	ZNF23;AC010547.9	16	71482015	71482064	rs8050871	1	0.99999	1	1	1	1.8112e-15	4.1593e-18	1	1-2	1	293	0.192019	0.685762	0.511824	0.0615464	3.53841e-15	283	0.170371	0.636654	0.439991	0.0579209	4.54482e-13
4260221	ZNF23;AC010547.9	16	71481671	71481720	rs8050871	1	1	1	1	1	6.3205e-21	1.087e-22	1	1-2	1	293	0.251101	0.774796	0.686872	0.0695372	4.94293e-20	283	0.24458	0.63362	0.549832	0.0576448	7.30858e-19
840041	RP11-432I5.1	16	71606037	71606086	rs12925078	0.58846	0.095367	0.38446	1	0.99829	0.0017095	1.4214e-08	0.99829	1-2	0.99829	293	0.0852964	0.385634	0.288345	0.055353	3.59578e-07	283	0.00144111	0.312508	0.0284773	0.0447181	0.524762
1850463	MLKL	16	74706829	74708881	rs9932977	1	0.95859	1	1	1	4.7156e-07	3.5178e-14	1	1-2	1	293	0.150084	0.531148	-0.334591	0.0466755	6.27579e-12	283	0.0527001	0.48545	-0.171773	0.0434451	9.7408e-05
2100333	ZFP1	16	75205826	75205875	rs62059251	0.53253	0.077788	0.28867	1	0.99997	3.4283e-05	7.3874e-08	0.99997	1-2	0.99997	293	0.0528247	0.559071	-0.202685	0.050312	7.16834e-05	283	0.017695	0.55203	-0.114082	0.0507063	0.025232
2710328	MLKL	16	74716613	74716662	rs9932977	0.98271	0.49077	0.99223	1	1	4.0435e-06	1.2109e-09	1	1-2	1	293	0.0799892	0.574344	-0.25387	0.0504715	8.59681e-07	283	0.0333098	0.564816	-0.157289	0.050548	0.00205178
4560541	MLKL	16	74705809	74705858	rs9932977	1	0.98696	1	1	1	5.9438e-23	1.8915e-36	1	1-2	1	293	0.419205	0.749949	-0.95511	0.065903	3.32422e-36	283	0.282183	0.624908	-0.587793	0.0559259	5.22454e-22
5340167	RFWD3	16	74655476	74655525	rs8061670	0.99531	0.44108	0.99767	1	1	4.8254e-10	6.5028e-08	1	1-2	1	293	0.052446	0.757209	0.392968	0.0979166	7.62221e-05	283	0.105024	0.537025	0.404598	0.0704583	2.42012e-08
5810022	MLKL	16	74712848	74716567	rs8054836	1	0.27115	1	1	1	3.1312e-09	1.6003e-12	1	1-2	1	293	0.121526	0.664769	-0.386838	0.0609695	8.50588e-10	283	0.0828662	0.576309	-0.270247	0.0536333	8.39885e-07
6200494	CFDP1	16	75338941	75338990	rs12446903	1	0.15592	1	1	1	2.5712e-08	1.7471e-13	1	1-2	1	293	0.138064	0.672006	0.46204	0.0676754	5.03975e-11	283	0.0700631	0.620586	0.294456	0.0639955	6.36439e-06
1050608	WWOX	16	78312511	78312560	rs8050128	0.98186	0.97601	0.99588	1	1	2.0835e-08	2.32e-09	1	1-2	1	293	0.0711703	0.382745	-0.159057	0.0336842	3.63585e-06	283	0.0689039	0.347603	-0.142278	0.0312004	7.63996e-06
1710204	ADAT1	16	75633444	75633493	rs2650400	1	0.28353	1	1	1	1.3744e-08	2.057e-18	1	1-2	1	293	0.211893	0.659035	0.515297	0.0582567	9.00295e-17	283	0.0809812	0.667775	0.296745	0.059635	1.13275e-06
2100215	MAF	16	79628737	79628786	rs11639999	0.57818	0.10879	0.40577	1	1	4.7154e-07	3.4339e-07	1	1-2	1	293	0.037121	0.828528	0.389832	0.116388	0.000916551	283	0.0490566	0.540714	0.288066	0.0756601	0.000172472
4120768	NUDT7	16	77775958	77776007	rs9929424	0.99994	0.20516	0.99994	1	1	4.3464e-10	7.9427e-11	1	1-2	1	293	0.0943341	0.564179	0.424843	0.0771671	8.08925e-08	283	0.0965629	0.476085	0.362369	0.0661213	9.44316e-08
5310674	MON1B	16	77233170	77233219	rs2017197	0.97798	0.21241	0.97737	1	1	2.1731e-09	5.7372e-07	1	1-2	1	293	0.0370091	0.640097	-0.3656	0.109324	0.000933406	283	0.0971662	0.544812	-0.50317	0.0914971	8.5721e-08
2260703	MPHOSPH6	16	82182411	82182460	rs74508302	1	0.06618	1	1	1	1.682e-12	3.9466e-15	1	1-2	1	293	0.152446	0.683397	0.424188	0.0586322	4.15432e-12	283	0.128353	0.648698	0.36789	0.0571916	5.3828e-10
3390020	MBTPS1	16	84087750	84087799	rs11149626	0.44705	0.3882	0.58969	1	0.99998	1.7977e-05	6.0041e-09	0.99998	1-2	0.99998	293	0.0747552	0.61595	0.32464	0.0669518	2.02493e-06	283	0.0248936	0.548085	0.163592	0.061079	0.00783381
6380131	TAF1C	16	84211519	84211568	rs2278043	1	0.50192	1	1	1	1.1764e-12	1.4887e-15	1	1-2	1	293	0.162468	0.644086	-0.405668	0.0539934	7.13871e-13	283	0.133969	0.512444	-0.290074	0.0439966	2.12679e-10
160110	-	16	85368160	85368209	rs17233149	0.2783	0.16851	0.22933	0.99867	1	5.7273e-08	0.0013269	0.99867	1-2	0.99867	293	0.000304623	0.45312	-0.0219241	0.0736255	0.766084	283	0.100364	0.500004	0.459585	0.0820837	5.1284e-08
2000767	KLHL36	16	84695760	84695809	rs2113252	0.99988	0.16152	0.99984	1	1	2.6172e-09	3.5039e-11	1	1-2	1	293	0.101066	0.706093	-0.37795	0.0660769	2.64494e-08	283	0.0842373	0.528079	-0.249346	0.0490443	6.75499e-07
2470176	-	16	84510242	84510291	rs2244342	0.29185	0.042245	0.073841	1	0.99908	0.00092118	4.1522e-08	0.99908	1-2	0.99908	293	0.0687909	0.424202	-0.184392	0.0397698	5.35872e-06	283	0.00227517	0.42499	-0.0324287	0.0405111	0.424104
2940707	DNAAF1;TAF1C	16	84212132	84212181	rs2278043	1	0.26966	1	1	1	1.5256e-37	3.5307e-39	1	1-2	1	293	0.431253	0.783149	-0.975201	0.065651	1.55261e-37	283	0.433348	0.70862	-0.891865	0.0608395	1.57679e-36
4180079	CRISPLD2	16	84942780	84942829	rs8057431	0.72451	0.85677	0.91165	1	1	1.3556e-08	3.0847e-08	1	1-2	1	293	0.0556718	0.680314	-0.266161	0.0642602	4.51776e-05	283	0.0763596	0.718766	-0.330153	0.0684986	2.35511e-06
50681	MTHFSD	16	86564872	86564921	rs55708635	0.63973	0.047514	0.27869	1	0.99999	5.4573e-06	5.2671e-08	0.99999	1-2	0.99999	293	0.0578171	0.396043	0.277668	0.065708	3.18992e-05	283	0.0316232	0.314042	0.149953	0.049502	0.00267971
5870301	KIAA0513	16	85127486	85127535	rs4782687	1	0.18929	1	1	1	1.2089e-08	2.6539e-16	1	1-2	1	293	0.179344	0.68593	0.47153	0.0591289	3.52128e-14	283	0.0782544	0.677027	0.2874	0.0588416	1.745e-06
270152	SLC7A5	16	87863732	87863781	rs1060266	1	0.23098	1	1	1	2.4842e-21	3.4926e-16	1	1-2	1	293	0.174646	1.67335	-1.19875	0.152765	8.18434e-14	283	0.261852	1.29164	-1.17956	0.118144	2.74206e-20
2710402	ZCCHC14	16	87440217	87440266	rs72806246	0.99916	0.14476	0.99873	1	1	3.7091e-07	5.8548e-11	1	1-2	1	293	0.105204	0.647316	-0.643429	0.110002	1.32642e-08	283	0.0515648	0.530386	-0.36116	0.0924004	0.000116388
4070392	CYBA	16	88712588	88713194	rs7195830	1	0.3451	1	1	1	8.2592e-19	5.0684e-17	1	1-2	1	293	0.178501	0.959902	0.653137	0.0821374	4.09786e-14	283	0.21879	0.732684	0.559234	0.0630392	8.62516e-17
4180176	KLHDC4	16	87741499	87741548	rs13335918	1	0.63904	1	1	1	6.184e-25	4.2942e-30	1	1-2	1	293	0.346614	0.963064	1.31066	0.105488	1.00951e-28	283	0.301442	0.988117	1.18624	0.107725	1.10812e-23
4280348	RNF166	16	88763171	88763220	rs11649075	1	0.1941	1	1	1	2.6293e-16	6.4432e-13	1	1-2	1	293	0.126936	0.820871	-0.571124	0.0878039	3.39111e-10	283	0.193126	0.675608	-0.599373	0.0730848	8.59659e-15
7320494	ZFPM1	16	88601281	88601330	rs34185554	0.99798	0.16252	0.99729	1	1	2.1226e-10	2.9701e-07	1	1-2	1	293	0.0440283	0.707334	0.217274	0.0593496	0.000298397	283	0.111047	0.62117	0.312759	0.0527888	9.12804e-09
7380327	FBXO31	16	87363110	87363159	rs7193130	0.98685	0.20172	0.98578	1	1	6.8388e-08	3.8648e-09	1	1-2	1	293	0.0683857	0.59819	-0.241531	0.0522591	5.72435e-06	283	0.0608166	0.416137	-0.15984	0.037471	2.72584e-05
940369	KLHDC4;FLJ00104	16	87732157	87732206	rs9934565	1	0.98107	1	1	1	5.1037e-31	2.4784e-42	1	1-2	1	293	0.469807	0.680318	0.926976	0.057727	5.45867e-42	283	0.370722	0.819566	0.902645	0.0701554	4.24156e-30
1450082	TRAPPC2L	16	88927406	88927455	rs3826061	1	0.50997	1	1	1	9.3094e-25	4.2113e-22	1	1-2	1	293	0.245159	0.683859	-0.566557	0.0582774	1.57908e-19	283	0.295604	0.52683	-0.498723	0.0459261	3.60183e-23
1940743	RPL13	16	89629564	89629613	rs3751691	1	0.10253	1	1	1	8.4584e-19	8.6603e-26	1	1-2	1	293	0.294965	0.828253	1.39621	0.126539	7.01238e-24	283	0.220129	0.635485	0.873989	0.0981352	6.75708e-17
4590390	PIEZO1	16	88781852	88781901	rs77376965	1	0.05502	1	1	1	2.8806e-09	8.131e-13	1	1-2	1	293	0.128189	0.666285	0.462963	0.0707761	2.7391e-10	283	0.0849096	0.522846	0.280962	0.0550235	6.07027e-07
4810274	SPG7	16	89603843	89603892	rs12928752	1	0.046967	1	1	1	2.1563e-34	1.4752e-36	1	1-2	1	293	0.405541	0.745754	0.883903	0.0627338	9.95847e-35	283	0.400976	0.570446	0.669904	0.0488452	4.02021e-33
5810598	TRAPPC2L	16	88928996	88929045	rs12596491	1	0.88378	1	1	1	1.3226e-47	4.7308e-57	1	1-2	1	293	0.59305	0.77652	1.36432	0.0662512	9.33733e-59	283	0.531783	0.739495	1.15305	0.0645435	3.24168e-48
1850309	CDK10	16	89762680	89762729	rs11538871	1	0.52925	1	1	1	6.2987e-22	1.3347e-26	1	1-2	1	293	0.310006	1.09072	-1.95421	0.170907	2.96936e-25	283	0.266105	0.872539	-1.39615	0.138315	1.20819e-20
3870273	DBNDD1	16	90071281	90071330	rs62054580	1	0.99997	1	1	1	1.5148e-24	6.5515e-44	1	1-2	1	293	0.49952	1.1045	2.55482	0.14991	1.20141e-45	283	0.308534	0.794444	1.21185	0.108226	2.6121e-24
4210066	DEF8	16	90025566	90025615	rs139533955	0.99961	0.10894	0.99921	1	0.99999	7.3051e-06	3.749e-11	0.99999	1-2	0.99999	293	0.112263	0.641626	-0.538971	0.0888471	4.06313e-09	283	0.0338706	0.667505	-0.292601	0.0932243	0.00187772
450673	SPATA2L	16	89762783	89762832	rs396742	1	0.66616	1	1	1	9.2968e-18	1.4075e-24	1	1-2	1	293	0.278081	0.679275	-0.612819	0.0578822	2.25884e-22	283	0.205423	0.740449	-0.545563	0.064008	9.64293e-16
4760433	VPS9D1	16	89773626	89773675	rs11649155	1	0.99969	1	1	1	1.5447e-13	4.2556e-23	1	1-2	1	293	0.270185	0.71887	0.670301	0.0645802	1.11518e-21	283	0.154738	0.655693	0.426291	0.0594362	6.55675e-12
520292	AC092143.1;MC1R	16	89987309	89987358	rs57940434	1	0.035694	1	1	1	1.4886e-15	5.5389e-09	1	1-2	1	293	0.0761826	0.70143	0.450736	0.0920112	1.60344e-06	283	0.195245	0.752122	0.818555	0.0991372	5.9095e-15
5820768	DEF8	16	90034280	90034329	rs9926296	0.6186	0.1869	0.5813	0.99999	1	3.5544e-08	5.492e-06	0.99999	1-2	0.99999	293	0.0234369	0.600191	-0.127868	0.0483857	0.00867034	283	0.0761915	0.526331	-0.206266	0.0428462	2.41859e-06
5900332	CHMP1A	16	89710963	89711012	rs413636	1	0.99743	1	1	1	1.3739e-10	2.3104e-13	1	1-2	1	293	0.130552	0.665785	0.376864	0.0570122	1.8293e-10	283	0.101936	0.525442	0.261149	0.0462406	3.98167e-08
6040014	SPIRE2	16	89937563	89937612	rs7186980	0.99999	0.25088	0.99999	1	1	8.9038e-11	5.0717e-09	1	1-2	1	293	0.0655534	0.366797	0.141089	0.0312268	9.07739e-06	283	0.107713	0.350499	0.175878	0.0301979	1.56706e-08
6130762	CDK10	16	89762564	89762613	rs12924138	1	0.36524	1	1	1	2.1943e-17	7.8861e-18	1	1-2	1	293	0.190268	0.852277	-0.57256	0.0692408	4.86971e-15	283	0.19971	0.684694	-0.472744	0.0564543	2.67497e-15
7210674	DBNDD1	16	90071427	90071476	rs62054580	1	0.77567	1	1	1	6.3353e-08	9.1306e-19	1	1-2	1	293	0.2228	0.505552	0.626713	0.0686169	1.15658e-17	283	0.0737803	0.366691	0.236339	0.0499538	3.54037e-06
1710438	INPP5K	17	1398170	1398219	rs14391	0.99566	0.5913	0.99839	1	1	1.8697e-08	3.6966e-10	1	1-2	1	293	0.0855126	0.818419	-0.46363	0.0888789	3.47013e-07	283	0.0704679	0.564154	-0.291003	0.0630493	5.9709e-06
2640142	C17orf97	17	264017	264066	rs11150882	1	0.5836	1	1	1	8.0979e-14	4.5758e-15	1	1-2	1	293	0.151981	0.409078	0.290795	0.040267	4.50647e-12	283	0.148384	0.331998	0.229185	0.0327538	1.91578e-11
3390373	TIMM22	17	905268	905317	rs3744750	1	0.57605	1	1	1	3.9937e-47	5.744e-53	1	1-2	1	293	0.560491	0.898362	1.6025	0.083186	7.01546e-54	283	0.528322	0.846476	1.39492	0.0786269	9.15452e-48
4640161	C17orf97	17	264272	264321	rs11150882	1	0.69812	1	1	1	2.2987e-29	3.1806e-41	1	1-2	1	293	0.458844	0.492823	0.761995	0.0485103	1.08501e-40	283	0.351679	0.568345	0.692259	0.0560709	2.86995e-28
5910543	GLOD4	17	662817	662866	rs35588043	0.98811	0.065803	0.9616	1	1	2.0331e-07	4.1255e-09	1	1-2	1	293	0.0692528	0.62634	0.243012	0.052225	4.9702e-06	283	0.0536917	0.526719	0.178842	0.0447899	8.33799e-05
620240	ABR	17	906942	906991	rs2258780	0.53812	0.081696	0.30356	0.99996	1	3.9261e-08	4.0578e-05	0.99996	1-2	0.99996	293	0.0131303	0.717106	-0.118641	0.0602948	0.0500543	283	0.0810846	0.566092	-0.244918	0.0491854	1.11433e-06
6450300	GEMIN4	17	648005	648054	rs1884727	0.99917	0.19211	0.99906	1	1	1.146e-09	6.2293e-10	1	1-2	1	293	0.0822096	0.611799	-0.436198	0.0854373	5.97211e-07	283	0.0925332	0.502497	-0.379344	0.0708675	1.80026e-07
3710296	SERPINF2	17	1658323	1658372	rs1045794	0.99415	0.16648	0.99234	1	1	1.2432e-07	2.1474e-08	1	1-2	1	293	0.0546875	0.38139	0.1547	0.037704	5.2996e-05	283	0.0551351	0.342229	0.138648	0.0342398	6.64882e-05
5130594	WDR81	17	1641450	1641499	rs1136287	0.99326	0.3088	0.99522	1	1	5.5815e-07	2.6624e-10	1	1-2	1	293	0.0908054	0.770653	0.342323	0.0634983	1.45005e-07	283	0.0483288	0.676461	0.212159	0.0561627	0.000193323
5290161	MIR22HG	17	1615064	1615113	rs79126681	1	0.39122	1	1	1	1.9309e-24	5.4152e-19	1	1-2	1	293	0.212587	1.10784	0.876698	0.0989092	7.90698e-17	283	0.300337	1.06193	1.098	0.099975	1.38605e-23
6290356	SERPINF1	17	1680764	1680813	rs11549830	0.94003	0.094713	0.87177	0.99922	1	2.6975e-09	0.00077846	0.99922	1-2	0.99922	293	5.63422e-05	0.632888	0.00685687	0.0535489	0.898199	283	0.108025	0.559678	0.280016	0.0480001	1.48968e-08
10240	P2RX1	17	3800021	3800070	rs11078476	0.99035	0.2091	0.98993	1	1	7.3185e-10	2.2721e-06	1	1-2	1	293	0.0312486	0.595346	-0.179097	0.0584564	0.00239041	283	0.105973	0.613992	-0.358362	0.0620935	2.07599e-08
4120341	ITGAE	17	3618155	3618204	rs60628049	0.36159	0.042016	0.098269	0.99943	1	7.992e-07	0.00056861	0.99943	1-2	0.99943	293	0.00581409	0.715765	-0.106918	0.081959	0.193084	283	0.0718667	0.582953	0.316465	0.0678443	4.78882e-06
4760356	ZZEF1	17	3907988	3908037	rs9909206	0.81151	0.04388	0.46386	1	0.99997	3.1821e-05	8.8979e-09	0.99997	1-2	0.99997	293	0.0751158	0.620579	0.35193	0.0723916	1.90903e-06	283	0.0222102	0.514291	0.156651	0.0620048	0.0120722
5310070	SHPK	17	3511925	3511974	rs62069929	0.91815	0.39117	0.95259	1	0.99998	2.434e-05	7.0175e-10	0.99998	1-2	0.99998	293	0.0906294	0.648294	0.325722	0.0604834	1.49281e-07	283	0.0248788	0.642052	0.16378	0.0611678	0.00785248
1580521	RNF167	17	4848399	4848448	rs238243	1	0.30065	1	1	1	8.6994e-36	3.4404e-43	1	1-2	1	293	0.472928	0.812932	1.42677	0.0882971	2.30512e-42	283	0.417018	0.737552	1.12986	0.0796934	8.70058e-35
4260347	ARRB2	17	4623883	4623932	rs2174830	0.5762	0.035686	0.1818	1	1	5.5266e-07	9.9037e-07	1	1-2	1	293	0.0308645	0.805365	0.233237	0.076615	0.00254568	283	0.0498005	0.698426	0.260575	0.0679001	0.000153481
1050017	MIS12	17	5393908	5393957	rs111857249	1	0.40009	1	1	1	3.0629e-11	6.7987e-14	1	1-2	1	293	0.138939	0.701213	-0.528301	0.0770976	4.33428e-11	283	0.11228	0.63368	-0.424951	0.0712807	7.47182e-09
1240300	ENO3	17	4860282	4860331	rs238224	0.70052	0.22917	0.71055	1	1	9.3142e-08	1.8823e-07	1	1-2	1	293	0.0423147	0.706839	0.278553	0.0776831	0.000394054	283	0.0623207	0.562761	0.265701	0.0614825	2.15221e-05
240110	RABEP1	17	5288637	5288686	rs7426	1	0.22222	1	1	1	5.2889e-34	3.9963e-46	1	1-2	1	293	0.503761	0.732042	1.0201	0.0593511	3.46826e-46	283	0.40211	0.722406	0.825323	0.0600357	3.0768e-33
3440070	SPAG7	17	4862717	4862766	rs72835097	0.971	0.11743	0.94738	1	1	7.5317e-08	9.1829e-09	1	1-2	1	293	0.0644044	0.550331	0.392444	0.0876834	1.09426e-05	283	0.0622759	0.494036	0.354001	0.0819462	2.16742e-05
3800273	NLRP1	17	5403027	5403076	rs11656183	1	0.031765	1	1	1	1.3108e-15	7.1026e-23	1	1-2	1	293	0.266108	0.656771	-1.07904	0.105046	2.52662e-21	283	0.180995	0.495219	-0.644187	0.0817464	7.21804e-14
3800678	NUP88	17	5290038	5290087	rs12603723	0.86659	0.42362	0.92648	1	1	6.4648e-09	1.8361e-07	1	1-2	1	293	0.045266	0.651922	0.24246	0.0652751	0.000244118	283	0.0857699	0.538739	0.283186	0.0551542	5.29396e-07
4040343	AC012146.7	17	5017559	5017608	rs1054697	1	0.089559	1	1	1	5.9256e-27	2.1957e-26	1	1-2	1	293	0.294964	0.672056	-0.858498	0.0778062	7.01506e-24	283	0.319225	0.666572	-0.896728	0.0781198	2.87704e-25
6980435	ZNF232	17	5009124	5009173	rs9905872	0.52686	0.02614	0.11762	1	0.99989	0.00011142	6.4681e-08	0.99989	1-2	0.99989	293	0.0581779	0.43619	0.16342	0.0385446	3.00854e-05	283	0.0120611	0.376693	0.0629543	0.0339895	0.0650499
20025	-	17	6580669	6580718	rs34964905	0.90286	0.23257	0.90825	1	1	1.1321e-07	7.3297e-07	1	1-2	1	293	0.0310636	0.391358	0.127259	0.0416643	0.00246398	283	0.0592688	0.332359	0.153381	0.0364535	3.47574e-05
5130670	MED31	17	6547840	6547889	rs9893282	1	0.12857	1	1	1	1.7811e-10	2.0156e-23	1	1-2	1	293	0.278873	0.673427	-0.661194	0.0623283	1.92273e-22	283	0.112609	0.589928	-0.34483	0.0577462	7.08313e-09
7610440	XAF1	17	6678185	6678234	rs1533031	1	0.71581	1	1	1	6.1694e-33	1.3367e-31	1	1-2	1	293	0.353584	1.05977	1.09415	0.0867241	2.10011e-29	283	0.386464	0.872054	0.951445	0.0715148	1.18241e-31
1170022	ELP5	17	7162838	7162887	rs2074218	1	0.095628	1	1	1	2.5926e-15	2.0764e-13	1	1-2	1	293	0.129556	0.45971	-0.257358	0.0391051	2.16898e-10	283	0.172488	0.477403	-0.322862	0.0421864	3.15541e-13
1850414	EIF5A	17	7215537	7215586	rs4796398	1	0.43941	1	1	1	1.3124e-62	6.518e-57	1	1-2	1	293	0.590047	1.17649	2.06706	0.101002	2.72835e-58	283	0.655035	0.742595	1.49574	0.0647526	6.6937e-67
2360131	ELP5	17	7161971	7162162	rs5435	0.85192	0.0829	0.68595	1	1	6.2345e-07	1.957e-07	1	1-2	1	293	0.0406947	0.524806	-0.155537	0.0442688	0.000512624	283	0.0453771	0.487766	-0.156746	0.0428885	0.000307158
4180491	ELP5	17	7163081	7163130	rs222850	0.99681	0.12137	0.99428	1	1	5.0152e-08	2.2565e-09	1	1-2	1	293	0.0720952	0.558772	-0.229477	0.0482605	3.12662e-06	283	0.0630116	0.566693	-0.22181	0.0510253	1.93079e-05
6940255	TMEM256-PLSCR3;C17orf61-PLSCR3	17	7293132	7293181	rs4613118	1	0.29162	1	1	1	3.9441e-12	4.6166e-15	1	1-2	1	293	0.154727	0.715747	-0.608074	0.0833154	2.78698e-12	283	0.125056	0.528414	-0.402603	0.0635274	9.26225e-10
7650639	CHRNB1	17	7360661	7360710	rs4796309	0.98537	0.11077	0.97157	1	1	2.4786e-07	5.3812e-08	1	1-2	1	293	0.0486412	0.611183	0.250619	0.0649737	0.000141234	283	0.0506177	0.564652	0.234613	0.0606134	0.000135023
1980762	SAT2	17	7529756	7529805	rs1050533	0.44586	0.23951	0.46881	1	0.99982	0.00018253	6.4163e-09	0.99982	1-2	0.99982	293	0.0795091	0.760911	0.327665	0.0653559	9.30064e-07	283	0.0130919	0.602888	0.102708	0.0531973	0.0545254
6290612	TMEM107	17	8076757	8076806	rs4792267	1	0.10904	1	1	1	1.6528e-48	1.8483e-47	1	1-2	1	293	0.512133	2.95268	4.61887	0.264271	2.89362e-47	283	0.541461	2.24483	3.72896	0.20471	1.70806e-49
6420040	CYB5D1	17	7765276	7765325	rs57885072	0.97274	0.19381	0.96939	1	1	3.4119e-07	4.1471e-09	1	1-2	1	293	0.0699414	0.55909	-0.288822	0.0617408	4.44254e-06	283	0.0498618	0.465677	-0.20836	0.0542588	0.000152013
6840743	PER1	17	8044020	8044069	rs8076031	0.96632	0.052383	0.87314	1	1	2.5967e-08	2.5429e-06	1	1-2	1	293	0.0264158	1.1667	-0.29109	0.103594	0.00529156	283	0.0754126	0.723848	-0.315231	0.0658457	2.73553e-06
3130379	STX8	17	9408370	9408419	rs12451510	0.99996	0.15047	0.99994	1	1	3.4711e-12	1.5837e-07	1	1-2	1	293	0.0522853	0.818177	0.326288	0.0814335	7.82334e-05	283	0.144261	0.622819	0.434947	0.0631945	3.82761e-11
4210286	CTC1	17	8130226	8130275	rs78286057	1	0.21277	1	1	1	9.9272e-21	1.6744e-22	1	1-2	1	293	0.249964	0.656125	-0.605755	0.061511	6.1767e-20	283	0.243194	0.522289	-0.474873	0.0499736	9.48191e-19
5310181	CTC1	17	8131227	8131276	rs11655447	1	0.51013	1	1	1	4.2733e-12	2.3953e-11	1	1-2	1	293	0.100938	0.665545	-0.340262	0.0595297	2.7017e-08	283	0.1273	0.510845	-0.30033	0.0469097	6.40254e-10
5810167	LINC00324	17	8124244	8124293	rs77224069	0.98937	0.10338	0.97781	1	0.99999	5.5426e-06	1.6396e-09	0.99999	1-2	0.99999	293	0.0794625	0.589924	-0.272598	0.0543895	9.372e-07	283	0.0317763	0.508437	-0.145121	0.0477874	0.00261547
6370288	CTC1	17	8131244	8131293	rs11655447	0.9765	0.050249	0.90531	1	1	2.0859e-06	9.9811e-09	1	1-2	1	293	0.0642158	0.671486	-0.268394	0.060061	1.12835e-05	283	0.0369308	0.506285	-0.152612	0.046491	0.00115857
1070390	TMEM220	17	10615743	10615792	rs3826448	0.99995	0.035769	0.99968	1	0.99992	7.6584e-05	2.4942e-12	0.99992	1-2	0.99992	293	0.133797	0.612541	-0.359314	0.0535938	1.04939e-10	283	0.0230212	0.563447	-0.12544	0.0487487	0.0105894
1070541	MYH3	17	10531958	10532924	rs73284905	0.95497	0.2106	0.95338	1	1	3.5164e-08	4.183e-08	1	1-2	1	293	0.0522367	0.586775	-0.244646	0.0610876	7.88525e-05	283	0.0677985	0.592236	-0.282666	0.0625266	9.09296e-06
60202	ELAC2	17	12895998	12896047	rs62063987	0.72368	0.51267	0.86012	1	1	2.5003e-06	1.8372e-09	1	1-2	1	293	0.0872342	0.774699	0.722631	0.137027	2.61355e-07	283	0.0401327	0.666837	0.420913	0.122799	0.000699934
6580129	ADPRM	17	10614245	10614294	rs2520180	0.98162	0.095028	0.95875	1	1	1.7385e-06	4.097e-09	1	1-2	1	293	0.0711689	0.78677	-0.329404	0.06976	3.63668e-06	283	0.0390023	0.596819	-0.175872	0.0520786	0.000836117
1030026	CENPV	17	16246036	16246085	rs3095174	1	0.35591	1	1	1	1.0437e-17	1.1427e-18	1	1-2	1	293	0.200049	0.641307	0.473467	0.0555017	8.10948e-16	283	0.202537	0.619907	0.461169	0.0545895	1.61592e-15
1050681	ZNF286A	17	15621112	15621161	rs55800723	0.99989	0.48291	0.99995	1	1	4.6619e-06	2.357e-12	1	1-2	1	293	0.129339	0.428018	-0.306992	0.0466918	2.25078e-10	283	0.0383821	0.362423	-0.134785	0.0402462	0.000921841
10722	CENPV	17	16246187	16246236	rs3112527	1	0.08064	0.99999	1	1	2.8286e-09	1.7958e-10	1	1-2	1	293	0.0867875	0.61578	-0.274123	0.0521263	2.81314e-07	283	0.0812302	0.573459	-0.246177	0.0493901	1.08889e-06
2000209	ZSWIM7	17	15879945	15879994	rs2286795	1	0.50614	1	1	1	6.0038e-59	9.9134e-69	1	1-2	1	293	0.680805	1.01792	-2.10443	0.0844707	3.91442e-74	283	0.627582	0.857306	-1.55913	0.0716486	3.21535e-62
5050148	CDRT4;TVP23C-CDRT4	17	15339503	15339552	rs2938158	1	0.45872	1	1	1	1.0866e-31	6.4113e-35	1	1-2	1	293	0.389378	0.748706	-0.877423	0.0644115	5.03542e-33	283	0.372109	0.699419	-0.776783	0.060194	3.10478e-30
1070470	MPRIP	17	17095606	17095655	rs1047805	1	0.045822	1	1	1	6.7317e-09	1.5883e-16	1	1-2	1	293	0.187521	0.629556	-0.759974	0.0927327	8.02683e-15	283	0.083907	0.543438	-0.407531	0.08033	7.11902e-07
1440072	FAM211A-AS1	17	16344549	16344598	rs9788979	0.99979	0.061095	0.99925	1	1	3.3941e-08	2.3986e-10	1	1-2	1	293	0.0883853	0.691392	-0.318994	0.0600554	2.16191e-07	283	0.0661747	0.552299	-0.216359	0.0484851	1.17411e-05
1980474	PLD6	17	17104593	17104642	rs9893676	0.99995	0.090413	0.99987	1	0.99992	7.9823e-05	3.682e-12	0.99992	1-2	0.99992	293	0.130306	0.611405	0.415488	0.0629236	1.90799e-10	283	0.0211144	0.511739	0.131425	0.0533829	0.0144195
4880563	MPRIP	17	17088581	17088630	rs11078364	1	0.025081	0.99999	1	1	1.5328e-09	2.3086e-12	1	1-2	1	293	0.121455	0.650245	-0.57739	0.0910328	8.60931e-10	283	0.0887594	0.499852	-0.368026	0.0703452	3.2885e-07
7100632	FAM211A-AS1;FAM211A	17	16345127	16345176	rs17552310	0.99993	0.038225	0.9996	1	1	7.1444e-10	3.3571e-09	1	1-2	1	293	0.0695058	0.672699	0.300063	0.0643594	4.76945e-06	283	0.0951448	0.578389	0.307186	0.0565126	1.1853e-07
7380059	TOM1L2	17	17750159	17750208	rs9890563	0.88851	0.020933	0.43312	1	1	6.9448e-07	1.2222e-06	1	1-2	1	293	0.0277572	0.403431	-0.111012	0.0385144	0.00424126	283	0.0459176	0.475188	-0.166059	0.0451557	0.000282186
2470608	LLGL1	17	18147959	18148008	rs2856289	1	0.27179	1	1	1	3.0276e-10	2.5264e-11	1	1-2	1	293	0.100751	0.621283	-0.357764	0.0626562	2.78705e-08	283	0.0975451	0.596372	-0.335066	0.0607978	8.06652e-08
2690528	SHMT1	17	18231381	18231430	rs669340	1	0.29708	1	1	1	6.8322e-20	5.6206e-16	1	1-2	1	293	0.166055	0.691108	-0.4853	0.0637538	3.78283e-13	283	0.235661	0.509639	-0.441711	0.0474553	3.87173e-18
2760070	CCDC144B	17	18441274	18441323	rs629329	1	0.27873	1	1	1	1.3852e-12	1.4026e-17	1	1-2	1	293	0.199673	1.22493	-0.868234	0.101898	8.69218e-16	283	0.140542	1.10864	-0.639913	0.094401	7.12725e-11
3780079	ZNF286B	17	18561983	18562032	rs55779917	0.81157	0.12103	0.7048	1	0.99997	3.1198e-05	4.6247e-09	0.99997	1-2	0.99997	293	0.0784128	0.737401	0.313093	0.0629219	1.11307e-06	283	0.0236263	0.69	0.157029	0.0602194	0.00960489
4860484	CCDC144B	17	18528607	18528656	rs11868944	0.98742	0.22468	0.98777	1	1	5.7149e-07	6.6068e-10	1	1-2	1	293	0.0871962	0.607963	-0.354995	0.0673311	2.62999e-07	283	0.0489803	0.497405	-0.209998	0.0552009	0.000174548
5960017	DRG2	17	18011057	18011106	rs79826877	0.99998	0.24617	0.99998	1	1	5.1754e-11	1.4196e-08	1	1-2	1	293	0.0602287	0.501685	-0.279916	0.0648174	2.15669e-05	283	0.115429	0.517494	-0.412246	0.0680788	4.47628e-09
1690608	ALDH3A2	17	19580366	19580415	rs4924791	1	0.24468	1	1	1	1.1186e-09	5.5663e-14	1	1-2	1	293	0.141752	0.582985	-0.411004	0.0592847	2.66683e-11	283	0.089074	0.666767	-0.364423	0.0695215	3.1276e-07
3120196	ALDH3A2	17	19580442	19580491	rs12150145	1	0.20926	1	1	1	6.2893e-11	1.4026e-31	1	1-2	1	293	0.367825	0.652909	0.71168	0.0546936	8.05593e-31	283	0.119207	0.589443	0.306509	0.0497024	2.41636e-09
460020	AKAP10	17	19809062	19809111	rs734302	0.99998	0.25346	0.99999	1	1	9.2562e-09	4.2338e-10	1	1-2	1	293	0.0808133	0.538747	0.28316	0.0559816	7.51008e-07	283	0.0725022	0.493814	0.242552	0.0517526	4.33195e-06
5270544	SLC5A10;GRAP	17	18924048	18924097	rs1621499	1	0.21273	1	1	1	8.3006e-13	2.5755e-10	1	1-2	1	293	0.0919057	0.751907	-0.461925	0.0851177	1.20898e-07	283	0.148418	0.644911	-0.516529	0.0738093	1.90493e-11
3170017	MAP2K3	17	21218456	21218505	rs8074393	0.97629	0.82743	0.99363	1	1	1.1829e-07	5.4709e-10	1	1-2	1	293	0.0858835	0.886802	-0.460976	0.0881612	3.26464e-07	283	0.0591478	0.750355	-0.317402	0.0755174	3.54239e-05
2190056	TMEM199;CTB-96E2.7	17	26688792	26688841	rs967645	0.99768	0.070016	0.99281	1	0.99999	5.6701e-06	1.0801e-09	0.99999	1-2	0.99999	293	0.0817415	0.520359	-0.211404	0.0415364	6.44904e-07	283	0.0318841	0.557265	-0.137551	0.0452155	0.00257117
2230615	WSB1	17	25639803	25639852	rs9908804	0.94445	0.14865	0.92049	1	1	9.0882e-07	4.2248e-09	1	1-2	1	293	0.0722747	0.897321	0.371517	0.0780276	3.03634e-06	283	0.0446653	0.692642	0.225972	0.062344	0.000343459
3420541	TMEM97	17	26655174	26655223	rs11080054	0.99924	0.15072	0.9989	1	1	1.141e-06	9.4e-11	1	1-2	1	293	0.0993215	0.639007	-0.293555	0.051821	3.53562e-08	283	0.0444756	0.614008	-0.184013	0.050881	0.000353835
5550553	DHRS13;RP11-20B24.4	17	27224816	27224865	rs12949907	0.99844	0.48904	0.9993	1	1	1.5267e-08	1.2738e-09	1	1-2	1	293	0.0758765	0.599099	-0.322319	0.0659402	1.68576e-06	283	0.0714692	0.706212	-0.366991	0.0789116	5.09879e-06
5570224	FAM222B	17	27084085	27084134	rs2010405	1	0.031829	1	1	1	8.9862e-13	3.739e-16	1	1-2	1	293	0.168081	0.666479	-0.508909	0.0663704	2.63993e-13	283	0.133267	0.60355	-0.403706	0.0614177	2.38922e-10
5690113	NUFIP2	17	27588736	27588785	rs16964965	0.99998	0.066563	0.99994	1	1	1.4289e-09	1.5765e-10	1	1-2	1	293	0.0900639	0.768641	-0.468604	0.0873151	1.63892e-07	283	0.0881985	0.526041	-0.307676	0.0590147	3.59608e-07
7330544	ALDOC;RP11-192H23.5	17	26900218	26900267	rs7207976	0.99651	0.8937	0.99914	1	1	1.1545e-06	2.6508e-11	1	1-2	1	293	0.11182	0.643402	-0.349919	0.057811	4.37682e-09	283	0.0472828	0.597844	-0.202949	0.0543455	0.000227788
1690280	SUZ12P	17	29061590	29061639	rs74812983	0.61448	0.0040912	0.029001	1	0.99975	0.00024915	3.3055e-07	0.99975	1-2	0.99975	293	0.0521084	0.479827	-0.262578	0.0656503	8.05095e-05	283	0.00655722	0.40793	-0.0809383	0.0594309	0.174324
1740041	CRLF3	17	29111149	29111198	rs59749841	1	0.047768	1	1	1	1.3964e-15	3.801e-16	1	1-2	1	293	0.167589	1.02126	-1.08457	0.141695	2.88106e-13	283	0.175419	0.696883	-0.799878	0.103455	1.90119e-13
2640601	GIT1	17	27900679	27900728	rs62068576	0.94272	0.10737	0.89005	1	1	3.5303e-07	4.5511e-08	1	1-2	1	293	0.0518875	0.611102	-0.211719	0.0530532	8.34454e-05	283	0.0498523	0.573897	-0.195524	0.0509213	0.000152242
2810468	SSH2	17	27953207	27953256	rs3809790	1	0.035083	1	1	1	2.8806e-13	2.8328e-06	1	1-2	1	293	0.0353224	0.74104	-0.202573	0.0620586	0.0012286	283	0.162616	0.529562	-0.335881	0.0454687	1.71759e-12
4880482	BLMH	17	28575297	28575346	rs13341611	1	0.12454	1	1	0.99996	4.1209e-05	2.9979e-15	0.99996	1-2	0.99996	293	0.172994	0.818742	-0.527199	0.0675721	1.09983e-13	283	0.0276213	0.758422	-0.180105	0.0637484	0.00506291
5340450	ABHD15	17	27888550	27888599	rs497993	0.98067	0.46186	0.99077	1	1	5.3825e-08	1.1993e-08	1	1-2	1	293	0.0603873	0.583502	0.221983	0.0513303	2.10183e-05	283	0.0629439	0.682849	0.264889	0.06097	1.95144e-05
670026	CRLF3	17	29110132	29110181	rs7503272	0.96873	0.0076548	0.52063	1	1	1.0439e-06	9.5981e-08	1	1-2	1	293	0.0482929	0.629076	-0.311316	0.0810149	0.000149438	283	0.0429958	0.61522	-0.297239	0.083656	0.000446364
7050671	NSRP1	17	28513043	28513092	rs28576874	0.98156	0.030864	0.88272	1	0.99999	8.3291e-06	1.1266e-08	0.99999	1-2	0.99999	293	0.0654306	0.56044	0.220545	0.0488614	9.26055e-06	283	0.028158	0.471577	0.119156	0.04176	0.00464763
1070519	LRRC37B	17	30344161	30344210	rs6505274	0.80806	0.092728	0.64131	0.99998	1	2.0024e-08	2.3772e-05	0.99998	1-2	0.99998	293	0.016605	0.781258	0.192571	0.0868738	0.0274184	283	0.0880694	0.639746	0.371887	0.0713883	3.6708e-07
2260487	OMG	17	29621987	29622036	rs4638642	0.54427	0.024955	0.1201	1	0.99994	5.8787e-05	1.5849e-07	0.99994	1-2	0.99994	293	0.0482595	0.49495	0.158905	0.0413675	0.000150248	283	0.0144587	0.456778	0.0781116	0.0384711	0.043258
2710196	UTP6	17	30190421	30190470	rs11080173	0.95357	0.11496	0.91536	1	1	2.0466e-06	1.1459e-08	1	1-2	1	293	0.0639759	0.475329	-0.224602	0.050362	1.17323e-05	283	0.0372334	0.44965	-0.156285	0.0474086	0.00110461
4590224	EVI2A	17	29645164	29645213	rs2525565	1	0.17963	1	1	1	2.7206e-18	9.1142e-21	1	1-2	1	293	0.22648	0.864711	-0.667022	0.0722627	5.75155e-18	283	0.209194	0.698445	-0.507168	0.0588245	4.89896e-16
1230612	CCT6B	17	33256024	33257987	rs3135966	0.99582	0.05834	0.98455	1	1	1.4633e-08	7.5972e-09	1	1-2	1	293	0.0649862	0.642069	-0.363262	0.0807741	9.95478e-06	283	0.0744769	0.619853	-0.370048	0.0778195	3.17149e-06
1400474	MYO1D	17	30819938	30819987	rs12162135	0.88812	0.15397	0.84843	1	1	3.3223e-07	1.5594e-07	1	1-2	1	293	0.0420187	0.427795	0.12445	0.0348343	0.000413451	283	0.0497166	0.323421	0.101652	0.0265117	0.000155516
2480576	RHOT1	17	30551635	30551684	rs9903408	0.96201	0.058494	0.87154	1	1	3.6664e-08	1.4174e-06	1	1-2	1	293	0.0288719	0.697104	-0.243976	0.0829471	0.00353043	283	0.0721895	0.487069	-0.269929	0.0577284	4.55108e-06
2750280	CDK5R1	17	30817550	30817599	rs7212466	1	0.62483	1	1	1	1.0411e-16	4.8303e-15	1	1-2	1	293	0.155087	1.47877	-0.918711	0.125704	2.61656e-12	283	0.194855	0.883368	-0.639715	0.0775738	6.33177e-15
3930594	CDK5R1	17	30817793	30817842	rs7212466	1	0.62829	1	1	1	7.2959e-13	5.0448e-12	1	1-2	1	293	0.111337	1.10235	-0.565802	0.0937061	4.74736e-09	283	0.139125	0.550261	-0.325633	0.0483217	9.02695e-11
4010411	RHOT1	17	30552287	30552336	rs145518230	0.98597	0.012418	0.79989	1	1	5.6484e-07	1.8114e-08	1	1-2	1	293	0.0609196	0.665297	-0.331237	0.0762369	1.92779e-05	283	0.0474352	0.622974	-0.266336	0.0711989	0.00022241
5900360	C17orf75	17	30658520	30658569	rs2109158	1	0.077747	1	1	1	3.323e-08	1.8997e-14	1	1-2	1	293	0.152893	0.490534	0.29707	0.0409909	3.84209e-12	283	0.0700767	0.347446	0.1366	0.0296848	6.35081e-06
130671	NLE1	17	33458542	33458591	rs2062115	0.85815	0.076888	0.68054	1	1	4.4079e-06	1.9923e-08	1	1-2	1	293	0.0622588	0.486269	0.284898	0.0648163	1.55091e-05	283	0.0320375	0.348942	0.145478	0.0477028	0.00250945
1990379	SLFN11	17	33677802	33677851	rs9303685	0.95815	0.23373	0.96079	1	1	6.1913e-09	9.3058e-08	1	1-2	1	293	0.0492674	0.888902	0.289254	0.0744872	0.000127601	283	0.0839473	0.629696	0.275873	0.0543642	7.0735e-07
3460431	LIG3	17	33331902	33331951	rs12948362	1	0.10946	1	1	1	1.052e-10	1.1887e-13	1	1-2	1	293	0.133561	0.498854	0.279537	0.041737	1.09272e-10	283	0.102817	0.403891	0.194985	0.0343602	3.45492e-08
5290068	SLFN13	17	33762487	33762536	rs11655913	0.99925	0.49412	0.99967	1	1	1.0507e-08	9.66e-12	1	1-2	1	293	0.113353	0.937332	0.461706	0.0756969	3.38255e-09	283	0.077305	0.821872	0.330056	0.0680236	2.02796e-06
3450253	ZNHIT3	17	34851383	34851432	rs8882	0.99963	0.11819	0.99932	1	1	6.3981e-07	2.1767e-11	1	1-2	1	293	0.111049	0.589133	-0.292869	0.0485746	4.98233e-09	283	0.0502192	0.509997	-0.166644	0.0432329	0.00014373
6020372	AATF	17	35413905	35413954	rs1045056	0.99999	0.58273	1	1	1	1.4009e-07	8.9473e-13	1	1-2	1	293	0.129746	0.737742	0.414524	0.0629332	2.09961e-10	283	0.0601373	0.470766	0.17194	0.0405495	3.03271e-05
6980300	DHRS11	17	34957124	34957173	rs2306593	0.89461	0.18381	0.87725	1	0.99999	7.8199e-06	8.6978e-09	0.99999	1-2	0.99999	293	0.0674368	0.541385	-0.212865	0.0464033	6.68103e-06	283	0.0288333	0.578208	-0.145919	0.0505195	0.00417367
1070091	TADA2A	17	35825566	35825615	rs2680721	0.80928	0.030048	0.36867	1	0.99989	0.00011012	2.9769e-08	0.99989	1-2	0.99989	293	0.0639697	0.405484	0.158371	0.0355129	1.1744e-05	283	0.0127257	0.373123	0.0630113	0.0331087	0.0580413
4150278	DUSP14	17	35873325	35873374	rs190350936	1	0.11716	1	1	1	2.9411e-08	1.3117e-14	1	1-2	1	293	0.160209	0.521842	-0.547868	0.0735312	1.0635e-12	283	0.0722017	0.466118	-0.320304	0.0684956	4.54229e-06
270546	PIP4K2B	17	36934044	36935636	rs228281	1	0.52462	1	1	0.9999	0.00010086	3.9102e-17	0.9999	1-2	0.9999	293	0.20696	0.541837	-0.559772	0.0642346	2.25747e-16	283	0.0254751	0.500331	-0.162905	0.0601062	0.00713604
3710332	PSMB3	17	36918702	36918751	rs7219820	1	0.54014	1	1	1	4.0608e-12	1.1104e-13	1	1-2	1	293	0.134914	0.714963	-0.541639	0.0804014	8.66254e-11	283	0.125532	0.530291	-0.39068	0.0615124	8.56528e-10
4830646	PLXDC1	17	37219943	37219992	rs13755	0.99878	0.088839	0.99702	1	1	4.0887e-07	1.3293e-09	1	1-2	1	293	0.0765223	0.599526	0.238746	0.0486193	1.51678e-06	283	0.0480557	0.553648	0.172918	0.0459115	0.000201783
4900240	FBXL20	17	37416960	37417009	rs4795321	0.6389	0.048121	0.28055	1	0.99974	0.00026175	2.8793e-08	0.99974	1-2	0.99974	293	0.0660671	0.517844	-0.188869	0.0416275	8.3496e-06	283	0.00825276	0.513087	-0.0647531	0.0423456	0.12735
5860048	CDK12	17	37688243	37688292	rs66482609	1	0.037336	1	1	1	5.9585e-10	1.8088e-13	1	1-2	1	293	0.133856	0.766745	-0.707087	0.105439	1.03884e-10	283	0.0923657	0.774356	-0.575059	0.107537	1.84914e-07
1500112	ORMDL3	17	38077547	38077596	rs4795397	1	0.2379	1	1	1	1.1937e-38	6.8725e-31	1	1-2	1	293	0.349997	0.834687	-0.861547	0.0688269	4.72153e-29	283	0.4511	0.756538	-0.959306	0.0631269	1.76608e-38
5390608	GSDMB	17	38062111	38062160	rs9916765	1	0.13192	1	1	1	4.9584e-33	2.1771e-20	1	1-2	1	293	0.235772	0.913494	-0.734192	0.077487	9.71925e-19	283	0.404715	0.750012	-0.882771	0.0638679	1.6606e-33
6270615	GSDMB	17	38060972	38061021	rs62067034	1	0.061021	1	1	1	2.467e-46	3.2366e-23	1	1-2	1	293	0.274465	1.1082	-0.983715	0.093758	4.70249e-22	283	0.539253	0.778535	-1.20306	0.0663391	3.36108e-49
6380411	IKZF3	17	37921730	37921779	rs9915797	1	0.0069056	1	1	1	4.0927e-19	2.9908e-18	1	1-2	1	293	0.199766	0.65434	0.975809	0.11449	8.54428e-16	283	0.228595	0.563181	0.891014	0.0976426	1.43167e-17
6900091	IKZF3	17	37921229	37921278	rs79989390	1	0.018272	1	1	1	2.5683e-26	1.0205e-26	1	1-2	1	293	0.30562	1.04014	2.13999	0.189092	7.51822e-25	283	0.318151	1.00134	2.0632	0.180184	3.59614e-25
2650064	SMARCE1	17	38784121	38784170	rs8074179	1	0.50214	1	1	1	2.8261e-28	1.658e-36	1	1-2	1	293	0.407715	0.745192	-0.819346	0.0578905	5.82772e-35	283	0.335041	0.626153	-0.586531	0.0492931	1.03351e-26
3310471	TMEM99	17	38991147	38991196	rs4890139	0.88279	0.23373	0.88965	1	1	6.6911e-08	1.597e-07	1	1-2	1	293	0.0430087	0.604138	-0.18318	0.0506532	0.000352078	283	0.063495	0.550835	-0.207578	0.0475569	1.78952e-05
5560682	KRT10	17	38974730	38975083	rs56261283	1	0.79913	1	1	1	6.6101e-11	1.5478e-15	1	1-2	1	293	0.166322	0.802098	0.739684	0.0970785	3.60771e-13	283	0.109746	0.655986	0.471024	0.0800297	1.12726e-08
2570475	KRTAP4-7	17	39240905	39240954	rs12950426	0.65511	0.1391	0.54753	0.99795	1	3.1918e-08	0.0020539	0.99795	1-2	0.99795	293	0.00126971	0.548997	-0.0616092	0.101291	0.543503	283	0.109965	0.517784	0.556701	0.0944813	1.08807e-08
3400408	NT5C3B	17	39981600	39981649	rs7208062	1	0.064023	1	1	1	5.0592e-28	2.3654e-40	1	1-2	1	293	0.45072	0.639419	0.923109	0.0597379	9.56859e-40	283	0.336562	0.635181	0.721028	0.0603902	7.47528e-27
3930681	DHX58	17	40253597	40253646	rs2277621	1	0.24577	1	1	1	8.4611e-11	3.9478e-14	1	1-2	1	293	0.14414	0.625714	-0.517247	0.0738858	1.76381e-11	283	0.106506	0.538066	-0.375654	0.0649074	1.90482e-08
4880370	JUP	17	39911135	39911184	rs7216371	1	0.24612	1	1	1	1.4545e-28	8.3405e-20	1	1-2	1	293	0.220387	0.446555	0.519636	0.0572927	1.82533e-17	283	0.346569	0.54796	0.893366	0.073178	8.70914e-28
6370592	CNP	17	40129487	40129536	rs34779241	0.55937	0.0938	0.35291	0.99992	1	1.2382e-07	7.6852e-05	0.99992	1-2	0.99992	293	0.00644131	0.421076	0.0585609	0.0426355	0.170646	283	0.0717329	0.347196	0.167954	0.0360424	4.89105e-06
1690379	CNTD1;BECN1	17	40962894	40962943	rs11552192	0.97782	0.2923	0.98334	1	1	1.3747e-07	3.0217e-09	1	1-2	1	293	0.0730251	0.552907	0.376874	0.0787132	2.68627e-06	283	0.0571069	0.532425	0.324091	0.0785598	4.87984e-05
20131	ASB16-AS1	17	42253765	42253814	rs80038530	0.99679	0.47117	0.99851	1	1	8.9211e-08	6.4805e-10	1	1-2	1	293	0.0818217	0.565612	0.411234	0.0807555	6.36469e-07	283	0.0585195	0.409923	0.256369	0.0613435	3.90957e-05
2510541	MPP2	17	41952821	41952870	rs231492	0.91107	0.075336	0.7795	1	1	1.9798e-06	3.6383e-08	1	1-2	1	293	0.0558046	0.481928	0.305481	0.0736602	4.42148e-05	283	0.0368481	0.446869	0.224707	0.0685337	0.00117376
4280661	TMUB2	17	42268989	42269038	rs186603	1	0.069126	1	1	1	1.023e-26	1.1886e-27	1	1-2	1	293	0.309103	0.658439	-0.661622	0.0579853	3.59672e-25	283	0.315368	0.557228	-0.575057	0.050545	6.4014e-25
4570224	C17orf53	17	42239767	42239816	rs189049	1	0.050348	1	1	1	4.4431e-14	1.051e-16	1	1-2	1	293	0.173565	0.661534	-0.462733	0.0591911	9.92966e-14	283	0.150969	0.619565	-0.404166	0.0571773	1.2395e-11
6560156	DUSP3	17	41843906	41843955	rs60908520	0.9996	0.032477	0.99733	1	0.99996	4.3149e-05	2.5908e-11	0.99996	1-2	0.99996	293	0.12092	0.721195	-0.503228	0.0795395	9.42547e-10	283	0.0263899	0.734219	-0.227237	0.0823378	0.00616357
3890670	DCAKD	17	43100752	43100801	rs7220212	1	0.072947	1	1	1	3.4956e-12	2.1732e-14	1	1-2	1	293	0.144878	0.653164	0.512157	0.0729406	1.5519e-11	283	0.12594	0.485888	0.355799	0.0559164	8.00873e-10
6280037	NMT1	17	43186213	43186262	rs1053733	1	0.22229	1	1	1	3.5041e-10	3.2218e-13	1	1-2	1	293	0.127603	0.711643	0.398739	0.061118	3.02697e-10	283	0.0949093	0.694822	0.325361	0.0599382	1.23086e-07
650634	SLC25A39	17	42397073	42397122	rs2011951	0.99958	0.19122	0.99952	1	1	1.9232e-09	9.2399e-09	1	1-2	1	293	0.061757	0.728839	-0.284648	0.0650394	1.68263e-05	283	0.087165	0.646434	-0.306417	0.0591541	4.23967e-07
1070368	CRHR1-IT1	17	43719504	43719553	rs146200535	0.97678	0.022895	0.81516	1	1	9.919e-07	4.6524e-08	1	1-2	1	293	0.0515971	0.516949	0.288037	0.0723912	8.74676e-05	283	0.0410401	0.414371	0.204107	0.0588574	0.000606887
1580338	KANSL1	17	44107411	44107460	rs10445363	0.87903	0.0023988	0.073926	1	1	3.835e-06	2.0274e-07	1	1-2	1	293	0.0458052	0.738207	0.356841	0.0954748	0.000223679	283	0.0347604	0.670627	0.278484	0.0875431	0.00163152
1990041	LRRC37A4P	17	43584483	43584532	rs78872653	1	0.012638	1	1	1	3.3278e-22	3.0643e-40	1	1-2	1	293	0.461131	0.743207	-1.54983	0.0982124	5.84548e-41	283	0.276763	0.733081	-1.01463	0.0978455	1.51768e-21
240152	CRHR1-IT1	17	43715125	43715174	rs115997646	1	0.0054864	1	1	1	1.437e-12	7.3043e-24	1	1-2	1	293	0.278153	0.570183	0.792341	0.0748248	2.22558e-22	283	0.139236	0.620952	0.556982	0.0826142	8.86232e-11
2900086	CRHR1-IT1	17	43716834	43716883	rs139076019	1	0.0096572	1	1	1	2.3577e-16	5.3402e-24	1	1-2	1	293	0.275679	0.498068	0.74407	0.0707018	3.67744e-22	283	0.188763	0.425746	0.497208	0.0614894	1.85398e-14
4040279	NSF	17	44834231	44834280	rs199527	0.99997	0.07142	0.99989	1	1	3.958e-08	1.7371e-10	1	1-2	1	293	0.0889568	0.594001	-0.348087	0.0653012	1.96746e-07	283	0.0634462	0.449899	-0.219216	0.0502439	1.80331e-05
5260138	NSF	17	44834631	44834680	rs199437	1	0.10967	1	1	1	4.3097e-18	1.7613e-18	1	1-2	1	293	0.197535	0.584867	-0.543344	0.0641976	1.28805e-15	283	0.207981	0.539787	-0.516624	0.0601419	6.09353e-16
7550437	PLEKHM1	17	43513445	43513494	rs117035327	0.99931	0.013265	0.98884	1	1	3.7977e-09	2.4353e-07	1	1-2	1	293	0.0409539	0.707225	-0.347358	0.0985378	0.000491488	283	0.0878948	0.579819	-0.422942	0.0812773	3.7744e-07
1710280	MRPL45P2	17	45567596	45567645	rs7208530	1	0.27603	1	1	1	2.6981e-18	2.031e-22	1	1-2	1	293	0.247658	0.666914	-0.547101	0.0558988	9.69929e-20	283	0.209336	0.650916	-0.472936	0.0548306	4.77582e-16
2600288	GOSR2;RP11-156P1.2	17	45012444	45012493	rs28553405	0.99999	0.047897	0.99997	1	1	4.0928e-06	1.0505e-12	1	1-2	1	293	0.133667	0.35772	0.203037	0.0303011	1.07307e-10	283	0.0401685	0.309553	0.0910306	0.0265454	0.000696003
3310646	TBKBP1	17	45789083	45789132	rs2013383	0.77218	0.059382	0.47966	1	1	1.5282e-06	1.9379e-07	1	1-2	1	293	0.0414479	0.431644	0.129409	0.0364818	0.000453605	283	0.0388389	0.385948	0.110151	0.032689	0.000857894
5810349	GOSR2;RP11-156P1.2;LRRC37A17P	17	45060205	45060254	rs34774205	1	0.088069	1	1	0.99998	1.5699e-05	9.4116e-16	0.99998	1-2	0.99998	293	0.184271	0.628591	0.445327	0.054926	1.44716e-14	283	0.0365521	0.636183	0.18494	0.0566415	0.00122981
6180154	MRPL10	17	45901000	45901049	rs72833438	0.87636	0.089739	0.74445	0.99999	1	2.1983e-08	7.2526e-06	0.99999	1-2	0.99999	293	0.0219028	0.795713	-0.175227	0.0686431	0.0111988	283	0.0806126	0.61834	-0.272437	0.054886	1.20093e-06
650601	CDK5RAP3	17	46058835	46058884	rs4794447	0.46027	0.033934	0.11702	0.99998	1	2.6497e-07	2.4027e-05	0.99998	1-2	0.99998	293	0.0133981	0.732818	-0.134294	0.0675552	0.047758	283	0.0640403	0.509249	-0.210743	0.0480619	1.6425e-05
130446	SNX11	17	46199983	46200032	rs67446770	0.99998	0.10176	0.99996	1	1	3.4205e-09	5.1579e-10	1	1-2	1	293	0.0797389	0.600624	-0.251847	0.0501546	8.95688e-07	283	0.0802073	0.557867	-0.238418	0.0481642	1.28064e-06
3460097	HOXB2	17	46620339	46620388	rs1022088	1	0.45582	1	1	1	2.2689e-38	9.6719e-46	1	1-2	1	293	0.498724	1.25961	-1.85784	0.109187	1.51481e-45	283	0.44546	0.916756	-1.23185	0.0819914	7.47351e-38
4220053	SKAP1	17	46210848	46210897	rs12601973	0.96146	0.054762	0.86219	0.99965	1	4.1675e-09	0.00034537	0.99965	1-2	0.99965	293	0.00416246	0.611424	0.0778686	0.070605	0.270992	283	0.107554	0.516421	0.357903	0.0615021	1.60788e-08
4860458	UBE2Z	17	47006032	47006081	rs55941919	1	0.052184	1	1	1	3.8616e-12	7.285e-11	1	1-2	1	293	0.0949954	0.815034	0.488609	0.0884075	7.24984e-08	283	0.130389	0.543159	0.383117	0.0590227	3.84613e-10
840132	RP11-304F15.3	17	47924787	47924836	rs1230061	0.99911	0.59153	0.99967	1	1	3.453e-10	6.1096e-10	1	1-2	1	293	0.0831328	0.628096	0.581691	0.113243	5.13186e-07	283	0.103301	0.570908	0.594423	0.104475	3.1958e-08
[truncated: 2,497 more rows]
