# Supplementary material for: Pathogenic implications for autoimmune mechanisms derived by comparative eQTL analysis of CD4+ versus CD8+ T cells
Source: PLoS Genet. 2017 Mar 1;13(3):e1006643. doi: 10.1371/journal.pgen.1006643 (PMC5352142; doi:10.1371/journal.pgen.1006643)
Supplement: S3 Table — There were 408 out of 3,024 genes affected by a SNP which were covered by more than one expression probe with cis-eQTL effects in CD4+ and/or CD8+ T cells. We could find CpG sites in the proximity (+/- 1000 basepairs) of the gene for 405 genes covered by 8665 CpG sites. We tested those CpG sites for differential methylation between CD4+ and CD8+ T cells. The effect on the mean of the differences in CD8+ compared to CD4+ T cells was evaluated using linear mixed models. False discovery rate based multiple testing was used based on all tested CpG sites. CpG sites with the most significant differences in methylation are listed per 74 gene out of 187 with seemingly isoform-specific effects in the tissue-by-tissue analysis. Multi-tissue analysis could find eQTL effect for two or more probes in 66 genes (of the 74 genes) with high posterior confidence to be shared between the two cell types. (XLS) [file pgen.1006643.s012.xls]

## Sheet: Sheet1
S3 Table. Significant differences in DNA methylation levels between CD4+ and CD8+ T cells among genes with seemingly isoform-specific effects between the two cell types.
Gene	Chr	CpGSite	CpgPos	Effect on the mean of the differences for CD8+ compared to CD4+ T cells	StdError	DF	tValue	pValue	FDR	Shared eQTL effect according to eQTL-BMA
OSBPL5	11	cg05747695	3156892	-0.202033	0.0172257	86	-11.7286	1.57e-19	1.36e-15	1
ZNF589	3	cg11307417	48310616	0.267371	0.0274443	86	9.7423	1.52e-15	4.39e-12	1
CORO1B	11	cg01525879	67207498	0.355434	0.0376267	86	9.44631	6.07e-15	1.05e-11	1
GSTO1	10	cg07631309	106020930	0.166695	0.0229885	85	7.25123	1.77e-10	9.04e-08	1
CTLA4	2	cg26091609	204734181	0.235244	0.0329247	81	7.1449	3.54e-10	1.46e-07	1
PLEKHA1	10	cg19863426	124138853	0.241356	0.0344074	86	7.01467	4.96e-10	1.87e-07	1
NCALD	8	cg27110054	103137274	-0.16837	0.0255927	86	-6.57884	3.54e-09	1.09e-06	1
MTSS1	8	cg23629187	125576109	0.249842	0.03802	86	6.57133	3.66e-09	1.09e-06	1
CTNNB1	3	cg05726118	41265374	-0.185078	0.0295558	86	-6.262	1.44e-08	3.77e-06	1
DIABLO	12	cg09736286	122712925	-0.182717	0.0293726	86	-6.22067	1.73e-08	4.06e-06	0
RP11-512M8.5	12	cg09736286	122712925	-0.182717	0.0293726	86	-6.22067	1.73e-08	4.06e-06	1
FBXL3	13	cg22952787	77567402	0.150432	0.0246831	85	6.09454	3.1e-08	5.98e-06	1
PPP6R2	22	cg07303829	50799746	-0.117426	0.020007	86	-5.86926	7.99e-08	1.36e-05	0
ARHGAP25	2	cg18670846	68917482	0.200293	0.0342061	86	5.85548	8.48e-08	1.41e-05	1
NEDD9	6	cg12531611	11212619	-0.1871	0.0321096	86	-5.8269	9.59e-08	1.55e-05	1
PTTG1IP	21	cg18474885	46292084	0.114472	0.0199737	86	5.73113	1.44e-07	2.06e-05	1
CAPN12	19	cg24164702	39225147	-0.145115	0.0254723	86	-5.69697	1.67e-07	2.33e-05	1
FBRSL1	12	cg15318546	133069091	-0.123903	0.0227063	86	-5.45679	4.6e-07	5.78e-05	1
KRAS	12	cg11646730	25404502	-0.148999	0.0277087	86	-5.37734	6.41e-07	7.6e-05	1
ELMSAN1	14	cg01904243	74251254	-0.166275	0.0309615	86	-5.37038	6.59e-07	7.72e-05	1
TNFAIP8	5	cg01915433	118665275	0.0979773	0.018297	86	5.35484	7.03e-07	8.02e-05	1
C1orf86	1	cg15451548	2144873	-0.0888697	0.0167314	86	-5.31157	8.41e-07	9.11e-05	1
MRPL43	10	cg26023709	102745343	-0.121692	0.0231187	86	-5.26378	1.02e-06	0.000104	1
PRKCB	16	cg03638781	23880664	-0.107954	0.0204983	84	-5.2665	1.05e-06	0.000105	1
SP4	7	cg04028315	21467710	-0.0131125	0.00256828	86	-5.10554	1.95e-06	0.00018	1
PDE4B	1	cg00805867	66798063	0.0474841	0.00950041	86	4.99811	3.02e-06	0.000253	1
DIP2A	21	cg09371744	47987607	0.0992823	0.0199717	86	4.97115	3.36e-06	0.000272	1
NELFCD	20	cg08685909	57559409	-0.0932705	0.0188404	86	-4.95056	3.65e-06	0.000289	1
SLCO3A1	15	cg12034869	92555243	-0.101543	0.0205158	86	-4.94948	3.66e-06	0.000289	1
SLC25A25	9	cg14522718	130868874	0.230548	0.0471749	86	4.8871	4.7e-06	0.00036	1
SEMA4D	9	cg13584258	92040726	-0.114496	0.0235174	86	-4.86856	5.06e-06	0.000381	1
PPP2R2B	5	cg19494588	146195103	-0.172602	0.0357018	83	-4.83455	6.05e-06	0.000452	0
FRG1B	20	cg03260574	29615890	-0.0529524	0.0112585	86	-4.70332	9.68e-06	0.000676	1
STX2	12	cg26509012	131306241	-0.104354	0.0222265	86	-4.69501	1e-05	0.000693	1
LRRD1	7	cg03714773	91764589	0.125059	0.0269487	86	4.64064	1.23e-05	0.000829	0
LIPT1	2	cg06240854	99771011	0.103713	0.0230503	86	4.4994	2.12e-05	0.0013	1
PARVB	22	cg11553066	44420757	-0.11101	0.0250173	86	-4.43734	2.68e-05	0.00158	1
HAGH	16	cg16270890	1875963	0.09782	0.0221097	86	4.42431	2.82e-05	0.00164	1
SLC37A3	7	cg15244874	140102460	0.109094	0.0249666	86	4.3696	3.46e-05	0.00195	1
ZMAT3	3	cg07266910	178745575	0.140021	0.032156	86	4.35442	3.67e-05	0.00204	1
MXD3	5	cg25368647	176736591	-0.107486	0.0254195	86	-4.22846	5.85e-05	0.00296	1
FAS	10	cg26478401	90749920	-0.18576	0.0439415	86	-4.22743	5.87e-05	0.00296	1
ASAP1	8	cg04502852	131450313	-0.125488	0.0297336	86	-4.22041	6.02e-05	0.00302	1
CERS2	1	cg13899718	150947832	-0.0580166	0.0137978	86	-4.20476	6.38e-05	0.00318	1
MTRR	5	cg05904966	7851031	0.0935062	0.0222521	86	4.20213	6.44e-05	0.00318	0
GAA	17	cg12326244	78078995	-0.0408921	0.00974843	86	-4.19474	6.62e-05	0.00324	1
NAA16	13	cg25745600	41889510	0.101811	0.0243981	86	4.17292	7.17e-05	0.00347	1
BIRC3	11	cg14296561	102203542	-0.104686	0.0251639	86	-4.16016	7.51e-05	0.00357	1
LETMD1	12	cg07511188	51442144	-0.0147875	0.00363118	86	-4.07238	0.000103138	0.00463	1
GPRIN3	4	cg22558389	90225384	0.124966	0.0307958	76	4.05791	0.000118994	0.00523	1
PTGDR	14	cg27131955	52736038	-0.0731499	0.0184402	86	-3.96686	0.000150309	0.00632	1
CHPT1	12	cg00777537	102091297	-0.0164937	0.00416125	86	-3.96364	0.000152033	0.00636	1
HSD17B12	11	cg14294096	43581118	-0.0520257	0.0131848	86	-3.94587	0.00016189	0.00671	1
NOL12	22	cg00219303	38146969	-0.0598453	0.0153519	86	-3.89824	0.000191422	0.0077	1
RAD51C	17	cg23436779	56769830	-0.0293794	0.00772058	86	-3.80534	0.000264482	0.0101	1
SDCCAG3	9	cg14108380	139299357	0.143619	0.0390504	86	3.67779	0.000409057	0.0142	1
ACTN4	19	cg17651625	39140474	-0.0938994	0.0255561	86	-3.67425	0.000413993	0.0143	1
LINC01011	6	cg14555649	2990115	-0.0417379	0.011368	78	-3.67153	0.000439612	0.0149	1
B3GNTL1	17	cg13632729	80989170	0.047526	0.0130928	86	3.62995	0.000480609	0.0161	1
TRAPPC12	2	cg00680277	3465103	0.0565188	0.0157586	86	3.58653	0.000555695	0.0182	1
AKAP11	13	cg03439687	42894507	0.0709347	0.0199733	86	3.55148	0.000624268	0.0199	1
FAM211A-AS1	17	cg27615938	16344574	-0.12582	0.0361122	86	-3.48415	0.000779099	0.0234	1
NPHP4	1	cg26791536	5943388	-0.0149551	0.00433494	86	-3.4499	0.00087113	0.0257	1
hsa-mir-6080	17	cg02671819	62778370	-0.0687791	0.0200407	86	-3.43197	0.000923327	0.0268	0
B3GNT4	12	cg09736083	122687951	0.0521739	0.0153772	86	3.39294	0.00104725	0.0293	0
BBS2	16	cg07280206	56554249	-0.06848	0.0203109	86	-3.3716	0.0011215	0.0308	1
POFUT2	21	cg24406937	46697204	0.0263156	0.00781176	86	3.36871	0.00113191	0.0309	1
TBRG4	7	cg26720010	45147131	0.105902	0.0316152	86	3.34972	0.00120275	0.0327	1
DBNDD1	16	cg02872476	90086806	0.0275501	0.00839586	86	3.2814	0.00149342	0.0384	1
MLKL	16	cg09830308	74734321	-0.0174974	0.00535233	86	-3.26912	0.00155218	0.0398	1
RNF213	17	cg11622162	78237543	-0.0328741	0.0100622	86	-3.26709	0.00156211	0.0399	0
ACSS2	20	cg16490692	33460474	0.0298583	0.00918429	86	3.25102	0.00164277	0.0415	1
FBLN5	14	cg26103719	92336250	0.142355	0.0439125	86	3.2418	0.00169081	0.0419	1
VAMP4	1	cg01832569	171711313	-0.0188472	0.00592087	86	-3.18318	0.00202821	0.0471	1
