# Supplementary material for: Pathogenic implications for autoimmune mechanisms derived by comparative eQTL analysis of CD4+ versus CD8+ T cells
Source: PLoS Genet. 2017 Mar 1;13(3):e1006643. doi: 10.1371/journal.pgen.1006643 (PMC5352142; doi:10.1371/journal.pgen.1006643)
Supplement: S4 Table — (XLS) [file pgen.1006643.s013.xls]

## Sheet: CD4_trans-eQTLs
S4 Table. Significant trans-eQTL effects with SNPs associated with human diseases or traits in CD4+ and CD8+ T cells (probe-level false discovery rate < 0.05)
Pvalue	SNPName	SNPChr	SNPChrPos	ProbeName	ILMNid_HT12v4	ProbeChr	ProbeCenterChrPos	SNPType	AlleleAssessed	OverallZScore	DatasetsNrSamples	HGNCName	IncludedDatasetsCorrelationCoefficient	FDR	SignificantInCellType_OnlyProbe	SignificantInCellType_SNPandProbe	DiseaseOrTrait	NumberOfDiseasesOrTraitsPerSNP	ImmuneDisease
2.56763e-70	rs10876864	12	56401085	5700615	ILMN_3190596	10	89402650	A/G	G	17.7277	293	RP11-57C13.5	0.812644	0	CD4&CD8	CD4&CD8	Vitiligo	1	YES
4.06543e-69	rs10876864	12	56401085	70180	ILMN_3236675	1	208870744	A/G	G	17.5717	293	RPS26P13	0.80898	0	CD4&CD8	CD4&CD8	Vitiligo	1	YES
1.17362e-67	rs11171739	12	56470625	5700615	ILMN_3190596	10	89402650	T/C	C	17.3798	293	RP11-57C13.5	0.803631	0	CD4&CD8	CD4&CD8	Type 1 diabetes	1	YES
2.275e-67	rs10876864	12	56401085	670010	ILMN_1737991	18	57429091	A/G	G	17.3419	293	RPS26P54	0.80307	0	CD4&CD8	CD4&CD8	Vitiligo	1	YES
3.08004e-66	rs11171739	12	56470625	70180	ILMN_3236675	1	208870744	T/C	C	17.1914	293	RPS26P13	0.799163	0	CD4&CD8	CD4&CD8	Type 1 diabetes	1	YES
7.38768e-65	rs11171739	12	56470625	670010	ILMN_1737991	18	57429091	T/C	C	17.0063	293	RPS26P54	0.794224	0	CD4&CD8	CD4&CD8	Type 1 diabetes	1	YES
3.27869e-62	rs10876864	12	56401085	6250292	ILMN_3290019	9	30831934	A/G	G	16.6452	293	RPS26P2	0.784335	0	CD4&CD8	CD4&CD8	Vitiligo	1	YES
1.91549e-61	rs10876864	12	56401085	3310241	ILMN_3291511	18	57428836	A/G	G	16.5392	293	RPS26P54	0.781262	0	CD4&CD8	CD4&CD8	Vitiligo	1	YES
6.12749e-61	rs11171739	12	56470625	6250292	ILMN_3290019	9	30831934	T/C	C	16.4691	293	RPS26P2	0.778762	0	CD4&CD8	CD4&CD8	Type 1 diabetes	1	YES
6.12749e-61	rs10876864	12	56401085	2850142	ILMN_3254492	19	35024361	A/G	G	16.4691	293	RPS26P55	0.778661	0	CD4&CD8	CD4&CD8	Vitiligo	1	YES
1.93773e-60	rs11171739	12	56470625	3310241	ILMN_3291511	18	57428836	T/C	C	16.3994	293	RPS26P54	0.776881	0	CD4&CD8	CD4&CD8	Type 1 diabetes	1	YES
1.06058e-59	rs10876864	12	56401085	4670048	ILMN_2310703	13	101192220	A/G	G	16.2956	293	RPS26P47	0.774169	0	CD4&CD8	CD4&CD8	Vitiligo	1	YES
1.86058e-59	rs773125	12	56394954	70180	ILMN_3236675	1	208870744	A/G	G	16.2612	293	RPS26P13	0.773381	0	CD4&CD8	CD4&CD8	Rheumatoid arthritis	1	YES
1.86058e-59	rs11171739	12	56470625	2850142	ILMN_3254492	19	35024361	T/C	C	16.2612	293	RPS26P55	0.773471	0	CD4&CD8	CD4&CD8	Type 1 diabetes	1	YES
3.26018e-59	rs773125	12	56394954	5700615	ILMN_3190596	10	89402650	A/G	G	16.227	293	RP11-57C13.5	0.771779	0	CD4&CD8	CD4&CD8	Rheumatoid arthritis	1	YES
5.66892e-59	rs11171739	12	56470625	4670048	ILMN_2310703	13	101192220	T/C	C	16.1928	293	RPS26P47	0.770825	0	CD4&CD8	CD4&CD8	Type 1 diabetes	1	YES
5.66892e-59	rs10876864	12	56401085	4480356	ILMN_3248833	1	58521868	A/G	G	16.1928	293	RPS26P15	0.770623	0	CD4&CD8	CD4&CD8	Vitiligo	1	YES
9.87796e-59	rs10876864	12	56401085	6840746	ILMN_3296994	17	8464694	A/G	G	16.1587	293	RP11-713H12.1	0.769559	0	CD4&CD8	CD4&CD8	Vitiligo	1	YES
1.71365e-58	rs10876864	12	56401085	620019	ILMN_1657950	8	93156597	A/G	G	16.1248	293	RP11-777J24.1	0.768614	0	CD4&CD8	CD4&CD8	Vitiligo	1	YES
1.71365e-58	rs10876864	12	56401085	5360180	ILMN_3308808	11	57408703	A/G	G	16.1248	293	MIR130A	0.769087	0	CD4&CD8	CD4&CD8	Vitiligo	1	YES
1.71365e-58	rs10876864	12	56401085	6270307	ILMN_1678522	15	64885219	A/G	G	16.1248	293	RP11-330L19.1	0.769441	0	CD4&CD8	CD4&CD8	Vitiligo	1	YES
2.95988e-58	rs11171739	12	56470625	4480356	ILMN_3248833	1	58521868	T/C	C	16.0909	293	RPS26P15	0.767533	0	CD4&CD8	CD4&CD8	Type 1 diabetes	1	YES
5.1066e-58	rs10876864	12	56401085	6960195	ILMN_1726647	1	58522049	A/G	G	16.0572	293	RPS26P15	0.766604	0	CD4&CD8	CD4&CD8	Vitiligo	1	YES
8.77198e-58	rs11171739	12	56470625	6840746	ILMN_3296994	17	8464694	T/C	C	16.0235	293	RP11-713H12.1	0.765534	0	CD4&CD8	CD4&CD8	Type 1 diabetes	1	YES
1.50513e-57	rs11171739	12	56470625	6270307	ILMN_1678522	15	64885219	T/C	C	15.9899	293	RP11-330L19.1	0.764534	0	CD4&CD8	CD4&CD8	Type 1 diabetes	1	YES
4.38822e-57	rs10876864	12	56401085	830484	ILMN_1677697	8	119774226	A/G	G	15.9231	293	RPS26P35	0.762822	0	CD4&CD8	CD4&CD8	Vitiligo	1	YES
7.45651e-57	rs11171739	12	56470625	5360180	ILMN_3308808	11	57408703	T/C	C	15.8898	293	MIR130A	0.762241	0	CD4&CD8	CD4&CD8	Type 1 diabetes	1	YES
1.26563e-56	rs773125	12	56394954	670010	ILMN_1737991	18	57429091	A/G	G	15.8566	293	RPS26P54	0.760992	0	CD4&CD8	CD4&CD8	Rheumatoid arthritis	1	YES
1.26563e-56	rs11171739	12	56470625	620019	ILMN_1657950	8	93156597	T/C	C	15.8566	293	RP11-777J24.1	0.761418	0	CD4&CD8	CD4&CD8	Type 1 diabetes	1	YES
1.26563e-56	rs11171739	12	56470625	6960195	ILMN_1726647	1	58522049	T/C	C	15.8566	293	RPS26P15	0.761242	0	CD4&CD8	CD4&CD8	Type 1 diabetes	1	YES
2.14585e-56	rs11171739	12	56470625	830484	ILMN_1677697	8	119774226	T/C	C	15.8236	293	RPS26P35	0.759831	0	CD4&CD8	CD4&CD8	Type 1 diabetes	1	YES
4.78224e-55	rs773125	12	56394954	6250292	ILMN_3290019	9	30831934	A/G	G	15.627	293	RPS26P2	0.754318	0	CD4&CD8	CD4&CD8	Rheumatoid arthritis	1	YES
2.18059e-54	rs10876864	12	56401085	2810504	ILMN_3235312	17	79888245	A/G	G	15.5299	293	MAFG-AS1	0.751002	0	CD4&CD8	CD4&CD8	Vitiligo	1	YES
5.92189e-54	rs773125	12	56394954	3310241	ILMN_3291511	18	57428836	A/G	G	15.4656	293	RPS26P54	0.748541	0	CD4&CD8	CD4&CD8	Rheumatoid arthritis	1	YES
1.59669e-53	rs773125	12	56394954	2850142	ILMN_3254492	19	35024361	A/G	G	15.4017	293	RPS26P55	0.747115	0	CD4&CD8	CD4&CD8	Rheumatoid arthritis	1	YES
2.60974e-53	rs773125	12	56394954	4480356	ILMN_3248833	1	58521868	A/G	G	15.3698	293	RPS26P15	0.745682	0	CD4&CD8	CD4&CD8	Rheumatoid arthritis	1	YES
4.26123e-53	rs10876864	12	56401085	6660682	ILMN_3262348	3	48731186	A/G	G	15.3381	293	IP6K2	0.745387	0	CD4&CD8	CD4&CD8	Vitiligo	1	YES
6.95081e-53	rs773125	12	56394954	4670048	ILMN_2310703	13	101192220	A/G	G	15.3064	293	RPS26P47	0.744459	0	CD4&CD8	CD4&CD8	Rheumatoid arthritis	1	YES
4.76865e-52	rs773125	12	56394954	6960195	ILMN_1726647	1	58522049	A/G	G	15.1805	293	RPS26P15	0.739737	0	CD4&CD8	CD4&CD8	Rheumatoid arthritis	1	YES
4.76865e-52	rs11171739	12	56470625	6660682	ILMN_3262348	3	48731186	T/C	C	15.1805	293	IP6K2	0.740312	0	CD4&CD8	CD4&CD8	Type 1 diabetes	1	YES
7.66945e-52	rs773125	12	56394954	6840746	ILMN_3296994	17	8464694	A/G	G	15.1492	293	RP11-713H12.1	0.739216	0	CD4&CD8	CD4&CD8	Rheumatoid arthritis	1	YES
1.23229e-51	rs773125	12	56394954	6270307	ILMN_1678522	15	64885219	A/G	G	15.118	293	RP11-330L19.1	0.737641	0	CD4&CD8	CD4&CD8	Rheumatoid arthritis	1	YES
1.23229e-51	rs11171739	12	56470625	2810504	ILMN_3235312	17	79888245	T/C	C	15.118	293	MAFG-AS1	0.738489	0	CD4&CD8	CD4&CD8	Type 1 diabetes	1	YES
1.97806e-51	rs773125	12	56394954	830484	ILMN_1677697	8	119774226	A/G	G	15.0869	293	RPS26P35	0.737115	0	CD4&CD8	CD4&CD8	Rheumatoid arthritis	1	YES
1.25491e-49	rs773125	12	56394954	620019	ILMN_1657950	8	93156597	A/G	G	14.8104	293	RP11-777J24.1	0.727752	0	CD4&CD8	CD4&CD8	Rheumatoid arthritis	1	YES
3.79564e-47	rs773125	12	56394954	5360180	ILMN_3308808	11	57408703	A/G	G	14.4214	293	MIR130A	0.714897	0	CD4&CD8	CD4&CD8	Rheumatoid arthritis	1	YES
5.61316e-45	rs773125	12	56394954	6660682	ILMN_3262348	3	48731186	A/G	G	14.0724	293	IP6K2	0.703498	0	CD4&CD8	CD4&CD8	Rheumatoid arthritis	1	YES
8.43182e-45	rs2456973	12	56416928	70180	ILMN_3236675	1	208870744	A/C	C	14.0438	293	RPS26P13	0.702294	0	CD4&CD8	CD4&CD8	Vitiligo	1	YES
9.23327e-44	rs1701704	12	56412487	70180	ILMN_3236675	1	208870744	T/G	G	13.8731	293	RPS26P13	0.696338	0	CD4&CD8	CD4&CD8	Type 1 diabetes autoantibodies;Asthma;Type 1 diabetes;Alopecia areata	4	YES
1.36761e-43	rs2456973	12	56416928	5700615	ILMN_3190596	10	89402650	A/C	C	13.8448	293	RP11-57C13.5	0.695246	0	CD4&CD8	CD4&CD8	Vitiligo	1	YES
1.36761e-43	rs2456973	12	56416928	670010	ILMN_1737991	18	57429091	A/C	C	13.8448	293	RPS26P54	0.695071	0	CD4&CD8	CD4&CD8	Vitiligo	1	YES
1.36761e-43	rs10876864	12	56401085	2690438	ILMN_3234081	16	31000604	A/G	G	13.8448	293	STX1B	0.695328	0	CD4&CD8	CD4&CD8	Vitiligo	1	YES
2.99325e-43	rs773125	12	56394954	2810504	ILMN_3235312	17	79888245	A/G	G	13.7885	293	MAFG-AS1	0.693091	0	CD4&CD8	CD4&CD8	Rheumatoid arthritis	1	YES
1.40477e-42	rs1701704	12	56412487	5700615	ILMN_3190596	10	89402650	T/G	G	13.6766	293	RP11-57C13.5	0.689295	0	CD4&CD8	CD4&CD8	Type 1 diabetes autoantibodies;Asthma;Type 1 diabetes;Alopecia areata	4	YES
1.40477e-42	rs1701704	12	56412487	670010	ILMN_1737991	18	57429091	T/G	G	13.6766	293	RPS26P54	0.688762	0	CD4&CD8	CD4&CD8	Type 1 diabetes autoantibodies;Asthma;Type 1 diabetes;Alopecia areata	4	YES
3.0125e-42	rs773125	12	56394954	2690438	ILMN_3234081	16	31000604	A/G	G	13.621	293	STX1B	0.687381	0	CD4&CD8	CD4&CD8	Rheumatoid arthritis	1	YES
1.36151e-41	rs11171739	12	56470625	2690438	ILMN_3234081	16	31000604	T/C	C	13.5104	293	STX1B	0.682872	0	CD4&CD8	CD4&CD8	Type 1 diabetes	1	YES
4.14454e-41	rs705702	12	56390636	70180	ILMN_3236675	1	208870744	A/G	G	13.428	293	RPS26P13	0.680403	0	CD4&CD8	CD4&CD8	Polycystic ovary syndrome	1	NO
5.99763e-41	rs2456973	12	56416928	6250292	ILMN_3290019	9	30831934	A/C	C	13.4007	293	RPS26P2	0.678883	0	CD4&CD8	CD4&CD8	Vitiligo	1	YES
1.79977e-40	rs2456973	12	56416928	3310241	ILMN_3291511	18	57428836	A/C	C	13.319	293	RPS26P54	0.675916	0	CD4&CD8	CD4&CD8	Vitiligo	1	YES
1.79977e-40	rs10876864	12	56401085	4570164	ILMN_3215715	6	36642677	A/G	G	13.319	293	LAP3P2	0.676179	0	CD4&CD8	CD4&CD8	Vitiligo	1	YES
2.58289e-40	rs2456973	12	56416928	2850142	ILMN_3254492	19	35024361	A/C	C	13.2919	293	RPS26P55	0.675439	0	CD4&CD8	CD4&CD8	Vitiligo	1	YES
2.58289e-40	rs2456973	12	56416928	5360180	ILMN_3308808	11	57408703	A/C	C	13.2919	293	MIR130A	0.675092	0	CD4&CD8	CD4&CD8	Vitiligo	1	YES
3.71397e-40	rs1701704	12	56412487	6250292	ILMN_3290019	9	30831934	T/G	G	13.2648	293	RPS26P2	0.674025	0	CD4&CD8	CD4&CD8	Type 1 diabetes autoantibodies;Asthma;Type 1 diabetes;Alopecia areata	4	YES
7.62145e-40	rs2456973	12	56416928	620019	ILMN_1657950	8	93156597	A/C	C	13.2108	293	RP11-777J24.1	0.672366	0	CD4&CD8	CD4&CD8	Vitiligo	1	YES
1.55535e-39	rs1701704	12	56412487	2850142	ILMN_3254492	19	35024361	T/G	G	13.157	293	RPS26P55	0.670059	0	CD4&CD8	CD4&CD8	Type 1 diabetes autoantibodies;Asthma;Type 1 diabetes;Alopecia areata	4	YES
1.55535e-39	rs1701704	12	56412487	3310241	ILMN_3291511	18	57428836	T/G	G	13.157	293	RPS26P54	0.670059	0	CD4&CD8	CD4&CD8	Type 1 diabetes autoantibodies;Asthma;Type 1 diabetes;Alopecia areata	4	YES
1.55535e-39	rs705702	12	56390636	5700615	ILMN_3190596	10	89402650	A/G	G	13.157	293	RP11-57C13.5	0.670391	0	CD4&CD8	CD4&CD8	Polycystic ovary syndrome	1	NO
1.55535e-39	rs705702	12	56390636	670010	ILMN_1737991	18	57429091	A/G	G	13.157	293	RPS26P54	0.669769	0	CD4&CD8	CD4&CD8	Polycystic ovary syndrome	1	NO
1.55535e-39	rs2292239	12	56482180	70180	ILMN_3236675	1	208870744	G/T	T	13.157	293	RPS26P13	0.669573	0	CD4&CD8	CD4&CD8	Type 1 diabetes autoantibodies;Type 1 diabetes	2	YES
3.15663e-39	rs1701704	12	56412487	5360180	ILMN_3308808	11	57408703	T/G	G	13.1034	293	MIR130A	0.668165	0	CD4&CD8	CD4&CD8	Type 1 diabetes autoantibodies;Asthma;Type 1 diabetes;Alopecia areata	4	YES
6.37144e-39	rs1701704	12	56412487	620019	ILMN_1657950	8	93156597	T/G	G	13.05	293	RP11-777J24.1	0.666448	0	CD4&CD8	CD4&CD8	Type 1 diabetes autoantibodies;Asthma;Type 1 diabetes;Alopecia areata	4	YES
6.37144e-39	rs2456973	12	56416928	6270307	ILMN_1678522	15	64885219	A/C	C	13.05	293	RP11-330L19.1	0.666484	0	CD4&CD8	CD4&CD8	Vitiligo	1	YES
9.03056e-39	rs2456973	12	56416928	6840746	ILMN_3296994	17	8464694	A/C	C	13.0234	293	RP11-713H12.1	0.665461	0	CD4&CD8	CD4&CD8	Vitiligo	1	YES
9.03056e-39	rs2292239	12	56482180	5700615	ILMN_3190596	10	89402650	G/T	T	13.0234	293	RP11-57C13.5	0.665018	0	CD4&CD8	CD4&CD8	Type 1 diabetes autoantibodies;Type 1 diabetes	2	YES
1.27904e-38	rs2456973	12	56416928	4670048	ILMN_2310703	13	101192220	A/C	C	12.9968	293	RPS26P47	0.664109	0	CD4&CD8	CD4&CD8	Vitiligo	1	YES
1.80559e-38	rs2456973	12	56416928	2810504	ILMN_3235312	17	79888245	A/C	C	12.9703	293	MAFG-AS1	0.663404	0	CD4&CD8	CD4&CD8	Vitiligo	1	YES
1.80559e-38	rs2292239	12	56482180	670010	ILMN_1737991	18	57429091	G/T	T	12.9703	293	RPS26P54	0.6631	0	CD4&CD8	CD4&CD8	Type 1 diabetes autoantibodies;Type 1 diabetes	2	YES
2.55376e-38	rs11171739	12	56470625	4570164	ILMN_3215715	6	36642677	T/C	C	12.9438	293	LAP3P2	0.661707	0	CD4&CD8	CD4&CD8	Type 1 diabetes	1	YES
3.60005e-38	rs1701704	12	56412487	6270307	ILMN_1678522	15	64885219	T/G	G	12.9174	293	RP11-330L19.1	0.661418	0	CD4&CD8	CD4&CD8	Type 1 diabetes autoantibodies;Asthma;Type 1 diabetes;Alopecia areata	4	YES
5.0715e-38	rs1701704	12	56412487	6840746	ILMN_3296994	17	8464694	T/G	G	12.891	293	RP11-713H12.1	0.660352	0	CD4&CD8	CD4&CD8	Type 1 diabetes autoantibodies;Asthma;Type 1 diabetes;Alopecia areata	4	YES
5.0715e-38	rs1701704	12	56412487	4670048	ILMN_2310703	13	101192220	T/G	G	12.891	293	RPS26P47	0.65976	0	CD4&CD8	CD4&CD8	Type 1 diabetes autoantibodies;Asthma;Type 1 diabetes;Alopecia areata	4	YES
5.0715e-38	rs705702	12	56390636	6250292	ILMN_3290019	9	30831934	A/G	G	12.891	293	RPS26P2	0.660087	0	CD4&CD8	CD4&CD8	Polycystic ovary syndrome	1	NO
5.0715e-38	rs2456973	12	56416928	4480356	ILMN_3248833	1	58521868	A/C	C	12.891	293	RPS26P15	0.660469	0	CD4&CD8	CD4&CD8	Vitiligo	1	YES
1.00177e-37	rs1701704	12	56412487	2810504	ILMN_3235312	17	79888245	T/G	G	12.8384	293	MAFG-AS1	0.658044	0	CD4&CD8	CD4&CD8	Type 1 diabetes autoantibodies;Asthma;Type 1 diabetes;Alopecia areata	4	YES
1.40467e-37	rs10876864	12	56401085	3520731	ILMN_3308627	2	232756980	A/G	G	12.8121	293	MIR1471	0.656971	0	CD4&CD8	CD4&CD8	Vitiligo	1	YES
1.96827e-37	rs705702	12	56390636	3310241	ILMN_3291511	18	57428836	A/G	G	12.7859	293	RPS26P54	0.655501	0	CD4&CD8	CD4&CD8	Polycystic ovary syndrome	1	NO
1.96827e-37	rs2456973	12	56416928	6960195	ILMN_1726647	1	58522049	A/C	C	12.7859	293	RPS26P15	0.655964	0	CD4&CD8	CD4&CD8	Vitiligo	1	YES
2.75613e-37	rs1701704	12	56412487	4480356	ILMN_3248833	1	58521868	T/G	G	12.7598	293	RPS26P15	0.654552	0	CD4&CD8	CD4&CD8	Type 1 diabetes autoantibodies;Asthma;Type 1 diabetes;Alopecia areata	4	YES
3.84685e-37	rs705702	12	56390636	2850142	ILMN_3254492	19	35024361	A/G	G	12.7337	293	RPS26P55	0.653937	0	CD4&CD8	CD4&CD8	Polycystic ovary syndrome	1	NO
5.3656e-37	rs2456973	12	56416928	830484	ILMN_1677697	8	119774226	A/C	C	12.7076	293	RPS26P35	0.653063	0	CD4&CD8	CD4&CD8	Vitiligo	1	YES
1.04177e-36	rs1701704	12	56412487	6960195	ILMN_1726647	1	58522049	T/G	G	12.6557	293	RPS26P15	0.651237	0	CD4&CD8	CD4&CD8	Type 1 diabetes autoantibodies;Asthma;Type 1 diabetes;Alopecia areata	4	YES
2.01212e-36	rs2292239	12	56482180	6250292	ILMN_3290019	9	30831934	G/T	T	12.6039	293	RPS26P2	0.648535	0	CD4&CD8	CD4&CD8	Type 1 diabetes autoantibodies;Type 1 diabetes	2	YES
2.79004e-36	rs705702	12	56390636	620019	ILMN_1657950	8	93156597	A/G	G	12.5781	293	RP11-777J24.1	0.648137	0	CD4&CD8	CD4&CD8	Polycystic ovary syndrome	1	NO
3.86617e-36	rs1701704	12	56412487	830484	ILMN_1677697	8	119774226	T/G	G	12.5523	293	RPS26P35	0.647272	0	CD4&CD8	CD4&CD8	Type 1 diabetes autoantibodies;Asthma;Type 1 diabetes;Alopecia areata	4	YES
3.86617e-36	rs705702	12	56390636	6840746	ILMN_3296994	17	8464694	A/G	G	12.5523	293	RP11-713H12.1	0.646819	0	CD4&CD8	CD4&CD8	Polycystic ovary syndrome	1	NO
3.86617e-36	rs705702	12	56390636	5360180	ILMN_3308808	11	57408703	A/G	G	12.5523	293	MIR130A	0.646728	0	CD4&CD8	CD4&CD8	Polycystic ovary syndrome	1	NO
3.86617e-36	rs2292239	12	56482180	5360180	ILMN_3308808	11	57408703	G/T	T	12.5523	293	MIR130A	0.647396	0	CD4&CD8	CD4&CD8	Type 1 diabetes autoantibodies;Type 1 diabetes	2	YES
5.35382e-36	rs705702	12	56390636	4670048	ILMN_2310703	13	101192220	A/G	G	12.5265	293	RPS26P47	0.646223	0	CD4&CD8	CD4&CD8	Polycystic ovary syndrome	1	NO
5.35382e-36	rs705702	12	56390636	6270307	ILMN_1678522	15	64885219	A/G	G	12.5265	293	RP11-330L19.1	0.646117	0	CD4&CD8	CD4&CD8	Polycystic ovary syndrome	1	NO
5.35382e-36	rs2292239	12	56482180	3310241	ILMN_3291511	18	57428836	G/T	T	12.5265	293	RPS26P54	0.645898	0	CD4&CD8	CD4&CD8	Type 1 diabetes autoantibodies;Type 1 diabetes	2	YES
7.39038e-36	rs11171739	12	56470625	3520731	ILMN_3308627	2	232756980	T/C	C	12.5009	293	MIR1471	0.644657	0	CD4&CD8	CD4&CD8	Type 1 diabetes	1	YES
7.39038e-36	rs10876864	12	56401085	5360209	ILMN_3256693	18	46545843	A/G	G	12.5009	293	-	0.644856	0	CD4&CD8	CD4&CD8	Vitiligo	1	YES
1.0195e-35	rs2292239	12	56482180	2850142	ILMN_3254492	19	35024361	G/T	T	12.4752	293	RPS26P55	0.6435	0	CD4&CD8	CD4&CD8	Type 1 diabetes autoantibodies;Type 1 diabetes	2	YES
1.40548e-35	rs705702	12	56390636	4480356	ILMN_3248833	1	58521868	A/G	G	12.4496	293	RPS26P15	0.643155	0	CD4&CD8	CD4&CD8	Polycystic ovary syndrome	1	NO
1.93633e-35	rs2456973	12	56416928	6660682	ILMN_3262348	3	48731186	A/C	C	12.424	293	IP6K2	0.641542	0	CD4&CD8	CD4&CD8	Vitiligo	1	YES
1.93633e-35	rs3091242	1	25674785	70458	ILMN_1752758	6	26394894	C/T	C	12.424	293	BTN2A2	0.642121	0	CD4&CD8	CD4&CD8	Erythrocyte sedimentation rate	1	YES
2.66594e-35	rs11171739	12	56470625	5360209	ILMN_3256693	18	46545843	T/C	C	12.3985	293	-	0.641012	0	CD4&CD8	CD4&CD8	Type 1 diabetes	1	YES
2.66594e-35	rs2292239	12	56482180	620019	ILMN_1657950	8	93156597	G/T	T	12.3985	293	RP11-777J24.1	0.641162	0	CD4&CD8	CD4&CD8	Type 1 diabetes autoantibodies;Type 1 diabetes	2	YES
5.01863e-35	rs705702	12	56390636	6960195	ILMN_1726647	1	58522049	A/G	G	12.3476	293	RPS26P15	0.639222	0	CD4&CD8	CD4&CD8	Polycystic ovary syndrome	1	NO
9.42339e-35	rs705702	12	56390636	830484	ILMN_1677697	8	119774226	A/G	G	12.2969	293	RPS26P35	0.636977	0	CD4&CD8	CD4&CD8	Polycystic ovary syndrome	1	NO
9.42339e-35	rs2292239	12	56482180	6840746	ILMN_3296994	17	8464694	G/T	T	12.2969	293	RP11-713H12.1	0.637027	0	CD4&CD8	CD4&CD8	Type 1 diabetes autoantibodies;Type 1 diabetes	2	YES
9.42339e-35	rs2292239	12	56482180	6270307	ILMN_1678522	15	64885219	G/T	T	12.2969	293	RP11-330L19.1	0.637087	0	CD4&CD8	CD4&CD8	Type 1 diabetes autoantibodies;Type 1 diabetes	2	YES
1.29003e-34	rs2292239	12	56482180	4670048	ILMN_2310703	13	101192220	G/T	T	12.2716	293	RPS26P47	0.636008	0	CD4&CD8	CD4&CD8	Type 1 diabetes autoantibodies;Type 1 diabetes	2	YES
2.40113e-34	rs1701704	12	56412487	6660682	ILMN_3262348	3	48731186	T/G	G	12.2211	293	IP6K2	0.63354	0	CD4&CD8	CD4&CD8	Type 1 diabetes autoantibodies;Asthma;Type 1 diabetes;Alopecia areata	4	YES
2.40113e-34	rs2292239	12	56482180	2810504	ILMN_3235312	17	79888245	G/T	T	12.2211	293	MAFG-AS1	0.63427	0	CD4&CD8	CD4&CD8	Type 1 diabetes autoantibodies;Type 1 diabetes	2	YES
3.27274e-34	rs773125	12	56394954	4570164	ILMN_3215715	6	36642677	A/G	G	12.1959	293	LAP3P2	0.633034	0	CD4&CD8	CD4&CD8	Rheumatoid arthritis	1	YES
3.27274e-34	rs705702	12	56390636	2810504	ILMN_3235312	17	79888245	A/G	G	12.1959	293	MAFG-AS1	0.633086	0	CD4&CD8	CD4&CD8	Polycystic ovary syndrome	1	NO
6.05369e-34	rs2292239	12	56482180	4480356	ILMN_3248833	1	58521868	G/T	T	12.1456	293	RPS26P15	0.631273	0	CD4&CD8	CD4&CD8	Type 1 diabetes autoantibodies;Type 1 diabetes	2	YES
2.04582e-33	rs2292239	12	56482180	6960195	ILMN_1726647	1	58522049	G/T	T	12.0456	293	RPS26P15	0.627077	0	CD4&CD8	CD4&CD8	Type 1 diabetes autoantibodies;Type 1 diabetes	2	YES
6.79623e-33	rs705702	12	56390636	6660682	ILMN_3262348	3	48731186	A/G	G	11.9463	293	IP6K2	0.622859	0	CD4&CD8	CD4&CD8	Polycystic ovary syndrome	1	NO
6.79623e-33	rs2292239	12	56482180	830484	ILMN_1677697	8	119774226	G/T	T	11.9463	293	RPS26P35	0.622522	0	CD4&CD8	CD4&CD8	Type 1 diabetes autoantibodies;Type 1 diabetes	2	YES
3.9875e-32	rs2292239	12	56482180	6660682	ILMN_3262348	3	48731186	G/T	T	11.7984	293	IP6K2	0.617247	0	CD4&CD8	CD4&CD8	Type 1 diabetes autoantibodies;Type 1 diabetes	2	YES
1.26854e-31	rs773125	12	56394954	3520731	ILMN_3308627	2	232756980	A/G	G	11.7006	293	MIR1471	0.612897	0	CD4&CD8	CD4&CD8	Rheumatoid arthritis	1	YES
2.24663e-31	rs199533	17	44828931	4150131	ILMN_1680434	11	45927751	G/A	A	11.6519	293	RP11-618K13.2;MAPK8IP1	0.610779	0	CD4&CD8	CD4&CD8	Parkinson's disease	1	NO
2.12929e-30	rs10876864	12	56401085	3440739	ILMN_2100437	11	5246832	A/G	G	-11.4585	293	HBB	-0.603425	0	CD4&CD8	CD4&CD8	Vitiligo	1	YES
3.71019e-30	rs773125	12	56394954	5360209	ILMN_3256693	18	46545843	A/G	G	11.4105	293	-	0.600932	0	CD4&CD8	CD4&CD8	Rheumatoid arthritis	1	YES
6.42049e-30	rs705702	12	56390636	2690438	ILMN_3234081	16	31000604	A/G	G	11.3627	293	STX1B	0.598941	0	CD4&CD8	CD4&CD8	Polycystic ovary syndrome	1	NO
1.45043e-29	rs11171739	12	56470625	3440739	ILMN_2100437	11	5246832	T/C	C	-11.2912	293	HBB	-0.595624	0	CD4&CD8	CD4&CD8	Type 1 diabetes	1	YES
1.45373e-29	rs199515	17	44856641	4150131	ILMN_1680434	11	45927751	C/G	G	11.2912	293	RP11-618K13.2;MAPK8IP1	0.596422	0	CD4&CD8	CD4&CD8	Parkinson's disease	1	NO
1.59701e-28	rs2456973	12	56416928	2690438	ILMN_3234081	16	31000604	A/C	C	11.0785	293	STX1B	0.587438	0	CD4&CD8	CD4&CD8	Vitiligo	1	YES
2.69635e-28	rs2456973	12	56416928	4570164	ILMN_3215715	6	36642677	A/C	C	11.0316	293	LAP3P2	0.584579	0	CD4&CD8	CD4&CD8	Vitiligo	1	YES
4.53242e-28	rs1701704	12	56412487	4570164	ILMN_3215715	6	36642677	T/G	G	10.9848	293	LAP3P2	0.582817	0	CD4&CD8	CD4&CD8	Type 1 diabetes autoantibodies;Asthma;Type 1 diabetes;Alopecia areata	4	YES
5.8586e-28	rs11171739	12	56470625	7650170	ILMN_3217577	18	74534021	T/C	C	10.9615	293	RP11-162A12.2	0.581632	0	CD4&CD8	CD4&CD8	Type 1 diabetes	1	YES
9.79446e-28	rs1701704	12	56412487	2690438	ILMN_3234081	16	31000604	T/G	G	10.9149	293	STX1B	0.580272	0	CD4&CD8	CD4&CD8	Type 1 diabetes autoantibodies;Asthma;Type 1 diabetes;Alopecia areata	4	YES
4.47872e-27	rs10876864	12	56401085	7650170	ILMN_3217577	18	74534021	A/G	G	10.7758	293	RP11-162A12.2	0.573697	0	CD4&CD8	CD4&CD8	Vitiligo	1	YES
9.4779e-27	rs10903129	1	25768937	70458	ILMN_1752758	6	26394894	A/G	A	10.7067	293	BTN2A2	0.571425	0	CD4&CD8	CD4&CD8	Erythrocyte sedimentation rate;Cholesterol, total	2	YES
1.55256e-26	rs773125	12	56394954	7380753	ILMN_3183750	11	119370822	A/G	G	10.6608	293	USP2-AS1	0.568567	0	CD4&CD8	CD4&CD8	Rheumatoid arthritis	1	YES
1.98767e-26	rs12027135	1	25775733	70458	ILMN_1752758	6	26394894	A/T	A	10.6379	293	BTN2A2	0.567668	0	CD4&CD8	CD4&CD8	LDL cholesterol;Cholesterol, total	2	NO
2.54339e-26	rs10876864	12	56401085	7380753	ILMN_3183750	11	119370822	A/G	G	10.615	293	USP2-AS1	0.567255	0	CD4&CD8	CD4&CD8	Vitiligo	1	YES
3.24582e-26	rs2456973	12	56416928	3520731	ILMN_3308627	2	232756980	A/C	C	10.5921	293	MIR1471	0.566425	0	CD4&CD8	CD4&CD8	Vitiligo	1	YES
4.14011e-26	rs705702	12	56390636	4570164	ILMN_3215715	6	36642677	A/G	G	10.5693	293	LAP3P2	0.56537	0	CD4&CD8	CD4&CD8	Polycystic ovary syndrome	1	NO
5.27808e-26	rs2292239	12	56482180	4570164	ILMN_3215715	6	36642677	G/T	T	10.5465	293	LAP3P2	0.564381	0	CD4&CD8	CD4&CD8	Type 1 diabetes autoantibodies;Type 1 diabetes	2	YES
6.71111e-26	rs773125	12	56394954	3440739	ILMN_2100437	11	5246832	A/G	G	-10.5237	293	HBB	-0.563089	0	CD4&CD8	CD4&CD8	Rheumatoid arthritis	1	YES
6.72538e-26	rs1701704	12	56412487	3520731	ILMN_3308627	2	232756980	T/G	G	10.5237	293	MIR1471	0.562989	0	CD4&CD8	CD4&CD8	Type 1 diabetes autoantibodies;Asthma;Type 1 diabetes;Alopecia areata	4	YES
1.08795e-25	rs2069408	12	56364321	5700615	ILMN_3190596	10	89402650	A/G	G	10.4783	293	RP11-57C13.5	0.561189	0	CD4&CD8	CD4&CD8	Asthma	1	YES
1.38122e-25	rs773125	12	56394954	7650170	ILMN_3217577	18	74534021	A/G	G	10.4556	293	RP11-162A12.2	0.56024	0	CD4&CD8	CD4&CD8	Rheumatoid arthritis	1	YES
1.38122e-25	rs11171739	12	56470625	7380753	ILMN_3183750	11	119370822	T/C	C	10.4556	293	USP2-AS1	0.559702	0	CD4&CD8	CD4&CD8	Type 1 diabetes	1	YES
1.38122e-25	rs2069408	12	56364321	3310241	ILMN_3291511	18	57428836	A/G	G	10.4556	293	RPS26P54	0.559584	0	CD4&CD8	CD4&CD8	Asthma	1	YES
3.57758e-25	rs2069408	12	56364321	670010	ILMN_1737991	18	57429091	A/G	G	10.3651	293	RPS26P54	0.556373	0	CD4&CD8	CD4&CD8	Asthma	1	YES
4.52102e-25	rs2069408	12	56364321	70180	ILMN_3236675	1	208870744	A/G	G	10.3426	293	RPS26P13	0.554829	0	CD4&CD8	CD4&CD8	Asthma	1	YES
1.45219e-24	rs2456973	12	56416928	5360209	ILMN_3256693	18	46545843	A/C	C	10.2303	293	-	0.549538	0	CD4&CD8	CD4&CD8	Vitiligo	1	YES
1.82966e-24	rs2292239	12	56482180	2690438	ILMN_3234081	16	31000604	G/T	T	10.2079	293	STX1B	0.548737	0	CD4&CD8	CD4&CD8	Type 1 diabetes autoantibodies;Type 1 diabetes	2	YES
1.82966e-24	rs2069408	12	56364321	4480356	ILMN_3248833	1	58521868	A/G	G	10.2079	293	RPS26P15	0.54921	0	CD4&CD8	CD4&CD8	Asthma	1	YES
2.89418e-24	rs2069408	12	56364321	6250292	ILMN_3290019	9	30831934	A/G	G	10.1632	293	RPS26P2	0.546802	0	CD4&CD8	CD4&CD8	Asthma	1	YES
4.56904e-24	rs2069408	12	56364321	620019	ILMN_1657950	8	93156597	A/G	G	10.1187	293	RP11-777J24.1	0.545381	0	CD4&CD8	CD4&CD8	Asthma	1	YES
5.73074e-24	rs2069408	12	56364321	2850142	ILMN_3254492	19	35024361	A/G	G	10.0964	293	RPS26P55	0.543529	0	CD4&CD8	CD4&CD8	Asthma	1	YES
5.73074e-24	rs2069408	12	56364321	830484	ILMN_1677697	8	119774226	A/G	G	10.0964	293	RPS26P35	0.544455	0	CD4&CD8	CD4&CD8	Asthma	1	YES
5.73074e-24	rs2069408	12	56364321	6840746	ILMN_3296994	17	8464694	A/G	G	10.0964	293	RP11-713H12.1	0.544084	0	CD4&CD8	CD4&CD8	Asthma	1	YES
7.18431e-24	rs2456973	12	56416928	3440739	ILMN_2100437	11	5246832	A/C	C	-10.0742	293	HBB	-0.543076	0	CD4&CD8	CD4&CD8	Vitiligo	1	YES
9.00216e-24	rs705702	12	56390636	3520731	ILMN_3308627	2	232756980	A/G	G	10.052	293	MIR1471	0.542196	0	CD4&CD8	CD4&CD8	Polycystic ovary syndrome	1	NO
1.12745e-23	rs2069408	12	56364321	4670048	ILMN_2310703	13	101192220	A/G	G	10.0298	293	RPS26P47	0.541121	0	CD4&CD8	CD4&CD8	Asthma	1	YES
1.4085e-23	rs1701704	12	56412487	3440739	ILMN_2100437	11	5246832	T/G	G	-10.0077	293	HBB	-0.539906	0	CD4&CD8	CD4&CD8	Type 1 diabetes autoantibodies;Asthma;Type 1 diabetes;Alopecia areata	4	YES
1.41135e-23	rs2069408	12	56364321	5360180	ILMN_3308808	11	57408703	A/G	G	10.0077	293	MIR130A	0.540071	0	CD4&CD8	CD4&CD8	Asthma	1	YES
1.41135e-23	rs2069408	12	56364321	6270307	ILMN_1678522	15	64885219	A/G	G	10.0077	293	RP11-330L19.1	0.539515	0	CD4&CD8	CD4&CD8	Asthma	1	YES
1.76587e-23	rs1701704	12	56412487	5360209	ILMN_3256693	18	46545843	T/G	G	9.98558	293	-	0.539492	0	CD4&CD8	CD4&CD8	Type 1 diabetes autoantibodies;Asthma;Type 1 diabetes;Alopecia areata	4	YES
1.76587e-23	rs2292239	12	56482180	3520731	ILMN_3308627	2	232756980	G/T	T	9.98558	293	MIR1471	0.538907	0	CD4&CD8	CD4&CD8	Type 1 diabetes autoantibodies;Type 1 diabetes	2	YES
5.33265e-23	rs2069408	12	56364321	6960195	ILMN_1726647	1	58522049	A/G	G	9.87538	293	RPS26P15	0.534328	0	CD4&CD8	CD4&CD8	Asthma	1	YES
1.96082e-22	rs2292239	12	56482180	5360209	ILMN_3256693	18	46545843	G/T	T	9.74396	293	-	0.527699	0	CD4&CD8	CD4&CD8	Type 1 diabetes autoantibodies;Type 1 diabetes	2	YES
3.71772e-22	rs705702	12	56390636	3440739	ILMN_2100437	11	5246832	A/G	G	-9.67859	293	HBB	-0.524958	0	CD4&CD8	CD4&CD8	Polycystic ovary syndrome	1	NO
1.31715e-21	rs2069408	12	56364321	2690438	ILMN_3234081	16	31000604	A/G	G	9.54848	293	STX1B	0.519199	0	CD4&CD8	CD4&CD8	Asthma	1	YES
1.99281e-21	rs11171739	12	56470625	1090646	ILMN_2049364	2	208477114	T/C	C	-9.5053	293	METTL21A	-0.517019	0	CD4&CD8	CD4&CD8	Type 1 diabetes	1	YES
1.99664e-21	rs2069408	12	56364321	6660682	ILMN_3262348	3	48731186	A/G	G	9.5053	293	IP6K2	0.517408	0	CD4&CD8	CD4&CD8	Asthma	1	YES
2.45188e-21	rs10876864	12	56401085	1090646	ILMN_2049364	2	208477114	A/G	G	-9.48375	293	METTL21A	-0.516428	0	CD4&CD8	CD4&CD8	Vitiligo	1	YES
3.01531e-21	rs2069408	12	56364321	2810504	ILMN_3235312	17	79888245	A/G	G	9.46222	293	MAFG-AS1	0.515432	0	CD4&CD8	CD4&CD8	Asthma	1	YES
8.3758e-21	rs705702	12	56390636	5360209	ILMN_3256693	18	46545843	A/G	G	9.3549	293	-	0.509709	0	CD4&CD8	CD4&CD8	Polycystic ovary syndrome	1	NO
1.02528e-20	rs2456973	12	56416928	7650170	ILMN_3217577	18	74534021	A/C	C	9.33351	293	RP11-162A12.2	0.509061	0	CD4&CD8	CD4&CD8	Vitiligo	1	YES
1.25211e-20	rs2292239	12	56482180	3440739	ILMN_2100437	11	5246832	G/T	T	-9.31213	293	HBB	-0.508399	0	CD4&CD8	CD4&CD8	Type 1 diabetes autoantibodies;Type 1 diabetes	2	YES
2.28305e-20	rs10876864	12	56401085	1580608	ILMN_2154322	7	82993516	A/G	G	-9.24815	293	SEMA3E	-0.504549	0	CD4&CD8	CD4&CD8	Vitiligo	1	YES
2.28732e-20	rs183211	17	44788310	4150131	ILMN_1680434	11	45927751	G/A	A	9.24815	293	RP11-618K13.2;MAPK8IP1	0.505157	0	CD4&CD8	CD4&CD8	Ovarian cancer in BRCA1 mutation carriers	1	NO
4.14598e-20	rs705702	12	56390636	7650170	ILMN_3217577	18	74534021	A/G	G	9.18436	293	RP11-162A12.2	0.501909	0	CD4&CD8	CD4&CD8	Polycystic ovary syndrome	1	NO
5.04742e-20	rs1701704	12	56412487	7650170	ILMN_3217577	18	74534021	T/G	G	9.16314	293	RP11-162A12.2	0.500783	0	CD4&CD8	CD4&CD8	Type 1 diabetes autoantibodies;Asthma;Type 1 diabetes;Alopecia areata	4	YES
6.14213e-20	rs2292239	12	56482180	7650170	ILMN_3217577	18	74534021	G/T	T	9.14195	293	RP11-162A12.2	0.500367	0	CD4&CD8	CD4&CD8	Type 1 diabetes autoantibodies;Type 1 diabetes	2	YES
1.0998e-19	rs10876864	12	56401085	2630246	ILMN_3235637	17	8262003	A/G	G	-9.07849	293	AC135178.1	-0.497338	0	CD4&CD8	CD4&CD8	Vitiligo	1	YES
1.33597e-19	rs11171739	12	56470625	2630246	ILMN_3235637	17	8262003	T/C	C	-9.05737	293	AC135178.1	-0.495736	0	CD4&CD8	CD4&CD8	Type 1 diabetes	1	YES
1.96153e-19	rs11171739	12	56470625	7160747	ILMN_2078724	14	104058236	T/C	C	-9.01521	293	APOPT1	-0.494384	0	CD4&CD8	CD4&CD8	Type 1 diabetes	1	YES
1.96153e-19	rs10876864	12	56401085	7160747	ILMN_2078724	14	104058236	A/G	G	-9.01521	293	APOPT1	-0.49391	0	CD4&CD8	CD4&CD8	Vitiligo	1	YES
3.49099e-19	rs10876864	12	56401085	6290577	ILMN_3269119	8	65285911	A/G	G	8.95213	293	LINC00966	0.491428	0	CD4&CD8	CD4&CD8	Vitiligo	1	YES
4.21412e-19	rs11171739	12	56470625	1580608	ILMN_2154322	7	82993516	T/C	C	-8.93115	293	SEMA3E	-0.489798	0	CD4&CD8	CD4&CD8	Type 1 diabetes	1	YES
7.42044e-19	rs773125	12	56394954	1090646	ILMN_2049364	2	208477114	A/G	G	-8.86831	293	METTL21A	-0.486594	0	CD4&CD8	CD4&CD8	Rheumatoid arthritis	1	YES
1.56643e-18	rs773125	12	56394954	7150685	ILMN_1813028	12	54651370	A/G	G	8.78482	293	CBX5	0.483414	0	CD4&CD8	CD4&CD8	Rheumatoid arthritis	1	YES
1.56643e-18	rs2069408	12	56364321	4570164	ILMN_3215715	6	36642677	A/G	G	8.78482	293	LAP3P2	0.482581	0	CD4&CD8	CD4&CD8	Asthma	1	YES
1.15843e-17	rs10876864	12	56401085	4150753	ILMN_2150294	7	30053164	A/G	G	-8.55684	293	FKBP14	-0.472043	0	CD4&CD8	CD4&CD8	Vitiligo	1	YES
1.16044e-17	rs11171739	12	56470625	6290577	ILMN_3269119	8	65285911	T/C	C	8.55684	293	LINC00966	0.471573	0	CD4&CD8	CD4&CD8	Type 1 diabetes	1	YES
1.16044e-17	rs10876864	12	56401085	7150685	ILMN_1813028	12	54651370	A/G	G	8.55684	293	CBX5	0.47222	0	CD4&CD8	CD4&CD8	Vitiligo	1	YES
1.38468e-17	rs10876864	12	56401085	2450427	ILMN_1682993	19	51875059	A/G	G	-8.53623	293	NKG7	-0.47092	0	CD4	CD4	Vitiligo	1	YES
1.38468e-17	rs10876864	12	56401085	1850040	ILMN_2288483	3	196434202	A/G	G	-8.53623	293	CEP19	-0.471156	0	CD4&CD8	CD4&CD8	Vitiligo	1	YES
1.97592e-17	rs773125	12	56394954	2630246	ILMN_3235637	17	8262003	A/G	G	-8.49507	293	AC135178.1	-0.469009	0	CD4&CD8	CD4&CD8	Rheumatoid arthritis	1	YES
2.36294e-17	rs2069408	12	56364321	3520731	ILMN_3308627	2	232756980	A/G	G	8.47452	293	MIR1471	0.46844	0	CD4&CD8	CD4&CD8	Asthma	1	YES
3.35191e-17	rs10876864	12	56401085	3420612	ILMN_1779324	5	54405873	A/G	G	-8.43347	293	GZMA	-0.466369	0	CD4&CD8	CD4&CD8	Vitiligo	1	YES
3.35765e-17	rs11171739	12	56470625	7150685	ILMN_1813028	12	54651370	T/C	C	8.43347	293	CBX5	0.465811	0	CD4&CD8	CD4&CD8	Type 1 diabetes	1	YES
3.99655e-17	rs10876864	12	56401085	360373	ILMN_2134381	14	93538368	A/G	G	-8.41297	293	ITPK1-AS1	-0.464537	0	CD4&CD8	CD4&CD8	Vitiligo	1	YES
5.65524e-17	rs11171739	12	56470625	360373	ILMN_2134381	14	93538368	T/C	C	-8.37203	293	ITPK1-AS1	-0.462695	0	CD4&CD8	CD4&CD8	Type 1 diabetes	1	YES
6.73444e-17	rs11171739	12	56470625	4150753	ILMN_2150294	7	30053164	T/C	C	-8.35159	293	FKBP14	-0.462283	0	CD4&CD8	CD4&CD8	Type 1 diabetes	1	YES
8.0027e-17	rs11171739	12	56470625	4670577	ILMN_2210386	2	62727887	T/C	C	-8.33117	293	TMEM17	-0.460931	0	CD4&CD8	CD4&CD8	Type 1 diabetes	1	YES
8.0027e-17	rs11171739	12	56470625	1850040	ILMN_2288483	3	196434202	T/C	C	-8.33117	293	CEP19	-0.460755	0	CD4&CD8	CD4&CD8	Type 1 diabetes	1	YES
8.01623e-17	rs705702	12	56390636	7380753	ILMN_3183750	11	119370822	A/G	G	8.33117	293	USP2-AS1	0.460749	0	CD4&CD8	CD4&CD8	Polycystic ovary syndrome	1	NO
1.12868e-16	rs773125	12	56394954	360373	ILMN_2134381	14	93538368	A/G	G	-8.29037	293	ITPK1-AS1	-0.459261	0	CD4&CD8	CD4&CD8	Rheumatoid arthritis	1	YES
1.12868e-16	rs11171739	12	56470625	2450427	ILMN_1682993	19	51875059	T/C	C	-8.29037	293	NKG7	-0.458756	0	CD4	CD4	Type 1 diabetes	1	YES
1.12868e-16	rs10876864	12	56401085	4670577	ILMN_2210386	2	62727887	A/G	G	-8.29037	293	TMEM17	-0.458686	0	CD4&CD8	CD4&CD8	Vitiligo	1	YES
1.5866e-16	rs773125	12	56394954	7160747	ILMN_2078724	14	104058236	A/G	G	-8.24965	293	APOPT1	-0.45671	0	CD4&CD8	CD4&CD8	Rheumatoid arthritis	1	YES
1.5866e-16	rs1701704	12	56412487	2630246	ILMN_3235637	17	8262003	T/G	G	-8.24965	293	AC135178.1	-0.457399	0	CD4&CD8	CD4&CD8	Type 1 diabetes autoantibodies;Asthma;Type 1 diabetes;Alopecia areata	4	YES
1.5866e-16	rs10876864	12	56401085	6560601	ILMN_2361104	3	178741809	A/G	G	-8.24965	293	ZMAT3	-0.456795	0	CD4&CD8	CD4&CD8	Vitiligo	1	YES
1.5866e-16	rs10876864	12	56401085	7510470	ILMN_2334242	2	208463288	A/G	G	-8.24965	293	CREB1	-0.456736	0	CD4&CD8	CD4&CD8	Vitiligo	1	YES
1.88468e-16	rs17631303	17	43516402	4150131	ILMN_1680434	11	45927751	A/G	G	8.22932	293	RP11-618K13.2;MAPK8IP1	0.456247	0	CD4&CD8	CD4&CD8	Ovarian cancer in BRCA1 mutation carriers	1	NO
2.63844e-16	rs11171739	12	56470625	3420612	ILMN_1779324	5	54405873	T/C	C	-8.18871	293	GZMA	-0.454111	0	CD4&CD8	CD4	Type 1 diabetes	1	YES
2.63844e-16	rs2456973	12	56416928	2630246	ILMN_3235637	17	8262003	A/C	C	-8.18871	293	AC135178.1	-0.454287	0	CD4&CD8	CD4&CD8	Vitiligo	1	YES
2.64282e-16	rs2456973	12	56416928	7380753	ILMN_3183750	11	119370822	A/C	C	8.18871	293	USP2-AS1	0.453637	0	CD4&CD8	CD4&CD8	Vitiligo	1	YES
3.69381e-16	rs773125	12	56394954	1850040	ILMN_2288483	3	196434202	A/G	G	-8.14816	293	CEP19	-0.451642	0	CD4&CD8	CD4&CD8	Rheumatoid arthritis	1	YES
5.16294e-16	rs1701704	12	56412487	7380753	ILMN_3183750	11	119370822	T/G	G	8.10769	293	USP2-AS1	0.450119	0	CD4&CD8	CD4&CD8	Type 1 diabetes autoantibodies;Asthma;Type 1 diabetes;Alopecia areata	4	YES
6.08519e-16	rs11171739	12	56470625	7510470	ILMN_2334242	2	208463288	T/C	C	-8.08748	293	CREB1	-0.449114	0	CD4&CD8	CD4&CD8	Type 1 diabetes	1	YES
6.08519e-16	rs10876864	12	56401085	3870450	ILMN_2117569	1	40981937	A/G	G	-8.08748	293	EXO5	-0.448698	0	CD4&CD8	CD4&CD8	Vitiligo	1	YES
1.00048e-15	rs773125	12	56394954	6290577	ILMN_3269119	8	65285911	A/G	G	8.02695	293	LINC00966	0.446071	0	CD4&CD8	CD4	Rheumatoid arthritis	1	YES
1.00048e-15	rs10876864	12	56401085	7210154	ILMN_1681644	11	102194890	A/G	G	8.02695	293	BIRC3	0.446454	0	CD4	CD4	Vitiligo	1	YES
1.17732e-15	rs11171739	12	56470625	7210154	ILMN_1681644	11	102194890	T/C	C	8.00681	293	BIRC3	0.44494	0	CD4	CD4	Type 1 diabetes	1	YES
1.631e-15	rs1701704	12	56412487	7160747	ILMN_2078724	14	104058236	T/G	G	-7.96658	293	APOPT1	-0.443135	0	CD4&CD8	CD4&CD8	Type 1 diabetes autoantibodies;Asthma;Type 1 diabetes;Alopecia areata	4	YES
1.631e-15	rs11171739	12	56470625	1170523	ILMN_2262275	13	50575155	T/C	C	-7.96658	293	TRIM13	-0.443176	0	CD4&CD8	CD4&CD8	Type 1 diabetes	1	YES
1.631e-15	rs11171739	12	56470625	1010296	ILMN_2123312	5	96253328	T/C	C	-7.96658	293	ERAP2	-0.442882	0	CD4&CD8	CD4&CD8	Type 1 diabetes	1	YES
1.631e-15	rs10876864	12	56401085	1170523	ILMN_2262275	13	50575155	A/G	G	-7.96658	293	TRIM13	-0.443261	0	CD4&CD8	CD4&CD8	Vitiligo	1	YES
1.917e-15	rs11171739	12	56470625	6560601	ILMN_2361104	3	178741809	T/C	C	-7.94649	293	ZMAT3	-0.441824	0	CD4&CD8	CD4&CD8	Type 1 diabetes	1	YES
2.25227e-15	rs773125	12	56394954	1580608	ILMN_2154322	7	82993516	A/G	G	-7.92641	293	SEMA3E	-0.44104	0	CD4&CD8	CD4&CD8	Rheumatoid arthritis	1	YES
2.64939e-15	rs773125	12	56394954	4150753	ILMN_2150294	7	30053164	A/G	G	-7.90636	293	FKBP14	-0.43978	0	CD4&CD8	CD4&CD8	Rheumatoid arthritis	1	YES
2.65365e-15	rs2456973	12	56416928	7150685	ILMN_1813028	12	54651370	A/C	C	7.90636	293	CBX5	0.439622	0	CD4&CD8	CD4&CD8	Vitiligo	1	YES
3.11029e-15	rs2456973	12	56416928	7160747	ILMN_2078724	14	104058236	A/C	C	-7.88632	293	APOPT1	-0.438698	0	CD4&CD8	CD4&CD8	Vitiligo	1	YES
3.11029e-15	rs10876864	12	56401085	1260646	ILMN_3238183	10	48927695	A/G	G	-7.88632	293	BMS1P5	-0.439242	0	CD4&CD8	CD4&CD8	Vitiligo	1	YES
3.64992e-15	rs2456973	12	56416928	1090646	ILMN_2049364	2	208477114	A/C	C	-7.86629	293	METTL21A	-0.43842	0	CD4&CD8	CD4&CD8	Vitiligo	1	YES
3.64992e-15	rs2069408	12	56364321	3440739	ILMN_2100437	11	5246832	A/G	G	-7.86629	293	HBB	-0.437626	0	CD4&CD8	CD4	Asthma	1	YES
4.2815e-15	rs11171739	12	56470625	3870450	ILMN_2117569	1	40981937	T/C	C	-7.84628	293	EXO5	-0.436944	0	CD4&CD8	CD4&CD8	Type 1 diabetes	1	YES
4.2815e-15	rs2292239	12	56482180	2630246	ILMN_3235637	17	8262003	G/T	T	-7.84628	293	AC135178.1	-0.437431	0	CD4&CD8	CD4&CD8	Type 1 diabetes autoantibodies;Type 1 diabetes	2	YES
5.02038e-15	rs11171739	12	56470625	1260646	ILMN_3238183	10	48927695	T/C	C	-7.82629	293	BMS1P5	-0.436003	0	CD4&CD8	CD4&CD8	Type 1 diabetes	1	YES
5.02038e-15	rs10876864	12	56401085	6660487	ILMN_2212823	19	52374659	A/G	G	-7.82629	293	ZNF577	-0.436287	0	CD4&CD8	CD4&CD8	Vitiligo	1	YES
5.02837e-15	rs1701704	12	56412487	7150685	ILMN_1813028	12	54651370	T/G	G	7.82629	293	CBX5	0.435914	0	CD4&CD8	CD4	Type 1 diabetes autoantibodies;Asthma;Type 1 diabetes;Alopecia areata	4	YES
5.88446e-15	rs1701704	12	56412487	1090646	ILMN_2049364	2	208477114	T/G	G	-7.80632	293	METTL21A	-0.43479	0	CD4&CD8	CD4&CD8	Type 1 diabetes autoantibodies;Asthma;Type 1 diabetes;Alopecia areata	4	YES
5.88446e-15	rs1701704	12	56412487	4150753	ILMN_2150294	7	30053164	T/G	G	-7.80632	293	FKBP14	-0.434967	0	CD4&CD8	CD4&CD8	Type 1 diabetes autoantibodies;Asthma;Type 1 diabetes;Alopecia areata	4	YES
5.88446e-15	rs11171739	12	56470625	4040360	ILMN_2279834	9	114339839	T/C	C	-7.80632	293	ZNF483	-0.435474	0	CD4&CD8	CD4&CD8	Type 1 diabetes	1	YES
5.88446e-15	rs2456973	12	56416928	4150753	ILMN_2150294	7	30053164	A/C	C	-7.80632	293	FKBP14	-0.435143	0	CD4&CD8	CD4&CD8	Vitiligo	1	YES
5.88446e-15	rs10876864	12	56401085	670369	ILMN_1768482	2	87012022	A/G	G	-7.80632	293	CD8A	-0.4354	0	CD4	CD4	Vitiligo	1	YES
6.89454e-15	rs10876864	12	56401085	4040360	ILMN_2279834	9	114339839	A/G	G	-7.78636	293	ZNF483	-0.433982	0	CD4&CD8	CD4&CD8	Vitiligo	1	YES
6.89454e-15	rs10876864	12	56401085	1010296	ILMN_2123312	5	96253328	A/G	G	-7.78636	293	ERAP2	-0.434455	0	CD4&CD8	CD4&CD8	Vitiligo	1	YES
6.90546e-15	rs705702	12	56390636	7150685	ILMN_1813028	12	54651370	A/G	G	7.78636	293	CBX5	0.43354	0	CD4&CD8	CD4	Polycystic ovary syndrome	1	NO
8.06209e-15	rs10876864	12	56401085	3170128	ILMN_2353732	2	87012002	A/G	G	-7.76641	293	CD8A	-0.43274	0	CD4	CD4	Vitiligo	1	YES
9.43857e-15	rs2456973	12	56416928	1580608	ILMN_2154322	7	82993516	A/C	C	-7.74649	293	SEMA3E	-0.432179	0	CD4&CD8	CD4&CD8	Vitiligo	1	YES
9.43857e-15	rs2456973	12	56416928	4670577	ILMN_2210386	2	62727887	A/C	C	-7.74649	293	TMEM17	-0.431625	0	CD4&CD8	CD4&CD8	Vitiligo	1	YES
9.45344e-15	rs2456973	12	56416928	6290577	ILMN_3269119	8	65285911	A/C	C	7.74649	293	LINC00966	0.432049	0	CD4&CD8	CD4	Vitiligo	1	YES
1.29012e-14	rs1701704	12	56412487	1580608	ILMN_2154322	7	82993516	T/G	G	-7.70668	293	SEMA3E	-0.430055	0	CD4&CD8	CD4&CD8	Type 1 diabetes autoantibodies;Asthma;Type 1 diabetes;Alopecia areata	4	YES
1.29012e-14	rs1701704	12	56412487	4670577	ILMN_2210386	2	62727887	T/G	G	-7.70668	293	TMEM17	-0.430055	0	CD4&CD8	CD4&CD8	Type 1 diabetes autoantibodies;Asthma;Type 1 diabetes;Alopecia areata	4	YES
1.29012e-14	rs10876864	12	56401085	290095	ILMN_3264112	12	53342560	A/G	G	-7.70668	293	KRT8	-0.429726	0	CD4&CD8	CD4&CD8	Vitiligo	1	YES
1.76066e-14	rs773125	12	56394954	7510470	ILMN_2334242	2	208463288	A/G	G	-7.66694	293	CREB1	-0.428448	0	CD4&CD8	CD4&CD8	Rheumatoid arthritis	1	YES
2.05722e-14	rs2292239	12	56482180	7380753	ILMN_3183750	11	119370822	G/T	T	7.64709	293	USP2-AS1	0.426762	0	CD4&CD8	CD4&CD8	Type 1 diabetes autoantibodies;Type 1 diabetes	2	YES
2.79232e-14	rs773125	12	56394954	1260646	ILMN_3238183	10	48927695	A/G	G	-7.60745	293	BMS1P5	-0.425414	0	CD4&CD8	CD4&CD8	Rheumatoid arthritis	1	YES
2.79232e-14	rs705702	12	56390636	2630246	ILMN_3235637	17	8262003	A/G	G	-7.60745	293	AC135178.1	-0.424916	0	CD4&CD8	CD4&CD8	Polycystic ovary syndrome	1	NO
2.79232e-14	rs11171739	12	56470625	290095	ILMN_3264112	12	53342560	T/C	C	-7.60745	293	KRT8	-0.425127	0	CD4&CD8	CD4&CD8	Type 1 diabetes	1	YES
2.79232e-14	rs11171739	12	56470625	3310592	ILMN_2115949	7	99091179	T/C	C	-7.60745	293	ZNF394	-0.425009	0	CD4&CD8	CD4&CD8	Type 1 diabetes	1	YES
2.79232e-14	rs11171739	12	56470625	1850561	ILMN_1785703	3	69156929	T/C	C	-7.60745	293	LMOD3	-0.424539	0	CD4&CD8	CD4&CD8	Type 1 diabetes	1	YES
2.79665e-14	rs1701704	12	56412487	6290577	ILMN_3269119	8	65285911	T/G	G	7.60745	293	LINC00966	0.42526	0	CD4&CD8	CD4	Type 1 diabetes autoantibodies;Asthma;Type 1 diabetes;Alopecia areata	4	YES
2.79665e-14	rs11171739	12	56470625	5900112	ILMN_1795922	17	33289539	T/C	C	7.60745	293	ZNF830	0.425127	0	CD4&CD8	CD4&CD8	Type 1 diabetes	1	YES
2.79665e-14	rs10876864	12	56401085	4920066	ILMN_1660125	10	7204285	A/G	G	7.60745	293	SFMBT2	0.425353	0	CD4&CD8	CD4&CD8	Vitiligo	1	YES
3.25383e-14	rs1701704	12	56412487	4040360	ILMN_2279834	9	114339839	T/G	G	-7.58765	293	ZNF483	-0.424491	0	CD4&CD8	CD4&CD8	Type 1 diabetes autoantibodies;Asthma;Type 1 diabetes;Alopecia areata	4	YES
3.25383e-14	rs11171739	12	56470625	670369	ILMN_1768482	2	87012022	T/C	C	-7.58765	293	CD8A	-0.423716	0	CD4	CD4	Type 1 diabetes	1	YES
3.79598e-14	rs2069408	12	56364321	5360209	ILMN_3256693	18	46545843	A/G	G	7.56786	293	-	0.422868	0	CD4&CD8	CD4&CD8	Asthma	1	YES
4.41315e-14	rs2456973	12	56416928	1850040	ILMN_2288483	3	196434202	A/C	C	-7.54809	293	CEP19	-0.422421	0	CD4&CD8	CD4&CD8	Vitiligo	1	YES
4.41315e-14	rs10876864	12	56401085	4010736	ILMN_3241626	4	122250204	A/G	G	-7.54809	293	Y_RNA	-0.421866	0	CD4&CD8	CD4&CD8	Vitiligo	1	YES
4.41993e-14	rs11171739	12	56470625	1850504	ILMN_1668634	4	153332499	T/C	C	7.54809	293	FBXW7	0.421599	0	CD4&CD8	CD4&CD8	Type 1 diabetes	1	YES
4.41993e-14	rs2069408	12	56364321	7650170	ILMN_3217577	18	74534021	A/G	G	7.54809	293	RP11-162A12.2	0.42151	0	CD4&CD8	CD4&CD8	Asthma	1	YES
5.13658e-14	rs773125	12	56394954	4670577	ILMN_2210386	2	62727887	A/G	G	-7.52834	293	TMEM17	-0.420934	0	CD4&CD8	CD4&CD8	Rheumatoid arthritis	1	YES
5.13658e-14	rs1701704	12	56412487	1850040	ILMN_2288483	3	196434202	T/G	G	-7.52834	293	CEP19	-0.420585	0	CD4&CD8	CD4&CD8	Type 1 diabetes autoantibodies;Asthma;Type 1 diabetes;Alopecia areata	4	YES
5.13658e-14	rs11171739	12	56470625	6660487	ILMN_2212823	19	52374659	T/C	C	-7.52834	293	ZNF577	-0.420541	0	CD4&CD8	CD4&CD8	Type 1 diabetes	1	YES
5.13658e-14	rs2456973	12	56416928	4040360	ILMN_2279834	9	114339839	A/C	C	-7.52834	293	ZNF483	-0.420616	0	CD4&CD8	CD4&CD8	Vitiligo	1	YES
5.13658e-14	rs10876864	12	56401085	3610427	ILMN_3261439	10	17451443	A/G	G	-7.52834	293	ST8SIA6-AS1	-0.420979	0	CD4&CD8	CD4&CD8	Vitiligo	1	YES
5.14446e-14	rs1043879	1	25570081	70458	ILMN_1752758	6	26394894	C/T	C	7.52834	293	BTN2A2	0.421199	0	CD4&CD8	CD4&CD8	Erythrocyte sedimentation rate	1	YES
5.96718e-14	rs1701704	12	56412487	360373	ILMN_2134381	14	93538368	T/G	G	-7.5086	293	ITPK1-AS1	-0.419579	0	CD4&CD8	CD4&CD8	Type 1 diabetes autoantibodies;Asthma;Type 1 diabetes;Alopecia areata	4	YES
5.9763e-14	rs2292239	12	56482180	7150685	ILMN_1813028	12	54651370	G/T	T	7.5086	293	CBX5	0.420349	0	CD4&CD8	CD4&CD8	Type 1 diabetes autoantibodies;Type 1 diabetes	2	YES
6.94003e-14	rs773125	12	56394954	3420612	ILMN_1779324	5	54405873	A/G	G	-7.48888	293	GZMA	-0.419259	0	CD4&CD8	CD4&CD8	Rheumatoid arthritis	1	YES
6.94003e-14	rs10876864	12	56401085	3450750	ILMN_2227495	19	58051846	A/G	G	-7.48888	293	ZNF549	-0.41897	0	CD4&CD8	CD4&CD8	Vitiligo	1	YES
6.95062e-14	rs773125	12	56394954	7210154	ILMN_1681644	11	102194890	A/G	G	7.48888	293	BIRC3	0.418837	0	CD4	CD4	Rheumatoid arthritis	1	YES
6.95062e-14	rs705702	12	56390636	6290577	ILMN_3269119	8	65285911	A/G	G	7.48888	293	LINC00966	0.418508	0	CD4&CD8	CD4	Polycystic ovary syndrome	1	NO
6.95062e-14	rs11171739	12	56470625	4920066	ILMN_1660125	10	7204285	T/C	C	7.48888	293	SFMBT2	0.418718	0	CD4&CD8	CD4&CD8	Type 1 diabetes	1	YES
8.06838e-14	rs11171739	12	56470625	3170128	ILMN_2353732	2	87012002	T/C	C	-7.46917	293	CD8A	-0.418366	0	CD4	CD4	Type 1 diabetes	1	YES
8.06838e-14	rs2456973	12	56416928	360373	ILMN_2134381	14	93538368	A/C	C	-7.46917	293	ITPK1-AS1	-0.417611	0	CD4&CD8	CD4&CD8	Vitiligo	1	YES
8.06838e-14	rs2292239	12	56482180	7160747	ILMN_2078724	14	104058236	G/T	T	-7.46917	293	APOPT1	-0.417592	0	CD4&CD8	CD4&CD8	Type 1 diabetes autoantibodies;Type 1 diabetes	2	YES
9.36237e-14	rs10876864	12	56401085	4010014	ILMN_1900734	20	33042250	A/G	G	-7.44948	293	ITCH-IT1	-0.416724	0	CD4&CD8	CD4&CD8	Vitiligo	1	YES
9.36237e-14	rs10876864	12	56401085	3310592	ILMN_2115949	7	99091179	A/G	G	-7.44948	293	ZNF394	-0.417492	0	CD4&CD8	CD4&CD8	Vitiligo	1	YES
9.36237e-14	rs10876864	12	56401085	2030020	ILMN_1872419	6	34716172	A/G	G	-7.44948	293	-	-0.417197	0	CD4&CD8	CD4&CD8	Vitiligo	1	YES
9.36237e-14	rs10876864	12	56401085	1850561	ILMN_1785703	3	69156929	A/G	G	-7.44948	293	LMOD3	-0.416547	0	CD4&CD8	CD4&CD8	Vitiligo	1	YES
1.08762e-13	rs773125	12	56394954	1010296	ILMN_2123312	5	96253328	A/G	G	-7.4298	293	ERAP2	-0.415724	0	CD4&CD8	CD4&CD8	Rheumatoid arthritis	1	YES
1.08762e-13	rs11171739	12	56470625	3450750	ILMN_2227495	19	58051846	T/C	C	-7.4298	293	ZNF549	-0.415955	0	CD4&CD8	CD4&CD8	Type 1 diabetes	1	YES
1.26109e-13	rs705702	12	56390636	1090646	ILMN_2049364	2	208477114	A/G	G	-7.41014	293	METTL21A	-0.4147	0	CD4&CD8	CD4&CD8	Polycystic ovary syndrome	1	NO
1.26109e-13	rs11171739	12	56470625	2030020	ILMN_1872419	6	34716172	T/C	C	-7.41014	293	-	-0.415014	0	CD4&CD8	CD4&CD8	Type 1 diabetes	1	YES
1.26109e-13	rs2292239	12	56482180	4040360	ILMN_2279834	9	114339839	G/T	T	-7.41014	293	ZNF483	-0.414595	0	CD4&CD8	CD4&CD8	Type 1 diabetes autoantibodies;Type 1 diabetes	2	YES
1.46168e-13	rs773125	12	56394954	6560601	ILMN_2361104	3	178741809	A/G	G	-7.39049	293	ZMAT3	-0.414446	0	CD4&CD8	CD4&CD8	Rheumatoid arthritis	1	YES
1.46388e-13	rs2292239	12	56482180	6290577	ILMN_3269119	8	65285911	G/T	T	7.39049	293	LINC00966	0.414475	0	CD4&CD8	CD4	Type 1 diabetes autoantibodies;Type 1 diabetes	2	YES
1.69353e-13	rs2292239	12	56482180	1090646	ILMN_2049364	2	208477114	G/T	T	-7.37085	293	METTL21A	-0.413336	0	CD4&CD8	CD4&CD8	Type 1 diabetes autoantibodies;Type 1 diabetes	2	YES
1.69353e-13	rs2292239	12	56482180	4150753	ILMN_2150294	7	30053164	G/T	T	-7.37085	293	FKBP14	-0.412797	0	CD4&CD8	CD4&CD8	Type 1 diabetes autoantibodies;Type 1 diabetes	2	YES
1.96141e-13	rs1701704	12	56412487	3870450	ILMN_2117569	1	40981937	T/G	G	-7.35124	293	EXO5	-0.411884	0	CD4&CD8	CD4&CD8	Type 1 diabetes autoantibodies;Asthma;Type 1 diabetes;Alopecia areata	4	YES
1.96141e-13	rs2456973	12	56416928	1260646	ILMN_3238183	10	48927695	A/C	C	-7.35124	293	BMS1P5	-0.412256	0	CD4&CD8	CD4&CD8	Vitiligo	1	YES
1.96141e-13	rs10876864	12	56401085	990332	ILMN_3237177	4	84383315	A/G	G	-7.35124	293	MRPS18C;FAM175A	-0.412351	0	CD4&CD8	CD4&CD8	Vitiligo	1	YES
1.96435e-13	rs773125	12	56394954	3170274	ILMN_2405078	12	76751521	A/G	G	7.35124	293	OSBPL8	0.412178	0	CD4&CD8	CD4&CD8	Rheumatoid arthritis	1	YES
1.96435e-13	rs10876864	12	56401085	5900112	ILMN_1795922	17	33289539	A/G	G	7.35124	293	ZNF830	0.412173	0	CD4&CD8	CD4&CD8	Vitiligo	1	YES
2.27082e-13	rs773125	12	56394954	3450750	ILMN_2227495	19	58051846	A/G	G	-7.33163	293	ZNF549	-0.410837	0	CD4&CD8	CD4&CD8	Rheumatoid arthritis	1	YES
2.27082e-13	rs1701704	12	56412487	1260646	ILMN_3238183	10	48927695	T/G	G	-7.33163	293	BMS1P5	-0.411233	0	CD4&CD8	CD4&CD8	Type 1 diabetes autoantibodies;Asthma;Type 1 diabetes;Alopecia areata	4	YES
2.27082e-13	rs11171739	12	56470625	4010014	ILMN_1900734	20	33042250	T/C	C	-7.33163	293	ITCH-IT1	-0.410605	0	CD4&CD8	CD4&CD8	Type 1 diabetes	1	YES
2.27082e-13	rs2292239	12	56482180	4670577	ILMN_2210386	2	62727887	G/T	T	-7.33163	293	TMEM17	-0.411358	0	CD4&CD8	CD4&CD8	Type 1 diabetes autoantibodies;Type 1 diabetes	2	YES
2.27421e-13	rs10876864	12	56401085	1850504	ILMN_1668634	4	153332499	A/G	G	7.33163	293	FBXW7	0.41105	0	CD4&CD8	CD4&CD8	Vitiligo	1	YES
2.62804e-13	rs1701704	12	56412487	3420612	ILMN_1779324	5	54405873	T/G	G	-7.31204	293	GZMA	-0.410286	0	CD4&CD8	CD4	Type 1 diabetes autoantibodies;Asthma;Type 1 diabetes;Alopecia areata	4	YES
2.62804e-13	rs10876864	12	56401085	1240576	ILMN_2078547	7	139030707	A/G	G	-7.31204	293	C7orf55	-0.40975	0	CD4&CD8	CD4&CD8	Vitiligo	1	YES
2.63195e-13	rs11171739	12	56470625	770053	ILMN_1702604	1	111214874	T/C	C	7.31204	293	KCNA3	0.410076	0	CD4	CD4	Type 1 diabetes	1	YES
2.63195e-13	rs11171739	12	56470625	6900746	ILMN_1677756	5	138941941	T/C	C	7.31204	293	UBE2D2	0.410076	0	CD4&CD8	CD4&CD8	Type 1 diabetes	1	YES
2.63195e-13	rs10876864	12	56401085	110291	ILMN_2326324	11	18472557	A/G	G	7.31204	293	LDHC	0.409647	0	CD4	CD4	Vitiligo	1	YES
2.63195e-13	rs10876864	12	56401085	3170274	ILMN_2405078	12	76751521	A/G	G	7.31204	293	OSBPL8	0.4104	0	CD4&CD8	CD4&CD8	Vitiligo	1	YES
3.0403e-13	rs2456973	12	56416928	3420612	ILMN_1779324	5	54405873	A/C	C	-7.29247	293	GZMA	-0.409119	0	CD4&CD8	CD4	Vitiligo	1	YES
3.04482e-13	rs773125	12	56394954	3170468	ILMN_2364174	5	148885040	A/G	G	7.29247	293	CSNK1A1	0.408924	0	CD4&CD8	CD4	Rheumatoid arthritis	1	YES
3.04482e-13	rs11171739	12	56470625	2100139	ILMN_1662383	1	71531388	T/C	C	7.29247	293	ZRANB2	0.408547	0	CD4&CD8	CD4&CD8	Type 1 diabetes	1	YES
3.04482e-13	rs2456973	12	56416928	110291	ILMN_2326324	11	18472557	A/C	C	7.29247	293	LDHC	0.409398	0	CD4	CD4	Vitiligo	1	YES
3.5159e-13	rs705702	12	56390636	7160747	ILMN_2078724	14	104058236	A/G	G	-7.27291	293	APOPT1	-0.407555	0	CD4&CD8	CD4&CD8	Polycystic ovary syndrome	1	NO
3.5159e-13	rs705702	12	56390636	4670577	ILMN_2210386	2	62727887	A/G	G	-7.27291	293	TMEM17	-0.408149	0	CD4&CD8	CD4&CD8	Polycystic ovary syndrome	1	NO
3.5159e-13	rs11171739	12	56470625	4010736	ILMN_3241626	4	122250204	T/C	C	-7.27291	293	Y_RNA	-0.408488	0	CD4&CD8	CD4&CD8	Type 1 diabetes	1	YES
3.5159e-13	rs2456973	12	56416928	3870450	ILMN_2117569	1	40981937	A/C	C	-7.27291	293	EXO5	-0.408098	0	CD4&CD8	CD4&CD8	Vitiligo	1	YES
3.52111e-13	rs773125	12	56394954	1050092	ILMN_2377733	2	202141652	A/G	G	7.27291	293	CASP8	0.407861	0	CD4&CD8	CD4&CD8	Rheumatoid arthritis	1	YES
3.52111e-13	rs773125	12	56394954	4920066	ILMN_1660125	10	7204285	A/G	G	7.27291	293	SFMBT2	0.408034	0	CD4&CD8	CD4&CD8	Rheumatoid arthritis	1	YES
3.52111e-13	rs11171739	12	56470625	110291	ILMN_2326324	11	18472557	T/C	C	7.27291	293	LDHC	0.407859	0	CD4	CD4	Type 1 diabetes	1	YES
4.06437e-13	rs11171739	12	56470625	3610427	ILMN_3261439	10	17451443	T/C	C	-7.25337	293	ST8SIA6-AS1	-0.406607	0	CD4&CD8	CD4&CD8	Type 1 diabetes	1	YES
4.06437e-13	rs11171739	12	56470625	3180746	ILMN_2105033	15	45901393	T/C	C	-7.25337	293	BLOC1S6	-0.406784	0	CD4&CD8	CD4&CD8	Type 1 diabetes	1	YES
4.07038e-13	rs773125	12	56394954	830608	ILMN_1710406	14	90724241	A/G	G	7.25337	293	PSMC1	0.407062	0	CD4&CD8	CD4&CD8	Rheumatoid arthritis	1	YES
4.07038e-13	rs10876864	12	56401085	2100139	ILMN_1662383	1	71531388	A/G	G	7.25337	293	ZRANB2	0.407386	0	CD4&CD8	CD4&CD8	Vitiligo	1	YES
4.68972e-13	rs2456973	12	56416928	2450427	ILMN_1682993	19	51875059	A/C	C	-7.23384	293	NKG7	-0.405906	0	CD4	CD4	Vitiligo	1	YES
4.68972e-13	rs10876864	12	56401085	2060110	ILMN_2285713	14	90422961	A/G	G	-7.23384	293	TDP1	-0.406263	0	CD4&CD8	CD4&CD8	Vitiligo	1	YES
4.68972e-13	rs10876864	12	56401085	3180746	ILMN_2105033	15	45901393	A/G	G	-7.23384	293	BLOC1S6	-0.405731	0	CD4&CD8	CD4&CD8	Vitiligo	1	YES
4.69663e-13	rs10876864	12	56401085	6380458	ILMN_1772486	4	140005327	A/G	G	7.23384	293	ELF2	0.405672	0	CD4	CD4	Vitiligo	1	YES
5.41723e-13	rs11171739	12	56470625	990332	ILMN_3237177	4	84383315	T/C	C	-7.21432	293	MRPS18C;FAM175A	-0.40549	0	CD4&CD8	CD4&CD8	Type 1 diabetes	1	YES
5.4252e-13	rs773125	12	56394954	2100139	ILMN_1662383	1	71531388	A/G	G	7.21432	293	ZRANB2	0.404577	0	CD4&CD8	CD4&CD8	Rheumatoid arthritis	1	YES
6.24608e-13	rs705702	12	56390636	1850040	ILMN_2288483	3	196434202	A/G	G	-7.19482	293	CEP19	-0.404123	0	CD4&CD8	CD4&CD8	Polycystic ovary syndrome	1	NO
6.24608e-13	rs11171739	12	56470625	1240576	ILMN_2078547	7	139030707	T/C	C	-7.19482	293	C7orf55	-0.403609	0	CD4&CD8	CD4&CD8	Type 1 diabetes	1	YES
6.25524e-13	rs10876864	12	56401085	830608	ILMN_1710406	14	90724241	A/G	G	7.19482	293	PSMC1	0.404254	0	CD4&CD8	CD4&CD8	Vitiligo	1	YES
7.22016e-13	rs11171739	12	56470625	3170274	ILMN_2405078	12	76751521	T/C	C	7.17533	293	OSBPL8	0.403021	0	CD4&CD8	CD4&CD8	Type 1 diabetes	1	YES
8.30651e-13	rs1701704	12	56412487	1170523	ILMN_2262275	13	50575155	T/G	G	-7.15586	293	TRIM13	-0.402414	0	CD4&CD8	CD4&CD8	Type 1 diabetes autoantibodies;Asthma;Type 1 diabetes;Alopecia areata	4	YES
8.31864e-13	rs10876864	12	56401085	6900746	ILMN_1677756	5	138941941	A/G	G	7.15586	293	UBE2D2	0.402067	0	CD4&CD8	CD4&CD8	Vitiligo	1	YES
8.31864e-13	rs10876864	12	56401085	3170468	ILMN_2364174	5	148885040	A/G	G	7.15586	293	CSNK1A1	0.402126	0	CD4&CD8	CD4&CD8	Vitiligo	1	YES
9.58069e-13	rs773125	12	56394954	2450427	ILMN_1682993	19	51875059	A/G	G	-7.1364	293	NKG7	-0.401065	0	CD4	CD4	Rheumatoid arthritis	1	YES
9.58069e-13	rs1701704	12	56412487	2450427	ILMN_1682993	19	51875059	T/G	G	-7.1364	293	NKG7	-0.400816	0	CD4	CD4	Type 1 diabetes autoantibodies;Asthma;Type 1 diabetes;Alopecia areata	4	YES
9.58069e-13	rs10876864	12	56401085	4670193	ILMN_1740633	10	72357408	A/G	G	-7.1364	293	PRF1	-0.40118	0	CD4	CD4	Vitiligo	1	YES
9.59464e-13	rs1701704	12	56412487	110291	ILMN_2326324	11	18472557	T/G	G	7.1364	293	LDHC	0.401214	0	CD4	CD4	Type 1 diabetes autoantibodies;Asthma;Type 1 diabetes;Alopecia areata	4	YES
1.10301e-12	rs1701704	12	56412487	7510470	ILMN_2334242	2	208463288	T/G	G	-7.11695	293	CREB1	-0.399632	0	CD4&CD8	CD4&CD8	Type 1 diabetes autoantibodies;Asthma;Type 1 diabetes;Alopecia areata	4	YES
1.10301e-12	rs2456973	12	56416928	7510470	ILMN_2334242	2	208463288	A/C	C	-7.11695	293	CREB1	-0.400475	0	CD4&CD8	CD4&CD8	Vitiligo	1	YES
1.10462e-12	rs11171739	12	56470625	830608	ILMN_1710406	14	90724241	T/C	C	7.11695	293	PSMC1	0.400375	0	CD4&CD8	CD4&CD8	Type 1 diabetes	1	YES
1.26942e-12	rs10876864	12	56401085	4200605	ILMN_2204909	7	152343859	A/G	G	-7.09752	293	XRCC2	-0.398521	0	CD4&CD8	CD4&CD8	Vitiligo	1	YES
1.26942e-12	rs2292239	12	56482180	1580608	ILMN_2154322	7	82993516	G/T	T	-7.09752	293	SEMA3E	-0.398831	0	CD4&CD8	CD4&CD8	Type 1 diabetes autoantibodies;Type 1 diabetes	2	YES
1.27126e-12	rs11171739	12	56470625	6380458	ILMN_1772486	4	140005327	T/C	C	7.09752	293	ELF2	0.399082	0	CD4	CD4	Type 1 diabetes	1	YES
1.46039e-12	rs773125	12	56394954	3870450	ILMN_2117569	1	40981937	A/G	G	-7.0781	293	EXO5	-0.398165	0	CD4&CD8	CD4&CD8	Rheumatoid arthritis	1	YES
1.46039e-12	rs11171739	12	56470625	5490768	ILMN_2384122	16	57698625	T/C	C	-7.0781	293	GPR56	-0.397906	0	CD4	CD4	Type 1 diabetes	1	YES
1.46039e-12	rs2456973	12	56416928	1170523	ILMN_2262275	13	50575155	A/C	C	-7.0781	293	TRIM13	-0.397861	0	CD4&CD8	CD4&CD8	Vitiligo	1	YES
1.4625e-12	rs4785763	16	90066936	6590630	ILMN_3247303	1	31441036	C/A	A	7.0781	293	SNORD85	0.398039	0	CD4&CD8	CD4&CD8	Melanoma	1	YES
1.67947e-12	rs11171739	12	56470625	4200605	ILMN_2204909	7	152343859	T/C	C	-7.0587	293	XRCC2	-0.396789	0	CD4&CD8	CD4&CD8	Type 1 diabetes	1	YES
1.93069e-12	rs705702	12	56390636	360373	ILMN_2134381	14	93538368	A/G	G	-7.03931	293	ITPK1-AS1	-0.396283	0	CD4&CD8	CD4&CD8	Polycystic ovary syndrome	1	NO
1.93069e-12	rs10876864	12	56401085	2370010	ILMN_1731233	14	25075796	A/G	G	-7.03931	293	GZMH	-0.395802	0	CD4	CD4	Vitiligo	1	YES
1.93347e-12	rs773125	12	56394954	6760209	ILMN_1690321	6	136597441	A/G	G	7.03931	293	BCLAF1	0.395554	0	CD4&CD8	CD4	Rheumatoid arthritis	1	YES
2.21868e-12	rs11171739	12	56470625	4670193	ILMN_1740633	10	72357408	T/C	C	-7.01993	293	PRF1	-0.394849	0	CD4	CD4	Type 1 diabetes	1	YES
2.21868e-12	rs10876864	12	56401085	4780470	ILMN_2091123	6	29870207	A/G	G	-7.01993	293	-	-0.394856	0	CD4&CD8	CD4&CD8	Vitiligo	1	YES
2.21868e-12	rs10876864	12	56401085	2940450	ILMN_2096970	2	171510863	A/G	G	-7.01993	293	MYO3B	-0.395152	0	CD4&CD8	CD4&CD8	Vitiligo	1	YES
2.22186e-12	rs773125	12	56394954	6900746	ILMN_1677756	5	138941941	A/G	G	7.01993	293	UBE2D2	0.394748	0	CD4&CD8	CD4&CD8	Rheumatoid arthritis	1	YES
2.22186e-12	rs773125	12	56394954	3610743	ILMN_1776077	11	64543722	A/G	G	7.01993	293	SF1	0.394585	0	CD4	CD4	Rheumatoid arthritis	1	YES
2.54869e-12	rs705702	12	56390636	1580608	ILMN_2154322	7	82993516	A/G	G	-7.00057	293	SEMA3E	-0.393749	0	CD4&CD8	CD4&CD8	Polycystic ovary syndrome	1	NO
2.54869e-12	rs11171739	12	56470625	2370010	ILMN_1731233	14	25075796	T/C	C	-7.00057	293	GZMH	-0.393732	0	CD4	CD4	Type 1 diabetes	1	YES
2.54869e-12	rs10876864	12	56401085	2630379	ILMN_2176882	19	12024866	A/G	G	-7.00057	293	ZNF69	-0.39397	0	CD4&CD8	CD4&CD8	Vitiligo	1	YES
2.55233e-12	rs11171739	12	56470625	3170468	ILMN_2364174	5	148885040	T/C	C	7.00057	293	CSNK1A1	0.394437	0	CD4&CD8	CD4&CD8	Type 1 diabetes	1	YES
2.92253e-12	rs705702	12	56390636	1260646	ILMN_3238183	10	48927695	A/G	G	-6.98122	293	BMS1P5	-0.393033	0	CD4&CD8	CD4&CD8	Polycystic ovary syndrome	1	NO
2.92253e-12	rs10876864	12	56401085	5570593	ILMN_2415979	1	1885015	A/G	G	-6.98122	293	C1orf222	-0.393024	0	CD4&CD8	CD4&CD8	Vitiligo	1	YES
3.35476e-12	rs10876864	12	56401085	5490768	ILMN_2384122	16	57698625	A/G	G	-6.96189	293	GPR56	-0.392315	0	CD4	CD4	Vitiligo	1	YES
3.35476e-12	rs2292239	12	56482180	3420612	ILMN_1779324	5	54405873	G/T	T	-6.96189	293	GZMA	-0.392298	0	CD4&CD8	CD4	Type 1 diabetes autoantibodies;Type 1 diabetes	2	YES
3.35476e-12	rs2292239	12	56482180	1850040	ILMN_2288483	3	196434202	G/T	T	-6.96189	293	CEP19	-0.391698	0	CD4&CD8	CD4&CD8	Type 1 diabetes autoantibodies;Type 1 diabetes	2	YES
3.35952e-12	rs10876864	12	56401085	1050092	ILMN_2377733	2	202141652	A/G	G	6.96189	293	CASP8	0.391961	0	CD4&CD8	CD4&CD8	Vitiligo	1	YES
3.84948e-12	rs11171739	12	56470625	5570593	ILMN_2415979	1	1885015	T/C	C	-6.94257	293	C1orf222	-0.391145	0	CD4&CD8	CD4&CD8	Type 1 diabetes	1	YES
3.85494e-12	rs10876864	12	56401085	770053	ILMN_1702604	1	111214874	A/G	G	6.94257	293	KCNA3	0.391015	0	CD4	CD4	Vitiligo	1	YES
4.4093e-12	rs773125	12	56394954	1170523	ILMN_2262275	13	50575155	A/G	G	-6.92326	293	TRIM13	-0.390053	0	CD4&CD8	CD4&CD8	Rheumatoid arthritis	1	YES
4.4093e-12	rs10876864	12	56401085	1850523	ILMN_2109489	14	25100249	A/G	G	-6.92326	293	GZMB	-0.390365	0	CD4	CD4	Vitiligo	1	YES
4.4093e-12	rs2292239	12	56482180	360373	ILMN_2134381	14	93538368	G/T	T	-6.92326	293	ITPK1-AS1	-0.39026	0	CD4&CD8	CD4&CD8	Type 1 diabetes autoantibodies;Type 1 diabetes	2	YES
4.4093e-12	rs2292239	12	56482180	1260646	ILMN_3238183	10	48927695	G/T	T	-6.92326	293	BMS1P5	-0.39026	0	CD4&CD8	CD4&CD8	Type 1 diabetes autoantibodies;Type 1 diabetes	2	YES
5.05583e-12	rs773125	12	56394954	1850561	ILMN_1785703	3	69156929	A/G	G	-6.90397	293	LMOD3	-0.389277	0	CD4&CD8	CD4&CD8	Rheumatoid arthritis	1	YES
5.05583e-12	rs705702	12	56390636	4150753	ILMN_2150294	7	30053164	A/G	G	-6.90397	293	FKBP14	-0.388964	0	CD4&CD8	CD4&CD8	Polycystic ovary syndrome	1	NO
5.05583e-12	rs11171739	12	56470625	4890241	ILMN_2352097	16	57698686	T/C	C	-6.90397	293	GPR56	-0.389499	0	CD4	CD4	Type 1 diabetes	1	YES
5.06296e-12	rs11249433	1	121280613	4860431	ILMN_2204664	1	148003818	G/A	G	6.90397	293	NBPF14	0.38862	0	CD4&CD8	CD4&CD8	Breast cancer	1	NO
5.78688e-12	rs773125	12	56394954	670369	ILMN_1768482	2	87012022	A/G	G	-6.88469	293	CD8A	-0.387875	0	CD4	CD4	Rheumatoid arthritis	1	YES
5.78688e-12	rs11171739	12	56470625	4780470	ILMN_2091123	6	29870207	T/C	C	-6.88469	293	-	-0.388029	0	CD4&CD8	CD4&CD8	Type 1 diabetes	1	YES
5.78688e-12	rs2456973	12	56416928	290095	ILMN_3264112	12	53342560	A/C	C	-6.88469	293	KRT8	-0.388271	0	CD4&CD8	CD4&CD8	Vitiligo	1	YES
5.79501e-12	rs10876864	12	56401085	6760209	ILMN_1690321	6	136597441	A/G	G	6.88469	293	BCLAF1	0.387942	0	CD4&CD8	CD4	Vitiligo	1	YES
6.62124e-12	rs1701704	12	56412487	4010736	ILMN_3241626	4	122250204	T/G	G	-6.86542	293	Y_RNA	-0.386907	0	CD4&CD8	CD4&CD8	Type 1 diabetes autoantibodies;Asthma;Type 1 diabetes;Alopecia areata	4	YES
6.62124e-12	rs1701704	12	56412487	6220202	ILMN_2105253	14	74351733	T/G	G	-6.86542	293	PTGR2	-0.386966	0	CD4&CD8	CD4&CD8	Type 1 diabetes autoantibodies;Asthma;Type 1 diabetes;Alopecia areata	4	YES
6.62124e-12	rs11171739	12	56470625	2940450	ILMN_2096970	2	171510863	T/C	C	-6.86542	293	MYO3B	-0.387088	0	CD4&CD8	CD4&CD8	Type 1 diabetes	1	YES
6.62124e-12	rs10876864	12	56401085	6450475	ILMN_1736008	1	38269162	A/G	G	-6.86542	293	YRDC	-0.387232	0	CD4&CD8	CD4&CD8	Vitiligo	1	YES
6.63052e-12	rs10876864	12	56401085	6650121	ILMN_1670263	1	246830363	A/G	G	6.86542	293	CNST	0.386641	0	CD4&CD8	CD4&CD8	Vitiligo	1	YES
7.58374e-12	rs773125	12	56394954	6660487	ILMN_2212823	19	52374659	A/G	G	-6.84616	293	ZNF577	-0.385504	0	CD4&CD8	CD4&CD8	Rheumatoid arthritis	1	YES
7.59435e-12	rs4785763	16	90066936	3170615	ILMN_1794473	4	129783206	C/A	A	6.84616	293	JADE1	0.386167	0	CD4	CD4	Melanoma	1	YES
7.59435e-12	rs2292239	12	56482180	110291	ILMN_2326324	11	18472557	G/T	T	6.84616	293	LDHC	0.386132	0	CD4	CD4	Type 1 diabetes autoantibodies;Type 1 diabetes	2	YES
8.67087e-12	rs773125	12	56394954	290095	ILMN_3264112	12	53342560	A/G	G	-6.82692	293	KRT8	-0.384765	0	CD4&CD8	CD4&CD8	Rheumatoid arthritis	1	YES
8.67087e-12	rs773125	12	56394954	3310592	ILMN_2115949	7	99091179	A/G	G	-6.82692	293	ZNF394	-0.384512	0	CD4&CD8	CD4&CD8	Rheumatoid arthritis	1	YES
8.67087e-12	rs773125	12	56394954	4040360	ILMN_2279834	9	114339839	A/G	G	-6.82692	293	ZNF483	-0.384647	0	CD4&CD8	CD4&CD8	Rheumatoid arthritis	1	YES
8.68296e-12	rs773125	12	56394954	1850504	ILMN_1668634	4	153332499	A/G	G	6.82692	293	FBXW7	0.384796	0	CD4&CD8	CD4&CD8	Rheumatoid arthritis	1	YES
8.68296e-12	rs2456973	12	56416928	6900746	ILMN_1677756	5	138941941	A/C	C	6.82692	293	UBE2D2	0.385381	0	CD4&CD8	CD4&CD8	Vitiligo	1	YES
9.91025e-12	rs1701704	12	56412487	290095	ILMN_3264112	12	53342560	T/G	G	-6.8077	293	KRT8	-0.38448	0	CD4&CD8	CD4&CD8	Type 1 diabetes autoantibodies;Asthma;Type 1 diabetes;Alopecia areata	4	YES
9.91025e-12	rs2456973	12	56416928	6220202	ILMN_2105253	14	74351733	A/C	C	-6.8077	293	PTGR2	-0.384437	0	CD4&CD8	CD4&CD8	Vitiligo	1	YES
9.92403e-12	rs1701704	12	56412487	6900746	ILMN_1677756	5	138941941	T/G	G	6.8077	293	UBE2D2	0.383948	0	CD4&CD8	CD4&CD8	Type 1 diabetes autoantibodies;Asthma;Type 1 diabetes;Alopecia areata	4	YES
1.13227e-11	rs1701704	12	56412487	6660487	ILMN_2212823	19	52374659	T/G	G	-6.78848	293	ZNF577	-0.383238	0	CD4&CD8	CD4&CD8	Type 1 diabetes autoantibodies;Asthma;Type 1 diabetes;Alopecia areata	4	YES
1.13227e-11	rs705702	12	56390636	1030167	ILMN_2258816	6	130465829	A/G	G	-6.78848	293	SAMD3	-0.382959	0	CD4	CD4	Polycystic ovary syndrome	1	NO
1.13227e-11	rs2456973	12	56416928	6660487	ILMN_2212823	19	52374659	A/C	C	-6.78848	293	ZNF577	-0.38311	0	CD4&CD8	CD4&CD8	Vitiligo	1	YES
1.13227e-11	rs10876864	12	56401085	10504	ILMN_1761945	4	15964087	A/G	G	-6.78848	293	FGFBP2	-0.382563	0	CD4	CD4	Vitiligo	1	YES
1.29318e-11	rs1701704	12	56412487	3450750	ILMN_2227495	19	58051846	T/G	G	-6.76928	293	ZNF549	-0.381521	0	CD4&CD8	CD4&CD8	Type 1 diabetes autoantibodies;Asthma;Type 1 diabetes;Alopecia areata	4	YES
1.29318e-11	rs11171739	12	56470625	2630379	ILMN_2176882	19	12024866	T/C	C	-6.76928	293	ZNF69	-0.381914	0	CD4&CD8	CD4&CD8	Type 1 diabetes	1	YES
1.29318e-11	rs2292239	12	56482180	1170523	ILMN_2262275	13	50575155	G/T	T	-6.76928	293	TRIM13	-0.381509	0	CD4&CD8	CD4&CD8	Type 1 diabetes autoantibodies;Type 1 diabetes	2	YES
1.29496e-11	rs773125	12	56394954	6650121	ILMN_1670263	1	246830363	A/G	G	6.76928	293	CNST	0.382247	0.00108696	CD4&CD8	CD4&CD8	Rheumatoid arthritis	1	YES
1.29496e-11	rs11171739	12	56470625	1050092	ILMN_2377733	2	202141652	T/C	C	6.76928	293	CASP8	0.382208	0.00108696	CD4&CD8	CD4&CD8	Type 1 diabetes	1	YES
1.29496e-11	rs2069408	12	56364321	7380753	ILMN_3183750	11	119370822	A/G	G	6.76928	293	USP2-AS1	0.381866	0.00108696	CD4&CD8	CD4	Asthma	1	YES
1.47641e-11	rs773125	12	56394954	990332	ILMN_3237177	4	84383315	A/G	G	-6.75009	293	MRPS18C;FAM175A	-0.381162	0.00107527	CD4&CD8	CD4&CD8	Rheumatoid arthritis	1	YES
1.47641e-11	rs11171739	12	56470625	2060110	ILMN_2285713	14	90422961	T/C	C	-6.75009	293	TDP1	-0.381385	0.00107527	CD4&CD8	CD4&CD8	Type 1 diabetes	1	YES
1.47641e-11	rs11171739	12	56470625	6040017	ILMN_2059886	22	46689734	T/C	C	-6.75009	293	TTC38	-0.381268	0.00107527	CD4	CD4	Type 1 diabetes	1	YES
1.47641e-11	rs2456973	12	56416928	1010296	ILMN_2123312	5	96253328	A/C	C	-6.75009	293	ERAP2	-0.380567	0.00107527	CD4&CD8	CD4&CD8	Vitiligo	1	YES
1.47641e-11	rs10876864	12	56401085	4890241	ILMN_2352097	16	57698686	A/G	G	-6.75009	293	GPR56	-0.381322	0.00107527	CD4	CD4	Vitiligo	1	YES
1.68501e-11	rs2456973	12	56416928	4010736	ILMN_3241626	4	122250204	A/C	C	-6.73092	293	Y_RNA	-0.37999	0.00106383	CD4&CD8	CD4&CD8	Vitiligo	1	YES
1.68501e-11	rs2456973	12	56416928	3450750	ILMN_2227495	19	58051846	A/C	C	-6.73092	293	ZNF549	-0.380482	0.00106383	CD4&CD8	CD4&CD8	Vitiligo	1	YES
1.68501e-11	rs10876864	12	56401085	1440750	ILMN_2073184	19	10623783	A/G	G	-6.73092	293	S1PR5	-0.380436	0.00106383	CD4	CD4	Vitiligo	1	YES
1.68501e-11	rs2292239	12	56482180	2450427	ILMN_1682993	19	51875059	G/T	T	-6.73092	293	NKG7	-0.379531	0.00106383	CD4	CD4	Type 1 diabetes autoantibodies;Type 1 diabetes	2	YES
1.68733e-11	rs773125	12	56394954	110291	ILMN_2326324	11	18472557	A/G	G	6.73092	293	LDHC	0.379903	0.00106383	CD4	CD4	Rheumatoid arthritis	1	YES
1.68733e-11	rs11171739	12	56470625	6760209	ILMN_1690321	6	136597441	T/C	C	6.73092	293	BCLAF1	0.380151	0.00106383	CD4&CD8	CD4	Type 1 diabetes	1	YES
1.92238e-11	rs773125	12	56394954	4010736	ILMN_3241626	4	122250204	A/G	G	-6.71175	293	Y_RNA	-0.379311	0.00106383	CD4&CD8	CD4&CD8	Rheumatoid arthritis	1	YES
1.92238e-11	rs11171739	12	56470625	1440750	ILMN_2073184	19	10623783	T/C	C	-6.71175	293	S1PR5	-0.379269	0.00106383	CD4	CD4	Type 1 diabetes	1	YES
1.92238e-11	rs2292239	12	56482180	3870450	ILMN_2117569	1	40981937	G/T	T	-6.71175	293	EXO5	-0.379411	0.00106383	CD4&CD8	CD4&CD8	Type 1 diabetes autoantibodies;Type 1 diabetes	2	YES
1.92502e-11	rs11171739	12	56470625	6650121	ILMN_1670263	1	246830363	T/C	C	6.71175	293	CNST	0.379327	0.00106383	CD4&CD8	CD4&CD8	Type 1 diabetes	1	YES
2.1894e-11	rs773125	12	56394954	3610427	ILMN_3261439	10	17451443	A/G	G	-6.6926	293	ST8SIA6-AS1	-0.378021	0.00106383	CD4&CD8	CD4&CD8	Rheumatoid arthritis	1	YES
2.1894e-11	rs705702	12	56390636	3420612	ILMN_1779324	5	54405873	A/G	G	-6.6926	293	GZMA	-0.377967	0.00106383	CD4&CD8	CD4	Polycystic ovary syndrome	1	NO
2.1894e-11	rs11171739	12	56470625	6450475	ILMN_1736008	1	38269162	T/C	C	-6.6926	293	YRDC	-0.378269	0.00106383	CD4&CD8	CD4&CD8	Type 1 diabetes	1	YES
2.1894e-11	rs11171739	12	56470625	1850523	ILMN_2109489	14	25100249	T/C	C	-6.6926	293	GZMB	-0.378387	0.00106383	CD4	CD4	Type 1 diabetes	1	YES
2.1894e-11	rs10876864	12	56401085	6040017	ILMN_2059886	22	46689734	A/G	G	-6.6926	293	TTC38	-0.377776	0.00106383	CD4	CD4	Vitiligo	1	YES
2.1924e-11	rs773125	12	56394954	1850259	ILMN_1675130	19	3462906	A/G	G	6.6926	293	NFIC	0.377883	0.00105263	CD4&CD8	CD4&CD8	Rheumatoid arthritis	1	YES
2.49603e-11	rs11171739	12	56470625	6580041	ILMN_1708779	2	85921522	T/C	C	-6.67347	293	GNLY	-0.377121	0.00102041	CD4	CD4	Type 1 diabetes	1	YES
2.49603e-11	rs10876864	12	56401085	3930255	ILMN_3226663	4	248991	A/G	G	-6.67347	293	ZNF876P	-0.377185	0.00102041	CD4&CD8	CD4&CD8	Vitiligo	1	YES
2.49603e-11	rs10876864	12	56401085	3610358	ILMN_3251605	14	45396010	A/G	G	-6.67347	293	KLHL28	-0.376949	0.00102041	CD4&CD8	CD4&CD8	Vitiligo	1	YES
2.49944e-11	rs11171739	12	56470625	2450554	ILMN_1708537	4	26364188	T/C	C	6.67347	293	RBPJ	0.37707	0.0010101	CD4	CD4	Type 1 diabetes	1	YES
2.84458e-11	rs773125	12	56394954	3170128	ILMN_2353732	2	87012002	A/G	G	-6.65434	293	CD8A	-0.376424	0.001	CD4	CD4	Rheumatoid arthritis	1	YES
2.84458e-11	rs1701704	12	56412487	3310592	ILMN_2115949	7	99091179	T/G	G	-6.65434	293	ZNF394	-0.376253	0.001	CD4&CD8	CD4&CD8	Type 1 diabetes autoantibodies;Asthma;Type 1 diabetes;Alopecia areata	4	YES
2.84458e-11	rs1701704	12	56412487	1010296	ILMN_2123312	5	96253328	T/G	G	-6.65434	293	ERAP2	-0.376135	0.001	CD4&CD8	CD4&CD8	Type 1 diabetes autoantibodies;Asthma;Type 1 diabetes;Alopecia areata	4	YES
2.84458e-11	rs11171739	12	56470625	6220202	ILMN_2105253	14	74351733	T/C	C	-6.65434	293	PTGR2	-0.376035	0.001	CD4&CD8	CD4&CD8	Type 1 diabetes	1	YES
2.84458e-11	rs10876864	12	56401085	7150184	ILMN_2175094	10	115991570	A/G	G	-6.65434	293	TDRD1	-0.376003	0.001	CD4&CD8	CD4&CD8	Vitiligo	1	YES
2.84458e-11	rs10876864	12	56401085	1030167	ILMN_2258816	6	130465829	A/G	G	-6.65434	293	SAMD3	-0.375601	0.001	CD4	CD4	Vitiligo	1	YES
2.84845e-11	rs705702	12	56390636	6900746	ILMN_1677756	5	138941941	A/G	G	6.65434	293	UBE2D2	0.375889	0.001	CD4&CD8	CD4&CD8	Polycystic ovary syndrome	1	NO
2.84845e-11	rs2456973	12	56416928	7210154	ILMN_1681644	11	102194890	A/C	C	6.65434	293	BIRC3	0.375852	0.001	CD4	CD4	Vitiligo	1	YES
3.23624e-11	rs1701704	12	56412487	1240576	ILMN_2078547	7	139030707	T/G	G	-6.63523	293	C7orf55	-0.374596	0.001	CD4&CD8	CD4&CD8	Type 1 diabetes autoantibodies;Asthma;Type 1 diabetes;Alopecia areata	4	YES
3.23624e-11	rs1701704	12	56412487	3180746	ILMN_2105033	15	45901393	T/G	G	-6.63523	293	BLOC1S6	-0.374537	0.001	CD4&CD8	CD4&CD8	Type 1 diabetes autoantibodies;Asthma;Type 1 diabetes;Alopecia areata	4	YES
3.23624e-11	rs11171739	12	56470625	10504	ILMN_1761945	4	15964087	T/C	C	-6.63523	293	FGFBP2	-0.37533	0.001	CD4	CD4	Type 1 diabetes	1	YES
3.23624e-11	rs2456973	12	56416928	3310592	ILMN_2115949	7	99091179	A/C	C	-6.63523	293	ZNF394	-0.3754	0.001	CD4&CD8	CD4&CD8	Vitiligo	1	YES
3.23624e-11	rs10876864	12	56401085	6220202	ILMN_2105253	14	74351733	A/G	G	-6.63523	293	PTGR2	-0.374526	0.001	CD4&CD8	CD4&CD8	Vitiligo	1	YES
3.24063e-11	rs773125	12	56394954	5900112	ILMN_1795922	17	33289539	A/G	G	6.63523	293	ZNF830	0.375159	0.001	CD4&CD8	CD4&CD8	Rheumatoid arthritis	1	YES
3.24063e-11	rs1701704	12	56412487	2450554	ILMN_1708537	4	26364188	T/G	G	6.63523	293	RBPJ	0.374501	0.001	CD4	CD4	Type 1 diabetes autoantibodies;Asthma;Type 1 diabetes;Alopecia areata	4	YES
3.6855e-11	rs773125	12	56394954	4010014	ILMN_1900734	20	33042250	A/G	G	-6.61613	293	ITCH-IT1	-0.37386	0.000990099	CD4&CD8	CD4&CD8	Rheumatoid arthritis	1	YES
3.6855e-11	rs773125	12	56394954	1240576	ILMN_2078547	7	139030707	A/G	G	-6.61613	293	C7orf55	-0.373858	0.000990099	CD4&CD8	CD4&CD8	Rheumatoid arthritis	1	YES
3.6855e-11	rs705702	12	56390636	4040360	ILMN_2279834	9	114339839	A/G	G	-6.61613	293	ZNF483	-0.374268	0.000990099	CD4&CD8	CD4&CD8	Polycystic ovary syndrome	1	NO
3.6855e-11	rs2456973	12	56416928	3180746	ILMN_2105033	15	45901393	A/C	C	-6.61613	293	BLOC1S6	-0.373885	0.000990099	CD4&CD8	CD4&CD8	Vitiligo	1	YES
3.6855e-11	rs10876864	12	56401085	4390661	ILMN_2215382	12	132623104	A/G	G	-6.61613	293	DDX51	-0.37358	0.000990099	CD4&CD8	CD4&CD8	Vitiligo	1	YES
3.6855e-11	rs2292239	12	56482180	7510470	ILMN_2334242	2	208463288	G/T	T	-6.61613	293	CREB1	-0.373537	0.000990099	CD4&CD8	CD4&CD8	Type 1 diabetes autoantibodies;Type 1 diabetes	2	YES
3.69048e-11	rs2932538	1	113216543	4040519	ILMN_3289090	2	160319001	G/A	A	6.61613	293	AC009506.2;BAZ2B	0.374455	0.000970874	CD4&CD8	CD4&CD8	Diastolic blood pressure;Systolic blood pressure	2	NO
3.69048e-11	rs4785763	16	90066936	4040541	ILMN_1738251	3	113848851	C/A	A	6.61613	293	DRD3	0.374234	0.000970874	CD4	CD4	Melanoma	1	YES
4.18995e-11	rs773125	12	56394954	3930255	ILMN_3226663	4	248991	A/G	G	-6.59704	293	ZNF876P	-0.372685	0.000970874	CD4&CD8	CD4	Rheumatoid arthritis	1	YES
4.19561e-11	rs773125	12	56394954	6380458	ILMN_1772486	4	140005327	A/G	G	6.59704	293	ELF2	0.373337	0.000970874	CD4	CD4	Rheumatoid arthritis	1	YES
4.19561e-11	rs1701704	12	56412487	7210154	ILMN_1681644	11	102194890	T/G	G	6.59704	293	BIRC3	0.372922	0.000970874	CD4	CD4	Type 1 diabetes autoantibodies;Asthma;Type 1 diabetes;Alopecia areata	4	YES
4.76818e-11	rs1701704	12	56412487	1850561	ILMN_1785703	3	69156929	T/G	G	-6.57797	293	LMOD3	-0.371874	0.000961538	CD4&CD8	CD4&CD8	Type 1 diabetes autoantibodies;Asthma;Type 1 diabetes;Alopecia areata	4	YES
4.76818e-11	rs11171739	12	56470625	5490632	ILMN_3294213	3	160169744	T/C	C	-6.57797	293	TRIM59	-0.371978	0.000961538	CD4&CD8	CD4&CD8	Type 1 diabetes	1	YES
4.76818e-11	rs2456973	12	56416928	1240576	ILMN_2078547	7	139030707	A/C	C	-6.57797	293	C7orf55	-0.372452	0.000961538	CD4&CD8	CD4&CD8	Vitiligo	1	YES
4.7746e-11	rs705702	12	56390636	110291	ILMN_2326324	11	18472557	A/G	G	6.57797	293	LDHC	0.371984	0.000961538	CD4	CD4	Polycystic ovary syndrome	1	NO
4.7746e-11	rs2456973	12	56416928	2450554	ILMN_1708537	4	26364188	A/C	C	6.57797	293	RBPJ	0.372158	0.000961538	CD4	CD4	Vitiligo	1	YES
5.41698e-11	rs773125	12	56394954	1030167	ILMN_2258816	6	130465829	A/G	G	-6.55891	293	SAMD3	-0.370699	0.000952381	CD4	CD4	Rheumatoid arthritis	1	YES
5.41698e-11	rs773125	12	56394954	3850246	ILMN_2316236	4	57514650	A/G	G	-6.55891	293	HOPX	-0.37053	0.000952381	CD4	CD4	Rheumatoid arthritis	1	YES
5.41698e-11	rs11171739	12	56470625	1030167	ILMN_2258816	6	130465829	T/C	C	-6.55891	293	SAMD3	-0.371433	0.000952381	CD4	CD4	Type 1 diabetes	1	YES
5.41698e-11	rs11171739	12	56470625	4390661	ILMN_2215382	12	132623104	T/C	C	-6.55891	293	DDX51	-0.371273	0.000952381	CD4&CD8	CD4&CD8	Type 1 diabetes	1	YES
6.15188e-11	rs773125	12	56394954	5570593	ILMN_2415979	1	1885015	A/G	G	-6.53986	293	C1orf222	-0.370347	0.000934579	CD4&CD8	CD4&CD8	Rheumatoid arthritis	1	YES
6.15188e-11	rs17780086	17	30343282	5050672	ILMN_1697095	17	29085460	G/A	A	-6.53986	293	SUZ12P	-0.369707	0.000934579	CD4&CD8	CD4&CD8	Height	1	NO
6.15188e-11	rs10876864	12	56401085	1050477	ILMN_1727165	1	247682061	A/G	G	-6.53986	293	GCSAML	-0.370093	0.000934579	CD4&CD8	CD4&CD8	Vitiligo	1	YES
6.16012e-11	rs1701704	12	56412487	6650121	ILMN_1670263	1	246830363	T/G	G	6.53986	293	CNST	0.36992	0.000925926	CD4&CD8	CD4&CD8	Type 1 diabetes autoantibodies;Asthma;Type 1 diabetes;Alopecia areata	4	YES
6.16012e-11	rs2456973	12	56416928	4920066	ILMN_1660125	10	7204285	A/C	C	6.53986	293	SFMBT2	0.369746	0.000925926	CD4&CD8	CD4	Vitiligo	1	YES
6.16012e-11	rs10876864	12	56401085	5080364	ILMN_2232177	14	69341434	A/G	G	6.53986	293	ACTN1	0.370152	0.000925926	CD4	CD4	Vitiligo	1	YES
6.98402e-11	rs11171739	12	56470625	3930255	ILMN_3226663	4	248991	T/C	C	-6.52082	293	ZNF876P	-0.369333	0.000900901	CD4&CD8	CD4&CD8	Type 1 diabetes	1	YES
6.98402e-11	rs11171739	12	56470625	1410400	ILMN_2370135	1	245014413	T/C	C	-6.52082	293	HNRNPU-AS1	-0.369274	0.000900901	CD4&CD8	CD4&CD8	Type 1 diabetes	1	YES
6.98402e-11	rs11171739	12	56470625	5360064	ILMN_1790692	2	85925262	T/C	C	-6.52082	293	GNLY	-0.369039	0.000900901	CD4	CD4	Type 1 diabetes	1	YES
6.98402e-11	rs10876864	12	56401085	4250193	ILMN_2279367	19	55400294	A/G	G	-6.52082	293	FCAR	-0.369147	0.000900901	CD4&CD8	CD4&CD8	Vitiligo	1	YES
6.98402e-11	rs10876864	12	56401085	1410400	ILMN_2370135	1	245014413	A/G	G	-6.52082	293	HNRNPU-AS1	-0.368675	0.000900901	CD4&CD8	CD4&CD8	Vitiligo	1	YES
6.99334e-11	rs10876864	12	56401085	2450554	ILMN_1708537	4	26364188	A/G	G	6.52082	293	RBPJ	0.36911	0.000892857	CD4	CD4	Vitiligo	1	YES
6.99334e-11	rs10876864	12	56401085	6040487	ILMN_1748578	8	117863589	A/G	G	6.52082	293	RAD21	0.369384	0.000892857	CD4&CD8	CD4&CD8	Vitiligo	1	YES
7.93646e-11	rs1701704	12	56412487	670369	ILMN_1768482	2	87012022	T/G	G	-6.5018	293	CD8A	-0.367612	0.000877193	CD4	CD4	Type 1 diabetes autoantibodies;Asthma;Type 1 diabetes;Alopecia areata	4	YES
7.93646e-11	rs1701704	12	56412487	1030167	ILMN_2258816	6	130465829	T/G	G	-6.5018	293	SAMD3	-0.368274	0.000877193	CD4	CD4	Type 1 diabetes autoantibodies;Asthma;Type 1 diabetes;Alopecia areata	4	YES
7.93646e-11	rs11171739	12	56470625	5670605	ILMN_2319000	19	3778004	T/C	C	-6.5018	293	MATK	-0.367922	0.000877193	CD4	CD4	Type 1 diabetes	1	YES
7.93646e-11	rs2456973	12	56416928	670369	ILMN_1768482	2	87012022	A/C	C	-6.5018	293	CD8A	-0.368429	0.000877193	CD4	CD4	Vitiligo	1	YES
7.93646e-11	rs10876864	12	56401085	3370128	ILMN_2106380	9	117551893	A/G	G	-6.5018	293	TNFSF15	-0.368024	0.000877193	CD4&CD8	CD4&CD8	Vitiligo	1	YES
7.93646e-11	rs10876864	12	56401085	3850246	ILMN_2316236	4	57514650	A/G	G	-6.5018	293	HOPX	-0.368261	0.000877193	CD4	CD4	Vitiligo	1	YES
7.94702e-11	rs705702	12	56390636	6650121	ILMN_1670263	1	246830363	A/G	G	6.5018	293	CNST	0.36834	0.000877193	CD4&CD8	CD4&CD8	Polycystic ovary syndrome	1	NO
9.00358e-11	rs773125	12	56394954	2060110	ILMN_2285713	14	90422961	A/G	G	-6.48278	293	TDP1	-0.367414	0.000869565	CD4&CD8	CD4&CD8	Rheumatoid arthritis	1	YES
9.00358e-11	rs773125	12	56394954	3180746	ILMN_2105033	15	45901393	A/G	G	-6.48278	293	BLOC1S6	-0.366978	0.000869565	CD4&CD8	CD4&CD8	Rheumatoid arthritis	1	YES
9.00358e-11	rs705702	12	56390636	1170523	ILMN_2262275	13	50575155	A/G	G	-6.48278	293	TRIM13	-0.366595	0.000869565	CD4&CD8	CD4&CD8	Polycystic ovary syndrome	1	NO
9.00358e-11	rs11171739	12	56470625	3850246	ILMN_2316236	4	57514650	T/C	C	-6.48278	293	HOPX	-0.366805	0.000869565	CD4	CD4	Type 1 diabetes	1	YES
9.00358e-11	rs2456973	12	56416928	6560601	ILMN_2361104	3	178741809	A/C	C	-6.48278	293	ZMAT3	-0.367382	0.000869565	CD4&CD8	CD4&CD8	Vitiligo	1	YES
9.00358e-11	rs10876864	12	56401085	4920070	ILMN_2290808	13	27826808	A/G	G	-6.48278	293	RPL21	-0.367315	0.000869565	CD4	CD4	Vitiligo	1	YES
9.00358e-11	rs10876864	12	56401085	5360064	ILMN_1790692	2	85925262	A/G	G	-6.48278	293	GNLY	-0.367197	0.000869565	CD4	CD4	Vitiligo	1	YES
9.00358e-11	rs2292239	12	56482180	6220202	ILMN_2105253	14	74351733	G/T	T	-6.48278	293	PTGR2	-0.366824	0.000869565	CD4&CD8	CD4&CD8	Type 1 diabetes autoantibodies;Type 1 diabetes	2	YES
9.01553e-11	rs705702	12	56390636	4640220	ILMN_1706546	14	65544097	A/G	G	6.48278	293	MAX	0.367198	0.000847458	CD4	CD4	Polycystic ovary syndrome	1	NO
9.01553e-11	rs11171739	12	56470625	2120402	ILMN_1746243	7	115850758	T/C	C	6.48278	293	TES	0.367451	0.000847458	CD4&CD8	CD4&CD8	Type 1 diabetes	1	YES
9.01553e-11	rs11171739	12	56470625	650022	ILMN_2306077	1	78191342	T/C	C	6.48278	293	USP33	0.36704	0.000847458	CD4&CD8	CD4&CD8	Type 1 diabetes	1	YES
1.02106e-10	rs1701704	12	56412487	6560601	ILMN_2361104	3	178741809	T/G	G	-6.46378	293	ZMAT3	-0.365955	0.000847458	CD4&CD8	CD4&CD8	Type 1 diabetes autoantibodies;Asthma;Type 1 diabetes;Alopecia areata	4	YES
1.02106e-10	rs705702	12	56390636	7510470	ILMN_2334242	2	208463288	A/G	G	-6.46378	293	CREB1	-0.366198	0.000847458	CD4&CD8	CD4&CD8	Polycystic ovary syndrome	1	NO
1.02106e-10	rs2456973	12	56416928	1850561	ILMN_1785703	3	69156929	A/C	C	-6.46378	293	LMOD3	-0.366469	0.000847458	CD4&CD8	CD4&CD8	Vitiligo	1	YES
1.02106e-10	rs10876864	12	56401085	5490632	ILMN_3294213	3	160169744	A/G	G	-6.46378	293	TRIM59	-0.365838	0.000847458	CD4&CD8	CD4&CD8	Vitiligo	1	YES
1.02106e-10	rs2292239	12	56482180	1010296	ILMN_2123312	5	96253328	G/T	T	-6.46378	293	ERAP2	-0.366284	0.000847458	CD4&CD8	CD4&CD8	Type 1 diabetes autoantibodies;Type 1 diabetes	2	YES
1.02241e-10	rs773125	12	56394954	4010343	ILMN_1726842	1	75231219	A/G	G	6.46378	293	TYW3	0.366043	0.000840336	CD4&CD8	CD4&CD8	Rheumatoid arthritis	1	YES
1.02241e-10	rs705702	12	56390636	1850259	ILMN_1675130	19	3462906	A/G	G	6.46378	293	NFIC	0.365727	0.000840336	CD4&CD8	CD4&CD8	Polycystic ovary syndrome	1	NO
1.02241e-10	rs11171739	12	56470625	6040487	ILMN_1748578	8	117863589	T/C	C	6.46378	293	RAD21	0.36604	0.000840336	CD4&CD8	CD4&CD8	Type 1 diabetes	1	YES
1.02241e-10	rs2456973	12	56416928	6650121	ILMN_1670263	1	246830363	A/C	C	6.46378	293	CNST	0.366233	0.000840336	CD4&CD8	CD4&CD8	Vitiligo	1	YES
1.02241e-10	rs2456973	12	56416928	1850504	ILMN_1668634	4	153332499	A/C	C	6.46378	293	FBXW7	0.366169	0.000840336	CD4&CD8	CD4&CD8	Vitiligo	1	YES
1.15753e-10	rs705702	12	56390636	6660487	ILMN_2212823	19	52374659	A/G	G	-6.4448	293	ZNF577	-0.364593	0.000840336	CD4&CD8	CD4&CD8	Polycystic ovary syndrome	1	NO
1.15753e-10	rs11171739	12	56470625	1050477	ILMN_1727165	1	247682061	T/C	C	-6.4448	293	GCSAML	-0.364865	0.000840336	CD4&CD8	CD4&CD8	Type 1 diabetes	1	YES
1.15753e-10	rs11171739	12	56470625	4920070	ILMN_2290808	13	27826808	T/C	C	-6.4448	293	RPL21	-0.365335	0.000840336	CD4	CD4	Type 1 diabetes	1	YES
1.15753e-10	rs11171739	12	56470625	4250193	ILMN_2279367	19	55400294	T/C	C	-6.4448	293	FCAR	-0.364923	0.000840336	CD4&CD8	CD4&CD8	Type 1 diabetes	1	YES
1.15753e-10	rs10876864	12	56401085	6580041	ILMN_1708779	2	85921522	A/G	G	-6.4448	293	GNLY	-0.365412	0.000840336	CD4	CD4	Vitiligo	1	YES
1.15753e-10	rs10876864	12	56401085	5670605	ILMN_2319000	19	3778004	A/G	G	-6.4448	293	MATK	-0.365129	0.000840336	CD4	CD4	Vitiligo	1	YES
1.15753e-10	rs2292239	12	56482180	290095	ILMN_3264112	12	53342560	G/T	T	-6.4448	293	KRT8	-0.364546	0.000840336	CD4&CD8	CD4&CD8	Type 1 diabetes autoantibodies;Type 1 diabetes	2	YES
1.15753e-10	rs2292239	12	56482180	6660487	ILMN_2212823	19	52374659	G/T	T	-6.4448	293	ZNF577	-0.364906	0.000840336	CD4&CD8	CD4&CD8	Type 1 diabetes autoantibodies;Type 1 diabetes	2	YES
1.15906e-10	rs773125	12	56394954	4640220	ILMN_1706546	14	65544097	A/G	G	6.4448	293	MAX	0.365373	0.000840336	CD4	CD4	Rheumatoid arthritis	1	YES
1.31005e-10	rs773125	12	56394954	2630379	ILMN_2176882	19	12024866	A/G	G	-6.42582	293	ZNF69	-0.364356	0.000840336	CD4&CD8	CD4&CD8	Rheumatoid arthritis	1	YES
1.31005e-10	rs1701704	12	56412487	3370128	ILMN_2106380	9	117551893	T/G	G	-6.42582	293	TNFSF15	-0.364475	0.000840336	CD4&CD8	CD4	Type 1 diabetes autoantibodies;Asthma;Type 1 diabetes;Alopecia areata	4	YES
1.31005e-10	rs1701704	12	56412487	5490632	ILMN_3294213	3	160169744	T/G	G	-6.42582	293	TRIM59	-0.364416	0.000840336	CD4&CD8	CD4&CD8	Type 1 diabetes autoantibodies;Asthma;Type 1 diabetes;Alopecia areata	4	YES
1.31005e-10	rs11171739	12	56470625	3370128	ILMN_2106380	9	117551893	T/C	C	-6.42582	293	TNFSF15	-0.363865	0.000840336	CD4&CD8	CD4&CD8	Type 1 diabetes	1	YES
1.31178e-10	rs773125	12	56394954	5570280	ILMN_2252705	8	100519391	A/G	G	6.42582	293	VPS13B	0.363628	0.000833333	CD4	CD4	Rheumatoid arthritis	1	YES
1.31178e-10	rs705702	12	56390636	830608	ILMN_1710406	14	90724241	A/G	G	6.42582	293	PSMC1	0.363856	0.000833333	CD4&CD8	CD4&CD8	Polycystic ovary syndrome	1	NO
1.31178e-10	rs11171739	12	56470625	1850259	ILMN_1675130	19	3462906	T/C	C	6.42582	293	NFIC	0.363865	0.000833333	CD4&CD8	CD4&CD8	Type 1 diabetes	1	YES
1.31178e-10	rs10876864	12	56401085	650022	ILMN_2306077	1	78191342	A/G	G	6.42582	293	USP33	0.364124	0.000833333	CD4&CD8	CD4&CD8	Vitiligo	1	YES
1.48411e-10	rs773125	12	56394954	6450475	ILMN_1736008	1	38269162	A/G	G	-6.40686	293	YRDC	-0.363135	0.000826446	CD4&CD8	CD4&CD8	Rheumatoid arthritis	1	YES
1.48411e-10	rs4227	17	7491177	1470341	ILMN_2297710	2	131905080	T/G	G	-6.40686	293	PLEKHB2	-0.363215	0.000826446	CD4&CD8	CD4&CD8	IgA nephropathy	1	YES
1.48411e-10	rs1701704	12	56412487	4780470	ILMN_2091123	6	29870207	T/G	G	-6.40686	293	-	-0.36341	0.000826446	CD4&CD8	CD4&CD8	Type 1 diabetes autoantibodies;Asthma;Type 1 diabetes;Alopecia areata	4	YES
1.48411e-10	rs2456973	12	56416928	4780470	ILMN_2091123	6	29870207	A/C	C	-6.40686	293	-	-0.362761	0.000826446	CD4&CD8	CD4&CD8	Vitiligo	1	YES
1.48411e-10	rs2292239	12	56482180	4010736	ILMN_3241626	4	122250204	G/T	T	-6.40686	293	Y_RNA	-0.362688	0.000826446	CD4&CD8	CD4&CD8	Type 1 diabetes autoantibodies;Type 1 diabetes	2	YES
1.48411e-10	rs2292239	12	56482180	3180746	ILMN_2105033	15	45901393	G/T	T	-6.40686	293	BLOC1S6	-0.363347	0.000826446	CD4&CD8	CD4&CD8	Type 1 diabetes autoantibodies;Type 1 diabetes	2	YES
1.48606e-10	rs1701704	12	56412487	830608	ILMN_1710406	14	90724241	T/G	G	6.40686	293	PSMC1	0.362995	0.000826446	CD4&CD8	CD4&CD8	Type 1 diabetes autoantibodies;Asthma;Type 1 diabetes;Alopecia areata	4	YES
1.48606e-10	rs11171739	12	56470625	5080364	ILMN_2232177	14	69341434	T/C	C	6.40686	293	ACTN1	0.362866	0.000826446	CD4	CD4	Type 1 diabetes	1	YES
1.48606e-10	rs2456973	12	56416928	830608	ILMN_1710406	14	90724241	A/C	C	6.40686	293	PSMC1	0.363303	0.000826446	CD4&CD8	CD4&CD8	Vitiligo	1	YES
1.68069e-10	rs1701704	12	56412487	3890274	ILMN_1734317	11	65120197	T/G	G	-6.3879	293	DPF2	-0.361958	0.000806452	CD4	CD4	Type 1 diabetes autoantibodies;Asthma;Type 1 diabetes;Alopecia areata	4	YES
1.68069e-10	rs2456973	12	56416928	5490632	ILMN_3294213	3	160169744	A/C	C	-6.3879	293	TRIM59	-0.362296	0.000806452	CD4&CD8	CD4&CD8	Vitiligo	1	YES
1.68069e-10	rs10876864	12	56401085	5270730	ILMN_1777296	7	5568101	A/G	G	-6.3879	293	ACTB	-0.361701	0.000806452	CD4&CD8	CD4&CD8	Vitiligo	1	YES
1.68069e-10	rs10876864	12	56401085	2350543	ILMN_2051900	19	40022096	A/G	G	-6.3879	293	EID2B	-0.361996	0.000806452	CD4&CD8	CD4&CD8	Vitiligo	1	YES
1.68289e-10	rs773125	12	56394954	2360376	ILMN_1701655	12	113736728	A/G	G	6.3879	293	SLC8B1	0.361904	0.0016	CD4&CD8	CD4&CD8	Rheumatoid arthritis	1	YES
1.68289e-10	rs1701704	12	56412487	4920066	ILMN_1660125	10	7204285	T/G	G	6.3879	293	SFMBT2	0.361575	0.0016	CD4&CD8	CD4	Type 1 diabetes autoantibodies;Asthma;Type 1 diabetes;Alopecia areata	4	YES
1.68289e-10	rs705702	12	56390636	3170274	ILMN_2405078	12	76751521	A/G	G	6.3879	293	OSBPL8	0.361709	0.0016	CD4&CD8	CD4&CD8	Polycystic ovary syndrome	1	NO
1.68289e-10	rs10876864	12	56401085	1850259	ILMN_1675130	19	3462906	A/G	G	6.3879	293	NFIC	0.362055	0.0016	CD4&CD8	CD4&CD8	Vitiligo	1	YES
1.68289e-10	rs2292239	12	56482180	6900746	ILMN_1677756	5	138941941	G/T	T	6.3879	293	UBE2D2	0.361969	0.0016	CD4&CD8	CD4&CD8	Type 1 diabetes autoantibodies;Type 1 diabetes	2	YES
1.68289e-10	rs2292239	12	56482180	1850504	ILMN_1668634	4	153332499	G/T	T	6.3879	293	FBXW7	0.361849	0.0016	CD4&CD8	CD4&CD8	Type 1 diabetes autoantibodies;Type 1 diabetes	2	YES
1.68289e-10	rs2292239	12	56482180	7210154	ILMN_1681644	11	102194890	G/T	T	6.3879	293	BIRC3	0.361855	0.0016	CD4	CD4	Type 1 diabetes autoantibodies;Type 1 diabetes	2	YES
1.90265e-10	rs11171739	12	56470625	7150184	ILMN_2175094	10	115991570	T/C	C	-6.36896	293	TDRD1	-0.36122	0.0016	CD4&CD8	CD4&CD8	Type 1 diabetes	1	YES
1.90513e-10	rs1701704	12	56412487	1850504	ILMN_1668634	4	153332499	T/G	G	6.36896	293	FBXW7	0.36051	0.0016	CD4&CD8	CD4&CD8	Type 1 diabetes autoantibodies;Asthma;Type 1 diabetes;Alopecia areata	4	YES
1.90513e-10	rs2456973	12	56416928	1850259	ILMN_1675130	19	3462906	A/C	C	6.36896	293	NFIC	0.361208	0.0016	CD4&CD8	CD4&CD8	Vitiligo	1	YES
2.15035e-10	rs773125	12	56394954	2030020	ILMN_1872419	6	34716172	A/G	G	-6.35004	293	-	-0.359913	0.0015873	CD4&CD8	CD4&CD8	Rheumatoid arthritis	1	YES
2.15035e-10	rs1701704	12	56412487	5490768	ILMN_2384122	16	57698625	T/G	G	-6.35004	293	GPR56	-0.360214	0.0015873	CD4	CD4	Type 1 diabetes autoantibodies;Asthma;Type 1 diabetes;Alopecia areata	4	YES
2.15035e-10	rs705702	12	56390636	3870450	ILMN_2117569	1	40981937	A/G	G	-6.35004	293	EXO5	-0.360354	0.0015873	CD4&CD8	CD4&CD8	Polycystic ovary syndrome	1	NO
2.15035e-10	rs2456973	12	56416928	5490768	ILMN_2384122	16	57698625	A/C	C	-6.35004	293	GPR56	-0.360303	0.0015873	CD4	CD4	Vitiligo	1	YES
2.15035e-10	rs10876864	12	56401085	2230114	ILMN_2219437	11	32875816	A/G	G	-6.35004	293	PRRG4	-0.360223	0.0015873	CD4&CD8	CD4&CD8	Vitiligo	1	YES
2.15315e-10	rs2456973	12	56416928	6380458	ILMN_1772486	4	140005327	A/C	C	6.35004	293	ELF2	0.36017	0.0015873	CD4	CD4	Vitiligo	1	YES
2.15315e-10	rs2456973	12	56416928	5900112	ILMN_1795922	17	33289539	A/C	C	6.35004	293	ZNF830	0.359945	0.0015873	CD4&CD8	CD4&CD8	Vitiligo	1	YES
2.15315e-10	rs2292239	12	56482180	6650121	ILMN_1670263	1	246830363	G/T	T	6.35004	293	CNST	0.359871	0.0015873	CD4&CD8	CD4&CD8	Type 1 diabetes autoantibodies;Type 1 diabetes	2	YES
2.43262e-10	rs2456973	12	56416928	3370128	ILMN_2106380	9	117551893	A/C	C	-6.33112	293	TNFSF15	-0.359392	0.00234375	CD4&CD8	CD4	Vitiligo	1	YES
2.43262e-10	rs2456973	12	56416928	1030167	ILMN_2258816	6	130465829	A/C	C	-6.33112	293	SAMD3	-0.358643	0.00234375	CD4	CD4	Vitiligo	1	YES
2.43262e-10	rs10876864	12	56401085	7570408	ILMN_2098126	17	34198551	A/G	G	-6.33112	293	CCL5	-0.358982	0.00234375	CD4	CD4	Vitiligo	1	YES
2.43262e-10	rs10876864	12	56401085	2600273	ILMN_2286014	15	43931723	A/G	G	-6.33112	293	CATSPER2	-0.358805	0.00234375	CD4&CD8	CD4&CD8	Vitiligo	1	YES
2.43577e-10	rs705702	12	56390636	6620601	ILMN_1784037	1	22854717	A/G	G	6.33112	293	ZBTB40	0.35861	0.00232558	CD4	CD4	Polycystic ovary syndrome	1	NO
2.43577e-10	rs11171739	12	56470625	5570280	ILMN_2252705	8	100519391	T/C	C	6.33112	293	VPS13B	0.358574	0.00232558	CD4	CD4	Type 1 diabetes	1	YES
2.74741e-10	rs1701704	12	56412487	4200605	ILMN_2204909	7	152343859	T/G	G	-6.31222	293	XRCC2	-0.357905	0.00232558	CD4&CD8	CD4&CD8	Type 1 diabetes autoantibodies;Asthma;Type 1 diabetes;Alopecia areata	4	YES
2.74741e-10	rs1701704	12	56412487	6040017	ILMN_2059886	22	46689734	T/G	G	-6.31222	293	TTC38	-0.35755	0.00232558	CD4	CD4	Type 1 diabetes autoantibodies;Asthma;Type 1 diabetes;Alopecia areata	4	YES
2.74741e-10	rs705702	12	56390636	4010736	ILMN_3241626	4	122250204	A/G	G	-6.31222	293	Y_RNA	-0.358359	0.00232558	CD4&CD8	CD4&CD8	Polycystic ovary syndrome	1	NO
2.74741e-10	rs2456973	12	56416928	3890274	ILMN_1734317	11	65120197	A/C	C	-6.31222	293	DPF2	-0.357725	0.00232558	CD4	CD4	Vitiligo	1	YES
2.74741e-10	rs2292239	12	56482180	670369	ILMN_1768482	2	87012022	G/T	T	-6.31222	293	CD8A	-0.357833	0.00232558	CD4	CD4	Type 1 diabetes autoantibodies;Type 1 diabetes	2	YES
2.75096e-10	rs705702	12	56390636	7210154	ILMN_1681644	11	102194890	A/G	G	6.31222	293	BIRC3	0.357577	0.00232558	CD4	CD4	Polycystic ovary syndrome	1	NO
2.75096e-10	rs10876864	12	56401085	4010343	ILMN_1726842	1	75231219	A/G	G	6.31222	293	TYW3	0.358214	0.00232558	CD4&CD8	CD4	Vitiligo	1	YES
2.75096e-10	rs10876864	12	56401085	3610743	ILMN_1776077	11	64543722	A/G	G	6.31222	293	SF1	0.358455	0.00232558	CD4	CD4	Vitiligo	1	YES
3.10587e-10	rs773125	12	56394954	7150184	ILMN_2175094	10	115991570	A/G	G	-6.29332	293	TDRD1	-0.357223	0.00230769	CD4&CD8	CD4&CD8	Rheumatoid arthritis	1	YES
3.10587e-10	rs705702	12	56390636	3450750	ILMN_2227495	19	58051846	A/G	G	-6.29332	293	ZNF549	-0.357492	0.00230769	CD4&CD8	CD4&CD8	Polycystic ovary syndrome	1	NO
3.10587e-10	rs10876864	12	56401085	2070598	ILMN_3235410	9	99710166	A/G	G	-6.29332	293	HIATL2	-0.356913	0.00230769	CD4&CD8	CD4&CD8	Vitiligo	1	YES
3.10587e-10	rs2292239	12	56482180	1240576	ILMN_2078547	7	139030707	G/T	T	-6.29332	293	C7orf55	-0.356934	0.00230769	CD4&CD8	CD4&CD8	Type 1 diabetes autoantibodies;Type 1 diabetes	2	YES
3.10587e-10	rs2292239	12	56482180	3310592	ILMN_2115949	7	99091179	G/T	T	-6.29332	293	ZNF394	-0.356874	0.00230769	CD4&CD8	CD4&CD8	Type 1 diabetes autoantibodies;Type 1 diabetes	2	YES
3.10987e-10	rs1701704	12	56412487	1850259	ILMN_1675130	19	3462906	T/G	G	6.29332	293	NFIC	0.356781	0.00230769	CD4&CD8	CD4&CD8	Type 1 diabetes autoantibodies;Asthma;Type 1 diabetes;Alopecia areata	4	YES
3.50534e-10	rs1701704	12	56412487	3170128	ILMN_2353732	2	87012002	T/G	G	-6.27444	293	CD8A	-0.356071	0.00230769	CD4	CD4	Type 1 diabetes autoantibodies;Asthma;Type 1 diabetes;Alopecia areata	4	YES
3.50534e-10	rs1701704	12	56412487	4670193	ILMN_1740633	10	72357408	T/G	G	-6.27444	293	PRF1	-0.35613	0.00230769	CD4	CD4	Type 1 diabetes autoantibodies;Asthma;Type 1 diabetes;Alopecia areata	4	YES
3.50534e-10	rs705702	12	56390636	1240576	ILMN_2078547	7	139030707	A/G	G	-6.27444	293	C7orf55	-0.356112	0.00230769	CD4&CD8	CD4&CD8	Polycystic ovary syndrome	1	NO
3.50534e-10	rs705702	12	56390636	6220202	ILMN_2105253	14	74351733	A/G	G	-6.27444	293	PTGR2	-0.356173	0.00230769	CD4&CD8	CD4&CD8	Polycystic ovary syndrome	1	NO
3.50985e-10	rs1701704	12	56412487	6380458	ILMN_1772486	4	140005327	T/G	G	6.27444	293	ELF2	0.355538	0.00229008	CD4	CD4	Type 1 diabetes autoantibodies;Asthma;Type 1 diabetes;Alopecia areata	4	YES
3.50985e-10	rs2456973	12	56416928	3170274	ILMN_2405078	12	76751521	A/C	C	6.27444	293	OSBPL8	0.355533	0.00229008	CD4&CD8	CD4&CD8	Vitiligo	1	YES
3.50985e-10	rs10876864	12	56401085	5570280	ILMN_2252705	8	100519391	A/G	G	6.27444	293	VPS13B	0.356441	0.00229008	CD4	CD4	Vitiligo	1	YES
3.50985e-10	rs10876864	12	56401085	2260736	ILMN_1757978	2	206868854	A/G	G	6.27444	293	INO80D	0.355672	0.00229008	CD4	CD4	Vitiligo	1	YES
3.95991e-10	rs773125	12	56394954	5670605	ILMN_2319000	19	3778004	A/G	G	-6.25557	293	MATK	-0.355018	0.00229008	CD4	CD4	Rheumatoid arthritis	1	YES
3.95991e-10	rs705702	12	56390636	1010296	ILMN_2123312	5	96253328	A/G	G	-6.25557	293	ERAP2	-0.354568	0.00229008	CD4&CD8	CD4&CD8	Polycystic ovary syndrome	1	NO
3.95991e-10	rs705702	12	56390636	1850561	ILMN_1785703	3	69156929	A/G	G	-6.25557	293	LMOD3	-0.355045	0.00229008	CD4&CD8	CD4&CD8	Polycystic ovary syndrome	1	NO
3.95991e-10	rs2456973	12	56416928	3170128	ILMN_2353732	2	87012002	A/C	C	-6.25557	293	CD8A	-0.35492	0.00229008	CD4	CD4	Vitiligo	1	YES
3.95991e-10	rs10876864	12	56401085	3890274	ILMN_1734317	11	65120197	A/G	G	-6.25557	293	DPF2	-0.354602	0.00229008	CD4	CD4	Vitiligo	1	YES
3.96498e-10	rs11171739	12	56470625	4010343	ILMN_1726842	1	75231219	T/C	C	6.25557	293	TYW3	0.355291	0.00229008	CD4&CD8	CD4	Type 1 diabetes	1	YES
3.96498e-10	rs10876864	12	56401085	2120402	ILMN_1746243	7	115850758	A/G	G	6.25557	293	TES	0.354963	0.00229008	CD4&CD8	CD4&CD8	Vitiligo	1	YES
4.46612e-10	rs11171739	12	56470625	5270730	ILMN_1777296	7	5568101	T/C	C	-6.23671	293	ACTB	-0.3544	0.00227273	CD4&CD8	CD4&CD8	Type 1 diabetes	1	YES
4.46612e-10	rs11171739	12	56470625	3610358	ILMN_3251605	14	45396010	T/C	C	-6.23671	293	KLHL28	-0.354223	0.00227273	CD4&CD8	CD4&CD8	Type 1 diabetes	1	YES
4.46612e-10	rs2456973	12	56416928	4670193	ILMN_1740633	10	72357408	A/C	C	-6.23671	293	PRF1	-0.354409	0.00227273	CD4	CD4	Vitiligo	1	YES
4.46612e-10	rs10876864	12	56401085	6280731	ILMN_2110751	15	78886100	A/G	G	-6.23671	293	CHRNA5	-0.353958	0.00227273	CD4&CD8	CD4&CD8	Vitiligo	1	YES
4.46612e-10	rs2292239	12	56482180	1850561	ILMN_1785703	3	69156929	G/T	T	-6.23671	293	LMOD3	-0.353517	0.00227273	CD4&CD8	CD4&CD8	Type 1 diabetes autoantibodies;Type 1 diabetes	2	YES
4.47183e-10	rs773125	12	56394954	6040487	ILMN_1748578	8	117863589	A/G	G	6.23671	293	RAD21	0.353732	0.00227273	CD4&CD8	CD4&CD8	Rheumatoid arthritis	1	YES
4.47183e-10	rs1701704	12	56412487	5900112	ILMN_1795922	17	33289539	T/G	G	6.23671	293	ZNF830	0.354117	0.00227273	CD4&CD8	CD4&CD8	Type 1 diabetes autoantibodies;Asthma;Type 1 diabetes;Alopecia areata	4	YES
4.47183e-10	rs10876864	12	56401085	2360376	ILMN_1701655	12	113736728	A/G	G	6.23671	293	SLC8B1	0.353781	0.00227273	CD4&CD8	CD4	Vitiligo	1	YES
4.47183e-10	rs2292239	12	56482180	830608	ILMN_1710406	14	90724241	G/T	T	6.23671	293	PSMC1	0.353937	0.00227273	CD4&CD8	CD4&CD8	Type 1 diabetes autoantibodies;Type 1 diabetes	2	YES
5.03532e-10	rs705702	12	56390636	3370128	ILMN_2106380	9	117551893	A/G	G	-6.21787	293	TNFSF15	-0.352878	0.00223881	CD4&CD8	CD4	Polycystic ovary syndrome	1	NO
5.03532e-10	rs11171739	12	56470625	5690347	ILMN_2329679	22	26921913	T/C	C	-6.21787	293	TPST2	-0.352945	0.00223881	CD4	CD4	Type 1 diabetes	1	YES
5.03532e-10	rs10876864	12	56401085	3400754	ILMN_2214997	2	238673615	A/G	G	-6.21787	293	LRRFIP1	-0.353486	0.00223881	CD4&CD8	CD4&CD8	Vitiligo	1	YES
5.03532e-10	rs2292239	12	56482180	3890274	ILMN_1734317	11	65120197	G/T	T	-6.21787	293	DPF2	-0.353445	0.00223881	CD4	CD4	Type 1 diabetes autoantibodies;Type 1 diabetes	2	YES
5.04174e-10	rs773125	12	56394954	6220403	ILMN_1676385	3	196533527	A/G	G	6.21787	293	PAK2	0.353084	0.00222222	CD4	CD4	Rheumatoid arthritis	1	YES
5.04174e-10	rs2292239	12	56482180	770053	ILMN_1702604	1	111214874	G/T	T	6.21787	293	KCNA3	0.352798	0.00222222	CD4	CD4	Type 1 diabetes autoantibodies;Type 1 diabetes	2	YES
5.67509e-10	rs773125	12	56394954	4560554	ILMN_2387599	20	35240593	A/G	G	-6.19903	293	TGIF2-C20orf24;C20orf24	-0.352498	0.00220588	CD4	CD4	Rheumatoid arthritis	1	YES
5.67509e-10	rs773125	12	56394954	2940450	ILMN_2096970	2	171510863	A/G	G	-6.19903	293	MYO3B	-0.352468	0.00220588	CD4&CD8	CD4&CD8	Rheumatoid arthritis	1	YES
5.67509e-10	rs11171739	12	56470625	2350543	ILMN_2051900	19	40022096	T/C	C	-6.19903	293	EID2B	-0.352224	0.00220588	CD4&CD8	CD4&CD8	Type 1 diabetes	1	YES
5.67509e-10	rs11171739	12	56470625	2070598	ILMN_3235410	9	99710166	T/C	C	-6.19903	293	HIATL2	-0.351754	0.00220588	CD4&CD8	CD4&CD8	Type 1 diabetes	1	YES
5.67509e-10	rs2456973	12	56416928	4200605	ILMN_2204909	7	152343859	A/C	C	-6.19903	293	XRCC2	-0.352181	0.00220588	CD4&CD8	CD4&CD8	Vitiligo	1	YES
6.39394e-10	rs773125	12	56394954	3370128	ILMN_2106380	9	117551893	A/G	G	-6.18021	293	TNFSF15	-0.350739	0.00220588	CD4&CD8	CD4&CD8	Rheumatoid arthritis	1	YES
6.39394e-10	rs1701704	12	56412487	1440750	ILMN_2073184	19	10623783	T/G	G	-6.18021	293	S1PR5	-0.350507	0.00220588	CD4	CD4	Type 1 diabetes autoantibodies;Asthma;Type 1 diabetes;Alopecia areata	4	YES
6.39394e-10	rs11171739	12	56470625	3890274	ILMN_1734317	11	65120197	T/C	C	-6.18021	293	DPF2	-0.351069	0.00220588	CD4	CD4	Type 1 diabetes	1	YES
6.39394e-10	rs2456973	12	56416928	6040017	ILMN_2059886	22	46689734	A/C	C	-6.18021	293	TTC38	-0.351126	0.00220588	CD4	CD4	Vitiligo	1	YES
6.40204e-10	rs773125	12	56394954	2450554	ILMN_1708537	4	26364188	A/G	G	6.18021	293	RBPJ	0.350999	0.00220588	CD4	CD4	Rheumatoid arthritis	1	YES
6.40204e-10	rs773125	12	56394954	5080364	ILMN_2232177	14	69341434	A/G	G	6.18021	293	ACTN1	0.350736	0.00220588	CD4	CD4	Rheumatoid arthritis	1	YES
6.40204e-10	rs1701704	12	56412487	3170274	ILMN_2405078	12	76751521	T/G	G	6.18021	293	OSBPL8	0.351099	0.00220588	CD4&CD8	CD4&CD8	Type 1 diabetes autoantibodies;Asthma;Type 1 diabetes;Alopecia areata	4	YES
6.40204e-10	rs705702	12	56390636	3170468	ILMN_2364174	5	148885040	A/G	G	6.18021	293	CSNK1A1	0.350911	0.00220588	CD4&CD8	CD4	Polycystic ovary syndrome	1	NO
7.21046e-10	rs773125	12	56394954	4250193	ILMN_2279367	19	55400294	A/G	G	-6.1614	293	FCAR	-0.349949	0.00220588	CD4&CD8	CD4&CD8	Rheumatoid arthritis	1	YES
7.21046e-10	rs2456973	12	56416928	4010014	ILMN_1900734	20	33042250	A/C	C	-6.1614	293	ITCH-IT1	-0.349843	0.00220588	CD4&CD8	CD4&CD8	Vitiligo	1	YES
7.21046e-10	rs2456973	12	56416928	2030020	ILMN_1872419	6	34716172	A/C	C	-6.1614	293	-	-0.34974	0.00220588	CD4&CD8	CD4&CD8	Vitiligo	1	YES
7.21046e-10	rs2456973	12	56416928	3610427	ILMN_3261439	10	17451443	A/C	C	-6.1614	293	ST8SIA6-AS1	-0.350275	0.00220588	CD4&CD8	CD4&CD8	Vitiligo	1	YES
7.21046e-10	rs10876864	12	56401085	5690347	ILMN_2329679	22	26921913	A/G	G	-6.1614	293	TPST2	-0.350245	0.00220588	CD4	CD4	Vitiligo	1	YES
7.21046e-10	rs2292239	12	56482180	5490632	ILMN_3294213	3	160169744	G/T	T	-6.1614	293	TRIM59	-0.350101	0.00220588	CD4&CD8	CD4&CD8	Type 1 diabetes autoantibodies;Type 1 diabetes	2	YES
7.21957e-10	rs11171739	12	56470625	2600402	ILMN_1676626	14	58832861	T/C	C	6.1614	293	ARID4A	0.349814	0.00218978	CD4&CD8	CD4&CD8	Type 1 diabetes	1	YES
8.11815e-10	rs773125	12	56394954	4200605	ILMN_2204909	7	152343859	A/G	G	-6.1426	293	XRCC2	-0.348838	0.00218978	CD4&CD8	CD4&CD8	Rheumatoid arthritis	1	YES
8.11815e-10	rs1701704	12	56412487	6450475	ILMN_1736008	1	38269162	T/G	G	-6.1426	293	YRDC	-0.348731	0.00218978	CD4&CD8	CD4&CD8	Type 1 diabetes autoantibodies;Asthma;Type 1 diabetes;Alopecia areata	4	YES
8.11815e-10	rs705702	12	56390636	290095	ILMN_3264112	12	53342560	A/G	G	-6.1426	293	KRT8	-0.349281	0.00218978	CD4&CD8	CD4&CD8	Polycystic ovary syndrome	1	NO
8.11815e-10	rs11171739	12	56470625	7570408	ILMN_2098126	17	34198551	T/C	C	-6.1426	293	CCL5	-0.349461	0.00218978	CD4	CD4	Type 1 diabetes	1	YES
8.11815e-10	rs11171739	12	56470625	2600273	ILMN_2286014	15	43931723	T/C	C	-6.1426	293	CATSPER2	-0.349343	0.00218978	CD4&CD8	CD4&CD8	Type 1 diabetes	1	YES
8.11815e-10	rs2456973	12	56416928	6450475	ILMN_1736008	1	38269162	A/C	C	-6.1426	293	YRDC	-0.348694	0.00218978	CD4&CD8	CD4&CD8	Vitiligo	1	YES
8.12839e-10	rs11171739	12	56470625	2360376	ILMN_1701655	12	113736728	T/C	C	6.1426	293	SLC8B1	0.348873	0.00218978	CD4&CD8	CD4	Type 1 diabetes	1	YES
8.12839e-10	rs2456973	12	56416928	6620601	ILMN_1784037	1	22854717	A/C	C	6.1426	293	ZBTB40	0.349176	0.00218978	CD4	CD4	Vitiligo	1	YES
8.12839e-10	rs2292239	12	56482180	2450554	ILMN_1708537	4	26364188	G/T	T	6.1426	293	RBPJ	0.349433	0.00218978	CD4	CD4	Type 1 diabetes autoantibodies;Type 1 diabetes	2	YES
9.12549e-10	rs773125	12	56394954	4670193	ILMN_1740633	10	72357408	A/G	G	-6.12381	293	PRF1	-0.348283	0.00217391	CD4	CD4	Rheumatoid arthritis	1	YES
9.12549e-10	rs1701704	12	56412487	6280731	ILMN_2110751	15	78886100	T/G	G	-6.12381	293	CHRNA5	-0.348317	0.00217391	CD4&CD8	CD4&CD8	Type 1 diabetes autoantibodies;Asthma;Type 1 diabetes;Alopecia areata	4	YES
9.12549e-10	rs11171739	12	56470625	290348	ILMN_2276758	20	30826074	T/C	C	-6.12381	293	POFUT1	-0.348168	0.00217391	CD4&CD8	CD4&CD8	Type 1 diabetes	1	YES
9.12549e-10	rs11171739	12	56470625	4560554	ILMN_2387599	20	35240593	T/C	C	-6.12381	293	TGIF2-C20orf24;C20orf24	-0.348462	0.00217391	CD4	CD4	Type 1 diabetes	1	YES
9.12549e-10	rs2456973	12	56416928	5570593	ILMN_2415979	1	1885015	A/C	C	-6.12381	293	C1orf222	-0.348192	0.00217391	CD4&CD8	CD4&CD8	Vitiligo	1	YES
9.12549e-10	rs2292239	12	56482180	3450750	ILMN_2227495	19	58051846	G/T	T	-6.12381	293	ZNF549	-0.348063	0.00217391	CD4&CD8	CD4&CD8	Type 1 diabetes autoantibodies;Type 1 diabetes	2	YES
9.13696e-10	rs11171739	12	56470625	1010348	ILMN_1706100	14	95607543	T/C	C	6.12381	293	DICER1	0.348168	0.00214286	CD4	CD4	Type 1 diabetes	1	YES
9.13696e-10	rs11171739	12	56470625	6200187	ILMN_1684346	19	4653861	T/C	C	6.12381	293	TNFAIP8L1	0.34805	0.00214286	CD4	CD4	Type 1 diabetes	1	YES
1.02672e-09	rs2456973	12	56416928	2350543	ILMN_2051900	19	40022096	A/C	C	-6.10503	293	EID2B	-0.347123	0.00214286	CD4&CD8	CD4&CD8	Vitiligo	1	YES
1.02672e-09	rs10876864	12	56401085	4560554	ILMN_2387599	20	35240593	A/G	G	-6.10503	293	TGIF2-C20orf24;C20orf24	-0.346984	0.00214286	CD4	CD4	Vitiligo	1	YES
1.02672e-09	rs2292239	12	56482180	5490768	ILMN_2384122	16	57698625	G/T	T	-6.10503	293	GPR56	-0.346505	0.00214286	CD4	CD4	Type 1 diabetes autoantibodies;Type 1 diabetes	2	YES
1.02801e-09	rs773125	12	56394954	770053	ILMN_1702604	1	111214874	A/G	G	6.10503	293	KCNA3	0.346899	0.00214286	CD4	CD4	Rheumatoid arthritis	1	YES
1.02801e-09	rs705702	12	56390636	2450554	ILMN_1708537	4	26364188	A/G	G	6.10503	293	RBPJ	0.347284	0.00214286	CD4	CD4	Polycystic ovary syndrome	1	NO
1.02801e-09	rs2456973	12	56416928	770053	ILMN_1702604	1	111214874	A/C	C	6.10503	293	KCNA3	0.346522	0.00214286	CD4	CD4	Vitiligo	1	YES
1.15478e-09	rs773125	12	56394954	5270730	ILMN_1777296	7	5568101	A/G	G	-6.08626	293	ACTB	-0.346218	0.00212766	CD4&CD8	CD4	Rheumatoid arthritis	1	YES
1.15478e-09	rs1701704	12	56412487	2030020	ILMN_1872419	6	34716172	T/G	G	-6.08626	293	-	-0.346245	0.00212766	CD4&CD8	CD4&CD8	Type 1 diabetes autoantibodies;Asthma;Type 1 diabetes;Alopecia areata	4	YES
1.15478e-09	rs1701704	12	56412487	3610427	ILMN_3261439	10	17451443	T/G	G	-6.08626	293	ST8SIA6-AS1	-0.346245	0.00212766	CD4&CD8	CD4&CD8	Type 1 diabetes autoantibodies;Asthma;Type 1 diabetes;Alopecia areata	4	YES
1.15478e-09	rs705702	12	56390636	2450427	ILMN_1682993	19	51875059	A/G	G	-6.08626	293	NKG7	-0.345634	0.00212766	CD4	CD4	Polycystic ovary syndrome	1	NO
1.15478e-09	rs11171739	12	56470625	4120047	ILMN_1691428	17	65335482	T/C	C	-6.08626	293	PSMD12	-0.34611	0.00212766	CD4&CD8	CD4&CD8	Type 1 diabetes	1	YES
1.15622e-09	rs773125	12	56394954	2640161	ILMN_2259119	21	48056430	A/G	G	6.08626	293	PRMT2	0.345657	0.0020979	CD4	CD4	Rheumatoid arthritis	1	YES
1.15622e-09	rs773125	12	56394954	650022	ILMN_2306077	1	78191342	A/G	G	6.08626	293	USP33	0.346048	0.0020979	CD4&CD8	CD4&CD8	Rheumatoid arthritis	1	YES
1.15622e-09	rs11171739	12	56470625	6220403	ILMN_1676385	3	196533527	T/C	C	6.08626	293	PAK2	0.345874	0.0020979	CD4	CD4	Type 1 diabetes	1	YES
1.15622e-09	rs2456973	12	56416928	3170468	ILMN_2364174	5	148885040	A/C	C	6.08626	293	CSNK1A1	0.346012	0.0020979	CD4&CD8	CD4	Vitiligo	1	YES
1.15622e-09	rs13151961	4	123115502	2750139	ILMN_3225534	7	5037459	A/G	G	6.08626	293	RNF216P1	0.346492	0.0020979	CD4	CD4	Celiac disease	1	YES
1.15622e-09	rs2292239	12	56482180	5900112	ILMN_1795922	17	33289539	G/T	T	6.08626	293	ZNF830	0.346205	0.0020979	CD4&CD8	CD4&CD8	Type 1 diabetes autoantibodies;Type 1 diabetes	2	YES
1.29836e-09	rs1701704	12	56412487	4010014	ILMN_1900734	20	33042250	T/G	G	-6.06751	293	ITCH-IT1	-0.345298	0.0020979	CD4&CD8	CD4&CD8	Type 1 diabetes autoantibodies;Asthma;Type 1 diabetes;Alopecia areata	4	YES
1.29836e-09	rs1701704	12	56412487	2350543	ILMN_2051900	19	40022096	T/G	G	-6.06751	293	EID2B	-0.345417	0.0020979	CD4&CD8	CD4&CD8	Type 1 diabetes autoantibodies;Asthma;Type 1 diabetes;Alopecia areata	4	YES
1.29836e-09	rs1701704	12	56412487	5570593	ILMN_2415979	1	1885015	T/G	G	-6.06751	293	C1orf222	-0.345239	0.0020979	CD4&CD8	CD4&CD8	Type 1 diabetes autoantibodies;Asthma;Type 1 diabetes;Alopecia areata	4	YES
1.29836e-09	rs1701704	12	56412487	1410400	ILMN_2370135	1	245014413	T/G	G	-6.06751	293	HNRNPU-AS1	-0.344825	0.0020979	CD4&CD8	CD4&CD8	Type 1 diabetes autoantibodies;Asthma;Type 1 diabetes;Alopecia areata	4	YES
1.29836e-09	rs705702	12	56390636	6560601	ILMN_2361104	3	178741809	A/G	G	-6.06751	293	ZMAT3	-0.344554	0.0020979	CD4&CD8	CD4&CD8	Polycystic ovary syndrome	1	NO
1.29836e-09	rs11171739	12	56470625	6280731	ILMN_2110751	15	78886100	T/C	C	-6.06751	293	CHRNA5	-0.345463	0.0020979	CD4&CD8	CD4&CD8	Type 1 diabetes	1	YES
1.29836e-09	rs11171739	12	56470625	2230114	ILMN_2219437	11	32875816	T/C	C	-6.06751	293	PRRG4	-0.34511	0.0020979	CD4&CD8	CD4&CD8	Type 1 diabetes	1	YES
1.29836e-09	rs2292239	12	56482180	3170128	ILMN_2353732	2	87012002	G/T	T	-6.06751	293	CD8A	-0.345426	0.0020979	CD4	CD4	Type 1 diabetes autoantibodies;Type 1 diabetes	2	YES
1.29998e-09	rs1701704	12	56412487	6620601	ILMN_1784037	1	22854717	T/G	G	6.06751	293	ZBTB40	0.345002	0.0020979	CD4	CD4	Type 1 diabetes autoantibodies;Asthma;Type 1 diabetes;Alopecia areata	4	YES
1.29998e-09	rs10876864	12	56401085	2640161	ILMN_2259119	21	48056430	A/G	G	6.06751	293	PRMT2	0.345006	0.0020979	CD4	CD4	Vitiligo	1	YES
1.45929e-09	rs773125	12	56394954	6040017	ILMN_2059886	22	46689734	A/G	G	-6.04876	293	TTC38	-0.344253	0.0020979	CD4	CD4	Rheumatoid arthritis	1	YES
1.45929e-09	rs773125	12	56394954	2370010	ILMN_1731233	14	25075796	A/G	G	-6.04876	293	GZMH	-0.344451	0.0020979	CD4	CD4	Rheumatoid arthritis	1	YES
1.45929e-09	rs705702	12	56390636	3180746	ILMN_2105033	15	45901393	A/G	G	-6.04876	293	BLOC1S6	-0.343881	0.0020979	CD4&CD8	CD4&CD8	Polycystic ovary syndrome	1	NO
1.45929e-09	rs2456973	12	56416928	1440750	ILMN_2073184	19	10623783	A/C	C	-6.04876	293	S1PR5	-0.343803	0.0020979	CD4	CD4	Vitiligo	1	YES
1.45929e-09	rs2456973	12	56416928	6280731	ILMN_2110751	15	78886100	A/C	C	-6.04876	293	CHRNA5	-0.344267	0.0020979	CD4&CD8	CD4&CD8	Vitiligo	1	YES
1.45929e-09	rs10876864	12	56401085	4120047	ILMN_1691428	17	65335482	A/G	G	-6.04876	293	PSMD12	-0.343852	0.0020979	CD4&CD8	CD4&CD8	Vitiligo	1	YES
1.45929e-09	rs2292239	12	56482180	4780470	ILMN_2091123	6	29870207	G/T	T	-6.04876	293	-	-0.343867	0.0020979	CD4&CD8	CD4&CD8	Type 1 diabetes autoantibodies;Type 1 diabetes	2	YES
1.4611e-09	rs10876864	12	56401085	6620601	ILMN_1784037	1	22854717	A/G	G	6.04876	293	ZBTB40	0.34397	0.0027972	CD4	CD4	Vitiligo	1	YES
1.63757e-09	rs773125	12	56394954	4120047	ILMN_1691428	17	65335482	A/G	G	-6.03003	293	PSMD12	-0.342505	0.00277778	CD4&CD8	CD4&CD8	Rheumatoid arthritis	1	YES
1.63757e-09	rs773125	12	56394954	4760537	ILMN_1679195	20	35240584	A/G	G	-6.03003	293	TGIF2-C20orf24;C20orf24	-0.34273	0.00277778	CD4	CD4	Rheumatoid arthritis	1	YES
1.63757e-09	rs773125	12	56394954	4780470	ILMN_2091123	6	29870207	A/G	G	-6.03003	293	-	-0.342678	0.00277778	CD4&CD8	CD4&CD8	Rheumatoid arthritis	1	YES
1.63757e-09	rs2292239	12	56482180	6560601	ILMN_2361104	3	178741809	G/T	T	-6.03003	293	ZMAT3	-0.342848	0.00277778	CD4&CD8	CD4&CD8	Type 1 diabetes autoantibodies;Type 1 diabetes	2	YES
1.6396e-09	rs11171739	12	56470625	3610743	ILMN_1776077	11	64543722	T/C	C	6.03003	293	SF1	0.342786	0.00277778	CD4	CD4	Type 1 diabetes	1	YES
1.6396e-09	rs2292239	12	56482180	3170274	ILMN_2405078	12	76751521	G/T	T	6.03003	293	OSBPL8	0.343328	0.00277778	CD4&CD8	CD4&CD8	Type 1 diabetes autoantibodies;Type 1 diabetes	2	YES
1.83928e-09	rs773125	12	56394954	1440750	ILMN_2073184	19	10623783	A/G	G	-6.01131	293	S1PR5	-0.341707	0.00275862	CD4	CD4	Rheumatoid arthritis	1	YES
1.83928e-09	rs4788084	16	28539848	6250064	ILMN_1708375	5	131818896	T/C	T	-6.01131	293	IRF1	-0.342268	0.00275862	CD4	CD4	Type 1 diabetes;Type 1 diabetes autoantibodies	2	YES
1.83928e-09	rs705702	12	56390636	6040017	ILMN_2059886	22	46689734	A/G	G	-6.01131	293	TTC38	-0.341987	0.00275862	CD4	CD4	Polycystic ovary syndrome	1	NO
1.83928e-09	rs2456973	12	56416928	2630379	ILMN_2176882	19	12024866	A/C	C	-6.01131	293	ZNF69	-0.342345	0.00275862	CD4&CD8	CD4&CD8	Vitiligo	1	YES
1.83928e-09	rs2456973	12	56416928	2060110	ILMN_2285713	14	90422961	A/C	C	-6.01131	293	TDP1	-0.341508	0.00275862	CD4&CD8	CD4&CD8	Vitiligo	1	YES
2.06512e-09	rs773125	12	56394954	3610358	ILMN_3251605	14	45396010	A/G	G	-5.99259	293	KLHL28	-0.340536	0.00275862	CD4&CD8	CD4&CD8	Rheumatoid arthritis	1	YES
2.06512e-09	rs1701704	12	56412487	2060110	ILMN_2285713	14	90422961	T/G	G	-5.99259	293	TDP1	-0.341392	0.00275862	CD4&CD8	CD4&CD8	Type 1 diabetes autoantibodies;Asthma;Type 1 diabetes;Alopecia areata	4	YES
2.06512e-09	rs2456973	12	56416928	4890241	ILMN_2352097	16	57698686	A/C	C	-5.99259	293	GPR56	-0.340797	0.00275862	CD4	CD4	Vitiligo	1	YES
2.06512e-09	rs2456973	12	56416928	2370010	ILMN_1731233	14	25075796	A/C	C	-5.99259	293	GZMH	-0.341021	0.00275862	CD4	CD4	Vitiligo	1	YES
2.06512e-09	rs2292239	12	56482180	4670193	ILMN_1740633	10	72357408	G/T	T	-5.99259	293	PRF1	-0.340511	0.00275862	CD4	CD4	Type 1 diabetes autoantibodies;Type 1 diabetes	2	YES
2.06767e-09	rs10876864	12	56401085	1010348	ILMN_1706100	14	95607543	A/G	G	5.99259	293	DICER1	0.340897	0.00273973	CD4	CD4	Vitiligo	1	YES
2.06767e-09	rs10876864	12	56401085	1010477	ILMN_1787378	10	111892110	A/G	G	5.99259	293	ADD3	0.340956	0.00273973	CD4&CD8	CD4&CD8	Vitiligo	1	YES
2.31506e-09	rs773125	12	56394954	1850523	ILMN_2109489	14	25100249	A/G	G	-5.97389	293	GZMB	-0.340085	0.00340136	CD4	CD4	Rheumatoid arthritis	1	YES
2.31506e-09	rs11171739	12	56470625	3400754	ILMN_2214997	2	238673615	T/C	C	-5.97389	293	LRRFIP1	-0.339643	0.00340136	CD4&CD8	CD4&CD8	Type 1 diabetes	1	YES
2.31506e-09	rs2456973	12	56416928	1410400	ILMN_2370135	1	245014413	A/C	C	-5.97389	293	HNRNPU-AS1	-0.33993	0.00340136	CD4&CD8	CD4&CD8	Vitiligo	1	YES
2.31506e-09	rs10876864	12	56401085	2680612	ILMN_3210171	3	145542544	A/G	G	-5.97389	293	RPL21P39	-0.340247	0.00340136	CD4	CD4	Vitiligo	1	YES
2.3179e-09	rs1701704	12	56412487	770053	ILMN_1702604	1	111214874	T/G	G	5.97389	293	KCNA3	0.339912	0.00337838	CD4	CD4	Type 1 diabetes autoantibodies;Asthma;Type 1 diabetes;Alopecia areata	4	YES
2.3179e-09	rs11171739	12	56470625	2340682	ILMN_2096012	1	162493714	T/C	C	5.97389	293	UHMK1	0.340231	0.00337838	CD4	CD4	Type 1 diabetes	1	YES
2.3179e-09	rs10876864	12	56401085	6220403	ILMN_1676385	3	196533527	A/G	G	5.97389	293	PAK2	0.340195	0.00337838	CD4	CD4	Vitiligo	1	YES
2.3179e-09	rs2292239	12	56482180	4920066	ILMN_1660125	10	7204285	G/T	T	5.97389	293	SFMBT2	0.339971	0.00337838	CD4&CD8	CD4	Type 1 diabetes autoantibodies;Type 1 diabetes	2	YES
2.59436e-09	rs773125	12	56394954	10504	ILMN_1761945	4	15964087	A/G	G	-5.9552	293	FGFBP2	-0.338906	0.0033557	CD4	CD4	Rheumatoid arthritis	1	YES
2.59436e-09	rs773125	12	56394954	4390661	ILMN_2215382	12	132623104	A/G	G	-5.9552	293	DDX51	-0.339458	0.0033557	CD4&CD8	CD4&CD8	Rheumatoid arthritis	1	YES
2.59436e-09	rs1701704	12	56412487	4890241	ILMN_2352097	16	57698686	T/G	G	-5.9552	293	GPR56	-0.33938	0.0033557	CD4	CD4	Type 1 diabetes autoantibodies;Asthma;Type 1 diabetes;Alopecia areata	4	YES
2.59436e-09	rs10876864	12	56401085	1740767	ILMN_2243516	11	122776303	A/G	G	-5.9552	293	C11orf63	-0.339419	0.0033557	CD4&CD8	CD4&CD8	Vitiligo	1	YES
2.59436e-09	rs2292239	12	56482180	1030167	ILMN_2258816	6	130465829	G/T	T	-5.9552	293	SAMD3	-0.338889	0.0033557	CD4	CD4	Type 1 diabetes autoantibodies;Type 1 diabetes	2	YES
2.59436e-09	rs2292239	12	56482180	6040017	ILMN_2059886	22	46689734	G/T	T	-5.9552	293	TTC38	-0.339072	0.0033557	CD4	CD4	Type 1 diabetes autoantibodies;Type 1 diabetes	2	YES
2.59754e-09	rs705702	12	56390636	1850504	ILMN_1668634	4	153332499	A/G	G	5.9552	293	FBXW7	0.339492	0.0033557	CD4&CD8	CD4&CD8	Polycystic ovary syndrome	1	NO
2.59754e-09	rs11171739	12	56470625	2260736	ILMN_1757978	2	206868854	T/C	C	5.9552	293	INO80D	0.338702	0.0033557	CD4	CD4	Type 1 diabetes	1	YES
2.59754e-09	rs10876864	12	56401085	2600402	ILMN_1676626	14	58832861	A/G	G	5.9552	293	ARID4A	0.338828	0.0033557	CD4&CD8	CD4&CD8	Vitiligo	1	YES
2.90993e-09	rs773125	12	56394954	5490632	ILMN_3294213	3	160169744	A/G	G	-5.93652	293	TRIM59	-0.338324	0.0033557	CD4&CD8	CD4&CD8	Rheumatoid arthritis	1	YES
2.90993e-09	rs1701704	12	56412487	2630379	ILMN_2176882	19	12024866	T/G	G	-5.93652	293	ZNF69	-0.338137	0.0033557	CD4&CD8	CD4&CD8	Type 1 diabetes autoantibodies;Asthma;Type 1 diabetes;Alopecia areata	4	YES
2.90993e-09	rs2292239	12	56482180	3370128	ILMN_2106380	9	117551893	G/T	T	-5.93652	293	TNFSF15	-0.337634	0.0033557	CD4&CD8	CD4	Type 1 diabetes autoantibodies;Type 1 diabetes	2	YES
2.90993e-09	rs2292239	12	56482180	2030020	ILMN_1872419	6	34716172	G/T	T	-5.93652	293	-	-0.337813	0.0033557	CD4&CD8	CD4&CD8	Type 1 diabetes autoantibodies;Type 1 diabetes	2	YES
2.90993e-09	rs2292239	12	56482180	6280731	ILMN_2110751	15	78886100	G/T	T	-5.93652	293	CHRNA5	-0.338233	0.0033557	CD4&CD8	CD4&CD8	Type 1 diabetes autoantibodies;Type 1 diabetes	2	YES
2.91348e-09	rs773125	12	56394954	6480274	ILMN_1654313	2	96657399	A/G	G	5.93652	293	ANKRD36C	0.337815	0.00333333	CD4	CD4	Rheumatoid arthritis	1	YES
2.91348e-09	rs1701704	12	56412487	3170468	ILMN_2364174	5	148885040	T/G	G	5.93652	293	CSNK1A1	0.337545	0.00333333	CD4&CD8	CD4	Type 1 diabetes autoantibodies;Asthma;Type 1 diabetes;Alopecia areata	4	YES
2.91348e-09	rs10876864	12	56401085	2340682	ILMN_2096012	1	162493714	A/G	G	5.93652	293	UHMK1	0.337765	0.00333333	CD4	CD4	Vitiligo	1	YES
2.91348e-09	rs2292239	12	56482180	1850259	ILMN_1675130	19	3462906	G/T	T	5.93652	293	NFIC	0.337694	0.00333333	CD4&CD8	CD4&CD8	Type 1 diabetes autoantibodies;Type 1 diabetes	2	YES
2.91348e-09	rs2069408	12	56364321	830608	ILMN_1710406	14	90724241	A/G	G	5.93652	293	PSMC1	0.338146	0.00333333	CD4&CD8	CD4&CD8	Asthma	1	YES
3.2588e-09	rs773125	12	56394954	1410400	ILMN_2370135	1	245014413	A/G	G	-5.91786	293	HNRNPU-AS1	-0.337458	0.00333333	CD4&CD8	CD4&CD8	Rheumatoid arthritis	1	YES
3.2588e-09	rs1701704	12	56412487	2370010	ILMN_1731233	14	25075796	T/G	G	-5.91786	293	GZMH	-0.336716	0.00333333	CD4	CD4	Type 1 diabetes autoantibodies;Asthma;Type 1 diabetes;Alopecia areata	4	YES
3.2588e-09	rs2456973	12	56416928	1850523	ILMN_2109489	14	25100249	A/C	C	-5.91786	293	GZMB	-0.336691	0.00333333	CD4	CD4	Vitiligo	1	YES
3.26276e-09	rs705702	12	56390636	4920066	ILMN_1660125	10	7204285	A/G	G	5.91786	293	SFMBT2	0.336514	0.00333333	CD4&CD8	CD4	Polycystic ovary syndrome	1	NO
3.26276e-09	rs11171739	12	56470625	2640161	ILMN_2259119	21	48056430	T/C	C	5.91786	293	PRMT2	0.336713	0.00333333	CD4	CD4	Type 1 diabetes	1	YES
3.65268e-09	rs773125	12	56394954	3890274	ILMN_1734317	11	65120197	A/G	G	-5.8992	293	DPF2	-0.336213	0.00331126	CD4	CD4	Rheumatoid arthritis	1	YES
3.65268e-09	rs773125	12	56394954	5360064	ILMN_1790692	2	85925262	A/G	G	-5.8992	293	GNLY	-0.335957	0.00331126	CD4	CD4	Rheumatoid arthritis	1	YES
3.65268e-09	rs1701704	12	56412487	2070598	ILMN_3235410	9	99710166	T/G	G	-5.8992	293	HIATL2	-0.336006	0.00331126	CD4&CD8	CD4&CD8	Type 1 diabetes autoantibodies;Asthma;Type 1 diabetes;Alopecia areata	4	YES
3.65268e-09	rs2456973	12	56416928	990332	ILMN_3237177	4	84383315	A/C	C	-5.8992	293	MRPS18C;FAM175A	-0.336489	0.00331126	CD4&CD8	CD4&CD8	Vitiligo	1	YES
3.65268e-09	rs10876864	12	56401085	5870189	ILMN_2070043	4	89183172	A/G	G	-5.8992	293	PPM1K	-0.335814	0.00331126	CD4&CD8	CD4&CD8	Vitiligo	1	YES
3.65711e-09	rs3132468	6	31475486	5260484	ILMN_1715169	6	32547443	T/C	C	5.8992	293	HLA-DRB1	0.335914	0.00326797	CD4	CD4	Dengue shock syndrome	1	NO
3.65711e-09	rs10876864	12	56401085	3400692	ILMN_1697567	1	154148639	A/G	G	5.8992	293	TPM3	0.336464	0.00326797	CD4&CD8	CD4&CD8	Vitiligo	1	YES
4.08782e-09	rs773125	12	56394954	290348	ILMN_2276758	20	30826074	A/G	G	-5.88055	293	POFUT1	-0.33527	0.00324675	CD4&CD8	CD4&CD8	Rheumatoid arthritis	1	YES
4.08782e-09	rs1701704	12	56412487	1850523	ILMN_2109489	14	25100249	T/G	G	-5.88055	293	GZMB	-0.335473	0.00324675	CD4	CD4	Type 1 diabetes autoantibodies;Asthma;Type 1 diabetes;Alopecia areata	4	YES
4.08782e-09	rs2456973	12	56416928	2940739	ILMN_1734205	3	50367483	A/C	C	-5.88055	293	RASSF1	-0.334545	0.00324675	CD4&CD8	CD4&CD8	Vitiligo	1	YES
4.08782e-09	rs2456973	12	56416928	2070598	ILMN_3235410	9	99710166	A/C	C	-5.88055	293	HIATL2	-0.335103	0.00324675	CD4&CD8	CD4&CD8	Vitiligo	1	YES
4.09276e-09	rs705702	12	56390636	2640161	ILMN_2259119	21	48056430	A/G	G	5.88055	293	PRMT2	0.334626	0.00322581	CD4	CD4	Polycystic ovary syndrome	1	NO
4.09276e-09	rs11171739	12	56470625	3400692	ILMN_1697567	1	154148639	T/C	C	5.88055	293	TPM3	0.335116	0.00322581	CD4&CD8	CD4&CD8	Type 1 diabetes	1	YES
4.09276e-09	rs10876864	12	56401085	7040386	ILMN_1682775	6	12296640	A/G	G	5.88055	293	EDN1	0.335046	0.00322581	CD4	CD4	Vitiligo	1	YES
4.57325e-09	rs705702	12	56390636	2060110	ILMN_2285713	14	90422961	A/G	G	-5.86191	293	TDP1	-0.333784	0.00322581	CD4&CD8	CD4&CD8	Polycystic ovary syndrome	1	NO
4.57325e-09	rs2456973	12	56416928	7570408	ILMN_2098126	17	34198551	A/C	C	-5.86191	293	CCL5	-0.333816	0.00322581	CD4	CD4	Vitiligo	1	YES
4.57325e-09	rs2292239	12	56482180	1440750	ILMN_2073184	19	10623783	G/T	T	-5.86191	293	S1PR5	-0.334277	0.00322581	CD4	CD4	Type 1 diabetes autoantibodies;Type 1 diabetes	2	YES
4.57876e-09	rs773125	12	56394954	2600402	ILMN_1676626	14	58832861	A/G	G	5.86191	293	ARID4A	0.334351	0.00322581	CD4&CD8	CD4&CD8	Rheumatoid arthritis	1	YES
4.57876e-09	rs1701704	12	56412487	2120402	ILMN_1746243	7	115850758	T/G	G	5.86191	293	TES	0.334408	0.00322581	CD4&CD8	CD4&CD8	Type 1 diabetes autoantibodies;Asthma;Type 1 diabetes;Alopecia areata	4	YES
4.57876e-09	rs2456973	12	56416928	2120402	ILMN_1746243	7	115850758	A/C	C	5.86191	293	TES	0.334141	0.00322581	CD4&CD8	CD4&CD8	Vitiligo	1	YES
4.57876e-09	rs10876864	12	56401085	6200187	ILMN_1684346	19	4653861	A/G	G	5.86191	293	TNFAIP8L1	0.333509	0.00322581	CD4	CD4	Vitiligo	1	YES
4.57876e-09	rs10876864	12	56401085	4640220	ILMN_1706546	14	65544097	A/G	G	5.86191	293	MAX	0.3341	0.00322581	CD4	CD4	Vitiligo	1	YES
5.1146e-09	rs773125	12	56394954	4890241	ILMN_2352097	16	57698686	A/G	G	-5.84329	293	GPR56	-0.333054	0.00318471	CD4	CD4	Rheumatoid arthritis	1	YES
5.1146e-09	rs1701704	12	56412487	7570408	ILMN_2098126	17	34198551	T/G	G	-5.84329	293	CCL5	-0.333047	0.00318471	CD4	CD4	Type 1 diabetes autoantibodies;Asthma;Type 1 diabetes;Alopecia areata	4	YES
5.1146e-09	rs705702	12	56390636	3890274	ILMN_1734317	11	65120197	A/G	G	-5.84329	293	DPF2	-0.333307	0.00318471	CD4	CD4	Polycystic ovary syndrome	1	NO
5.1146e-09	rs11171739	12	56470625	2680612	ILMN_3210171	3	145542544	T/C	C	-5.84329	293	RPL21P39	-0.333058	0.00318471	CD4	CD4	Type 1 diabetes	1	YES
5.1146e-09	rs10876864	12	56401085	290348	ILMN_2276758	20	30826074	A/G	G	-5.84329	293	POFUT1	-0.333155	0.00318471	CD4&CD8	CD4&CD8	Vitiligo	1	YES
5.1146e-09	rs10876864	12	56401085	5690411	ILMN_2322375	22	38612091	A/G	G	-5.84329	293	MAFF	-0.332623	0.00318471	CD4&CD8	CD4&CD8	Vitiligo	1	YES
5.1146e-09	rs10876864	12	56401085	2100309	ILMN_2054928	22	41323607	A/G	G	-5.84329	293	XPNPEP3	-0.333391	0.00318471	CD4&CD8	CD4&CD8	Vitiligo	1	YES
5.1146e-09	rs2292239	12	56482180	4890241	ILMN_2352097	16	57698686	G/T	T	-5.84329	293	GPR56	-0.332839	0.00318471	CD4	CD4	Type 1 diabetes autoantibodies;Type 1 diabetes	2	YES
5.1146e-09	rs2069408	12	56364321	6660487	ILMN_2212823	19	52374659	A/G	G	-5.84329	293	ZNF577	-0.332651	0.00318471	CD4&CD8	CD4&CD8	Asthma	1	YES
5.12075e-09	rs3132468	6	31475486	6370315	ILMN_1697499	6	32485421	T/C	C	5.84329	293	HLA-DRB5	0.332946	0.00314465	CD4	CD4	Dengue shock syndrome	1	NO
5.12075e-09	rs2069408	12	56364321	4250372	ILMN_1730940	6	42988958	A/G	G	5.84329	293	KLHDC3	0.332712	0.00314465	CD4&CD8	CD4	Asthma	1	YES
5.7181e-09	rs773125	12	56394954	5490768	ILMN_2384122	16	57698625	A/G	G	-5.82467	293	GPR56	-0.331775	0.00310559	CD4	CD4	Rheumatoid arthritis	1	YES
5.7181e-09	rs773125	12	56394954	6280731	ILMN_2110751	15	78886100	A/G	G	-5.82467	293	CHRNA5	-0.331519	0.00310559	CD4&CD8	CD4&CD8	Rheumatoid arthritis	1	YES
5.7181e-09	rs773125	12	56394954	2600273	ILMN_2286014	15	43931723	A/G	G	-5.82467	293	CATSPER2	-0.331919	0.00310559	CD4&CD8	CD4&CD8	Rheumatoid arthritis	1	YES
5.7181e-09	rs1701704	12	56412487	990332	ILMN_3237177	4	84383315	T/G	G	-5.82467	293	MRPS18C;FAM175A	-0.331567	0.00310559	CD4&CD8	CD4&CD8	Type 1 diabetes autoantibodies;Asthma;Type 1 diabetes;Alopecia areata	4	YES
5.7181e-09	rs1701704	12	56412487	3850246	ILMN_2316236	4	57514650	T/G	G	-5.82467	293	HOPX	-0.332455	0.00310559	CD4	CD4	Type 1 diabetes autoantibodies;Asthma;Type 1 diabetes;Alopecia areata	4	YES
5.7181e-09	rs705702	12	56390636	3310592	ILMN_2115949	7	99091179	A/G	G	-5.82467	293	ZNF394	-0.331844	0.00310559	CD4&CD8	CD4&CD8	Polycystic ovary syndrome	1	NO
5.7181e-09	rs705702	12	56390636	4780470	ILMN_2091123	6	29870207	A/G	G	-5.82467	293	-	-0.332327	0.00310559	CD4&CD8	CD4&CD8	Polycystic ovary syndrome	1	NO
5.7181e-09	rs11171739	12	56470625	7400224	ILMN_2130078	5	133738053	T/C	C	-5.82467	293	CDKN2AIPNL	-0.331647	0.00310559	CD4&CD8	CD4&CD8	Type 1 diabetes	1	YES
5.7181e-09	rs11171739	12	56470625	5670435	ILMN_2162367	22	38915203	T/C	C	-5.82467	293	DMC1	-0.331823	0.00310559	CD4&CD8	CD4&CD8	Type 1 diabetes	1	YES
5.72496e-09	rs773125	12	56394954	3400692	ILMN_1697567	1	154148639	A/G	G	5.82467	293	TPM3	0.33156	0.0030303	CD4&CD8	CD4&CD8	Rheumatoid arthritis	1	YES
5.72496e-09	rs11171739	12	56470625	5570195	ILMN_1801866	21	40562456	T/C	C	5.82467	293	BRWD1	0.331651	0.0030303	CD4	CD4	Type 1 diabetes	1	YES
5.72496e-09	rs11171739	12	56470625	4890133	ILMN_1765829	17	27589284	T/C	C	5.82467	293	NUFIP2	0.331588	0.0030303	CD4	CD4	Type 1 diabetes	1	YES
5.72496e-09	rs11171739	12	56470625	1410491	ILMN_3285580	11	107048126	T/C	C	5.82467	293	RP11-382M14.1	0.331588	0.0030303	CD4	CD4	Type 1 diabetes	1	YES
5.72496e-09	rs2456973	12	56416928	2260736	ILMN_1757978	2	206868854	A/C	C	5.82467	293	INO80D	0.331731	0.0030303	CD4	CD4	Vitiligo	1	YES
5.72496e-09	rs10876864	12	56401085	730341	ILMN_1841334	2	208466867	A/G	G	5.82467	293	CREB1	0.332091	0.0030303	CD4	CD4	Vitiligo	1	YES
5.72496e-09	rs2292239	12	56482180	2120402	ILMN_1746243	7	115850758	G/T	T	5.82467	293	TES	0.332	0.0030303	CD4&CD8	CD4&CD8	Type 1 diabetes autoantibodies;Type 1 diabetes	2	YES
5.72496e-09	rs6822844	4	123509421	2750139	ILMN_3225534	7	5037459	G/T	T	5.82467	293	RNF216P1	0.331623	0.0030303	CD4	CD4	Celiac disease	1	YES
6.39066e-09	rs705702	12	56390636	2630379	ILMN_2176882	19	12024866	A/G	G	-5.80607	293	ZNF69	-0.331156	0.00297619	CD4&CD8	CD4&CD8	Polycystic ovary syndrome	1	NO
6.39066e-09	rs11171739	12	56470625	1230309	ILMN_1731546	17	8286064	T/C	C	-5.80607	293	RPL26	-0.330647	0.00297619	CD4	CD4	Type 1 diabetes	1	YES
6.39066e-09	rs11171739	12	56470625	3310259	ILMN_1677691	7	38387615	T/C	C	-5.80607	293	-	-0.331177	0.00297619	CD4&CD8	CD4&CD8	Type 1 diabetes	1	YES
6.39066e-09	rs10876864	12	56401085	4060017	ILMN_2407851	3	57124576	A/G	G	-5.80607	293	IL17RD	-0.331145	0.00297619	CD4&CD8	CD4&CD8	Vitiligo	1	YES
6.39066e-09	rs2292239	12	56482180	4200605	ILMN_2204909	7	152343859	G/T	T	-5.80607	293	XRCC2	-0.330621	0.00297619	CD4&CD8	CD4&CD8	Type 1 diabetes autoantibodies;Type 1 diabetes	2	YES
6.3983e-09	rs10876864	12	56401085	1410491	ILMN_3285580	11	107048126	A/G	G	5.80607	293	RP11-382M14.1	0.330909	0.00357143	CD4	CD4	Vitiligo	1	YES
6.3983e-09	rs2292239	12	56482180	6380458	ILMN_1772486	4	140005327	G/T	T	5.80607	293	ELF2	0.3314	0.00357143	CD4	CD4	Type 1 diabetes autoantibodies;Type 1 diabetes	2	YES
7.13992e-09	rs1701704	12	56412487	10504	ILMN_1761945	4	15964087	T/G	G	-5.78747	293	FGFBP2	-0.330442	0.00352941	CD4	CD4	Type 1 diabetes autoantibodies;Asthma;Type 1 diabetes;Alopecia areata	4	YES
7.13992e-09	rs11171739	12	56470625	7570546	ILMN_3180420	1	112142125	T/C	C	-5.78747	293	RAP1A	-0.329589	0.00352941	CD4&CD8	CD4&CD8	Type 1 diabetes	1	YES
7.13992e-09	rs2456973	12	56416928	10504	ILMN_1761945	4	15964087	A/C	C	-5.78747	293	FGFBP2	-0.330411	0.00352941	CD4	CD4	Vitiligo	1	YES
7.13992e-09	rs10876864	12	56401085	7570546	ILMN_3180420	1	112142125	A/G	G	-5.78747	293	RAP1A	-0.3302	0.00352941	CD4&CD8	CD4&CD8	Vitiligo	1	YES
7.13992e-09	rs10876864	12	56401085	3990458	ILMN_1688780	1	153518256	A/G	G	-5.78747	293	S100A4	-0.330495	0.00352941	CD4	CD4	Vitiligo	1	YES
7.14842e-09	rs773125	12	56394954	3060010	ILMN_1780806	2	98203903	A/G	G	5.78747	293	ANKRD36B	0.329759	0.00348837	CD4	CD4	Rheumatoid arthritis	1	YES
7.14842e-09	rs2456973	12	56416928	610482	ILMN_1690754	10	30000141	A/C	C	5.78747	293	SVIL	0.329688	0.00348837	CD4	CD4	Vitiligo	1	YES
7.97433e-09	rs705702	12	56390636	5490632	ILMN_3294213	3	160169744	A/G	G	-5.76889	293	TRIM59	-0.328991	0.00344828	CD4&CD8	CD4&CD8	Polycystic ovary syndrome	1	NO
7.97433e-09	rs10876864	12	56401085	60292	ILMN_3245600	17	28963815	A/G	G	-5.76889	293	LRRC37BP1	-0.32884	0.00344828	CD4&CD8	CD4&CD8	Vitiligo	1	YES
7.97433e-09	rs10876864	12	56401085	2970408	ILMN_1760374	2	87016477	A/G	G	-5.76889	293	CD8A	-0.329018	0.00344828	CD4	CD4	Vitiligo	1	YES
7.97433e-09	rs10876864	12	56401085	3310259	ILMN_1677691	7	38387615	A/G	G	-5.76889	293	-	-0.328781	0.00344828	CD4&CD8	CD4&CD8	Vitiligo	1	YES
7.9838e-09	rs773125	12	56394954	2260736	ILMN_1757978	2	206868854	A/G	G	5.76889	293	INO80D	0.328988	0.00342857	CD4	CD4	Rheumatoid arthritis	1	YES
7.9838e-09	rs773125	12	56394954	6620601	ILMN_1784037	1	22854717	A/G	G	5.76889	293	ZBTB40	0.329296	0.00342857	CD4	CD4	Rheumatoid arthritis	1	YES
7.9838e-09	rs4712653	6	22125964	4920500	ILMN_3273620	14	20897493	C/T	C	5.76889	293	KLHL33	0.328882	0.00342857	CD4	CD4	Neuroblastoma	1	NO
7.9838e-09	rs2456973	12	56416928	1050092	ILMN_2377733	2	202141652	A/C	C	5.76889	293	CASP8	0.329463	0.00342857	CD4&CD8	CD4&CD8	Vitiligo	1	YES
7.9838e-09	rs2456973	12	56416928	4640220	ILMN_1706546	14	65544097	A/C	C	5.76889	293	MAX	0.32918	0.00342857	CD4	CD4	Vitiligo	1	YES
8.90326e-09	rs1701704	12	56412487	1050477	ILMN_1727165	1	247682061	T/G	G	-5.75032	293	GCSAML	-0.328075	0.00340909	CD4&CD8	CD4&CD8	Type 1 diabetes autoantibodies;Asthma;Type 1 diabetes;Alopecia areata	4	YES
8.90326e-09	rs1701704	12	56412487	2940739	ILMN_1734205	3	50367483	T/G	G	-5.75032	293	RASSF1	-0.327838	0.00340909	CD4&CD8	CD4&CD8	Type 1 diabetes autoantibodies;Asthma;Type 1 diabetes;Alopecia areata	4	YES
8.90326e-09	rs10876864	12	56401085	520403	ILMN_2394132	2	37475840	A/G	G	-5.75032	293	NDUFAF7	-0.327954	0.00340909	CD4&CD8	CD4&CD8	Vitiligo	1	YES
8.90326e-09	rs2292239	12	56482180	3610427	ILMN_3261439	10	17451443	G/T	T	-5.75032	293	ST8SIA6-AS1	-0.328343	0.00340909	CD4&CD8	CD4&CD8	Type 1 diabetes autoantibodies;Type 1 diabetes	2	YES
8.90326e-09	rs2069408	12	56364321	2630246	ILMN_3235637	17	8262003	A/G	G	-5.75032	293	AC135178.1	-0.328266	0.00340909	CD4&CD8	CD4&CD8	Asthma	1	YES
8.91379e-09	rs773125	12	56394954	2350121	ILMN_1796206	2	91886279	A/G	G	5.75032	293	AC027612.3	0.328273	0.00393258	CD4	CD4	Rheumatoid arthritis	1	YES
8.91379e-09	rs773125	12	56394954	5490138	ILMN_1772177	6	101328986	A/G	G	5.75032	293	ASCC3	0.327968	0.00393258	CD4	CD4	Rheumatoid arthritis	1	YES
8.91379e-09	rs705702	12	56390636	6380458	ILMN_1772486	4	140005327	A/G	G	5.75032	293	ELF2	0.328418	0.00393258	CD4	CD4	Polycystic ovary syndrome	1	NO
8.91379e-09	rs705702	12	56390636	5900112	ILMN_1795922	17	33289539	A/G	G	5.75032	293	ZNF830	0.328235	0.00393258	CD4&CD8	CD4&CD8	Polycystic ovary syndrome	1	NO
8.91379e-09	rs2292239	12	56482180	610482	ILMN_1690754	10	30000141	G/T	T	5.75032	293	SVIL	0.328283	0.00393258	CD4	CD4	Type 1 diabetes autoantibodies;Type 1 diabetes	2	YES
9.93704e-09	rs705702	12	56390636	4010014	ILMN_1900734	20	33042250	A/G	G	-5.73175	293	ITCH-IT1	-0.327258	0.00502793	CD4&CD8	CD4&CD8	Polycystic ovary syndrome	1	NO
9.93704e-09	rs705702	12	56390636	6280731	ILMN_2110751	15	78886100	A/G	G	-5.73175	293	CHRNA5	-0.327151	0.00502793	CD4&CD8	CD4&CD8	Polycystic ovary syndrome	1	NO
9.93704e-09	rs11171739	12	56470625	1770598	ILMN_1799134	12	10466074	T/C	C	-5.73175	293	KLRD1	-0.327061	0.00502793	CD4	CD4	Type 1 diabetes	1	YES
9.93704e-09	rs11171739	12	56470625	520403	ILMN_2394132	2	37475840	T/C	C	-5.73175	293	NDUFAF7	-0.32712	0.00502793	CD4&CD8	CD4&CD8	Type 1 diabetes	1	YES
9.93704e-09	rs2456973	12	56416928	3850246	ILMN_2316236	4	57514650	A/C	C	-5.73175	293	HOPX	-0.3269	0.00502793	CD4	CD4	Vitiligo	1	YES
9.94877e-09	rs11171739	12	56470625	610482	ILMN_1690754	10	30000141	T/C	C	5.73175	293	SVIL	0.326944	0.00502793	CD4	CD4	Type 1 diabetes	1	YES
1.10871e-08	rs773125	12	56394954	4920070	ILMN_2290808	13	27826808	A/G	G	-5.7132	293	RPL21	-0.325724	0.00494505	CD4	CD4	Rheumatoid arthritis	1	YES
1.10871e-08	rs773125	12	56394954	6220202	ILMN_2105253	14	74351733	A/G	G	-5.7132	293	PTGR2	-0.326356	0.00494505	CD4&CD8	CD4&CD8	Rheumatoid arthritis	1	YES
1.10871e-08	rs11171739	12	56470625	3460553	ILMN_1700316	11	74457224	T/C	C	-5.7132	293	-	-0.325768	0.00494505	CD4	CD4	Type 1 diabetes	1	YES
1.10871e-08	rs11171739	12	56470625	4760091	ILMN_3265365	9	80881672	T/C	C	-5.7132	293	CEP78	-0.32612	0.00494505	CD4	CD4	Type 1 diabetes	1	YES
1.10871e-08	rs10876864	12	56401085	270026	ILMN_2393573	3	50367733	A/G	G	-5.7132	293	RASSF1	-0.325767	0.00494505	CD4	CD4	Vitiligo	1	YES
1.11002e-08	rs1701704	12	56412487	610482	ILMN_1690754	10	30000141	T/G	G	5.7132	293	SVIL	0.325885	0.00546448	CD4	CD4	Type 1 diabetes autoantibodies;Asthma;Type 1 diabetes;Alopecia areata	4	YES
1.11002e-08	rs2456973	12	56416928	240136	ILMN_2361186	8	133816122	A/C	C	5.7132	293	PHF20L1	0.326385	0.00546448	CD4&CD8	CD4&CD8	Vitiligo	1	YES
1.23517e-08	rs773125	12	56394954	2350543	ILMN_2051900	19	40022096	A/G	G	-5.69466	293	EID2B	-0.325334	0.00597826	CD4&CD8	CD4&CD8	Rheumatoid arthritis	1	YES
1.23517e-08	rs1701704	12	56412487	2940450	ILMN_2096970	2	171510863	T/G	G	-5.69466	293	MYO3B	-0.325175	0.00597826	CD4&CD8	CD4&CD8	Type 1 diabetes autoantibodies;Asthma;Type 1 diabetes;Alopecia areata	4	YES
1.23517e-08	rs11171739	12	56470625	610154	ILMN_2077680	19	51870397	T/C	C	-5.69466	293	CLDND2	-0.325415	0.00597826	CD4	CD4	Type 1 diabetes	1	YES
1.23517e-08	rs11171739	12	56470625	1740767	ILMN_2243516	11	122776303	T/C	C	-5.69466	293	C11orf63	-0.324768	0.00597826	CD4&CD8	CD4&CD8	Type 1 diabetes	1	YES
1.23661e-08	rs773125	12	56394954	6110576	ILMN_1805726	12	57693938	A/G	G	5.69466	293	R3HDM2	0.324523	0.00591398	CD4	CD4	Rheumatoid arthritis	1	YES
1.23661e-08	rs705702	12	56390636	240136	ILMN_2361186	8	133816122	A/G	G	5.69466	293	PHF20L1	0.325468	0.00591398	CD4&CD8	CD4&CD8	Polycystic ovary syndrome	1	NO
1.23661e-08	rs11171739	12	56470625	1010477	ILMN_1787378	10	111892110	T/C	C	5.69466	293	ADD3	0.325474	0.00591398	CD4&CD8	CD4&CD8	Type 1 diabetes	1	YES
1.23661e-08	rs11171739	12	56470625	240136	ILMN_2361186	8	133816122	T/C	C	5.69466	293	PHF20L1	0.324827	0.00591398	CD4&CD8	CD4&CD8	Type 1 diabetes	1	YES
1.23661e-08	rs11171739	12	56470625	2100743	ILMN_2374244	12	68054083	T/C	C	5.69466	293	DYRK2	0.324533	0.00591398	CD4	CD4	Type 1 diabetes	1	YES
1.23661e-08	rs11171739	12	56470625	4640220	ILMN_1706546	14	65544097	T/C	C	5.69466	293	MAX	0.32518	0.00591398	CD4	CD4	Type 1 diabetes	1	YES
1.23661e-08	rs10876864	12	56401085	5570195	ILMN_1801866	21	40562456	A/G	G	5.69466	293	BRWD1	0.324892	0.00591398	CD4	CD4	Vitiligo	1	YES
1.3772e-08	rs705702	12	56390636	5570593	ILMN_2415979	1	1885015	A/G	G	-5.67612	293	C1orf222	-0.3238	0.00698925	CD4&CD8	CD4&CD8	Polycystic ovary syndrome	1	NO
1.3772e-08	rs705702	12	56390636	5490768	ILMN_2384122	16	57698625	A/G	G	-5.67612	293	GPR56	-0.324153	0.00698925	CD4	CD4	Polycystic ovary syndrome	1	NO
1.3772e-08	rs12150660	17	7521915	1470341	ILMN_2297710	2	131905080	T/G	T	-5.67612	293	PLEKHB2	-0.323919	0.00698925	CD4&CD8	CD4	Sex hormone-binding globulin levels;Testosterone levels	2	NO
1.3772e-08	rs11171739	12	56470625	5870189	ILMN_2070043	4	89183172	T/C	C	-5.67612	293	PPM1K	-0.324122	0.00698925	CD4&CD8	CD4&CD8	Type 1 diabetes	1	YES
1.3772e-08	rs11171739	12	56470625	2100309	ILMN_2054928	22	41323607	T/C	C	-5.67612	293	XPNPEP3	-0.323828	0.00698925	CD4&CD8	CD4&CD8	Type 1 diabetes	1	YES
1.3772e-08	rs2292239	12	56482180	2350543	ILMN_2051900	19	40022096	G/T	T	-5.67612	293	EID2B	-0.323728	0.00698925	CD4&CD8	CD4&CD8	Type 1 diabetes autoantibodies;Type 1 diabetes	2	YES
1.3772e-08	rs2069408	12	56364321	7160747	ILMN_2078724	14	104058236	A/G	G	-5.67612	293	APOPT1	-0.324252	0.00698925	CD4&CD8	CD4&CD8	Asthma	1	YES
1.37881e-08	rs773125	12	56394954	2120402	ILMN_1746243	7	115850758	A/G	G	5.67612	293	TES	0.323858	0.00748663	CD4&CD8	CD4&CD8	Rheumatoid arthritis	1	YES
1.37881e-08	rs773125	12	56394954	1010348	ILMN_1706100	14	95607543	A/G	G	5.67612	293	DICER1	0.32418	0.00748663	CD4	CD4	Rheumatoid arthritis	1	YES
1.37881e-08	rs1701704	12	56412487	2260736	ILMN_1757978	2	206868854	T/G	G	5.67612	293	INO80D	0.324169	0.00748663	CD4	CD4	Type 1 diabetes autoantibodies;Asthma;Type 1 diabetes;Alopecia areata	4	YES
1.37881e-08	rs11171739	12	56470625	730341	ILMN_1841334	2	208466867	T/C	C	5.67612	293	CREB1	0.324357	0.00748663	CD4	CD4	Type 1 diabetes	1	YES
1.37881e-08	rs10876864	12	56401085	7570670	ILMN_1702407	9	91090512	A/G	G	5.67612	293	SPIN1	0.323817	0.00748663	CD4	CD4	Vitiligo	1	YES
1.37881e-08	rs2292239	12	56482180	6620601	ILMN_1784037	1	22854717	G/T	T	5.67612	293	ZBTB40	0.324207	0.00748663	CD4	CD4	Type 1 diabetes autoantibodies;Type 1 diabetes	2	YES
1.37881e-08	rs2292239	12	56482180	6200187	ILMN_1684346	19	4653861	G/T	T	5.67612	293	TNFAIP8L1	0.323848	0.00748663	CD4	CD4	Type 1 diabetes autoantibodies;Type 1 diabetes	2	YES
1.53326e-08	rs773125	12	56394954	2070598	ILMN_3235410	9	99710166	A/G	G	-5.6576	293	HIATL2	-0.322994	0.00802139	CD4&CD8	CD4&CD8	Rheumatoid arthritis	1	YES
1.53326e-08	rs705702	12	56390636	4200605	ILMN_2204909	7	152343859	A/G	G	-5.6576	293	XRCC2	-0.323074	0.00802139	CD4&CD8	CD4&CD8	Polycystic ovary syndrome	1	NO
1.53326e-08	rs11171739	12	56470625	60292	ILMN_3245600	17	28963815	T/C	C	-5.6576	293	LRRC37BP1	-0.323122	0.00802139	CD4&CD8	CD4&CD8	Type 1 diabetes	1	YES
1.53326e-08	rs11171739	12	56470625	3990458	ILMN_1688780	1	153518256	T/C	C	-5.6576	293	S100A4	-0.322946	0.00802139	CD4	CD4	Type 1 diabetes	1	YES
1.53326e-08	rs10876864	12	56401085	2940739	ILMN_1734205	3	50367483	A/G	G	-5.6576	293	RASSF1	-0.323403	0.00802139	CD4&CD8	CD4	Vitiligo	1	YES
1.53326e-08	rs2292239	12	56482180	5570593	ILMN_2415979	1	1885015	G/T	T	-5.6576	293	C1orf222	-0.323488	0.00802139	CD4&CD8	CD4&CD8	Type 1 diabetes autoantibodies;Type 1 diabetes	2	YES
1.53504e-08	rs1701704	12	56412487	4640220	ILMN_1706546	14	65544097	T/G	G	5.6576	293	MAX	0.323162	0.00797872	CD4	CD4	Type 1 diabetes autoantibodies;Asthma;Type 1 diabetes;Alopecia areata	4	YES
1.53504e-08	rs11171739	12	56470625	6580468	ILMN_1785762	17	30499983	T/C	C	5.6576	293	RHOT1	0.323416	0.00797872	CD4&CD8	CD4&CD8	Type 1 diabetes	1	YES
1.53504e-08	rs2456973	12	56416928	6200187	ILMN_1684346	19	4653861	A/C	C	5.6576	293	TNFAIP8L1	0.323034	0.00797872	CD4	CD4	Vitiligo	1	YES
1.53504e-08	rs10876864	12	56401085	4890133	ILMN_1765829	17	27589284	A/G	G	5.6576	293	NUFIP2	0.322989	0.00797872	CD4	CD4	Vitiligo	1	YES
1.70842e-08	rs773125	12	56394954	6580041	ILMN_1708779	2	85921522	A/G	G	-5.63909	293	GNLY	-0.322034	0.00797872	CD4	CD4	Rheumatoid arthritis	1	YES
1.70842e-08	rs1701704	12	56412487	4250193	ILMN_2279367	19	55400294	T/G	G	-5.63909	293	FCAR	-0.321979	0.00797872	CD4&CD8	CD4&CD8	Type 1 diabetes autoantibodies;Asthma;Type 1 diabetes;Alopecia areata	4	YES
1.70842e-08	rs705702	12	56390636	5670605	ILMN_2319000	19	3778004	A/G	G	-5.63909	293	MATK	-0.322097	0.00797872	CD4	CD4	Polycystic ovary syndrome	1	NO
1.70842e-08	rs705702	12	56390636	4250193	ILMN_2279367	19	55400294	A/G	G	-5.63909	293	FCAR	-0.321832	0.00797872	CD4&CD8	CD4&CD8	Polycystic ovary syndrome	1	NO
1.70842e-08	rs2456973	12	56416928	1050477	ILMN_1727165	1	247682061	A/C	C	-5.63909	293	GCSAML	-0.322245	0.00797872	CD4&CD8	CD4&CD8	Vitiligo	1	YES
1.70842e-08	rs10876864	12	56401085	1230309	ILMN_1731546	17	8286064	A/G	G	-5.63909	293	RPL26	-0.322221	0.00797872	CD4	CD4	Vitiligo	1	YES
1.70842e-08	rs10876864	12	56401085	1770598	ILMN_1799134	12	10466074	A/G	G	-5.63909	293	KLRD1	-0.322339	0.00797872	CD4	CD4	Vitiligo	1	YES
1.70842e-08	rs2292239	12	56482180	1410400	ILMN_2370135	1	245014413	G/T	T	-5.63909	293	HNRNPU-AS1	-0.32205	0.00797872	CD4&CD8	CD4&CD8	Type 1 diabetes autoantibodies;Type 1 diabetes	2	YES
1.71041e-08	rs773125	12	56394954	1410491	ILMN_3285580	11	107048126	A/G	G	5.63909	293	RP11-382M14.1	0.321762	0.00899471	CD4	CD4	Rheumatoid arthritis	1	YES
1.71041e-08	rs1701704	12	56412487	240136	ILMN_2361186	8	133816122	T/G	G	5.63909	293	PHF20L1	0.322393	0.00899471	CD4&CD8	CD4&CD8	Type 1 diabetes autoantibodies;Asthma;Type 1 diabetes;Alopecia areata	4	YES
1.71041e-08	rs11171739	12	56470625	1660551	ILMN_1787813	21	35469346	T/C	C	5.63909	293	SLC5A3	0.322005	0.00899471	CD4&CD8	CD4&CD8	Type 1 diabetes	1	YES
1.71041e-08	rs2456973	12	56416928	2640161	ILMN_2259119	21	48056430	A/C	C	5.63909	293	PRMT2	0.321828	0.00899471	CD4	CD4	Vitiligo	1	YES
1.71041e-08	rs10876864	12	56401085	240136	ILMN_2361186	8	133816122	A/G	G	5.63909	293	PHF20L1	0.322162	0.00899471	CD4&CD8	CD4&CD8	Vitiligo	1	YES
1.90295e-08	rs773125	12	56394954	1050477	ILMN_1727165	1	247682061	A/G	G	-5.62059	293	GCSAML	-0.320544	0.00942408	CD4&CD8	CD4&CD8	Rheumatoid arthritis	1	YES
1.90295e-08	rs773125	12	56394954	4760091	ILMN_3265365	9	80881672	A/G	G	-5.62059	293	CEP78	-0.321207	0.00942408	CD4	CD4	Rheumatoid arthritis	1	YES
1.90295e-08	rs7586879	2	25116977	5090437	ILMN_2250344	14	59112023	C/T	T	-5.62059	293	DACT1	-0.321022	0.00942408	CD4	CD4	Body mass index	1	NO
1.90295e-08	rs11171739	12	56470625	7610528	ILMN_1692145	19	19821861	T/C	C	-5.62059	293	ZNF14	-0.321123	0.00942408	CD4&CD8	CD4&CD8	Type 1 diabetes	1	YES
1.90295e-08	rs2456973	12	56416928	3930255	ILMN_3226663	4	248991	A/C	C	-5.62059	293	ZNF876P	-0.321094	0.00942408	CD4&CD8	CD4&CD8	Vitiligo	1	YES
1.90295e-08	rs10876864	12	56401085	3460553	ILMN_1700316	11	74457224	A/G	G	-5.62059	293	-	-0.321039	0.00942408	CD4	CD4	Vitiligo	1	YES
1.90295e-08	rs10876864	12	56401085	5670435	ILMN_2162367	22	38915203	A/G	G	-5.62059	293	DMC1	-0.321334	0.00942408	CD4&CD8	CD4&CD8	Vitiligo	1	YES
1.90295e-08	rs2292239	12	56482180	4010014	ILMN_1900734	20	33042250	G/T	T	-5.62059	293	ITCH-IT1	-0.320971	0.00942408	CD4&CD8	CD4&CD8	Type 1 diabetes autoantibodies;Type 1 diabetes	2	YES
1.90516e-08	rs1701704	12	56412487	1050092	ILMN_2377733	2	202141652	T/G	G	5.62059	293	CASP8	0.320617	0.00994764	CD4&CD8	CD4&CD8	Type 1 diabetes autoantibodies;Asthma;Type 1 diabetes;Alopecia areata	4	YES
1.90516e-08	rs705702	12	56390636	2260736	ILMN_1757978	2	206868854	A/G	G	5.62059	293	INO80D	0.320665	0.00994764	CD4	CD4	Polycystic ovary syndrome	1	NO
1.90516e-08	rs11171739	12	56470625	7040386	ILMN_1682775	6	12296640	T/C	C	5.62059	293	EDN1	0.321064	0.00994764	CD4	CD4	Type 1 diabetes	1	YES
1.90516e-08	rs10876864	12	56401085	610482	ILMN_1690754	10	30000141	A/G	G	5.62059	293	SVIL	0.320684	0.00994764	CD4	CD4	Vitiligo	1	YES
1.90516e-08	rs2069408	12	56364321	4640220	ILMN_1706546	14	65544097	A/G	G	5.62059	293	MAX	0.320733	0.00994764	CD4	CD4	Asthma	1	YES
2.11648e-08	rs705702	12	56390636	670369	ILMN_1768482	2	87012022	A/G	G	-5.60209	293	CD8A	-0.320424	0.00994764	CD4	CD4	Polycystic ovary syndrome	1	NO
2.11648e-08	rs11171739	12	56470625	270026	ILMN_2393573	3	50367733	T/C	C	-5.60209	293	RASSF1	-0.3203	0.00994764	CD4	CD4	Type 1 diabetes	1	YES
2.11648e-08	rs11171739	12	56470625	2940739	ILMN_1734205	3	50367483	T/C	C	-5.60209	293	RASSF1	-0.320359	0.00994764	CD4&CD8	CD4	Type 1 diabetes	1	YES
2.11648e-08	rs11171739	12	56470625	4060017	ILMN_2407851	3	57124576	T/C	C	-5.60209	293	IL17RD	-0.319653	0.00994764	CD4&CD8	CD4&CD8	Type 1 diabetes	1	YES
2.11648e-08	rs2456973	12	56416928	4390661	ILMN_2215382	12	132623104	A/C	C	-5.60209	293	DDX51	-0.320249	0.00994764	CD4&CD8	CD4&CD8	Vitiligo	1	YES
2.11648e-08	rs2456973	12	56416928	4250193	ILMN_2279367	19	55400294	A/C	C	-5.60209	293	FCAR	-0.320465	0.00994764	CD4&CD8	CD4&CD8	Vitiligo	1	YES
2.11648e-08	rs10876864	12	56401085	4760091	ILMN_3265365	9	80881672	A/G	G	-5.60209	293	CEP78	-0.320271	0.00994764	CD4	CD4	Vitiligo	1	YES
2.11648e-08	rs2069408	12	56364321	1850040	ILMN_2288483	3	196434202	A/G	G	-5.60209	293	CEP19	-0.319683	0.00994764	CD4&CD8	CD4	Asthma	1	YES
2.11893e-08	rs773125	12	56394954	1230746	ILMN_1779677	9	88916486	A/G	G	5.60209	293	ZCCHC6	0.319605	0.0108247	CD4&CD8	CD4&CD8	Rheumatoid arthritis	1	YES
2.11893e-08	rs773125	12	56394954	6200187	ILMN_1684346	19	4653861	A/G	G	5.60209	293	TNFAIP8L1	0.320449	0.0108247	CD4	CD4	Rheumatoid arthritis	1	YES
2.11893e-08	rs705702	12	56390636	2600402	ILMN_1676626	14	58832861	A/G	G	5.60209	293	ARID4A	0.320461	0.0108247	CD4&CD8	CD4&CD8	Polycystic ovary syndrome	1	NO
2.11893e-08	rs11171739	12	56470625	5910184	ILMN_1672165	9	91970470	T/C	C	5.60209	293	SECISBP2	0.320065	0.0108247	CD4	CD4	Type 1 diabetes	1	YES
2.11893e-08	rs11171739	12	56470625	1240050	ILMN_2381603	7	120592308	T/C	C	5.60209	293	ING3	0.320476	0.0108247	CD4&CD8	CD4&CD8	Type 1 diabetes	1	YES
2.11893e-08	rs10876864	12	56401085	3060010	ILMN_1780806	2	98203903	A/G	G	5.60209	293	ANKRD36B	0.319798	0.0108247	CD4	CD4	Vitiligo	1	YES
2.11893e-08	rs10876864	12	56401085	6580468	ILMN_1785762	17	30499983	A/G	G	5.60209	293	RHOT1	0.320152	0.0108247	CD4&CD8	CD4&CD8	Vitiligo	1	YES
2.35319e-08	rs705702	12	56390636	6450475	ILMN_1736008	1	38269162	A/G	G	-5.58361	293	YRDC	-0.318894	0.0117949	CD4&CD8	CD4&CD8	Polycystic ovary syndrome	1	NO
2.35319e-08	rs705702	12	56390636	2070598	ILMN_3235410	9	99710166	A/G	G	-5.58361	293	HIATL2	-0.319469	0.0117949	CD4&CD8	CD4&CD8	Polycystic ovary syndrome	1	NO
2.35319e-08	rs11171739	12	56470625	6660332	ILMN_2073543	15	44094614	T/C	C	-5.58361	293	SERF2;HYPK	-0.319183	0.0117949	CD4&CD8	CD4&CD8	Type 1 diabetes	1	YES
2.35319e-08	rs2456973	12	56416928	2940450	ILMN_2096970	2	171510863	A/C	C	-5.58361	293	MYO3B	-0.318869	0.0117949	CD4&CD8	CD4&CD8	Vitiligo	1	YES
2.35319e-08	rs10876864	12	56401085	610154	ILMN_2077680	19	51870397	A/G	G	-5.58361	293	CLDND2	-0.319266	0.0117949	CD4	CD4	Vitiligo	1	YES
2.35319e-08	rs2292239	12	56482180	6450475	ILMN_1736008	1	38269162	G/T	T	-5.58361	293	YRDC	-0.318693	0.0117949	CD4&CD8	CD4&CD8	Type 1 diabetes autoantibodies;Type 1 diabetes	2	YES
2.3559e-08	rs11171739	12	56470625	6110576	ILMN_1805726	12	57693938	T/C	C	5.58361	293	R3HDM2	0.319183	0.0138462	CD4	CD4	Type 1 diabetes	1	YES
2.3559e-08	rs11171739	12	56470625	6480274	ILMN_1654313	2	96657399	T/C	C	5.58361	293	ANKRD36C	0.319242	0.0138462	CD4	CD4	Type 1 diabetes	1	YES
2.3559e-08	rs10876864	12	56401085	5910184	ILMN_1672165	9	91970470	A/G	G	5.58361	293	SECISBP2	0.318616	0.0138462	CD4	CD4	Vitiligo	1	YES
2.3559e-08	rs10876864	12	56401085	5490138	ILMN_1772177	6	101328986	A/G	G	5.58361	293	ASCC3	0.318793	0.0138462	CD4	CD4	Vitiligo	1	YES
2.3559e-08	rs2292239	12	56482180	3170468	ILMN_2364174	5	148885040	G/T	T	5.58361	293	CSNK1A1	0.319472	0.0138462	CD4&CD8	CD4	Type 1 diabetes autoantibodies;Type 1 diabetes	2	YES
2.3559e-08	rs7657746	4	123161619	2750139	ILMN_3225534	7	5037459	A/G	G	5.58361	293	RNF216P1	0.318882	0.0138462	CD4	CD4	Inflammatory bowel disease	1	YES
2.3559e-08	rs2069408	12	56364321	3170468	ILMN_2364174	5	148885040	A/G	G	5.58361	293	CSNK1A1	0.318571	0.0138462	CD4&CD8	CD4	Asthma	1	YES
2.61852e-08	rs773125	12	56394954	1710242	ILMN_1682428	1	109191243	A/G	G	-5.56514	293	HENMT1	-0.318175	0.0153061	CD4	CD4	Rheumatoid arthritis	1	YES
2.61852e-08	rs1701704	12	56412487	3930255	ILMN_3226663	4	248991	T/G	G	-5.56514	293	ZNF876P	-0.318132	0.0153061	CD4&CD8	CD4&CD8	Type 1 diabetes autoantibodies;Asthma;Type 1 diabetes;Alopecia areata	4	YES
2.61852e-08	rs1701704	12	56412487	6580041	ILMN_1708779	2	85921522	T/G	G	-5.56514	293	GNLY	-0.317713	0.0153061	CD4	CD4	Type 1 diabetes autoantibodies;Asthma;Type 1 diabetes;Alopecia areata	4	YES
2.61852e-08	rs1701704	12	56412487	4060017	ILMN_2407851	3	57124576	T/G	G	-5.56514	293	IL17RD	-0.318013	0.0153061	CD4&CD8	CD4&CD8	Type 1 diabetes autoantibodies;Asthma;Type 1 diabetes;Alopecia areata	4	YES
2.61852e-08	rs705702	12	56390636	3610427	ILMN_3261439	10	17451443	A/G	G	-5.56514	293	ST8SIA6-AS1	-0.317552	0.0153061	CD4&CD8	CD4&CD8	Polycystic ovary syndrome	1	NO
2.62152e-08	rs773125	12	56394954	3440685	ILMN_1769416	2	179510710	A/G	G	5.56514	293	TTN	0.317549	0.0162437	CD4	CD4	Rheumatoid arthritis	1	YES
2.62152e-08	rs773125	12	56394954	1660551	ILMN_1787813	21	35469346	A/G	G	5.56514	293	SLC5A3	0.318055	0.0162437	CD4&CD8	CD4	Rheumatoid arthritis	1	YES
2.62152e-08	rs1701704	12	56412487	2640161	ILMN_2259119	21	48056430	T/G	G	5.56514	293	PRMT2	0.31758	0.0162437	CD4	CD4	Type 1 diabetes autoantibodies;Asthma;Type 1 diabetes;Alopecia areata	4	YES
2.62152e-08	rs1701704	12	56412487	6200187	ILMN_1684346	19	4653861	T/G	G	5.56514	293	TNFAIP8L1	0.317776	0.0162437	CD4	CD4	Type 1 diabetes autoantibodies;Asthma;Type 1 diabetes;Alopecia areata	4	YES
2.62152e-08	rs705702	12	56390636	6220403	ILMN_1676385	3	196533527	A/G	G	5.56514	293	PAK2	0.317527	0.0162437	CD4	CD4	Polycystic ovary syndrome	1	NO
2.62152e-08	rs10876864	12	56401085	6110576	ILMN_1805726	12	57693938	A/G	G	5.56514	293	R3HDM2	0.317847	0.0162437	CD4	CD4	Vitiligo	1	YES
2.62152e-08	rs10876864	12	56401085	1240050	ILMN_2381603	7	120592308	A/G	G	5.56514	293	ING3	0.317611	0.0162437	CD4&CD8	CD4&CD8	Vitiligo	1	YES
2.90945e-08	rs773125	12	56394954	7570408	ILMN_2098126	17	34198551	A/G	G	-5.54668	293	CCL5	-0.317036	0.0171717	CD4	CD4	Rheumatoid arthritis	1	YES
2.90945e-08	rs4788084	16	28539848	2570079	ILMN_1691364	2	191840404	T/C	T	-5.54668	293	STAT1	-0.317276	0.0171717	CD4	CD4	Type 1 diabetes;Type 1 diabetes autoantibodies	2	YES
2.90945e-08	rs705702	12	56390636	4890241	ILMN_2352097	16	57698686	A/G	G	-5.54668	293	GPR56	-0.317378	0.0171717	CD4	CD4	Polycystic ovary syndrome	1	NO
2.90945e-08	rs11171739	12	56470625	5690411	ILMN_2322375	22	38612091	T/C	C	-5.54668	293	MAFF	-0.317419	0.0171717	CD4&CD8	CD4&CD8	Type 1 diabetes	1	YES
2.90945e-08	rs10876864	12	56401085	6660332	ILMN_2073543	15	44094614	A/G	G	-5.54668	293	SERF2;HYPK	-0.31702	0.0171717	CD4&CD8	CD4&CD8	Vitiligo	1	YES
2.90945e-08	rs2292239	12	56482180	2070598	ILMN_3235410	9	99710166	G/T	T	-5.54668	293	HIATL2	-0.316955	0.0171717	CD4&CD8	CD4&CD8	Type 1 diabetes autoantibodies;Type 1 diabetes	2	YES
2.91278e-08	rs11171739	12	56470625	6620601	ILMN_1784037	1	22854717	T/C	C	5.54668	293	ZBTB40	0.317066	0.019598	CD4	CD4	Type 1 diabetes	1	YES
2.91278e-08	rs11171739	12	56470625	6450189	ILMN_2415776	16	78133756	T/C	C	5.54668	293	WWOX	0.317302	0.019598	CD4&CD8	CD4&CD8	Type 1 diabetes	1	YES
2.91278e-08	rs2456973	12	56416928	2600402	ILMN_1676626	14	58832861	A/C	C	5.54668	293	ARID4A	0.316776	0.019598	CD4&CD8	CD4&CD8	Vitiligo	1	YES
3.23165e-08	rs1701704	12	56412487	2600273	ILMN_2286014	15	43931723	T/G	G	-5.52822	293	CATSPER2	-0.316474	0.019403	CD4&CD8	CD4&CD8	Type 1 diabetes autoantibodies;Asthma;Type 1 diabetes;Alopecia areata	4	YES
3.23165e-08	rs705702	12	56390636	2940739	ILMN_1734205	3	50367483	A/G	G	-5.52822	293	RASSF1	-0.316486	0.019403	CD4&CD8	CD4	Polycystic ovary syndrome	1	NO
3.23165e-08	rs1411478	1	180962282	4490458	ILMN_1905482	7	124382650	G/A	A	-5.52822	293	-	-0.316057	0.019403	CD4	CD4	Progressive supranuclear palsy	1	NO
3.23165e-08	rs11171739	12	56470625	2970408	ILMN_1760374	2	87016477	T/C	C	-5.52822	293	CD8A	-0.315773	0.019403	CD4	CD4	Type 1 diabetes	1	YES
3.23165e-08	rs10876864	12	56401085	7400224	ILMN_2130078	5	133738053	A/G	G	-5.52822	293	CDKN2AIPNL	-0.315542	0.019403	CD4&CD8	CD4&CD8	Vitiligo	1	YES
3.23165e-08	rs10876864	12	56401085	6200286	ILMN_2053538	1	39351856	A/G	G	-5.52822	293	RHBDL2	-0.316252	0.019403	CD4&CD8	CD4&CD8	Vitiligo	1	YES
3.23165e-08	rs2292239	12	56482180	3850246	ILMN_2316236	4	57514650	G/T	T	-5.52822	293	HOPX	-0.316416	0.019403	CD4	CD4	Type 1 diabetes autoantibodies;Type 1 diabetes	2	YES
3.23533e-08	rs1701704	12	56412487	1010477	ILMN_1787378	10	111892110	T/G	G	5.52822	293	ADD3	0.315586	0.019802	CD4&CD8	CD4&CD8	Type 1 diabetes autoantibodies;Asthma;Type 1 diabetes;Alopecia areata	4	YES
3.23533e-08	rs705702	12	56390636	6200187	ILMN_1684346	19	4653861	A/G	G	5.52822	293	TNFAIP8L1	0.316404	0.019802	CD4	CD4	Polycystic ovary syndrome	1	NO
3.23533e-08	rs11171739	12	56470625	6590762	ILMN_3199772	2	225363643	T/C	C	5.52822	293	CUL3	0.316067	0.019802	CD4	CD4	Type 1 diabetes	1	YES
3.23533e-08	rs2456973	12	56416928	1010477	ILMN_1787378	10	111892110	A/C	C	5.52822	293	ADD3	0.316016	0.019802	CD4&CD8	CD4&CD8	Vitiligo	1	YES
3.59242e-08	rs705702	12	56390636	2350543	ILMN_2051900	19	40022096	A/G	G	-5.50978	293	EID2B	-0.315074	0.020197	CD4&CD8	CD4&CD8	Polycystic ovary syndrome	1	NO
3.59242e-08	rs705702	12	56390636	3850246	ILMN_2316236	4	57514650	A/G	G	-5.50978	293	HOPX	-0.31518	0.020197	CD4	CD4	Polycystic ovary syndrome	1	NO
3.59242e-08	rs2456973	12	56416928	2600273	ILMN_2286014	15	43931723	A/C	C	-5.50978	293	CATSPER2	-0.314987	0.020197	CD4&CD8	CD4&CD8	Vitiligo	1	YES
3.59242e-08	rs10876864	12	56401085	7650451	ILMN_1678238	1	26688207	A/G	G	-5.50978	293	ZNF683	-0.315306	0.020197	CD4	CD4	Vitiligo	1	YES
3.59242e-08	rs10876864	12	56401085	7610528	ILMN_1692145	19	19821861	A/G	G	-5.50978	293	ZNF14	-0.314833	0.020197	CD4&CD8	CD4&CD8	Vitiligo	1	YES
3.59242e-08	rs2292239	12	56482180	990332	ILMN_3237177	4	84383315	G/T	T	-5.50978	293	MRPS18C;FAM175A	-0.314977	0.020197	CD4&CD8	CD4&CD8	Type 1 diabetes autoantibodies;Type 1 diabetes	2	YES
3.5965e-08	rs773125	12	56394954	6580468	ILMN_1785762	17	30499983	A/G	G	5.50978	293	RHOT1	0.314617	0.0216749	CD4&CD8	CD4&CD8	Rheumatoid arthritis	1	YES
3.5965e-08	rs10876864	12	56401085	2100743	ILMN_2374244	12	68054083	A/G	G	5.50978	293	DYRK2	0.315483	0.0216749	CD4	CD4	Vitiligo	1	YES
3.5965e-08	rs2069408	12	56364321	2100139	ILMN_1662383	1	71531388	A/G	G	5.50978	293	ZRANB2	0.314866	0.0216749	CD4&CD8	CD4	Asthma	1	YES
3.9876e-08	rs1701704	12	56412487	7570546	ILMN_3180420	1	112142125	T/G	G	-5.49135	293	RAP1A	-0.313633	0.0234146	CD4&CD8	CD4&CD8	Type 1 diabetes autoantibodies;Asthma;Type 1 diabetes;Alopecia areata	4	YES
3.9876e-08	rs1701704	12	56412487	4390661	ILMN_2215382	12	132623104	T/G	G	-5.49135	293	DDX51	-0.314107	0.0234146	CD4&CD8	CD4&CD8	Type 1 diabetes autoantibodies;Asthma;Type 1 diabetes;Alopecia areata	4	YES
3.9876e-08	rs2456973	12	56416928	4060017	ILMN_2407851	3	57124576	A/C	C	-5.49135	293	IL17RD	-0.314338	0.0234146	CD4&CD8	CD4&CD8	Vitiligo	1	YES
3.9876e-08	rs10876864	12	56401085	7570600	ILMN_1717029	2	242815917	A/G	G	-5.49135	293	CXXC11	-0.314166	0.0234146	CD4	CD4	Vitiligo	1	YES
3.9876e-08	rs10876864	12	56401085	1780189	ILMN_3245380	3	32032686	A/G	G	-5.49135	293	ZNF860	-0.314242	0.0234146	CD4&CD8	CD4&CD8	Vitiligo	1	YES
3.9876e-08	rs2292239	12	56482180	2630379	ILMN_2176882	19	12024866	G/T	T	-5.49135	293	ZNF69	-0.313598	0.0234146	CD4&CD8	CD4&CD8	Type 1 diabetes autoantibodies;Type 1 diabetes	2	YES
3.99212e-08	rs773125	12	56394954	5900019	ILMN_3260715	15	91188437	A/G	G	5.49135	293	CRTC3	0.313674	0.0246377	CD4	CD4	Rheumatoid arthritis	1	YES
3.99212e-08	rs773125	12	56394954	7040386	ILMN_1682775	6	12296640	A/G	G	5.49135	293	EDN1	0.313777	0.0246377	CD4	CD4	Rheumatoid arthritis	1	YES
3.99212e-08	rs1701704	12	56412487	650022	ILMN_2306077	1	78191342	T/G	G	5.49135	293	USP33	0.314462	0.0246377	CD4&CD8	CD4	Type 1 diabetes autoantibodies;Asthma;Type 1 diabetes;Alopecia areata	4	YES
3.99212e-08	rs1701704	12	56412487	6040487	ILMN_1748578	8	117863589	T/G	G	5.49135	293	RAD21	0.313692	0.0246377	CD4&CD8	CD4&CD8	Type 1 diabetes autoantibodies;Asthma;Type 1 diabetes;Alopecia areata	4	YES
3.99212e-08	rs11171739	12	56470625	3060010	ILMN_1780806	2	98203903	T/C	C	5.49135	293	ANKRD36B	0.314362	0.0246377	CD4	CD4	Type 1 diabetes	1	YES
3.99212e-08	rs2456973	12	56416928	5080364	ILMN_2232177	14	69341434	A/C	C	5.49135	293	ACTN1	0.313777	0.0246377	CD4	CD4	Vitiligo	1	YES
3.99212e-08	rs10876864	12	56401085	2000564	ILMN_2270100	6	118786587	A/G	G	5.49135	293	CEP85L	0.31371	0.0246377	CD4	CD4	Vitiligo	1	YES
3.99212e-08	rs2069408	12	56364321	7210154	ILMN_1681644	11	102194890	A/G	G	5.49135	293	BIRC3	0.313861	0.0246377	CD4	CD4	Asthma	1	YES
4.4248e-08	rs1701704	12	56412487	270026	ILMN_2393573	3	50367733	T/G	G	-5.47292	293	RASSF1	-0.313278	0.026087	CD4	CD4	Type 1 diabetes autoantibodies;Asthma;Type 1 diabetes;Alopecia areata	4	YES
4.4248e-08	rs1701704	12	56412487	3610358	ILMN_3251605	14	45396010	T/G	G	-5.47292	293	KLHL28	-0.312864	0.026087	CD4&CD8	CD4&CD8	Type 1 diabetes autoantibodies;Asthma;Type 1 diabetes;Alopecia areata	4	YES
4.4248e-08	rs10876864	12	56401085	4760537	ILMN_1679195	20	35240584	A/G	G	-5.47292	293	TGIF2-C20orf24;C20orf24	-0.313474	0.026087	CD4	CD4	Vitiligo	1	YES
4.4248e-08	rs2069408	12	56364321	3370128	ILMN_2106380	9	117551893	A/G	G	-5.47292	293	TNFSF15	-0.312643	0.026087	CD4&CD8	CD4	Asthma	1	YES
4.4298e-08	rs773125	12	56394954	1010477	ILMN_1787378	10	111892110	A/G	G	5.47292	293	ADD3	0.312612	0.02657	CD4&CD8	CD4&CD8	Rheumatoid arthritis	1	YES
4.4298e-08	rs11171739	12	56470625	1230746	ILMN_1779677	9	88916486	T/C	C	5.47292	293	ZCCHC6	0.313069	0.02657	CD4&CD8	CD4&CD8	Type 1 diabetes	1	YES
4.4298e-08	rs2456973	12	56416928	650022	ILMN_2306077	1	78191342	A/C	C	5.47292	293	USP33	0.312609	0.02657	CD4&CD8	CD4	Vitiligo	1	YES
4.4298e-08	rs2456973	12	56416928	6040487	ILMN_1748578	8	117863589	A/C	C	5.47292	293	RAD21	0.312702	0.02657	CD4&CD8	CD4&CD8	Vitiligo	1	YES
4.90832e-08	rs773125	12	56394954	5690347	ILMN_2329679	22	26921913	A/G	G	-5.45451	293	TPST2	-0.312226	0.0293269	CD4	CD4	Rheumatoid arthritis	1	YES
4.90832e-08	rs705702	12	56390636	2030020	ILMN_1872419	6	34716172	A/G	G	-5.45451	293	-	-0.31192	0.0293269	CD4&CD8	CD4&CD8	Polycystic ovary syndrome	1	NO
4.90832e-08	rs705702	12	56390636	4670193	ILMN_1740633	10	72357408	A/G	G	-5.45451	293	PRF1	-0.311895	0.0293269	CD4	CD4	Polycystic ovary syndrome	1	NO
4.90832e-08	rs4894535	3	171995605	4290524	ILMN_1791847	15	64199583	C/T	T	-5.45451	293	DAPK2	-0.311644	0.0293269	CD4	CD4	Corneal structure	1	NO
4.90832e-08	rs2292239	12	56482180	5690347	ILMN_2329679	22	26921913	G/T	T	-5.45451	293	TPST2	-0.311983	0.0293269	CD4	CD4	Type 1 diabetes autoantibodies;Type 1 diabetes	2	YES
4.90832e-08	rs2292239	12	56482180	10504	ILMN_1761945	4	15964087	G/T	T	-5.45451	293	FGFBP2	-0.31222	0.0293269	CD4	CD4	Type 1 diabetes autoantibodies;Type 1 diabetes	2	YES
4.90832e-08	rs2292239	12	56482180	2060110	ILMN_2285713	14	90422961	G/T	T	-5.45451	293	TDP1	-0.31186	0.0293269	CD4&CD8	CD4&CD8	Type 1 diabetes autoantibodies;Type 1 diabetes	2	YES
4.90832e-08	rs2069408	12	56364321	1260646	ILMN_3238183	10	48927695	A/G	G	-5.45451	293	BMS1P5	-0.312458	0.0293269	CD4&CD8	CD4&CD8	Asthma	1	YES
4.90832e-08	rs2069408	12	56364321	1580608	ILMN_2154322	7	82993516	A/G	G	-5.45451	293	SEMA3E	-0.311532	0.0293269	CD4&CD8	CD4&CD8	Asthma	1	YES
4.91385e-08	rs773125	12	56394954	7320068	ILMN_1841620	2	230629434	A/G	G	5.45451	293	TRIP12	0.311684	0.0314286	CD4&CD8	CD4	Rheumatoid arthritis	1	YES
4.91385e-08	rs773125	12	56394954	2000564	ILMN_2270100	6	118786587	A/G	G	5.45451	293	CEP85L	0.312343	0.0314286	CD4	CD4	Rheumatoid arthritis	1	YES
4.91385e-08	rs773125	12	56394954	5810050	ILMN_2280568	2	97779542	A/G	G	5.45451	293	ANKRD36	0.311642	0.0314286	CD4	CD4	Rheumatoid arthritis	1	YES
4.91385e-08	rs705702	12	56390636	4010343	ILMN_1726842	1	75231219	A/G	G	5.45451	293	TYW3	0.311861	0.0314286	CD4&CD8	CD4	Polycystic ovary syndrome	1	NO
4.91385e-08	rs10876864	12	56401085	6450189	ILMN_2415776	16	78133756	A/G	G	5.45451	293	WWOX	0.312351	0.0314286	CD4&CD8	CD4&CD8	Vitiligo	1	YES
5.44289e-08	rs773125	12	56394954	270026	ILMN_2393573	3	50367733	A/G	G	-5.43611	293	RASSF1	-0.311397	0.0333333	CD4	CD4	Rheumatoid arthritis	1	YES
5.44289e-08	rs773125	12	56394954	2940739	ILMN_1734205	3	50367483	A/G	G	-5.43611	293	RASSF1	-0.310539	0.0333333	CD4&CD8	CD4	Rheumatoid arthritis	1	YES
5.44289e-08	rs1701704	12	56412487	6660332	ILMN_2073543	15	44094614	T/G	G	-5.43611	293	SERF2;HYPK	-0.310555	0.0333333	CD4&CD8	CD4&CD8	Type 1 diabetes autoantibodies;Asthma;Type 1 diabetes;Alopecia areata	4	YES
5.44289e-08	rs11171739	12	56470625	1260156	ILMN_1755808	1	202441259	T/C	C	-5.43611	293	PPP1R12B	-0.310835	0.0333333	CD4	CD4	Type 1 diabetes	1	YES
5.44289e-08	rs11171739	12	56470625	430669	ILMN_2249473	9	94841480	T/C	C	-5.43611	293	SPTLC1	-0.310658	0.0333333	CD4&CD8	CD4&CD8	Type 1 diabetes	1	YES
5.44289e-08	rs151181	16	28490517	6250064	ILMN_1708375	5	131818896	C/T	C	-5.43611	293	IRF1	-0.310631	0.0333333	CD4	CD4	Crohn's disease	1	YES
5.44289e-08	rs10876864	12	56401085	1260156	ILMN_1755808	1	202441259	A/G	G	-5.43611	293	PPP1R12B	-0.310933	0.0333333	CD4	CD4	Vitiligo	1	YES
5.44289e-08	rs10876864	12	56401085	2760156	ILMN_1689552	1	150969323	A/G	G	-5.43611	293	FAM63A	-0.310578	0.0333333	CD4&CD8	CD4&CD8	Vitiligo	1	YES
5.449e-08	rs705702	12	56390636	650022	ILMN_2306077	1	78191342	A/G	G	5.43611	293	USP33	0.311131	0.0369159	CD4&CD8	CD4	Polycystic ovary syndrome	1	NO
5.449e-08	rs10876864	12	56401085	2370131	ILMN_1673222	8	81419392	A/G	G	5.43611	293	ZBTB10	0.310814	0.0369159	CD4	CD4	Vitiligo	1	YES
5.449e-08	rs2069408	12	56364321	110291	ILMN_2326324	11	18472557	A/G	G	5.43611	293	LDHC	0.310656	0.0369159	CD4	CD4	Asthma	1	YES
6.03369e-08	rs11036238	11	5225635	3890709	ILMN_2203896	18	46446658	G/C	C	-5.41771	293	SMAD7	-0.31027	0.0393519	CD4	CD4	Malaria	1	YES
6.03369e-08	rs705702	12	56390636	1440750	ILMN_2073184	19	10623783	A/G	G	-5.41771	293	S1PR5	-0.30976	0.0393519	CD4	CD4	Polycystic ovary syndrome	1	NO
6.03369e-08	rs9303277	17	37976469	1690020	ILMN_1664008	7	64030505	T/C	T	-5.41771	293	RP11-561N12.5	-0.30981	0.0393519	CD4	CD4	Primary biliary cirrhosis	1	YES
6.03369e-08	rs2456973	12	56416928	2230114	ILMN_2219437	11	32875816	A/C	C	-5.41771	293	PRRG4	-0.309967	0.0393519	CD4&CD8	CD4&CD8	Vitiligo	1	YES
6.03369e-08	rs2292239	12	56482180	1050477	ILMN_1727165	1	247682061	G/T	T	-5.41771	293	GCSAML	-0.310002	0.0393519	CD4&CD8	CD4&CD8	Type 1 diabetes autoantibodies;Type 1 diabetes	2	YES
6.03369e-08	rs2292239	12	56482180	2940739	ILMN_1734205	3	50367483	G/T	T	-5.41771	293	RASSF1	-0.309642	0.0393519	CD4&CD8	CD4	Type 1 diabetes autoantibodies;Type 1 diabetes	2	YES
6.03369e-08	rs2292239	12	56482180	2370010	ILMN_1731233	14	25075796	G/T	T	-5.41771	293	GZMH	-0.310002	0.0393519	CD4	CD4	Type 1 diabetes autoantibodies;Type 1 diabetes	2	YES
6.03369e-08	rs2069408	12	56364321	3450750	ILMN_2227495	19	58051846	A/G	G	-5.41771	293	ZNF549	-0.31005	0.0393519	CD4&CD8	CD4&CD8	Asthma	1	YES
6.04044e-08	rs773125	12	56394954	5900735	ILMN_1685170	10	81915110	A/G	G	5.41771	293	ANXA11	0.309996	0.043318	CD4	CD4	Rheumatoid arthritis	1	YES
6.04044e-08	rs773125	12	56394954	4890133	ILMN_1765829	17	27589284	A/G	G	5.41771	293	NUFIP2	0.310371	0.043318	CD4	CD4	Rheumatoid arthritis	1	YES
6.04044e-08	rs1701704	12	56412487	5080364	ILMN_2232177	14	69341434	T/G	G	5.41771	293	ACTN1	0.309786	0.043318	CD4	CD4	Type 1 diabetes autoantibodies;Asthma;Type 1 diabetes;Alopecia areata	4	YES
6.04044e-08	rs1701704	12	56412487	2600402	ILMN_1676626	14	58832861	T/G	G	5.41771	293	ARID4A	0.310319	0.043318	CD4&CD8	CD4&CD8	Type 1 diabetes autoantibodies;Asthma;Type 1 diabetes;Alopecia areata	4	YES
6.04044e-08	rs10876864	12	56401085	5900735	ILMN_1685170	10	81915110	A/G	G	5.41771	293	ANXA11	0.309721	0.043318	CD4	CD4	Vitiligo	1	YES
6.04044e-08	rs10876864	12	56401085	5810050	ILMN_2280568	2	97779542	A/G	G	5.41771	293	ANKRD36	0.309928	0.043318	CD4	CD4	Vitiligo	1	YES
6.68641e-08	rs773125	12	56394954	2230114	ILMN_2219437	11	32875816	A/G	G	-5.39932	293	PRRG4	-0.308762	0.0458716	CD4&CD8	CD4&CD8	Rheumatoid arthritis	1	YES
6.68641e-08	rs4237643	11	43648368	7320189	ILMN_1849784	1	45282902	G/T	T	-5.39932	293	-	-0.309109	0.0458716	CD4	CD4	Forced vital capacity	1	NO
6.68641e-08	rs11171739	12	56470625	7570600	ILMN_1717029	2	242815917	T/C	C	-5.39932	293	CXXC11	-0.309143	0.0458716	CD4	CD4	Type 1 diabetes	1	YES
6.68641e-08	rs11171739	12	56470625	7650451	ILMN_1678238	1	26688207	T/C	C	-5.39932	293	ZNF683	-0.309247	0.0458716	CD4	CD4	Type 1 diabetes	1	YES
6.68641e-08	rs11171739	12	56470625	6200286	ILMN_2053538	1	39351856	T/C	C	-5.39932	293	RHBDL2	-0.308777	0.0458716	CD4&CD8	CD4&CD8	Type 1 diabetes	1	YES
6.68641e-08	rs2456973	12	56416928	270026	ILMN_2393573	3	50367733	A/C	C	-5.39932	293	RASSF1	-0.308694	0.0458716	CD4	CD4	Vitiligo	1	YES
6.68641e-08	rs2456973	12	56416928	6580041	ILMN_1708779	2	85921522	A/C	C	-5.39932	293	GNLY	-0.308555	0.0458716	CD4	CD4	Vitiligo	1	YES
6.68641e-08	rs2456973	12	56416928	3610358	ILMN_3251605	14	45396010	A/C	C	-5.39932	293	KLHL28	-0.309061	0.0458716	CD4&CD8	CD4&CD8	Vitiligo	1	YES
6.68641e-08	rs2292239	12	56482180	2940450	ILMN_2096970	2	171510863	G/T	T	-5.39932	293	MYO3B	-0.308623	0.0458716	CD4&CD8	CD4&CD8	Type 1 diabetes autoantibodies;Type 1 diabetes	2	YES
6.69387e-08	rs4788815	16	71634811	5290035	ILMN_3277137	6	64326120	T/A	A	5.39932	293	RPL9P18	0.308773	0.0486364	CD4	CD4	Metabolite levels	1	NO
6.69387e-08	rs11171739	12	56470625	380484	ILMN_2082324	11	92881273	T/C	C	5.39932	293	SLC36A4	0.308836	0.0486364	CD4	CD4	Type 1 diabetes	1	YES
6.69387e-08	rs2456973	12	56416928	6110576	ILMN_1805726	12	57693938	A/C	C	5.39932	293	R3HDM2	0.309226	0.0486364	CD4	CD4	Vitiligo	1	YES
6.69387e-08	rs2069408	12	56364321	3170274	ILMN_2405078	12	76751521	A/G	G	5.39932	293	OSBPL8	0.308753	0.0486364	CD4&CD8	CD4&CD8	Asthma	1	YES

## Sheet: CD8_trans-eQTLs
S4 Table. Significant trans-eQTL effects with SNPs associated with human diseases or traits in CD4+ and CD8+ T cells (probe-level false discovery rate < 0.05)
PValue	SNPName	SNPChr	SNPChrPos	ProbeName	ILMNid_HT12v4	ProbeChr	ProbeCenterChrPos	SNPType	AlleleAssessed	OverallZScore	DatasetsNrSamples	HGNCName	IncludedDatasetsCorrelationCoefficient	FDR	SignificantInCellType_OnlyProbe	SignificantInCellType_SNPandProbe	DiseaseOrTrait	NumberOfDiseasesOrTraitsPerSNP	ImmuneDisease
3.50449e-55	rs10876864	12	56401085	70180	ILMN_3236675	1	208870744	A/G	G	15.6467	283	RPS26P13	0.762929	0	CD4&CD8	CD4&CD8	Vitiligo	1	YES
1.62115e-54	rs11171739	12	56470625	70180	ILMN_3236675	1	208870744	T/C	C	15.5489	283	RPS26P13	0.759834	0	CD4&CD8	CD4&CD8	Type 1 diabetes	1	YES
7.33657e-54	rs10876864	12	56401085	5700615	ILMN_3190596	10	89402650	A/G	G	15.4519	283	RP11-57C13.5	0.756983	0	CD4&CD8	CD4&CD8	Vitiligo	1	YES
1.20851e-53	rs11171739	12	56470625	5700615	ILMN_3190596	10	89402650	T/C	C	15.4197	283	RP11-57C13.5	0.756154	0	CD4&CD8	CD4&CD8	Type 1 diabetes	1	YES
8.67197e-53	rs10876864	12	56401085	2850142	ILMN_3254492	19	35024361	A/G	G	15.292	283	RPS26P55	0.75206	0	CD4&CD8	CD4&CD8	Vitiligo	1	YES
1.40816e-52	rs11171739	12	56470625	2850142	ILMN_3254492	19	35024361	T/C	C	15.2603	283	RPS26P55	0.750634	0	CD4&CD8	CD4&CD8	Type 1 diabetes	1	YES
1.40816e-52	rs11171739	12	56470625	4480356	ILMN_3248833	1	58521868	T/C	C	15.2603	283	RPS26P15	0.750698	0	CD4&CD8	CD4&CD8	Type 1 diabetes	1	YES
1.40816e-52	rs10876864	12	56401085	6250292	ILMN_3290019	9	30831934	A/G	G	15.2603	283	RPS26P2	0.751229	0	CD4&CD8	CD4&CD8	Vitiligo	1	YES
1.40816e-52	rs10876864	12	56401085	670010	ILMN_1737991	18	57429091	A/G	G	15.2603	283	RPS26P54	0.751293	0	CD4&CD8	CD4&CD8	Vitiligo	1	YES
2.28431e-52	rs10876864	12	56401085	4480356	ILMN_3248833	1	58521868	A/G	G	15.2287	283	RPS26P15	0.750142	0	CD4&CD8	CD4&CD8	Vitiligo	1	YES
2.28431e-52	rs10876864	12	56401085	4670048	ILMN_2310703	13	101192220	A/G	G	15.2287	283	RPS26P47	0.749886	0	CD4&CD8	CD4&CD8	Vitiligo	1	YES
3.7019e-52	rs11171739	12	56470625	6250292	ILMN_3290019	9	30831934	T/C	C	15.1971	283	RPS26P2	0.748858	0	CD4&CD8	CD4&CD8	Type 1 diabetes	1	YES
3.7019e-52	rs11171739	12	56470625	670010	ILMN_1737991	18	57429091	T/C	C	15.1971	283	RPS26P54	0.749302	0	CD4&CD8	CD4&CD8	Type 1 diabetes	1	YES
3.7019e-52	rs11171739	12	56470625	4670048	ILMN_2310703	13	101192220	T/C	C	15.1971	283	RPS26P47	0.748921	0	CD4&CD8	CD4&CD8	Type 1 diabetes	1	YES
3.97927e-51	rs10876864	12	56401085	830484	ILMN_1677697	8	119774226	A/G	G	15.0407	283	RPS26P35	0.743557	0	CD4&CD8	CD4&CD8	Vitiligo	1	YES
6.35297e-51	rs10876864	12	56401085	6840746	ILMN_3296994	17	8464694	A/G	G	15.0096	283	RP11-713H12.1	0.743173	0	CD4&CD8	CD4&CD8	Vitiligo	1	YES
1.01329e-50	rs11171739	12	56470625	6840746	ILMN_3296994	17	8464694	T/C	C	14.9787	283	RP11-713H12.1	0.741562	0	CD4&CD8	CD4&CD8	Type 1 diabetes	1	YES
1.61464e-50	rs773125	12	56394954	70180	ILMN_3236675	1	208870744	A/G	G	14.9478	283	RPS26P13	0.740529	0	CD4&CD8	CD4&CD8	Rheumatoid arthritis	1	YES
1.61464e-50	rs10876864	12	56401085	6960195	ILMN_1726647	1	58522049	A/G	G	14.9478	283	RPS26P15	0.741191	0	CD4&CD8	CD4&CD8	Vitiligo	1	YES
2.56272e-50	rs11171739	12	56470625	830484	ILMN_1677697	8	119774226	T/C	C	14.917	283	RPS26P35	0.739976	0	CD4&CD8	CD4&CD8	Type 1 diabetes	1	YES
2.56272e-50	rs10876864	12	56401085	3310241	ILMN_3291511	18	57428836	A/G	G	14.917	283	RPS26P54	0.740296	0	CD4&CD8	CD4&CD8	Vitiligo	1	YES
4.05151e-50	rs11171739	12	56470625	3310241	ILMN_3291511	18	57428836	T/C	C	14.8862	283	RPS26P54	0.739278	0	CD4&CD8	CD4&CD8	Type 1 diabetes	1	YES
4.05151e-50	rs11171739	12	56470625	6960195	ILMN_1726647	1	58522049	T/C	C	14.8862	283	RPS26P15	0.739024	0	CD4&CD8	CD4&CD8	Type 1 diabetes	1	YES
6.41837e-50	rs11171739	12	56470625	6270307	ILMN_1678522	15	64885219	T/C	C	14.8556	283	RP11-330L19.1	0.737691	0	CD4&CD8	CD4&CD8	Type 1 diabetes	1	YES
6.41837e-50	rs10876864	12	56401085	6270307	ILMN_1678522	15	64885219	A/G	G	14.8556	283	RP11-330L19.1	0.738186	0	CD4&CD8	CD4&CD8	Vitiligo	1	YES
3.60328e-48	rs773125	12	56394954	4480356	ILMN_3248833	1	58521868	A/G	G	14.5832	283	RPS26P15	0.728819	0	CD4&CD8	CD4&CD8	Rheumatoid arthritis	1	YES
5.57337e-48	rs773125	12	56394954	2850142	ILMN_3254492	19	35024361	A/G	G	14.5533	283	RPS26P55	0.728027	0	CD4&CD8	CD4&CD8	Rheumatoid arthritis	1	YES
5.57337e-48	rs773125	12	56394954	5700615	ILMN_3190596	10	89402650	A/G	G	14.5533	283	RP11-57C13.5	0.727757	0	CD4&CD8	CD4&CD8	Rheumatoid arthritis	1	YES
8.613e-48	rs773125	12	56394954	6250292	ILMN_3290019	9	30831934	A/G	G	14.5235	283	RPS26P2	0.727003	0	CD4&CD8	CD4&CD8	Rheumatoid arthritis	1	YES
8.613e-48	rs773125	12	56394954	670010	ILMN_1737991	18	57429091	A/G	G	14.5235	283	RPS26P54	0.726555	0	CD4&CD8	CD4&CD8	Rheumatoid arthritis	1	YES
2.04556e-47	rs773125	12	56394954	6270307	ILMN_1678522	15	64885219	A/G	G	14.464	283	RP11-330L19.1	0.725147	0	CD4&CD8	CD4&CD8	Rheumatoid arthritis	1	YES
3.14369e-47	rs773125	12	56394954	6960195	ILMN_1726647	1	58522049	A/G	G	14.4344	283	RPS26P15	0.724485	0	CD4&CD8	CD4&CD8	Rheumatoid arthritis	1	YES
3.14369e-47	rs773125	12	56394954	4670048	ILMN_2310703	13	101192220	A/G	G	14.4344	283	RPS26P47	0.723717	0	CD4&CD8	CD4&CD8	Rheumatoid arthritis	1	YES
7.38422e-47	rs773125	12	56394954	6840746	ILMN_3296994	17	8464694	A/G	G	14.3754	283	RP11-713H12.1	0.721774	0	CD4&CD8	CD4&CD8	Rheumatoid arthritis	1	YES
1.12862e-46	rs773125	12	56394954	830484	ILMN_1677697	8	119774226	A/G	G	14.346	283	RPS26P35	0.720532	0	CD4&CD8	CD4&CD8	Rheumatoid arthritis	1	YES
1.72351e-46	rs773125	12	56394954	3310241	ILMN_3291511	18	57428836	A/G	G	14.3167	283	RPS26P54	0.720487	0	CD4&CD8	CD4&CD8	Rheumatoid arthritis	1	YES
3.14955e-45	rs10876864	12	56401085	5360180	ILMN_3308808	11	57408703	A/G	G	14.1132	283	MIR130A	0.712932	0	CD4&CD8	CD4&CD8	Vitiligo	1	YES
1.59419e-44	rs11171739	12	56470625	5360180	ILMN_3308808	11	57408703	T/C	C	13.9984	283	MIR130A	0.709394	0	CD4&CD8	CD4&CD8	Type 1 diabetes	1	YES
2.57693e-42	rs11171739	12	56470625	620019	ILMN_1657950	8	93156597	T/C	C	13.6322	283	RP11-777J24.1	0.69588	0	CD4&CD8	CD4&CD8	Type 1 diabetes	1	YES
8.03168e-42	rs10876864	12	56401085	620019	ILMN_1657950	8	93156597	A/G	G	13.5491	283	RP11-777J24.1	0.693048	0	CD4&CD8	CD4&CD8	Vitiligo	1	YES
5.1711e-41	rs773125	12	56394954	5360180	ILMN_3308808	11	57408703	A/G	G	13.4118	283	MIR130A	0.687639	0	CD4&CD8	CD4&CD8	Rheumatoid arthritis	1	YES
4.58475e-40	rs2456973	12	56416928	70180	ILMN_3236675	1	208870744	A/C	C	13.2488	283	RPS26P13	0.681682	0	CD4&CD8	CD4&CD8	Vitiligo	1	YES
3.87664e-39	rs1701704	12	56412487	70180	ILMN_3236675	1	208870744	T/G	G	13.0878	283	RPS26P13	0.676259	0	CD4&CD8	CD4&CD8	Type 1 diabetes autoantibodies;Asthma;Type 1 diabetes;Alopecia areata	4	YES
5.50005e-39	rs2456973	12	56416928	5700615	ILMN_3190596	10	89402650	A/C	C	13.0611	283	RP11-57C13.5	0.674865	0	CD4&CD8	CD4&CD8	Vitiligo	1	YES
1.56003e-38	rs773125	12	56394954	620019	ILMN_1657950	8	93156597	A/G	G	12.9814	283	RP11-777J24.1	0.67193	0	CD4&CD8	CD4&CD8	Rheumatoid arthritis	1	YES
3.11228e-38	rs2456973	12	56416928	2850142	ILMN_3254492	19	35024361	A/C	C	12.9286	283	RPS26P55	0.669789	0	CD4&CD8	CD4&CD8	Vitiligo	1	YES
4.37428e-38	rs1701704	12	56412487	5700615	ILMN_3190596	10	89402650	T/G	G	12.9022	283	RP11-57C13.5	0.669339	0	CD4&CD8	CD4&CD8	Type 1 diabetes autoantibodies;Asthma;Type 1 diabetes;Alopecia areata	4	YES
4.37428e-38	rs2456973	12	56416928	670010	ILMN_1737991	18	57429091	A/C	C	12.9022	283	RPS26P54	0.668863	0	CD4&CD8	CD4&CD8	Vitiligo	1	YES
1.21264e-37	rs1701704	12	56412487	2850142	ILMN_3254492	19	35024361	T/G	G	12.8234	283	RPS26P55	0.665815	0	CD4&CD8	CD4&CD8	Type 1 diabetes autoantibodies;Asthma;Type 1 diabetes;Alopecia areata	4	YES
2.38076e-37	rs2456973	12	56416928	6250292	ILMN_3290019	9	30831934	A/C	C	12.7712	283	RPS26P2	0.664475	0	CD4&CD8	CD4&CD8	Vitiligo	1	YES
3.32391e-37	rs1701704	12	56412487	670010	ILMN_1737991	18	57429091	T/G	G	12.7451	283	RPS26P54	0.663252	0	CD4&CD8	CD4&CD8	Type 1 diabetes autoantibodies;Asthma;Type 1 diabetes;Alopecia areata	4	YES
6.46607e-37	rs2456973	12	56416928	4480356	ILMN_3248833	1	58521868	A/C	C	12.6931	283	RPS26P15	0.660723	0	CD4&CD8	CD4&CD8	Vitiligo	1	YES
9.00945e-37	rs10876864	12	56401085	6660682	ILMN_3262348	3	48731186	A/G	G	12.6672	283	IP6K2	0.659867	0	CD4&CD8	CD4&CD8	Vitiligo	1	YES
1.2513e-36	rs1701704	12	56412487	6250292	ILMN_3290019	9	30831934	T/G	G	12.6413	283	RPS26P2	0.659407	0	CD4&CD8	CD4&CD8	Type 1 diabetes autoantibodies;Asthma;Type 1 diabetes;Alopecia areata	4	YES
1.2513e-36	rs2292239	12	56482180	70180	ILMN_3236675	1	208870744	G/T	T	12.6413	283	RPS26P13	0.659044	0	CD4&CD8	CD4&CD8	Type 1 diabetes autoantibodies;Type 1 diabetes	2	YES
2.40891e-36	rs10876864	12	56401085	2810504	ILMN_3235312	17	79888245	A/G	G	12.5897	283	MAFG-AS1	0.657245	0	CD4&CD8	CD4&CD8	Vitiligo	1	YES
2.40891e-36	rs2292239	12	56482180	5700615	ILMN_3190596	10	89402650	G/T	T	12.5897	283	RP11-57C13.5	0.656833	0	CD4&CD8	CD4&CD8	Type 1 diabetes autoantibodies;Type 1 diabetes	2	YES
3.33903e-36	rs1701704	12	56412487	4480356	ILMN_3248833	1	58521868	T/G	G	12.564	283	RPS26P15	0.656396	0	CD4&CD8	CD4&CD8	Type 1 diabetes autoantibodies;Asthma;Type 1 diabetes;Alopecia areata	4	YES
3.33903e-36	rs2456973	12	56416928	4670048	ILMN_2310703	13	101192220	A/C	C	12.564	283	RPS26P47	0.656228	0	CD4&CD8	CD4&CD8	Vitiligo	1	YES
4.61356e-36	rs11171739	12	56470625	6660682	ILMN_3262348	3	48731186	T/C	C	12.5383	283	IP6K2	0.655148	0	CD4&CD8	CD4&CD8	Type 1 diabetes	1	YES
4.61356e-36	rs2456973	12	56416928	6840746	ILMN_3296994	17	8464694	A/C	C	12.5383	283	RP11-713H12.1	0.655007	0	CD4&CD8	CD4&CD8	Vitiligo	1	YES
6.37044e-36	rs705702	12	56390636	70180	ILMN_3236675	1	208870744	A/G	G	12.5126	283	RPS26P13	0.654209	0	CD4&CD8	CD4&CD8	Polycystic ovary syndrome	1	NO
6.37044e-36	rs2456973	12	56416928	830484	ILMN_1677697	8	119774226	A/C	C	12.5126	283	RPS26P35	0.654474	0	CD4&CD8	CD4&CD8	Vitiligo	1	YES
6.37044e-36	rs2456973	12	56416928	6960195	ILMN_1726647	1	58522049	A/C	C	12.5126	283	RPS26P15	0.654455	0	CD4&CD8	CD4&CD8	Vitiligo	1	YES
8.79062e-36	rs2456973	12	56416928	3310241	ILMN_3291511	18	57428836	A/C	C	12.487	283	RPS26P54	0.652543	0	CD4&CD8	CD4&CD8	Vitiligo	1	YES
1.21224e-35	rs1701704	12	56412487	4670048	ILMN_2310703	13	101192220	T/G	G	12.4615	283	RPS26P47	0.651526	0	CD4&CD8	CD4&CD8	Type 1 diabetes autoantibodies;Asthma;Type 1 diabetes;Alopecia areata	4	YES
1.6706e-35	rs1701704	12	56412487	6840746	ILMN_3296994	17	8464694	T/G	G	12.436	283	RP11-713H12.1	0.650821	0	CD4&CD8	CD4&CD8	Type 1 diabetes autoantibodies;Asthma;Type 1 diabetes;Alopecia areata	4	YES
1.6706e-35	rs2456973	12	56416928	6270307	ILMN_1678522	15	64885219	A/C	C	12.436	283	RP11-330L19.1	0.651153	0	CD4&CD8	CD4&CD8	Vitiligo	1	YES
3.15085e-35	rs1701704	12	56412487	830484	ILMN_1677697	8	119774226	T/G	G	12.3851	283	RPS26P35	0.649219	0	CD4&CD8	CD4&CD8	Type 1 diabetes autoantibodies;Asthma;Type 1 diabetes;Alopecia areata	4	YES
3.15085e-35	rs1701704	12	56412487	6960195	ILMN_1726647	1	58522049	T/G	G	12.3851	283	RPS26P15	0.649283	0	CD4&CD8	CD4&CD8	Type 1 diabetes autoantibodies;Asthma;Type 1 diabetes;Alopecia areata	4	YES
4.32302e-35	rs705702	12	56390636	5700615	ILMN_3190596	10	89402650	A/G	G	12.3597	283	RP11-57C13.5	0.647937	0	CD4&CD8	CD4&CD8	Polycystic ovary syndrome	1	NO
4.32302e-35	rs11171739	12	56470625	2810504	ILMN_3235312	17	79888245	T/C	C	12.3597	283	MAFG-AS1	0.648105	0	CD4&CD8	CD4&CD8	Type 1 diabetes	1	YES
5.92747e-35	rs1701704	12	56412487	3310241	ILMN_3291511	18	57428836	T/G	G	12.3344	283	RPS26P54	0.647169	0	CD4&CD8	CD4&CD8	Type 1 diabetes autoantibodies;Asthma;Type 1 diabetes;Alopecia areata	4	YES
8.10208e-35	rs1701704	12	56412487	6270307	ILMN_1678522	15	64885219	T/G	G	12.3091	283	RP11-330L19.1	0.645695	0	CD4&CD8	CD4&CD8	Type 1 diabetes autoantibodies;Asthma;Type 1 diabetes;Alopecia areata	4	YES
8.10208e-35	rs2292239	12	56482180	2850142	ILMN_3254492	19	35024361	G/T	T	12.3091	283	RPS26P55	0.646365	0	CD4&CD8	CD4&CD8	Type 1 diabetes autoantibodies;Type 1 diabetes	2	YES
8.10208e-35	rs2292239	12	56482180	670010	ILMN_1737991	18	57429091	G/T	T	12.3091	283	RPS26P54	0.646495	0	CD4&CD8	CD4&CD8	Type 1 diabetes autoantibodies;Type 1 diabetes	2	YES
2.06127e-34	rs2456973	12	56416928	5360180	ILMN_3308808	11	57408703	A/C	C	12.2335	283	MIR130A	0.64298	0	CD4&CD8	CD4&CD8	Vitiligo	1	YES
2.81038e-34	rs705702	12	56390636	2850142	ILMN_3254492	19	35024361	A/G	G	12.2083	283	RPS26P55	0.642082	0	CD4&CD8	CD4&CD8	Polycystic ovary syndrome	1	NO
3.81994e-34	rs705702	12	56390636	670010	ILMN_1737991	18	57429091	A/G	G	12.1833	283	RPS26P54	0.641113	0	CD4&CD8	CD4&CD8	Polycystic ovary syndrome	1	NO
3.81994e-34	rs2292239	12	56482180	6250292	ILMN_3290019	9	30831934	G/T	T	12.1833	283	RPS26P2	0.641228	0	CD4&CD8	CD4&CD8	Type 1 diabetes autoantibodies;Type 1 diabetes	2	YES
5.18894e-34	rs2292239	12	56482180	4480356	ILMN_3248833	1	58521868	G/T	T	12.1582	283	RPS26P15	0.639993	0	CD4&CD8	CD4&CD8	Type 1 diabetes autoantibodies;Type 1 diabetes	2	YES
7.0442e-34	rs705702	12	56390636	4480356	ILMN_3248833	1	58521868	A/G	G	12.1332	283	RPS26P15	0.63879	0	CD4&CD8	CD4&CD8	Polycystic ovary syndrome	1	NO
1.29577e-33	rs1701704	12	56412487	5360180	ILMN_3308808	11	57408703	T/G	G	12.0834	283	MIR130A	0.637173	0	CD4&CD8	CD4&CD8	Type 1 diabetes autoantibodies;Asthma;Type 1 diabetes;Alopecia areata	4	YES
1.29577e-33	rs705702	12	56390636	6250292	ILMN_3290019	9	30831934	A/G	G	12.0834	283	RPS26P2	0.637454	0	CD4&CD8	CD4&CD8	Polycystic ovary syndrome	1	NO
1.75153e-33	rs705702	12	56390636	6960195	ILMN_1726647	1	58522049	A/G	G	12.0585	283	RPS26P15	0.636391	0	CD4&CD8	CD4&CD8	Polycystic ovary syndrome	1	NO
2.36614e-33	rs2292239	12	56482180	4670048	ILMN_2310703	13	101192220	G/T	T	12.0337	283	RPS26P47	0.634791	0	CD4&CD8	CD4&CD8	Type 1 diabetes autoantibodies;Type 1 diabetes	2	YES
3.19447e-33	rs773125	12	56394954	6660682	ILMN_3262348	3	48731186	A/G	G	12.0089	283	IP6K2	0.633764	0	CD4&CD8	CD4&CD8	Rheumatoid arthritis	1	YES
4.31014e-33	rs705702	12	56390636	6270307	ILMN_1678522	15	64885219	A/G	G	11.9842	283	RP11-330L19.1	0.633088	0	CD4&CD8	CD4&CD8	Polycystic ovary syndrome	1	NO
5.79793e-33	rs2292239	12	56482180	3310241	ILMN_3291511	18	57428836	G/T	T	11.9595	283	RPS26P54	0.6318	0	CD4&CD8	CD4&CD8	Type 1 diabetes autoantibodies;Type 1 diabetes	2	YES
5.79793e-33	rs2292239	12	56482180	6840746	ILMN_3296994	17	8464694	G/T	T	11.9595	283	RP11-713H12.1	0.632126	0	CD4&CD8	CD4&CD8	Type 1 diabetes autoantibodies;Type 1 diabetes	2	YES
7.81336e-33	rs705702	12	56390636	830484	ILMN_1677697	8	119774226	A/G	G	11.9348	283	RPS26P35	0.630653	0	CD4&CD8	CD4&CD8	Polycystic ovary syndrome	1	NO
7.81336e-33	rs705702	12	56390636	3310241	ILMN_3291511	18	57428836	A/G	G	11.9348	283	RPS26P54	0.630782	0	CD4&CD8	CD4&CD8	Polycystic ovary syndrome	1	NO
7.81336e-33	rs705702	12	56390636	6840746	ILMN_3296994	17	8464694	A/G	G	11.9348	283	RP11-713H12.1	0.630861	0	CD4&CD8	CD4&CD8	Polycystic ovary syndrome	1	NO
7.81336e-33	rs2292239	12	56482180	830484	ILMN_1677697	8	119774226	G/T	T	11.9348	283	RPS26P35	0.630955	0	CD4&CD8	CD4&CD8	Type 1 diabetes autoantibodies;Type 1 diabetes	2	YES
7.81336e-33	rs2292239	12	56482180	6270307	ILMN_1678522	15	64885219	G/T	T	11.9348	283	RP11-330L19.1	0.630695	0	CD4&CD8	CD4&CD8	Type 1 diabetes autoantibodies;Type 1 diabetes	2	YES
1.04977e-32	rs705702	12	56390636	4670048	ILMN_2310703	13	101192220	A/G	G	11.9102	283	RPS26P47	0.629606	0	CD4&CD8	CD4&CD8	Polycystic ovary syndrome	1	NO
1.04977e-32	rs2292239	12	56482180	6960195	ILMN_1726647	1	58522049	G/T	T	11.9102	283	RPS26P15	0.630305	0	CD4&CD8	CD4&CD8	Type 1 diabetes autoantibodies;Type 1 diabetes	2	YES
1.88708e-32	rs773125	12	56394954	2810504	ILMN_3235312	17	79888245	A/G	G	11.861	283	MAFG-AS1	0.62834	0	CD4&CD8	CD4&CD8	Rheumatoid arthritis	1	YES
3.3761e-32	rs11171739	12	56470625	4150753	ILMN_2150294	7	30053164	T/C	C	-11.8121	283	FKBP14	-0.626343	0	CD4&CD8	CD4&CD8	Type 1 diabetes	1	YES
1.43049e-31	rs2456973	12	56416928	620019	ILMN_1657950	8	93156597	A/C	C	11.6903	283	RP11-777J24.1	0.620867	0	CD4&CD8	CD4&CD8	Vitiligo	1	YES
2.52035e-31	rs10876864	12	56401085	4150753	ILMN_2150294	7	30053164	A/G	G	-11.6419	283	FKBP14	-0.618501	0	CD4&CD8	CD4&CD8	Vitiligo	1	YES
2.52627e-31	rs705702	12	56390636	5360180	ILMN_3308808	11	57408703	A/G	G	11.6419	283	MIR130A	0.619196	0	CD4&CD8	CD4&CD8	Polycystic ovary syndrome	1	NO
2.52627e-31	rs2292239	12	56482180	5360180	ILMN_3308808	11	57408703	G/T	T	11.6419	283	MIR130A	0.618992	0	CD4&CD8	CD4&CD8	Type 1 diabetes autoantibodies;Type 1 diabetes	2	YES
7.78783e-31	rs3091242	1	25674785	70458	ILMN_1752758	6	26394894	C/T	C	11.5454	283	BTN2A2	0.615306	0	CD4&CD8	CD4&CD8	Erythrocyte sedimentation rate	1	YES
1.02925e-30	rs1701704	12	56412487	620019	ILMN_1657950	8	93156597	T/G	G	11.5214	283	RP11-777J24.1	0.613913	0	CD4&CD8	CD4&CD8	Type 1 diabetes autoantibodies;Asthma;Type 1 diabetes;Alopecia areata	4	YES
1.79052e-30	rs10876864	12	56401085	2350543	ILMN_2051900	19	40022096	A/G	G	-11.4735	283	EID2B	-0.612044	0	CD4&CD8	CD4&CD8	Vitiligo	1	YES
2.36779e-30	rs2456973	12	56416928	2810504	ILMN_3235312	17	79888245	A/C	C	11.4496	283	MAFG-AS1	0.610958	0	CD4&CD8	CD4&CD8	Vitiligo	1	YES
4.08622e-30	rs10876864	12	56401085	1580608	ILMN_2154322	7	82993516	A/G	G	-11.4019	283	SEMA3E	-0.609167	0	CD4&CD8	CD4&CD8	Vitiligo	1	YES
5.36966e-30	rs11171739	12	56470625	1580608	ILMN_2154322	7	82993516	T/C	C	-11.3781	283	SEMA3E	-0.608134	0	CD4&CD8	CD4&CD8	Type 1 diabetes	1	YES
9.25684e-30	rs10876864	12	56401085	3870450	ILMN_2117569	1	40981937	A/G	G	-11.3306	283	EXO5	-0.60597	0	CD4&CD8	CD4&CD8	Vitiligo	1	YES
1.58499e-29	rs11171739	12	56470625	3870450	ILMN_2117569	1	40981937	T/C	C	-11.2832	283	EXO5	-0.604391	0	CD4&CD8	CD4&CD8	Type 1 diabetes	1	YES
1.5886e-29	rs1701704	12	56412487	2810504	ILMN_3235312	17	79888245	T/G	G	11.2832	283	MAFG-AS1	0.60411	0	CD4&CD8	CD4&CD8	Type 1 diabetes autoantibodies;Asthma;Type 1 diabetes;Alopecia areata	4	YES
2.08171e-29	rs2292239	12	56482180	620019	ILMN_1657950	8	93156597	G/T	T	11.2596	283	RP11-777J24.1	0.603062	0	CD4&CD8	CD4&CD8	Type 1 diabetes autoantibodies;Type 1 diabetes	2	YES
6.00841e-29	rs11171739	12	56470625	2630246	ILMN_3235637	17	8262003	T/C	C	-11.1654	283	AC135178.1	-0.598871	0	CD4&CD8	CD4&CD8	Type 1 diabetes	1	YES
6.00841e-29	rs10876864	12	56401085	3310592	ILMN_2115949	7	99091179	A/G	G	-11.1654	283	ZNF394	-0.599257	0	CD4&CD8	CD4&CD8	Vitiligo	1	YES
6.02195e-29	rs705702	12	56390636	620019	ILMN_1657950	8	93156597	A/G	G	11.1654	283	RP11-777J24.1	0.598754	0	CD4&CD8	CD4&CD8	Polycystic ovary syndrome	1	NO
1.01858e-28	rs11171739	12	56470625	3310592	ILMN_2115949	7	99091179	T/C	C	-11.1186	283	ZNF394	-0.596714	0	CD4&CD8	CD4&CD8	Type 1 diabetes	1	YES
1.32364e-28	rs773125	12	56394954	4150753	ILMN_2150294	7	30053164	A/G	G	-11.0952	283	FKBP14	-0.595753	0	CD4&CD8	CD4&CD8	Rheumatoid arthritis	1	YES
1.71529e-28	rs773125	12	56394954	3310592	ILMN_2115949	7	99091179	A/G	G	-11.0718	283	ZNF394	-0.594765	0	CD4&CD8	CD4&CD8	Rheumatoid arthritis	1	YES
2.88234e-28	rs11171739	12	56470625	2350543	ILMN_2051900	19	40022096	T/C	C	-11.0252	283	EID2B	-0.593224	0	CD4&CD8	CD4&CD8	Type 1 diabetes	1	YES
3.73749e-28	rs10876864	12	56401085	2630246	ILMN_3235637	17	8262003	A/G	G	-11.0019	283	AC135178.1	-0.592096	0	CD4&CD8	CD4&CD8	Vitiligo	1	YES
3.74579e-28	rs2292239	12	56482180	2810504	ILMN_3235312	17	79888245	G/T	T	11.0019	283	MAFG-AS1	0.591618	0	CD4&CD8	CD4&CD8	Type 1 diabetes autoantibodies;Type 1 diabetes	2	YES
4.83301e-28	rs10876864	12	56401085	1850561	ILMN_1785703	3	69156929	A/G	G	-10.9787	283	LMOD3	-0.590945	0	CD4&CD8	CD4&CD8	Vitiligo	1	YES
6.2463e-28	rs773125	12	56394954	2630246	ILMN_3235637	17	8262003	A/G	G	-10.9555	283	AC135178.1	-0.589869	0	CD4&CD8	CD4&CD8	Rheumatoid arthritis	1	YES
6.2463e-28	rs11171739	12	56470625	7510470	ILMN_2334242	2	208463288	T/C	C	-10.9555	283	CREB1	-0.590052	0	CD4&CD8	CD4&CD8	Type 1 diabetes	1	YES
6.2463e-28	rs10876864	12	56401085	4040360	ILMN_2279834	9	114339839	A/G	G	-10.9555	283	ZNF483	-0.59037	0	CD4&CD8	CD4&CD8	Vitiligo	1	YES
6.26012e-28	rs2456973	12	56416928	6660682	ILMN_3262348	3	48731186	A/C	C	10.9555	283	IP6K2	0.590298	0	CD4&CD8	CD4&CD8	Vitiligo	1	YES
8.08638e-28	rs199533	17	44828931	4150131	ILMN_1680434	11	45927751	G/A	A	10.9324	283	RP11-618K13.2;MAPK8IP1	0.589404	0	CD4&CD8	CD4&CD8	Parkinson's disease	1	NO
1.0394e-27	rs773125	12	56394954	1580608	ILMN_2154322	7	82993516	A/G	G	-10.9092	283	SEMA3E	-0.587598	0	CD4&CD8	CD4&CD8	Rheumatoid arthritis	1	YES
1.3412e-27	rs11171739	12	56470625	7160747	ILMN_2078724	14	104058236	T/C	C	-10.8862	283	APOPT1	-0.586562	0	CD4&CD8	CD4&CD8	Type 1 diabetes	1	YES
1.3412e-27	rs11171739	12	56470625	1850561	ILMN_1785703	3	69156929	T/C	C	-10.8862	283	LMOD3	-0.587197	0	CD4&CD8	CD4&CD8	Type 1 diabetes	1	YES
2.21985e-27	rs11171739	12	56470625	4040360	ILMN_2279834	9	114339839	T/C	C	-10.8401	283	ZNF483	-0.584532	0	CD4&CD8	CD4&CD8	Type 1 diabetes	1	YES
2.85986e-27	rs1701704	12	56412487	6660682	ILMN_3262348	3	48731186	T/G	G	10.8171	283	IP6K2	0.584182	0	CD4&CD8	CD4&CD8	Type 1 diabetes autoantibodies;Asthma;Type 1 diabetes;Alopecia areata	4	YES
3.66642e-27	rs10876864	12	56401085	3450750	ILMN_2227495	19	58051846	A/G	G	-10.7941	283	ZNF549	-0.582698	0	CD4&CD8	CD4&CD8	Vitiligo	1	YES
4.70824e-27	rs11171739	12	56470625	2030020	ILMN_1872419	6	34716172	T/C	C	-10.7711	283	-	-0.581867	0	CD4&CD8	CD4&CD8	Type 1 diabetes	1	YES
4.70824e-27	rs10876864	12	56401085	7510470	ILMN_2334242	2	208463288	A/G	G	-10.7711	283	CREB1	-0.582186	0	CD4&CD8	CD4&CD8	Vitiligo	1	YES
4.71848e-27	rs705702	12	56390636	2810504	ILMN_3235312	17	79888245	A/G	G	10.7711	283	MAFG-AS1	0.58177	0	CD4&CD8	CD4&CD8	Polycystic ovary syndrome	1	NO
6.02985e-27	rs773125	12	56394954	6280731	ILMN_2110751	15	78886100	A/G	G	-10.7482	283	CHRNA5	-0.581398	0	CD4&CD8	CD4&CD8	Rheumatoid arthritis	1	YES
6.02985e-27	rs11171739	12	56470625	3450750	ILMN_2227495	19	58051846	T/C	C	-10.7482	283	ZNF549	-0.580662	0	CD4&CD8	CD4&CD8	Type 1 diabetes	1	YES
6.02985e-27	rs10876864	12	56401085	2030020	ILMN_1872419	6	34716172	A/G	G	-10.7482	283	-	-0.581419	0	CD4&CD8	CD4&CD8	Vitiligo	1	YES
7.73517e-27	rs10876864	12	56401085	7160747	ILMN_2078724	14	104058236	A/G	G	-10.7254	283	APOPT1	-0.579565	0	CD4&CD8	CD4&CD8	Vitiligo	1	YES
9.91757e-27	rs10876864	12	56401085	1230746	ILMN_1779677	9	88916486	A/G	G	10.7025	283	ZCCHC6	0.578542	0	CD4&CD8	CD8	Vitiligo	1	YES
1.26544e-26	rs11171739	12	56470625	6280731	ILMN_2110751	15	78886100	T/C	C	-10.6797	283	CHRNA5	-0.578314	0	CD4&CD8	CD4&CD8	Type 1 diabetes	1	YES
1.6173e-26	rs773125	12	56394954	2350543	ILMN_2051900	19	40022096	A/G	G	-10.6569	283	EID2B	-0.5771	0	CD4&CD8	CD4&CD8	Rheumatoid arthritis	1	YES
1.6173e-26	rs11171739	12	56470625	4670577	ILMN_2210386	2	62727887	T/C	C	-10.6569	283	TMEM17	-0.576538	0	CD4&CD8	CD4&CD8	Type 1 diabetes	1	YES
1.6173e-26	rs10876864	12	56401085	1850040	ILMN_2288483	3	196434202	A/G	G	-10.6569	283	CEP19	-0.576944	0	CD4&CD8	CD4&CD8	Vitiligo	1	YES
2.06594e-26	rs773125	12	56394954	3870450	ILMN_2117569	1	40981937	A/G	G	-10.6342	283	EXO5	-0.576212	0	CD4&CD8	CD4&CD8	Rheumatoid arthritis	1	YES
2.06594e-26	rs11171739	12	56470625	990332	ILMN_3237177	4	84383315	T/C	C	-10.6342	283	MRPS18C;FAM175A	-0.575586	0	CD4&CD8	CD4&CD8	Type 1 diabetes	1	YES
2.06594e-26	rs11171739	12	56470625	1010296	ILMN_2123312	5	96253328	T/C	C	-10.6342	283	ERAP2	-0.575649	0	CD4&CD8	CD4&CD8	Type 1 diabetes	1	YES
2.06594e-26	rs10876864	12	56401085	6280731	ILMN_2110751	15	78886100	A/G	G	-10.6342	283	CHRNA5	-0.575793	0	CD4&CD8	CD4&CD8	Vitiligo	1	YES
2.07038e-26	rs10903129	1	25768937	70458	ILMN_1752758	6	26394894	A/G	A	10.6342	283	BTN2A2	0.576483	0	CD4&CD8	CD4&CD8	Erythrocyte sedimentation rate;Cholesterol, total	2	YES
3.3587e-26	rs773125	12	56394954	4010736	ILMN_3241626	4	122250204	A/G	G	-10.5887	283	Y_RNA	-0.574404	0	CD4&CD8	CD4&CD8	Rheumatoid arthritis	1	YES
3.3587e-26	rs773125	12	56394954	7510470	ILMN_2334242	2	208463288	A/G	G	-10.5887	283	CREB1	-0.573733	0	CD4&CD8	CD4&CD8	Rheumatoid arthritis	1	YES
3.3587e-26	rs10876864	12	56401085	1010296	ILMN_2123312	5	96253328	A/G	G	-10.5887	283	ERAP2	-0.573811	0	CD4&CD8	CD4&CD8	Vitiligo	1	YES
4.28378e-26	rs12027135	1	25775733	70458	ILMN_1752758	6	26394894	A/T	A	10.5661	283	BTN2A2	0.572583	0	CD4&CD8	CD4&CD8	LDL cholesterol;Cholesterol, total	2	NO
5.43767e-26	rs11171739	12	56470625	4200605	ILMN_2204909	7	152343859	T/C	C	-10.5434	283	XRCC2	-0.57235	0	CD4&CD8	CD4&CD8	Type 1 diabetes	1	YES
5.43767e-26	rs11171739	12	56470625	1850040	ILMN_2288483	3	196434202	T/C	C	-10.5434	283	CEP19	-0.57235	0	CD4&CD8	CD4&CD8	Type 1 diabetes	1	YES
5.44925e-26	rs2292239	12	56482180	6660682	ILMN_3262348	3	48731186	G/T	T	10.5434	283	IP6K2	0.571982	0	CD4&CD8	CD4&CD8	Type 1 diabetes autoantibodies;Type 1 diabetes	2	YES
8.78566e-26	rs11171739	12	56470625	290095	ILMN_3264112	12	53342560	T/C	C	-10.4983	283	KRT8	-0.569558	0	CD4&CD8	CD4&CD8	Type 1 diabetes	1	YES
1.1159e-25	rs10876864	12	56401085	290095	ILMN_3264112	12	53342560	A/G	G	-10.4757	283	KRT8	-0.569208	0	CD4&CD8	CD4&CD8	Vitiligo	1	YES
1.41663e-25	rs11171739	12	56470625	1170523	ILMN_2262275	13	50575155	T/C	C	-10.4532	283	TRIM13	-0.567528	0	CD4&CD8	CD4&CD8	Type 1 diabetes	1	YES
1.41962e-25	rs705702	12	56390636	6660682	ILMN_3262348	3	48731186	A/G	G	10.4532	283	IP6K2	0.567512	0	CD4&CD8	CD4&CD8	Polycystic ovary syndrome	1	NO
1.79372e-25	rs10876864	12	56401085	1410400	ILMN_2370135	1	245014413	A/G	G	-10.4307	283	HNRNPU-AS1	-0.567418	0	CD4&CD8	CD4&CD8	Vitiligo	1	YES
1.7975e-25	rs11171739	12	56470625	1230746	ILMN_1779677	9	88916486	T/C	C	10.4307	283	ZCCHC6	0.566513	0	CD4&CD8	CD4&CD8	Type 1 diabetes	1	YES
2.27005e-25	rs10876864	12	56401085	6560601	ILMN_2361104	3	178741809	A/G	G	-10.4082	283	ZMAT3	-0.565819	0	CD4&CD8	CD4&CD8	Vitiligo	1	YES
2.27005e-25	rs10876864	12	56401085	990332	ILMN_3237177	4	84383315	A/G	G	-10.4082	283	MRPS18C;FAM175A	-0.565627	0	CD4&CD8	CD4&CD8	Vitiligo	1	YES
2.87144e-25	rs773125	12	56394954	990332	ILMN_3237177	4	84383315	A/G	G	-10.3858	283	MRPS18C;FAM175A	-0.565192	0	CD4&CD8	CD4&CD8	Rheumatoid arthritis	1	YES
2.87144e-25	rs2456973	12	56416928	4150753	ILMN_2150294	7	30053164	A/C	C	-10.3858	283	FKBP14	-0.565268	0	CD4&CD8	CD4&CD8	Vitiligo	1	YES
2.87144e-25	rs10876864	12	56401085	4670577	ILMN_2210386	2	62727887	A/G	G	-10.3858	283	TMEM17	-0.565116	0	CD4&CD8	CD4&CD8	Vitiligo	1	YES
3.63796e-25	rs10876864	12	56401085	6900746	ILMN_1677756	5	138941941	A/G	G	10.3634	283	UBE2D2	0.564221	0	CD4&CD8	CD4&CD8	Vitiligo	1	YES
5.79428e-25	rs773125	12	56394954	1010296	ILMN_2123312	5	96253328	A/G	G	-10.3187	283	ERAP2	-0.56221	0	CD4&CD8	CD4&CD8	Rheumatoid arthritis	1	YES
5.79428e-25	rs11171739	12	56470625	6560601	ILMN_2361104	3	178741809	T/C	C	-10.3187	283	ZMAT3	-0.561628	0	CD4&CD8	CD4&CD8	Type 1 diabetes	1	YES
7.31477e-25	rs1701704	12	56412487	4150753	ILMN_2150294	7	30053164	T/G	G	-10.2964	283	FKBP14	-0.560538	0	CD4&CD8	CD4&CD8	Type 1 diabetes autoantibodies;Asthma;Type 1 diabetes;Alopecia areata	4	YES
7.32999e-25	rs10876864	12	56401085	2690438	ILMN_3234081	16	31000604	A/G	G	10.2964	283	STX1B	0.560896	0	CD4&CD8	CD4&CD8	Vitiligo	1	YES
1.1592e-24	rs11171739	12	56470625	1410400	ILMN_2370135	1	245014413	T/C	C	-10.2518	283	HNRNPU-AS1	-0.559217	0	CD4&CD8	CD4&CD8	Type 1 diabetes	1	YES
1.1592e-24	rs2456973	12	56416928	4040360	ILMN_2279834	9	114339839	A/C	C	-10.2518	283	ZNF483	-0.559124	0	CD4&CD8	CD4&CD8	Vitiligo	1	YES
1.1592e-24	rs10876864	12	56401085	4200605	ILMN_2204909	7	152343859	A/G	G	-10.2518	283	XRCC2	-0.559298	0	CD4&CD8	CD4&CD8	Vitiligo	1	YES
1.1616e-24	rs773125	12	56394954	1230746	ILMN_1779677	9	88916486	A/G	G	10.2518	283	ZCCHC6	0.558867	0	CD4&CD8	CD4&CD8	Rheumatoid arthritis	1	YES
1.46122e-24	rs773125	12	56394954	3450750	ILMN_2227495	19	58051846	A/G	G	-10.2296	283	ZNF549	-0.557517	0	CD4&CD8	CD4&CD8	Rheumatoid arthritis	1	YES
1.46122e-24	rs773125	12	56394954	2030020	ILMN_1872419	6	34716172	A/G	G	-10.2296	283	-	-0.558207	0	CD4&CD8	CD4&CD8	Rheumatoid arthritis	1	YES
2.3136e-24	rs11171739	12	56470625	2690438	ILMN_3234081	16	31000604	T/C	C	10.1852	283	STX1B	0.555917	0	CD4&CD8	CD4&CD8	Type 1 diabetes	1	YES
2.89418e-24	rs773125	12	56394954	7160747	ILMN_2078724	14	104058236	A/G	G	-10.163	283	APOPT1	-0.554748	0	CD4&CD8	CD4&CD8	Rheumatoid arthritis	1	YES
2.89418e-24	rs1701704	12	56412487	4040360	ILMN_2279834	9	114339839	T/G	G	-10.163	283	ZNF483	-0.554707	0	CD4&CD8	CD4&CD8	Type 1 diabetes autoantibodies;Asthma;Type 1 diabetes;Alopecia areata	4	YES
2.89418e-24	rs11171739	12	56470625	1090646	ILMN_2049364	2	208477114	T/C	C	-10.163	283	METTL21A	-0.555029	0	CD4&CD8	CD4&CD8	Type 1 diabetes	1	YES
3.64105e-24	rs11171739	12	56470625	6900746	ILMN_1677756	5	138941941	T/C	C	10.1409	283	UBE2D2	0.553951	0	CD4&CD8	CD4&CD8	Type 1 diabetes	1	YES
4.55041e-24	rs773125	12	56394954	4040360	ILMN_2279834	9	114339839	A/G	G	-10.1188	283	ZNF483	-0.552575	0	CD4&CD8	CD4&CD8	Rheumatoid arthritis	1	YES
4.55041e-24	rs10876864	12	56401085	4010736	ILMN_3241626	4	122250204	A/G	G	-10.1188	283	Y_RNA	-0.552713	0	CD4&CD8	CD4&CD8	Vitiligo	1	YES
4.55041e-24	rs2292239	12	56482180	4150753	ILMN_2150294	7	30053164	G/T	T	-10.1188	283	FKBP14	-0.552996	0	CD4&CD8	CD4&CD8	Type 1 diabetes autoantibodies;Type 1 diabetes	2	YES
5.70742e-24	rs11171739	12	56470625	4010736	ILMN_3241626	4	122250204	T/C	C	-10.0967	283	Y_RNA	-0.552238	0	CD4&CD8	CD4&CD8	Type 1 diabetes	1	YES
5.70742e-24	rs10876864	12	56401085	1170523	ILMN_2262275	13	50575155	A/G	G	-10.0967	283	TRIM13	-0.552009	0	CD4&CD8	CD4&CD8	Vitiligo	1	YES
7.14059e-24	rs11171739	12	56470625	6450475	ILMN_1736008	1	38269162	T/C	C	-10.0747	283	YRDC	-0.551032	0	CD4&CD8	CD4&CD8	Type 1 diabetes	1	YES
7.14059e-24	rs11171739	12	56470625	3180746	ILMN_2105033	15	45901393	T/C	C	-10.0747	283	BLOC1S6	-0.551159	0	CD4&CD8	CD4&CD8	Type 1 diabetes	1	YES
8.92935e-24	rs773125	12	56394954	1850561	ILMN_1785703	3	69156929	A/G	G	-10.0527	283	LMOD3	-0.550413	0	CD4&CD8	CD4&CD8	Rheumatoid arthritis	1	YES
8.92935e-24	rs10876864	12	56401085	6450475	ILMN_1736008	1	38269162	A/G	G	-10.0527	283	YRDC	-0.550091	0	CD4&CD8	CD4&CD8	Vitiligo	1	YES
1.74112e-23	rs2456973	12	56416928	1850561	ILMN_1785703	3	69156929	A/C	C	-9.98679	283	LMOD3	-0.546791	0	CD4&CD8	CD4&CD8	Vitiligo	1	YES
2.16874e-23	rs773125	12	56394954	6450475	ILMN_1736008	1	38269162	A/G	G	-9.96488	283	YRDC	-0.545933	0	CD4&CD8	CD4&CD8	Rheumatoid arthritis	1	YES
2.16874e-23	rs773125	12	56394954	1850040	ILMN_2288483	3	196434202	A/G	G	-9.96488	283	CEP19	-0.545922	0	CD4&CD8	CD4&CD8	Rheumatoid arthritis	1	YES
2.16874e-23	rs2456973	12	56416928	3870450	ILMN_2117569	1	40981937	A/C	C	-9.96488	283	EXO5	-0.54552	0	CD4&CD8	CD4&CD8	Vitiligo	1	YES
2.70554e-23	rs773125	12	56394954	6560601	ILMN_2361104	3	178741809	A/G	G	-9.94299	283	ZMAT3	-0.545187	0	CD4&CD8	CD4&CD8	Rheumatoid arthritis	1	YES
2.70554e-23	rs10876864	12	56401085	1090646	ILMN_2049364	2	208477114	A/G	G	-9.94299	283	METTL21A	-0.54536	0	CD4&CD8	CD4&CD8	Vitiligo	1	YES
3.36684e-23	rs773125	12	56394954	4670577	ILMN_2210386	2	62727887	A/G	G	-9.92113	283	TMEM17	-0.543772	0	CD4&CD8	CD4&CD8	Rheumatoid arthritis	1	YES
4.1878e-23	rs1701704	12	56412487	1850561	ILMN_1785703	3	69156929	T/G	G	-9.89929	283	LMOD3	-0.542981	0	CD4&CD8	CD4&CD8	Type 1 diabetes autoantibodies;Asthma;Type 1 diabetes;Alopecia areata	4	YES
5.20649e-23	rs10876864	12	56401085	3180746	ILMN_2105033	15	45901393	A/G	G	-9.87749	283	BLOC1S6	-0.542163	0	CD4&CD8	CD4&CD8	Vitiligo	1	YES
8.0362e-23	rs2456973	12	56416928	2350543	ILMN_2051900	19	40022096	A/C	C	-9.83394	283	EID2B	-0.540483	0	CD4&CD8	CD4&CD8	Vitiligo	1	YES
9.95717e-23	rs773125	12	56394954	290095	ILMN_3264112	12	53342560	A/G	G	-9.81221	283	KRT8	-0.53894	0	CD4&CD8	CD4&CD8	Rheumatoid arthritis	1	YES
9.97693e-23	rs199515	17	44856641	4150131	ILMN_1680434	11	45927751	C/G	G	9.81221	283	RP11-618K13.2;MAPK8IP1	0.539271	0	CD4&CD8	CD4&CD8	Parkinson's disease	1	NO
1.2356e-22	rs1701704	12	56412487	3870450	ILMN_2117569	1	40981937	T/G	G	-9.7905	283	EXO5	-0.537535	0	CD4&CD8	CD4&CD8	Type 1 diabetes autoantibodies;Asthma;Type 1 diabetes;Alopecia areata	4	YES
1.2356e-22	rs11171739	12	56470625	5570593	ILMN_2415979	1	1885015	T/C	C	-9.7905	283	C1orf222	-0.537962	0	CD4&CD8	CD4&CD8	Type 1 diabetes	1	YES
1.2356e-22	rs2292239	12	56482180	4040360	ILMN_2279834	9	114339839	G/T	T	-9.7905	283	ZNF483	-0.537976	0	CD4&CD8	CD4&CD8	Type 1 diabetes autoantibodies;Type 1 diabetes	2	YES
1.2356e-22	rs2292239	12	56482180	1850561	ILMN_1785703	3	69156929	G/T	T	-9.7905	283	LMOD3	-0.538237	0	CD4&CD8	CD4&CD8	Type 1 diabetes autoantibodies;Type 1 diabetes	2	YES
1.52954e-22	rs773125	12	56394954	1170523	ILMN_2262275	13	50575155	A/G	G	-9.76882	283	TRIM13	-0.537382	0	CD4&CD8	CD4&CD8	Rheumatoid arthritis	1	YES
1.52954e-22	rs10876864	12	56401085	2060110	ILMN_2285713	14	90422961	A/G	G	-9.76882	283	TDP1	-0.537241	0	CD4&CD8	CD4&CD8	Vitiligo	1	YES
1.89626e-22	rs773125	12	56394954	1410400	ILMN_2370135	1	245014413	A/G	G	-9.74716	283	HNRNPU-AS1	-0.536265	0	CD4&CD8	CD4&CD8	Rheumatoid arthritis	1	YES
2.34519e-22	rs11171739	12	56470625	1260646	ILMN_3238183	10	48927695	T/C	C	-9.72553	283	BMS1P5	-0.535044	0	CD4&CD8	CD4&CD8	Type 1 diabetes	1	YES
3.58207e-22	rs773125	12	56394954	3180746	ILMN_2105033	15	45901393	A/G	G	-9.68234	283	BLOC1S6	-0.533133	0	CD4&CD8	CD4&CD8	Rheumatoid arthritis	1	YES
3.58207e-22	rs1701704	12	56412487	2350543	ILMN_2051900	19	40022096	T/G	G	-9.68234	283	EID2B	-0.532665	0	CD4&CD8	CD4&CD8	Type 1 diabetes autoantibodies;Asthma;Type 1 diabetes;Alopecia areata	4	YES
4.42396e-22	rs10876864	12	56401085	3610358	ILMN_3251605	14	45396010	A/G	G	-9.66078	283	KLHL28	-0.532126	0	CD4&CD8	CD4&CD8	Vitiligo	1	YES
4.4326e-22	rs773125	12	56394954	6900746	ILMN_1677756	5	138941941	A/G	G	9.66078	283	UBE2D2	0.531986	0	CD4&CD8	CD4&CD8	Rheumatoid arthritis	1	YES
5.45056e-22	rs2456973	12	56416928	3310592	ILMN_2115949	7	99091179	A/C	C	-9.63925	283	ZNF394	-0.530766	0	CD4&CD8	CD4&CD8	Vitiligo	1	YES
5.45056e-22	rs2292239	12	56482180	3870450	ILMN_2117569	1	40981937	G/T	T	-9.63925	283	EXO5	-0.530629	0	CD4&CD8	CD4&CD8	Type 1 diabetes autoantibodies;Type 1 diabetes	2	YES
6.72542e-22	rs11171739	12	56470625	2060110	ILMN_2285713	14	90422961	T/C	C	-9.61774	283	TDP1	-0.530412	0	CD4&CD8	CD4&CD8	Type 1 diabetes	1	YES
6.72542e-22	rs10876864	12	56401085	5570593	ILMN_2415979	1	1885015	A/G	G	-9.61774	283	C1orf222	-0.530144	0	CD4&CD8	CD4&CD8	Vitiligo	1	YES
8.27855e-22	rs11171739	12	56470625	360373	ILMN_2134381	14	93538368	T/C	C	-9.59625	283	ITPK1-AS1	-0.529143	0	CD4&CD8	CD4&CD8	Type 1 diabetes	1	YES
8.27855e-22	rs11171739	12	56470625	3610358	ILMN_3251605	14	45396010	T/C	C	-9.59625	283	KLHL28	-0.529016	0	CD4&CD8	CD4&CD8	Type 1 diabetes	1	YES
8.27855e-22	rs10876864	12	56401085	2760156	ILMN_1689552	1	150969323	A/G	G	-9.59625	283	FAM63A	-0.528673	0	CD4&CD8	CD4&CD8	Vitiligo	1	YES
8.29462e-22	rs773125	12	56394954	2690438	ILMN_3234081	16	31000604	A/G	G	9.59625	283	STX1B	0.528765	0	CD4&CD8	CD4&CD8	Rheumatoid arthritis	1	YES
8.29462e-22	rs2069408	12	56364321	70180	ILMN_3236675	1	208870744	A/G	G	9.59625	283	RPS26P13	0.529057	0	CD4&CD8	CD4&CD8	Asthma	1	YES
1.02055e-21	rs773125	12	56394954	4200605	ILMN_2204909	7	152343859	A/G	G	-9.57479	283	XRCC2	-0.527854	0	CD4&CD8	CD4&CD8	Rheumatoid arthritis	1	YES
1.02055e-21	rs705702	12	56390636	4150753	ILMN_2150294	7	30053164	A/G	G	-9.57479	283	FKBP14	-0.528375	0	CD4&CD8	CD4&CD8	Polycystic ovary syndrome	1	NO
1.02055e-21	rs2456973	12	56416928	1410400	ILMN_2370135	1	245014413	A/C	C	-9.57479	283	HNRNPU-AS1	-0.527994	0	CD4&CD8	CD4&CD8	Vitiligo	1	YES
1.25508e-21	rs2456973	12	56416928	4670577	ILMN_2210386	2	62727887	A/C	C	-9.55335	283	TMEM17	-0.527155	0	CD4&CD8	CD4&CD8	Vitiligo	1	YES
1.54282e-21	rs11171739	12	56470625	2630379	ILMN_2176882	19	12024866	T/C	C	-9.53194	283	ZNF69	-0.525971	0	CD4&CD8	CD4&CD8	Type 1 diabetes	1	YES
1.54282e-21	rs10876864	12	56401085	2630379	ILMN_2176882	19	12024866	A/G	G	-9.53194	283	ZNF69	-0.52586	0	CD4&CD8	CD4&CD8	Vitiligo	1	YES
1.89566e-21	rs10876864	12	56401085	1260646	ILMN_3238183	10	48927695	A/G	G	-9.51055	283	BMS1P5	-0.525157	0	CD4&CD8	CD4&CD8	Vitiligo	1	YES
1.89566e-21	rs10876864	12	56401085	7570546	ILMN_3180420	1	112142125	A/G	G	-9.51055	283	RAP1A	-0.524582	0	CD4&CD8	CD4&CD8	Vitiligo	1	YES
1.89566e-21	rs10876864	12	56401085	7610528	ILMN_1692145	19	19821861	A/G	G	-9.51055	283	ZNF14	-0.524582	0	CD4&CD8	CD4&CD8	Vitiligo	1	YES
2.32814e-21	rs1701704	12	56412487	3310592	ILMN_2115949	7	99091179	T/G	G	-9.48919	283	ZNF394	-0.524143	0	CD4&CD8	CD4&CD8	Type 1 diabetes autoantibodies;Asthma;Type 1 diabetes;Alopecia areata	4	YES
2.32814e-21	rs10876864	12	56401085	2600273	ILMN_2286014	15	43931723	A/G	G	-9.48919	283	CATSPER2	-0.524006	0	CD4&CD8	CD4&CD8	Vitiligo	1	YES
2.85253e-21	rs773125	12	56394954	2630379	ILMN_2176882	19	12024866	A/G	G	-9.46784	283	ZNF69	-0.522805	0	CD4&CD8	CD4&CD8	Rheumatoid arthritis	1	YES
2.85253e-21	rs2456973	12	56416928	3450750	ILMN_2227495	19	58051846	A/C	C	-9.46784	283	ZNF549	-0.522952	0	CD4&CD8	CD4&CD8	Vitiligo	1	YES
2.85253e-21	rs2456973	12	56416928	1010296	ILMN_2123312	5	96253328	A/C	C	-9.46784	283	ERAP2	-0.523242	0	CD4&CD8	CD4&CD8	Vitiligo	1	YES
3.50015e-21	rs11171739	12	56470625	2760156	ILMN_1689552	1	150969323	T/C	C	-9.44652	283	FAM63A	-0.522481	0	CD4&CD8	CD8	Type 1 diabetes	1	YES
3.50015e-21	rs2456973	12	56416928	6280731	ILMN_2110751	15	78886100	A/C	C	-9.44652	283	CHRNA5	-0.521752	0	CD4&CD8	CD4&CD8	Vitiligo	1	YES
3.50685e-21	rs11171739	12	56470625	6400082	ILMN_2196337	12	27066519	T/C	C	9.44652	283	ASUN	0.521656	0	CD8	CD8	Type 1 diabetes	1	YES
4.28469e-21	rs2456973	12	56416928	1580608	ILMN_2154322	7	82993516	A/C	C	-9.42523	283	SEMA3E	-0.520903	0	CD4&CD8	CD4&CD8	Vitiligo	1	YES
5.25273e-21	rs773125	12	56394954	360373	ILMN_2134381	14	93538368	A/G	G	-9.40396	283	ITPK1-AS1	-0.520497	0	CD4&CD8	CD4&CD8	Rheumatoid arthritis	1	YES
5.25273e-21	rs773125	12	56394954	1090646	ILMN_2049364	2	208477114	A/G	G	-9.40396	283	METTL21A	-0.520359	0	CD4&CD8	CD4&CD8	Rheumatoid arthritis	1	YES
5.25273e-21	rs1701704	12	56412487	1410400	ILMN_2370135	1	245014413	T/G	G	-9.40396	283	HNRNPU-AS1	-0.52049	0	CD4&CD8	CD4&CD8	Type 1 diabetes autoantibodies;Asthma;Type 1 diabetes;Alopecia areata	4	YES
5.25273e-21	rs705702	12	56390636	4040360	ILMN_2279834	9	114339839	A/G	G	-9.40396	283	ZNF483	-0.520114	0	CD4&CD8	CD4&CD8	Polycystic ovary syndrome	1	NO
5.25273e-21	rs2456973	12	56416928	7160747	ILMN_2078724	14	104058236	A/C	C	-9.40396	283	APOPT1	-0.519901	0	CD4&CD8	CD4&CD8	Vitiligo	1	YES
5.25273e-21	rs10876864	12	56401085	6220202	ILMN_2105253	14	74351733	A/G	G	-9.40396	283	PTGR2	-0.520426	0	CD4&CD8	CD4&CD8	Vitiligo	1	YES
6.42436e-21	rs10876864	12	56401085	360373	ILMN_2134381	14	93538368	A/G	G	-9.38271	283	ITPK1-AS1	-0.518955	0	CD4&CD8	CD4&CD8	Vitiligo	1	YES
6.43656e-21	rs1701704	12	56412487	2690438	ILMN_3234081	16	31000604	T/G	G	9.38271	283	STX1B	0.519465	0	CD4&CD8	CD4&CD8	Type 1 diabetes autoantibodies;Asthma;Type 1 diabetes;Alopecia areata	4	YES
6.43656e-21	rs2456973	12	56416928	1230746	ILMN_1779677	9	88916486	A/C	C	9.38271	283	ZCCHC6	0.519414	0	CD4&CD8	CD8	Vitiligo	1	YES
6.43656e-21	rs2069408	12	56364321	4480356	ILMN_3248833	1	58521868	A/G	G	9.38271	283	RPS26P15	0.519245	0	CD4&CD8	CD4&CD8	Asthma	1	YES
7.85382e-21	rs1701704	12	56412487	4670577	ILMN_2210386	2	62727887	T/G	G	-9.36148	283	TMEM17	-0.518184	0	CD4&CD8	CD4&CD8	Type 1 diabetes autoantibodies;Asthma;Type 1 diabetes;Alopecia areata	4	YES
7.85382e-21	rs2456973	12	56416928	7510470	ILMN_2334242	2	208463288	A/C	C	-9.36148	283	CREB1	-0.517666	0	CD4&CD8	CD4&CD8	Vitiligo	1	YES
7.85382e-21	rs2292239	12	56482180	2350543	ILMN_2051900	19	40022096	G/T	T	-9.36148	283	EID2B	-0.51847	0	CD4&CD8	CD4&CD8	Type 1 diabetes autoantibodies;Type 1 diabetes	2	YES
7.85382e-21	rs2292239	12	56482180	4670577	ILMN_2210386	2	62727887	G/T	T	-9.36148	283	TMEM17	-0.517885	0	CD4&CD8	CD4&CD8	Type 1 diabetes autoantibodies;Type 1 diabetes	2	YES
9.59709e-21	rs1701704	12	56412487	3450750	ILMN_2227495	19	58051846	T/G	G	-9.34028	283	ZNF549	-0.51671	0	CD4&CD8	CD4&CD8	Type 1 diabetes autoantibodies;Asthma;Type 1 diabetes;Alopecia areata	4	YES
9.59709e-21	rs1701704	12	56412487	1010296	ILMN_2123312	5	96253328	T/G	G	-9.34028	283	ERAP2	-0.517094	0	CD4&CD8	CD4&CD8	Type 1 diabetes autoantibodies;Asthma;Type 1 diabetes;Alopecia areata	4	YES
9.59709e-21	rs1701704	12	56412487	7510470	ILMN_2334242	2	208463288	T/G	G	-9.34028	283	CREB1	-0.516518	0	CD4&CD8	CD4&CD8	Type 1 diabetes autoantibodies;Asthma;Type 1 diabetes;Alopecia areata	4	YES
1.17221e-20	rs773125	12	56394954	5570593	ILMN_2415979	1	1885015	A/G	G	-9.3191	283	C1orf222	-0.516262	0	CD4&CD8	CD4&CD8	Rheumatoid arthritis	1	YES
1.17221e-20	rs1701704	12	56412487	7160747	ILMN_2078724	14	104058236	T/G	G	-9.3191	283	APOPT1	-0.516005	0	CD4&CD8	CD4&CD8	Type 1 diabetes autoantibodies;Asthma;Type 1 diabetes;Alopecia areata	4	YES
1.17442e-20	rs11171739	12	56470625	4570164	ILMN_3215715	6	36642677	T/C	C	9.3191	283	LAP3P2	0.516073	0	CD4&CD8	CD4&CD8	Type 1 diabetes	1	YES
1.17442e-20	rs2456973	12	56416928	2690438	ILMN_3234081	16	31000604	A/C	C	9.3191	283	STX1B	0.515923	0	CD4&CD8	CD4&CD8	Vitiligo	1	YES
1.17442e-20	rs10876864	12	56401085	3520731	ILMN_3308627	2	232756980	A/G	G	9.3191	283	MIR1471	0.515567	0	CD4&CD8	CD4&CD8	Vitiligo	1	YES
1.17442e-20	rs2069408	12	56364321	6960195	ILMN_1726647	1	58522049	A/G	G	9.3191	283	RPS26P15	0.515517	0	CD4&CD8	CD4&CD8	Asthma	1	YES
1.43112e-20	rs773125	12	56394954	1260646	ILMN_3238183	10	48927695	A/G	G	-9.29794	283	BMS1P5	-0.515064	0	CD4&CD8	CD4&CD8	Rheumatoid arthritis	1	YES
1.43112e-20	rs11171739	12	56470625	7610528	ILMN_1692145	19	19821861	T/C	C	-9.29794	283	ZNF14	-0.515439	0	CD4&CD8	CD4&CD8	Type 1 diabetes	1	YES
1.43112e-20	rs11171739	12	56470625	2600273	ILMN_2286014	15	43931723	T/C	C	-9.29794	283	CATSPER2	-0.514741	0	CD4&CD8	CD4&CD8	Type 1 diabetes	1	YES
1.43112e-20	rs2456973	12	56416928	1850040	ILMN_2288483	3	196434202	A/C	C	-9.29794	283	CEP19	-0.515194	0	CD4&CD8	CD4&CD8	Vitiligo	1	YES
1.43112e-20	rs10876864	12	56401085	3610427	ILMN_3261439	10	17451443	A/G	G	-9.29794	283	ST8SIA6-AS1	-0.514927	0	CD4&CD8	CD4&CD8	Vitiligo	1	YES
1.74317e-20	rs1701704	12	56412487	1580608	ILMN_2154322	7	82993516	T/G	G	-9.2768	283	SEMA3E	-0.51357	0	CD4&CD8	CD4&CD8	Type 1 diabetes autoantibodies;Asthma;Type 1 diabetes;Alopecia areata	4	YES
1.74317e-20	rs705702	12	56390636	3310592	ILMN_2115949	7	99091179	A/G	G	-9.2768	283	ZNF394	-0.514184	0	CD4&CD8	CD4&CD8	Polycystic ovary syndrome	1	NO
1.74645e-20	rs1701704	12	56412487	1230746	ILMN_1779677	9	88916486	T/G	G	9.2768	283	ZCCHC6	0.513826	0	CD4&CD8	CD8	Type 1 diabetes autoantibodies;Asthma;Type 1 diabetes;Alopecia areata	4	YES
1.74645e-20	rs11171739	12	56470625	5360209	ILMN_3256693	18	46545843	T/C	C	9.2768	283	-	0.514424	0	CD4&CD8	CD4&CD8	Type 1 diabetes	1	YES
2.12632e-20	rs1701704	12	56412487	6280731	ILMN_2110751	15	78886100	T/G	G	-9.25569	283	CHRNA5	-0.513186	0	CD4&CD8	CD4&CD8	Type 1 diabetes autoantibodies;Asthma;Type 1 diabetes;Alopecia areata	4	YES
2.12632e-20	rs11171739	12	56470625	3610427	ILMN_3261439	10	17451443	T/C	C	-9.25569	283	ST8SIA6-AS1	-0.513028	0	CD4&CD8	CD4&CD8	Type 1 diabetes	1	YES
2.12632e-20	rs2292239	12	56482180	3310592	ILMN_2115949	7	99091179	G/T	T	-9.25569	283	ZNF394	-0.513399	0	CD4&CD8	CD4&CD8	Type 1 diabetes autoantibodies;Type 1 diabetes	2	YES
2.12632e-20	rs2292239	12	56482180	3450750	ILMN_2227495	19	58051846	G/T	T	-9.25569	283	ZNF549	-0.513074	0	CD4&CD8	CD4&CD8	Type 1 diabetes autoantibodies;Type 1 diabetes	2	YES
2.13031e-20	rs11171739	12	56470625	3520731	ILMN_3308627	2	232756980	T/C	C	9.25569	283	MIR1471	0.513345	0	CD4&CD8	CD4&CD8	Type 1 diabetes	1	YES
2.13031e-20	rs10876864	12	56401085	4570164	ILMN_3215715	6	36642677	A/G	G	9.25569	283	LAP3P2	0.512626	0	CD4&CD8	CD4&CD8	Vitiligo	1	YES
2.59253e-20	rs705702	12	56390636	6280731	ILMN_2110751	15	78886100	A/G	G	-9.2346	283	CHRNA5	-0.512104	0	CD4&CD8	CD4&CD8	Polycystic ovary syndrome	1	NO
2.59253e-20	rs2456973	12	56416928	6560601	ILMN_2361104	3	178741809	A/C	C	-9.2346	283	ZMAT3	-0.51164	0	CD4&CD8	CD4&CD8	Vitiligo	1	YES
2.59738e-20	rs2069408	12	56364321	2850142	ILMN_3254492	19	35024361	A/G	G	9.2346	283	RPS26P55	0.511526	0	CD4&CD8	CD4&CD8	Asthma	1	YES
3.15367e-20	rs705702	12	56390636	3870450	ILMN_2117569	1	40981937	A/G	G	-9.21353	283	EXO5	-0.511014	0	CD4&CD8	CD4&CD8	Polycystic ovary syndrome	1	NO
3.15367e-20	rs11171739	12	56470625	6220202	ILMN_2105253	14	74351733	T/C	C	-9.21353	283	PTGR2	-0.511378	0	CD4&CD8	CD4&CD8	Type 1 diabetes	1	YES
3.15367e-20	rs10876864	12	56401085	6660487	ILMN_2212823	19	52374659	A/G	G	-9.21353	283	ZNF577	-0.510708	0	CD4&CD8	CD4&CD8	Vitiligo	1	YES
3.83459e-20	rs1701704	12	56412487	990332	ILMN_3237177	4	84383315	T/G	G	-9.19249	283	MRPS18C;FAM175A	-0.510046	0	CD4&CD8	CD4&CD8	Type 1 diabetes autoantibodies;Asthma;Type 1 diabetes;Alopecia areata	4	YES
3.83459e-20	rs705702	12	56390636	2350543	ILMN_2051900	19	40022096	A/G	G	-9.19249	283	EID2B	-0.509578	0	CD4&CD8	CD4&CD8	Polycystic ovary syndrome	1	NO
3.83459e-20	rs705702	12	56390636	1850561	ILMN_1785703	3	69156929	A/G	G	-9.19249	283	LMOD3	-0.510225	0	CD4&CD8	CD4&CD8	Polycystic ovary syndrome	1	NO
3.83459e-20	rs11171739	12	56470625	7570546	ILMN_3180420	1	112142125	T/C	C	-9.19249	283	RAP1A	-0.509728	0	CD4&CD8	CD4&CD8	Type 1 diabetes	1	YES
3.84173e-20	rs2069408	12	56364321	3310241	ILMN_3291511	18	57428836	A/G	G	9.19249	283	RPS26P54	0.510022	0	CD4&CD8	CD4&CD8	Asthma	1	YES
4.66049e-20	rs773125	12	56394954	2600273	ILMN_2286014	15	43931723	A/G	G	-9.17146	283	CATSPER2	-0.508648	0	CD4&CD8	CD4&CD8	Rheumatoid arthritis	1	YES
4.66049e-20	rs2456973	12	56416928	990332	ILMN_3237177	4	84383315	A/C	C	-9.17146	283	MRPS18C;FAM175A	-0.50915	0	CD4&CD8	CD4&CD8	Vitiligo	1	YES
4.66049e-20	rs2292239	12	56482180	1010296	ILMN_2123312	5	96253328	G/T	T	-9.17146	283	ERAP2	-0.509238	0	CD4&CD8	CD4&CD8	Type 1 diabetes autoantibodies;Type 1 diabetes	2	YES
4.66915e-20	rs2069408	12	56364321	670010	ILMN_1737991	18	57429091	A/G	G	9.17146	283	RPS26P54	0.509302	0	CD4&CD8	CD4&CD8	Asthma	1	YES
5.66182e-20	rs1701704	12	56412487	1850040	ILMN_2288483	3	196434202	T/G	G	-9.15046	283	CEP19	-0.507867	0	CD4&CD8	CD4&CD8	Type 1 diabetes autoantibodies;Asthma;Type 1 diabetes;Alopecia areata	4	YES
5.66182e-20	rs11171739	12	56470625	5490632	ILMN_3294213	3	160169744	T/C	C	-9.15046	283	TRIM59	-0.507571	0	CD4&CD8	CD4&CD8	Type 1 diabetes	1	YES
5.66182e-20	rs10876864	12	56401085	2470722	ILMN_1809750	10	115991566	A/G	G	-9.15046	283	TDRD1	-0.507511	0	CD8	CD8	Vitiligo	1	YES
5.67231e-20	rs2069408	12	56364321	830484	ILMN_1677697	8	119774226	A/G	G	9.15046	283	RPS26P35	0.507536	0	CD4&CD8	CD4&CD8	Asthma	1	YES
6.87528e-20	rs11171739	12	56470625	4010014	ILMN_1900734	20	33042250	T/C	C	-9.12948	283	ITCH-IT1	-0.507191	0	CD4&CD8	CD4&CD8	Type 1 diabetes	1	YES
6.87528e-20	rs10876864	12	56401085	5490632	ILMN_3294213	3	160169744	A/G	G	-9.12948	283	TRIM59	-0.506616	0	CD4&CD8	CD4&CD8	Vitiligo	1	YES
6.888e-20	rs705702	12	56390636	2690438	ILMN_3234081	16	31000604	A/G	G	9.12948	283	STX1B	0.507252	0	CD4&CD8	CD4&CD8	Polycystic ovary syndrome	1	NO
6.888e-20	rs2069408	12	56364321	6270307	ILMN_1678522	15	64885219	A/G	G	9.12948	283	RP11-330L19.1	0.506947	0	CD4&CD8	CD4&CD8	Asthma	1	YES
8.34519e-20	rs773125	12	56394954	3610358	ILMN_3251605	14	45396010	A/G	G	-9.10852	283	KLHL28	-0.506258	0	CD4&CD8	CD4&CD8	Rheumatoid arthritis	1	YES
8.34519e-20	rs1701704	12	56412487	6560601	ILMN_2361104	3	178741809	T/G	G	-9.10852	283	ZMAT3	-0.505881	0	CD4&CD8	CD4&CD8	Type 1 diabetes autoantibodies;Asthma;Type 1 diabetes;Alopecia areata	4	YES
8.34519e-20	rs2292239	12	56482180	7510470	ILMN_2334242	2	208463288	G/T	T	-9.10852	283	CREB1	-0.505597	0	CD4&CD8	CD4&CD8	Type 1 diabetes autoantibodies;Type 1 diabetes	2	YES
8.36058e-20	rs2069408	12	56364321	6250292	ILMN_3290019	9	30831934	A/G	G	9.10852	283	RPS26P2	0.50649	0	CD4&CD8	CD4&CD8	Asthma	1	YES
1.01436e-19	rs2069408	12	56364321	4670048	ILMN_2310703	13	101192220	A/G	G	9.08759	283	RPS26P47	0.504658	0	CD4&CD8	CD4&CD8	Asthma	1	YES
1.22564e-19	rs773125	12	56394954	2060110	ILMN_2285713	14	90422961	A/G	G	-9.06667	283	TDP1	-0.503588	0	CD4&CD8	CD4&CD8	Rheumatoid arthritis	1	YES
1.48573e-19	rs2292239	12	56482180	7160747	ILMN_2078724	14	104058236	G/T	T	-9.04578	283	APOPT1	-0.502736	0	CD4&CD8	CD4&CD8	Type 1 diabetes autoantibodies;Type 1 diabetes	2	YES
1.48845e-19	rs183211	17	44788310	4150131	ILMN_1680434	11	45927751	G/A	A	9.04578	283	RP11-618K13.2;MAPK8IP1	0.502535	0	CD4&CD8	CD4&CD8	Ovarian cancer in BRCA1 mutation carriers	1	NO
1.48845e-19	rs2456973	12	56416928	6900746	ILMN_1677756	5	138941941	A/C	C	9.04578	283	UBE2D2	0.503367	0	CD4&CD8	CD4&CD8	Vitiligo	1	YES
1.48845e-19	rs10876864	12	56401085	6400082	ILMN_2196337	12	27066519	A/G	G	9.04578	283	ASUN	0.503355	0	CD8	CD8	Vitiligo	1	YES
1.48845e-19	rs2069408	12	56364321	6840746	ILMN_3296994	17	8464694	A/G	G	9.04578	283	RP11-713H12.1	0.502957	0	CD4&CD8	CD4&CD8	Asthma	1	YES
1.79695e-19	rs11171739	12	56470625	2470722	ILMN_1809750	10	115991566	T/C	C	-9.02491	283	TDRD1	-0.501798	0	CD8	CD8	Type 1 diabetes	1	YES
1.80024e-19	rs773125	12	56394954	6400082	ILMN_2196337	12	27066519	A/G	G	9.02491	283	ASUN	0.501914	0	CD8	CD8	Rheumatoid arthritis	1	YES
1.80024e-19	rs2069408	12	56364321	5700615	ILMN_3190596	10	89402650	A/G	G	9.02491	283	RP11-57C13.5	0.501714	0	CD4&CD8	CD4&CD8	Asthma	1	YES
2.17244e-19	rs773125	12	56394954	240364	ILMN_2055310	3	129149968	A/G	G	-9.00406	283	MBD4	-0.501285	0	CD8	CD8	Rheumatoid arthritis	1	YES
2.17244e-19	rs1701704	12	56412487	4200605	ILMN_2204909	7	152343859	T/G	G	-9.00406	283	XRCC2	-0.501396	0	CD4&CD8	CD4&CD8	Type 1 diabetes autoantibodies;Asthma;Type 1 diabetes;Alopecia areata	4	YES
2.17244e-19	rs705702	12	56390636	7510470	ILMN_2334242	2	208463288	A/G	G	-9.00406	283	CREB1	-0.500842	0	CD4&CD8	CD4&CD8	Polycystic ovary syndrome	1	NO
2.17244e-19	rs10876864	12	56401085	4010014	ILMN_1900734	20	33042250	A/G	G	-9.00406	283	ITCH-IT1	-0.501181	0	CD4&CD8	CD4&CD8	Vitiligo	1	YES
2.62526e-19	rs2456973	12	56416928	4200605	ILMN_2204909	7	152343859	A/C	C	-8.98323	283	XRCC2	-0.499601	0	CD4&CD8	CD4&CD8	Vitiligo	1	YES
2.62526e-19	rs2292239	12	56482180	6560601	ILMN_2361104	3	178741809	G/T	T	-8.98323	283	ZMAT3	-0.50007	0	CD4&CD8	CD4&CD8	Type 1 diabetes autoantibodies;Type 1 diabetes	2	YES
2.62526e-19	rs2292239	12	56482180	990332	ILMN_3237177	4	84383315	G/T	T	-8.98323	283	MRPS18C;FAM175A	-0.500135	0	CD4&CD8	CD4&CD8	Type 1 diabetes autoantibodies;Type 1 diabetes	2	YES
2.62526e-19	rs2292239	12	56482180	1580608	ILMN_2154322	7	82993516	G/T	T	-8.98323	283	SEMA3E	-0.499875	0	CD4&CD8	CD4&CD8	Type 1 diabetes autoantibodies;Type 1 diabetes	2	YES
2.62526e-19	rs2292239	12	56482180	6280731	ILMN_2110751	15	78886100	G/T	T	-8.98323	283	CHRNA5	-0.500395	0	CD4&CD8	CD4&CD8	Type 1 diabetes autoantibodies;Type 1 diabetes	2	YES
2.62526e-19	rs2292239	12	56482180	1850040	ILMN_2288483	3	196434202	G/T	T	-8.98323	283	CEP19	-0.499875	0	CD4&CD8	CD4&CD8	Type 1 diabetes autoantibodies;Type 1 diabetes	2	YES
2.63004e-19	rs2292239	12	56482180	1230746	ILMN_1779677	9	88916486	G/T	T	8.98323	283	ZCCHC6	0.50046	0	CD4&CD8	CD8	Type 1 diabetes autoantibodies;Type 1 diabetes	2	YES
3.82882e-19	rs11171739	12	56470625	990154	ILMN_2188119	17	79648468	T/C	C	-8.94163	283	ARL16	-0.498498	0	CD8	CD8	Type 1 diabetes	1	YES
3.82882e-19	rs2456973	12	56416928	2030020	ILMN_1872419	6	34716172	A/C	C	-8.94163	283	-	-0.49782	0	CD4&CD8	CD4&CD8	Vitiligo	1	YES
3.82882e-19	rs2292239	12	56482180	1410400	ILMN_2370135	1	245014413	G/T	T	-8.94163	283	HNRNPU-AS1	-0.498054	0	CD4&CD8	CD4&CD8	Type 1 diabetes autoantibodies;Type 1 diabetes	2	YES
4.62097e-19	rs773125	12	56394954	2760156	ILMN_1689552	1	150969323	A/G	G	-8.92087	283	FAM63A	-0.49719	0	CD4&CD8	CD8	Rheumatoid arthritis	1	YES
4.62932e-19	rs11171739	12	56470625	1410427	ILMN_1757742	10	126673477	T/C	C	8.92087	283	ZRANB1	0.49719	0	CD8	CD8	Type 1 diabetes	1	YES
4.62932e-19	rs2292239	12	56482180	2690438	ILMN_3234081	16	31000604	G/T	T	8.92087	283	STX1B	0.496689	0	CD4&CD8	CD4&CD8	Type 1 diabetes autoantibodies;Type 1 diabetes	2	YES
5.57461e-19	rs773125	12	56394954	3610427	ILMN_3261439	10	17451443	A/G	G	-8.90012	283	ST8SIA6-AS1	-0.495746	0	CD4&CD8	CD4&CD8	Rheumatoid arthritis	1	YES
5.57461e-19	rs705702	12	56390636	1580608	ILMN_2154322	7	82993516	A/G	G	-8.90012	283	SEMA3E	-0.496158	0	CD4&CD8	CD4&CD8	Polycystic ovary syndrome	1	NO
5.58467e-19	rs2069408	12	56364321	5360180	ILMN_3308808	11	57408703	A/G	G	8.90012	283	MIR130A	0.496024	0	CD4&CD8	CD4&CD8	Asthma	1	YES
6.7222e-19	rs10876864	12	56401085	380497	ILMN_3178553	8	74353489	A/G	G	-8.8794	283	STAU2-AS1	-0.4953	0	CD8	CD8	Vitiligo	1	YES
6.73429e-19	rs2069408	12	56364321	6660682	ILMN_3262348	3	48731186	A/G	G	8.8794	283	IP6K2	0.495239	0	CD4&CD8	CD4&CD8	Asthma	1	YES
8.08803e-19	rs10876864	12	56401085	990154	ILMN_2188119	17	79648468	A/G	G	-8.8587	283	ARL16	-0.494149	0	CD8	CD8	Vitiligo	1	YES
8.08803e-19	rs10876864	12	56401085	2900079	ILMN_1784554	16	17189760	A/G	G	-8.8587	283	-	-0.494277	0	CD8	CD8	Vitiligo	1	YES
9.7273e-19	rs773125	12	56394954	7570546	ILMN_3180420	1	112142125	A/G	G	-8.83801	283	RAP1A	-0.492938	0	CD4&CD8	CD8	Rheumatoid arthritis	1	YES
9.7273e-19	rs773125	12	56394954	5490632	ILMN_3294213	3	160169744	A/G	G	-8.83801	283	TRIM59	-0.493127	0	CD4&CD8	CD4&CD8	Rheumatoid arthritis	1	YES
9.7273e-19	rs705702	12	56390636	1010296	ILMN_2123312	5	96253328	A/G	G	-8.83801	283	ERAP2	-0.49318	0	CD4&CD8	CD4&CD8	Polycystic ovary syndrome	1	NO
9.7273e-19	rs705702	12	56390636	4670577	ILMN_2210386	2	62727887	A/G	G	-8.83801	283	TMEM17	-0.492678	0	CD4&CD8	CD4&CD8	Polycystic ovary syndrome	1	NO
9.7273e-19	rs705702	12	56390636	1410400	ILMN_2370135	1	245014413	A/G	G	-8.83801	283	HNRNPU-AS1	-0.493486	0	CD4&CD8	CD8	Polycystic ovary syndrome	1	NO
9.7273e-19	rs11171739	12	56470625	6660487	ILMN_2212823	19	52374659	T/C	C	-8.83801	283	ZNF577	-0.492598	0	CD4&CD8	CD4&CD8	Type 1 diabetes	1	YES
1.17148e-18	rs1701704	12	56412487	2030020	ILMN_1872419	6	34716172	T/G	G	-8.81735	283	-	-0.491912	0	CD4&CD8	CD4&CD8	Type 1 diabetes autoantibodies;Asthma;Type 1 diabetes;Alopecia areata	4	YES
1.17148e-18	rs11171739	12	56470625	2940450	ILMN_2096970	2	171510863	T/C	C	-8.81735	283	MYO3B	-0.491583	0	CD4&CD8	CD4&CD8	Type 1 diabetes	1	YES
1.17148e-18	rs2456973	12	56416928	2630246	ILMN_3235637	17	8262003	A/C	C	-8.81735	283	AC135178.1	-0.492317	0	CD4&CD8	CD4&CD8	Vitiligo	1	YES
1.17358e-18	rs773125	12	56394954	1240241	ILMN_1663699	15	92397204	A/G	G	8.81735	283	SLCO3A1	0.492096	0	CD8	CD8	Rheumatoid arthritis	1	YES
1.17358e-18	rs1701704	12	56412487	6900746	ILMN_1677756	5	138941941	T/G	G	8.81735	283	UBE2D2	0.492105	0	CD4&CD8	CD4&CD8	Type 1 diabetes autoantibodies;Asthma;Type 1 diabetes;Alopecia areata	4	YES
1.17358e-18	rs10876864	12	56401085	1240241	ILMN_1663699	15	92397204	A/G	G	8.81735	283	SLCO3A1	0.492167	0	CD8	CD8	Vitiligo	1	YES
1.17358e-18	rs17631303	17	43516402	4150131	ILMN_1680434	11	45927751	A/G	G	8.81735	283	RP11-618K13.2;MAPK8IP1	0.491649	0	CD4&CD8	CD4&CD8	Ovarian cancer in BRCA1 mutation carriers	1	NO
1.40773e-18	rs773125	12	56394954	6220202	ILMN_2105253	14	74351733	A/G	G	-8.79671	283	PTGR2	-0.490739	0	CD4&CD8	CD4&CD8	Rheumatoid arthritis	1	YES
1.40773e-18	rs2292239	12	56482180	4200605	ILMN_2204909	7	152343859	G/T	T	-8.79671	283	XRCC2	-0.491032	0	CD4&CD8	CD4&CD8	Type 1 diabetes autoantibodies;Type 1 diabetes	2	YES
1.69091e-18	rs705702	12	56390636	990332	ILMN_3237177	4	84383315	A/G	G	-8.77609	283	MRPS18C;FAM175A	-0.489696	0	CD4&CD8	CD8	Polycystic ovary syndrome	1	NO
1.69091e-18	rs11171739	12	56470625	2900079	ILMN_1784554	16	17189760	T/C	C	-8.77609	283	-	-0.48987	0	CD8	CD8	Type 1 diabetes	1	YES
1.69392e-18	rs11171739	12	56470625	1240241	ILMN_1663699	15	92397204	T/C	C	8.77609	283	SLCO3A1	0.490314	0	CD8	CD8	Type 1 diabetes	1	YES
1.69392e-18	rs10876864	12	56401085	240136	ILMN_2361186	8	133816122	A/G	G	8.77609	283	PHF20L1	0.490441	0	CD4&CD8	CD4&CD8	Vitiligo	1	YES
2.03021e-18	rs11171739	12	56470625	1240576	ILMN_2078547	7	139030707	T/C	C	-8.75549	283	C7orf55	-0.489235	0	CD4&CD8	CD4&CD8	Type 1 diabetes	1	YES
2.03021e-18	rs11171739	12	56470625	240364	ILMN_2055310	3	129149968	T/C	C	-8.75549	283	MBD4	-0.489045	0	CD8	CD8	Type 1 diabetes	1	YES
2.03021e-18	rs2456973	12	56416928	290095	ILMN_3264112	12	53342560	A/C	C	-8.75549	283	KRT8	-0.489129	0	CD4&CD8	CD4&CD8	Vitiligo	1	YES
2.43656e-18	rs705702	12	56390636	4010736	ILMN_3241626	4	122250204	A/G	G	-8.7349	283	Y_RNA	-0.487544	0	CD4&CD8	CD4&CD8	Polycystic ovary syndrome	1	NO
2.43656e-18	rs705702	12	56390636	3450750	ILMN_2227495	19	58051846	A/G	G	-8.7349	283	ZNF549	-0.488278	0	CD4&CD8	CD4&CD8	Polycystic ovary syndrome	1	NO
2.43656e-18	rs2456973	12	56416928	360373	ILMN_2134381	14	93538368	A/C	C	-8.7349	283	ITPK1-AS1	-0.488326	0	CD4&CD8	CD4&CD8	Vitiligo	1	YES
2.43656e-18	rs10876864	12	56401085	6660332	ILMN_2073543	15	44094614	A/G	G	-8.7349	283	SERF2;HYPK	-0.487819	0	CD4&CD8	CD4&CD8	Vitiligo	1	YES
2.44088e-18	rs705702	12	56390636	1230746	ILMN_1779677	9	88916486	A/G	G	8.7349	283	ZCCHC6	0.48842	0	CD4&CD8	CD8	Polycystic ovary syndrome	1	NO
2.44088e-18	rs10876864	12	56401085	5360209	ILMN_3256693	18	46545843	A/G	G	8.7349	283	-	0.487755	0	CD4&CD8	CD4&CD8	Vitiligo	1	YES
2.44088e-18	rs10876864	12	56401085	1410427	ILMN_1757742	10	126673477	A/G	G	8.7349	283	ZRANB1	0.487967	0	CD8	CD8	Vitiligo	1	YES
2.92303e-18	rs11171739	12	56470625	380497	ILMN_3178553	8	74353489	T/C	C	-8.71434	283	STAU2-AS1	-0.486507	0	CD8	CD8	Type 1 diabetes	1	YES
2.92819e-18	rs773125	12	56394954	4570164	ILMN_3215715	6	36642677	A/G	G	8.71434	283	LAP3P2	0.487284	0	CD4&CD8	CD4&CD8	Rheumatoid arthritis	1	YES
3.49898e-18	rs705702	12	56390636	7160747	ILMN_2078724	14	104058236	A/G	G	-8.6938	283	APOPT1	-0.48646	0	CD4&CD8	CD4&CD8	Polycystic ovary syndrome	1	NO
3.49898e-18	rs11171739	12	56470625	3400754	ILMN_2214997	2	238673615	T/C	C	-8.6938	283	LRRFIP1	-0.486253	0	CD4&CD8	CD4&CD8	Type 1 diabetes	1	YES
4.19405e-18	rs1701704	12	56412487	2630246	ILMN_3235637	17	8262003	T/G	G	-8.67328	283	AC135178.1	-0.485248	0	CD4&CD8	CD4&CD8	Type 1 diabetes autoantibodies;Asthma;Type 1 diabetes;Alopecia areata	4	YES
4.19405e-18	rs705702	12	56390636	6560601	ILMN_2361104	3	178741809	A/G	G	-8.67328	283	ZMAT3	-0.484638	0	CD4&CD8	CD4&CD8	Polycystic ovary syndrome	1	NO
4.19405e-18	rs11171739	12	56470625	7150184	ILMN_2175094	10	115991570	T/C	C	-8.67328	283	TDRD1	-0.485111	0	CD4&CD8	CD4&CD8	Type 1 diabetes	1	YES
4.19405e-18	rs10876864	12	56401085	240364	ILMN_2055310	3	129149968	A/G	G	-8.67328	283	MBD4	-0.485006	0	CD8	CD8	Vitiligo	1	YES
4.19405e-18	rs10876864	12	56401085	2940450	ILMN_2096970	2	171510863	A/G	G	-8.67328	283	MYO3B	-0.484559	0	CD4&CD8	CD4&CD8	Vitiligo	1	YES
4.20143e-18	rs11171739	12	56470625	240136	ILMN_2361186	8	133816122	T/C	C	8.67328	283	PHF20L1	0.484667	0	CD4&CD8	CD4&CD8	Type 1 diabetes	1	YES
4.20143e-18	rs10876864	12	56401085	7650170	ILMN_3217577	18	74534021	A/G	G	8.67328	283	RP11-162A12.2	0.48475	0	CD4&CD8	CD4&CD8	Vitiligo	1	YES
4.20143e-18	rs10876864	12	56401085	6450189	ILMN_2415776	16	78133756	A/G	G	8.67328	283	WWOX	0.485134	0	CD4&CD8	CD4&CD8	Vitiligo	1	YES
5.0251e-18	rs10876864	12	56401085	3400754	ILMN_2214997	2	238673615	A/G	G	-8.65278	283	LRRFIP1	-0.484303	0	CD4&CD8	CD4&CD8	Vitiligo	1	YES
5.0251e-18	rs2292239	12	56482180	360373	ILMN_2134381	14	93538368	G/T	T	-8.65278	283	ITPK1-AS1	-0.483555	0	CD4&CD8	CD4&CD8	Type 1 diabetes autoantibodies;Type 1 diabetes	2	YES
5.0251e-18	rs2292239	12	56482180	2030020	ILMN_1872419	6	34716172	G/T	T	-8.65278	283	-	-0.48388	0	CD4&CD8	CD4&CD8	Type 1 diabetes autoantibodies;Type 1 diabetes	2	YES
6.00779e-18	rs773125	12	56394954	7610528	ILMN_1692145	19	19821861	A/G	G	-8.6323	283	ZNF14	-0.483117	0	CD4&CD8	CD8	Rheumatoid arthritis	1	YES
6.00779e-18	rs1701704	12	56412487	290095	ILMN_3264112	12	53342560	T/G	G	-8.6323	283	KRT8	-0.482557	0	CD4&CD8	CD4&CD8	Type 1 diabetes autoantibodies;Asthma;Type 1 diabetes;Alopecia areata	4	YES
6.00779e-18	rs2456973	12	56416928	4010736	ILMN_3241626	4	122250204	A/C	C	-8.6323	283	Y_RNA	-0.483315	0	CD4&CD8	CD4&CD8	Vitiligo	1	YES
7.17968e-18	rs773125	12	56394954	6660487	ILMN_2212823	19	52374659	A/G	G	-8.61184	283	ZNF577	-0.481939	0	CD4&CD8	CD4&CD8	Rheumatoid arthritis	1	YES
7.17968e-18	rs1701704	12	56412487	360373	ILMN_2134381	14	93538368	T/G	G	-8.61184	283	ITPK1-AS1	-0.481724	0	CD4&CD8	CD4&CD8	Type 1 diabetes autoantibodies;Asthma;Type 1 diabetes;Alopecia areata	4	YES
7.17968e-18	rs705702	12	56390636	1850040	ILMN_2288483	3	196434202	A/G	G	-8.61184	283	CEP19	-0.481506	0	CD4&CD8	CD4&CD8	Polycystic ovary syndrome	1	NO
7.19222e-18	rs2456973	12	56416928	3520731	ILMN_3308627	2	232756980	A/C	C	8.61184	283	MIR1471	0.481742	0	CD4&CD8	CD4&CD8	Vitiligo	1	YES
8.60657e-18	rs2069408	12	56364321	620019	ILMN_1657950	8	93156597	A/G	G	8.59139	283	RP11-777J24.1	0.480717	0	CD4&CD8	CD4&CD8	Asthma	1	YES
1.0259e-17	rs773125	12	56394954	1240576	ILMN_2078547	7	139030707	A/G	G	-8.57097	283	C7orf55	-0.480383	0	CD4&CD8	CD4&CD8	Rheumatoid arthritis	1	YES
1.0259e-17	rs773125	12	56394954	990154	ILMN_2188119	17	79648468	A/G	G	-8.57097	283	ARL16	-0.480451	0	CD8	CD8	Rheumatoid arthritis	1	YES
1.0259e-17	rs10876864	12	56401085	7150184	ILMN_2175094	10	115991570	A/G	G	-8.57097	283	TDRD1	-0.480275	0	CD4&CD8	CD4&CD8	Vitiligo	1	YES
1.02769e-17	rs773125	12	56394954	3520731	ILMN_3308627	2	232756980	A/G	G	8.57097	283	MIR1471	0.47961	0	CD4&CD8	CD4&CD8	Rheumatoid arthritis	1	YES
1.2245e-17	rs11171739	12	56470625	6660332	ILMN_2073543	15	44094614	T/C	C	-8.55057	283	SERF2;HYPK	-0.47864	0	CD4&CD8	CD4&CD8	Type 1 diabetes	1	YES
1.2245e-17	rs2292239	12	56482180	2630246	ILMN_3235637	17	8262003	G/T	T	-8.55057	283	AC135178.1	-0.478613	0	CD4&CD8	CD4&CD8	Type 1 diabetes autoantibodies;Type 1 diabetes	2	YES
1.46095e-17	rs1701704	12	56412487	4010736	ILMN_3241626	4	122250204	T/G	G	-8.53018	283	Y_RNA	-0.477623	0	CD4&CD8	CD4&CD8	Type 1 diabetes autoantibodies;Asthma;Type 1 diabetes;Alopecia areata	4	YES
1.46348e-17	rs1701704	12	56412487	3520731	ILMN_3308627	2	232756980	T/G	G	8.53018	283	MIR1471	0.478008	0	CD4&CD8	CD4&CD8	Type 1 diabetes autoantibodies;Asthma;Type 1 diabetes;Alopecia areata	4	YES
1.73933e-17	rs773125	12	56394954	2900079	ILMN_1784554	16	17189760	A/G	G	-8.50982	283	-	-0.477161	0	CD8	CD8	Rheumatoid arthritis	1	YES
1.74234e-17	rs773125	12	56394954	240136	ILMN_2361186	8	133816122	A/G	G	8.50982	283	PHF20L1	0.476664	0	CD4&CD8	CD8	Rheumatoid arthritis	1	YES
2.0735e-17	rs773125	12	56394954	1450670	ILMN_1722900	17	7481686	A/G	G	-8.48947	283	SENP3-EIF4A1;SNORA67;EIF4A1	-0.475992	0	CD8	CD8	Rheumatoid arthritis	1	YES
2.0735e-17	rs2456973	12	56416928	1170523	ILMN_2262275	13	50575155	A/C	C	-8.48947	283	TRIM13	-0.476031	0	CD4&CD8	CD4&CD8	Vitiligo	1	YES
2.0735e-17	rs10876864	12	56401085	1740767	ILMN_2243516	11	122776303	A/G	G	-8.48947	283	C11orf63	-0.476055	0	CD4&CD8	CD4&CD8	Vitiligo	1	YES
2.47084e-17	rs705702	12	56390636	2030020	ILMN_1872419	6	34716172	A/G	G	-8.46914	283	-	-0.475156	0	CD4&CD8	CD4&CD8	Polycystic ovary syndrome	1	NO
2.47084e-17	rs11171739	12	56470625	1740767	ILMN_2243516	11	122776303	T/C	C	-8.46914	283	C11orf63	-0.474896	0	CD4&CD8	CD4&CD8	Type 1 diabetes	1	YES
2.93808e-17	rs2456973	12	56416928	1090646	ILMN_2049364	2	208477114	A/C	C	-8.44884	283	METTL21A	-0.473801	0	CD4&CD8	CD4&CD8	Vitiligo	1	YES
3.49825e-17	rs1701704	12	56412487	1090646	ILMN_2049364	2	208477114	T/G	G	-8.42855	283	METTL21A	-0.473458	0	CD4&CD8	CD4&CD8	Type 1 diabetes autoantibodies;Asthma;Type 1 diabetes;Alopecia areata	4	YES
3.49825e-17	rs10876864	12	56401085	1240576	ILMN_2078547	7	139030707	A/G	G	-8.42855	283	C7orf55	-0.473178	0	CD4&CD8	CD4&CD8	Vitiligo	1	YES
3.50423e-17	rs705702	12	56390636	6900746	ILMN_1677756	5	138941941	A/G	G	8.42855	283	UBE2D2	0.472618	0	CD4&CD8	CD4&CD8	Polycystic ovary syndrome	1	NO
4.15642e-17	rs773125	12	56394954	60292	ILMN_3245600	17	28963815	A/G	G	-8.40828	283	LRRC37BP1	-0.472077	0	CD4&CD8	CD8	Rheumatoid arthritis	1	YES
4.15642e-17	rs1701704	12	56412487	1170523	ILMN_2262275	13	50575155	T/G	G	-8.40828	283	TRIM13	-0.472369	0	CD4&CD8	CD4&CD8	Type 1 diabetes autoantibodies;Asthma;Type 1 diabetes;Alopecia areata	4	YES
4.15642e-17	rs11171739	12	56470625	3310259	ILMN_1677691	7	38387615	T/C	C	-8.40828	283	-	-0.472232	0	CD4&CD8	CD4&CD8	Type 1 diabetes	1	YES
4.15642e-17	rs2292239	12	56482180	1170523	ILMN_2262275	13	50575155	G/T	T	-8.40828	283	TRIM13	-0.472436	0	CD4&CD8	CD4&CD8	Type 1 diabetes autoantibodies;Type 1 diabetes	2	YES
4.93642e-17	rs2292239	12	56482180	290095	ILMN_3264112	12	53342560	G/T	T	-8.38803	283	KRT8	-0.470876	0	CD4&CD8	CD4&CD8	Type 1 diabetes autoantibodies;Type 1 diabetes	2	YES
4.94482e-17	rs773125	12	56394954	6330750	ILMN_3263918	11	117207056	A/G	G	8.38803	283	AP000892.8	0.470889	0	CD8	CD8	Rheumatoid arthritis	1	YES
4.94482e-17	rs1701704	12	56412487	1240241	ILMN_1663699	15	92397204	T/G	G	8.38803	283	SLCO3A1	0.471152	0	CD8	CD8	Type 1 diabetes autoantibodies;Asthma;Type 1 diabetes;Alopecia areata	4	YES
4.94482e-17	rs11171739	12	56470625	7650170	ILMN_3217577	18	74534021	T/C	C	8.38803	283	RP11-162A12.2	0.471026	0	CD4&CD8	CD4&CD8	Type 1 diabetes	1	YES
4.94482e-17	rs2292239	12	56482180	5360209	ILMN_3256693	18	46545843	G/T	T	8.38803	283	-	0.471071	0	CD4&CD8	CD4&CD8	Type 1 diabetes autoantibodies;Type 1 diabetes	2	YES
5.88036e-17	rs2292239	12	56482180	6900746	ILMN_1677756	5	138941941	G/T	T	8.36779	283	UBE2D2	0.46951	0	CD4&CD8	CD4&CD8	Type 1 diabetes autoantibodies;Type 1 diabetes	2	YES
6.9664e-17	rs773125	12	56394954	2470722	ILMN_1809750	10	115991566	A/G	G	-8.34758	283	TDRD1	-0.469421	0	CD8	CD8	Rheumatoid arthritis	1	YES
6.9664e-17	rs705702	12	56390636	360373	ILMN_2134381	14	93538368	A/G	G	-8.34758	283	ITPK1-AS1	-0.469215	0	CD4&CD8	CD4&CD8	Polycystic ovary syndrome	1	NO
6.9664e-17	rs705702	12	56390636	2630246	ILMN_3235637	17	8262003	A/G	G	-8.34758	283	AC135178.1	-0.46873	0	CD4&CD8	CD4&CD8	Polycystic ovary syndrome	1	NO
6.9664e-17	rs10876864	12	56401085	3310259	ILMN_1677691	7	38387615	A/G	G	-8.34758	283	-	-0.469278	0	CD4&CD8	CD4&CD8	Vitiligo	1	YES
6.9664e-17	rs10876864	12	56401085	3420328	ILMN_1671661	1	162782344	A/G	G	-8.34758	283	HSD17B7	-0.468575	0	CD8	CD8	Vitiligo	1	YES
6.9664e-17	rs2292239	12	56482180	4010736	ILMN_3241626	4	122250204	G/T	T	-8.34758	283	Y_RNA	-0.469055	0	CD4&CD8	CD4&CD8	Type 1 diabetes autoantibodies;Type 1 diabetes	2	YES
6.97821e-17	rs11171739	12	56470625	6450189	ILMN_2415776	16	78133756	T/C	C	8.34758	283	WWOX	0.469123	0	CD4&CD8	CD4&CD8	Type 1 diabetes	1	YES
6.97821e-17	rs2456973	12	56416928	1410427	ILMN_1757742	10	126673477	A/C	C	8.34758	283	ZRANB1	0.469098	0	CD8	CD8	Vitiligo	1	YES
9.78218e-17	rs2456973	12	56416928	7570546	ILMN_3180420	1	112142125	A/C	C	-8.30721	283	RAP1A	-0.466992	0	CD4&CD8	CD8	Vitiligo	1	YES
9.79867e-17	rs10876864	12	56401085	3400692	ILMN_1697567	1	154148639	A/G	G	8.30721	283	TPM3	0.46736	0	CD4&CD8	CD4&CD8	Vitiligo	1	YES
1.15946e-16	rs2456973	12	56416928	6220202	ILMN_2105253	14	74351733	A/C	C	-8.28705	283	PTGR2	-0.465621	0	CD4&CD8	CD4&CD8	Vitiligo	1	YES
1.15946e-16	rs2456973	12	56416928	3180746	ILMN_2105033	15	45901393	A/C	C	-8.28705	283	BLOC1S6	-0.465567	0	CD4&CD8	CD4&CD8	Vitiligo	1	YES
1.15946e-16	rs2292239	12	56482180	1090646	ILMN_2049364	2	208477114	G/T	T	-8.28705	283	METTL21A	-0.465869	0	CD4&CD8	CD4&CD8	Type 1 diabetes autoantibodies;Type 1 diabetes	2	YES
1.16141e-16	rs773125	12	56394954	2600672	ILMN_1676759	20	47855844	A/G	G	8.28705	283	DDX27	0.466226	0	CD8	CD8	Rheumatoid arthritis	1	YES
1.16141e-16	rs773125	12	56394954	1410427	ILMN_1757742	10	126673477	A/G	G	8.28705	283	ZRANB1	0.466293	0	CD8	CD8	Rheumatoid arthritis	1	YES
1.16141e-16	rs2456973	12	56416928	1240241	ILMN_1663699	15	92397204	A/C	C	8.28705	283	SLCO3A1	0.465819	0	CD8	CD8	Vitiligo	1	YES
1.16141e-16	rs10876864	12	56401085	2600672	ILMN_1676759	20	47855844	A/G	G	8.28705	283	DDX27	0.466145	0	CD8	CD8	Vitiligo	1	YES
1.37372e-16	rs773125	12	56394954	6660332	ILMN_2073543	15	44094614	A/G	G	-8.2669	283	SERF2;HYPK	-0.465429	0	CD4&CD8	CD8	Rheumatoid arthritis	1	YES
1.37603e-16	rs705702	12	56390636	1240241	ILMN_1663699	15	92397204	A/G	G	8.2669	283	SLCO3A1	0.464572	0	CD8	CD8	Polycystic ovary syndrome	1	NO
1.62692e-16	rs1701704	12	56412487	7570546	ILMN_3180420	1	112142125	T/G	G	-8.24678	283	RAP1A	-0.463655	0	CD4&CD8	CD4&CD8	Type 1 diabetes autoantibodies;Asthma;Type 1 diabetes;Alopecia areata	4	YES
1.62965e-16	rs1701704	12	56412487	1410427	ILMN_1757742	10	126673477	T/G	G	8.24678	283	ZRANB1	0.464223	0	CD8	CD8	Type 1 diabetes autoantibodies;Asthma;Type 1 diabetes;Alopecia areata	4	YES
1.62965e-16	rs11171739	12	56470625	2600672	ILMN_1676759	20	47855844	T/C	C	8.24678	283	DDX27	0.463603	0	CD8	CD8	Type 1 diabetes	1	YES
1.92281e-16	rs773125	12	56394954	1690678	ILMN_1717639	21	44834851	A/G	G	-8.22668	283	SIK1	-0.463097	0	CD8	CD8	Rheumatoid arthritis	1	YES
1.92281e-16	rs773125	12	56394954	2070598	ILMN_3235410	9	99710166	A/G	G	-8.22668	283	HIATL2	-0.463147	0	CD4&CD8	CD4&CD8	Rheumatoid arthritis	1	YES
1.92281e-16	rs705702	12	56390636	4200605	ILMN_2204909	7	152343859	A/G	G	-8.22668	283	XRCC2	-0.463279	0	CD4&CD8	CD4&CD8	Polycystic ovary syndrome	1	NO
1.92281e-16	rs2456973	12	56416928	2470722	ILMN_1809750	10	115991566	A/C	C	-8.22668	283	TDRD1	-0.463204	0	CD8	CD8	Vitiligo	1	YES
1.92281e-16	rs2292239	12	56482180	3180746	ILMN_2105033	15	45901393	G/T	T	-8.22668	283	BLOC1S6	-0.462748	0	CD4&CD8	CD4&CD8	Type 1 diabetes autoantibodies;Type 1 diabetes	2	YES
1.92602e-16	rs2456973	12	56416928	5360209	ILMN_3256693	18	46545843	A/C	C	8.22668	283	-	0.463395	0	CD4&CD8	CD4&CD8	Vitiligo	1	YES
2.2754e-16	rs705702	12	56390636	1170523	ILMN_2262275	13	50575155	A/G	G	-8.20659	283	TRIM13	-0.461601	0	CD4&CD8	CD4&CD8	Polycystic ovary syndrome	1	NO
2.2754e-16	rs11171739	12	56470625	2070598	ILMN_3235410	9	99710166	T/C	C	-8.20659	283	HIATL2	-0.462017	0	CD4&CD8	CD4&CD8	Type 1 diabetes	1	YES
2.2754e-16	rs11171739	12	56470625	4250193	ILMN_2279367	19	55400294	T/C	C	-8.20659	283	FCAR	-0.461763	0	CD4&CD8	CD4&CD8	Type 1 diabetes	1	YES
2.2754e-16	rs10876864	12	56401085	1690678	ILMN_1717639	21	44834851	A/G	G	-8.20659	283	SIK1	-0.46201	0	CD8	CD8	Vitiligo	1	YES
2.27919e-16	rs1701704	12	56412487	5360209	ILMN_3256693	18	46545843	T/G	G	8.20659	283	-	0.461732	0	CD4&CD8	CD4&CD8	Type 1 diabetes autoantibodies;Asthma;Type 1 diabetes;Alopecia areata	4	YES
2.27919e-16	rs11171739	12	56470625	5900112	ILMN_1795922	17	33289539	T/C	C	8.20659	283	ZNF830	0.462144	0	CD4&CD8	CD4&CD8	Type 1 diabetes	1	YES
2.27919e-16	rs11171739	12	56470625	3170274	ILMN_2405078	12	76751521	T/C	C	8.20659	283	OSBPL8	0.461573	0	CD4&CD8	CD4&CD8	Type 1 diabetes	1	YES
2.27919e-16	rs10876864	12	56401085	5900112	ILMN_1795922	17	33289539	A/G	G	8.20659	283	ZNF830	0.461926	0	CD4&CD8	CD4&CD8	Vitiligo	1	YES
2.27919e-16	rs10876864	12	56401085	3170274	ILMN_2405078	12	76751521	A/G	G	8.20659	283	OSBPL8	0.462437	0	CD4&CD8	CD4&CD8	Vitiligo	1	YES
2.68709e-16	rs773125	12	56394954	3400754	ILMN_2214997	2	238673615	A/G	G	-8.18652	283	LRRFIP1	-0.461014	0	CD4&CD8	CD8	Rheumatoid arthritis	1	YES
2.68709e-16	rs1701704	12	56412487	6220202	ILMN_2105253	14	74351733	T/G	G	-8.18652	283	PTGR2	-0.461156	0	CD4&CD8	CD4&CD8	Type 1 diabetes autoantibodies;Asthma;Type 1 diabetes;Alopecia areata	4	YES
2.68709e-16	rs10876864	12	56401085	1240577	ILMN_3247018	17	7481378	A/G	G	-8.18652	283	SNORA67;EIF4A1	-0.460519	0	CD8	CD8	Vitiligo	1	YES
3.17202e-16	rs773125	12	56394954	380497	ILMN_3178553	8	74353489	A/G	G	-8.16647	283	STAU2-AS1	-0.459675	0	CD8	CD8	Rheumatoid arthritis	1	YES
3.17202e-16	rs11171739	12	56470625	1690678	ILMN_1717639	21	44834851	T/C	C	-8.16647	283	SIK1	-0.460014	0	CD8	CD8	Type 1 diabetes	1	YES
3.17202e-16	rs11171739	12	56470625	3420328	ILMN_1671661	1	162782344	T/C	C	-8.16647	283	HSD17B7	-0.459733	0	CD8	CD8	Type 1 diabetes	1	YES
3.17202e-16	rs2456973	12	56416928	1260646	ILMN_3238183	10	48927695	A/C	C	-8.16647	283	BMS1P5	-0.460449	0	CD4&CD8	CD4&CD8	Vitiligo	1	YES
3.17729e-16	rs773125	12	56394954	5360209	ILMN_3256693	18	46545843	A/G	G	8.16647	283	-	0.460057	0	CD4&CD8	CD4&CD8	Rheumatoid arthritis	1	YES
3.74299e-16	rs773125	12	56394954	7150184	ILMN_2175094	10	115991570	A/G	G	-8.14644	283	TDRD1	-0.459149	0	CD4&CD8	CD4&CD8	Rheumatoid arthritis	1	YES
3.74299e-16	rs2456973	12	56416928	2630379	ILMN_2176882	19	12024866	A/C	C	-8.14644	283	ZNF69	-0.459472	0	CD4&CD8	CD4&CD8	Vitiligo	1	YES
3.74299e-16	rs2456973	12	56416928	6450475	ILMN_1736008	1	38269162	A/C	C	-8.14644	283	YRDC	-0.459252	0	CD4&CD8	CD4&CD8	Vitiligo	1	YES
3.74299e-16	rs10876864	12	56401085	2940541	ILMN_2106656	1	169365509	A/G	G	-8.14644	283	BLZF1	-0.459368	0	CD8	CD8	Vitiligo	1	YES
4.41499e-16	rs1701704	12	56412487	6450475	ILMN_1736008	1	38269162	T/G	G	-8.12642	283	YRDC	-0.458208	0	CD4&CD8	CD4&CD8	Type 1 diabetes autoantibodies;Asthma;Type 1 diabetes;Alopecia areata	4	YES
4.41499e-16	rs1701704	12	56412487	3180746	ILMN_2105033	15	45901393	T/G	G	-8.12642	283	BLOC1S6	-0.458336	0	CD4&CD8	CD4&CD8	Type 1 diabetes autoantibodies;Asthma;Type 1 diabetes;Alopecia areata	4	YES
4.41499e-16	rs705702	12	56390636	7570546	ILMN_3180420	1	112142125	A/G	G	-8.12642	283	RAP1A	-0.458495	0	CD4&CD8	CD8	Polycystic ovary syndrome	1	NO
4.41499e-16	rs11171739	12	56470625	1240577	ILMN_3247018	17	7481378	T/C	C	-8.12642	283	SNORA67;EIF4A1	-0.457512	0	CD8	CD8	Type 1 diabetes	1	YES
4.41499e-16	rs2456973	12	56416928	3400754	ILMN_2214997	2	238673615	A/C	C	-8.12642	283	LRRFIP1	-0.458397	0	CD4&CD8	CD8	Vitiligo	1	YES
5.21416e-16	rs2292239	12	56482180	1240241	ILMN_1663699	15	92397204	G/T	T	8.10642	283	SLCO3A1	0.456831	0	CD8	CD8	Type 1 diabetes autoantibodies;Type 1 diabetes	2	YES
5.21416e-16	rs2292239	12	56482180	1410427	ILMN_1757742	10	126673477	G/T	T	8.10642	283	ZRANB1	0.457423	0	CD8	CD8	Type 1 diabetes autoantibodies;Type 1 diabetes	2	YES
6.13533e-16	rs773125	12	56394954	1240577	ILMN_3247018	17	7481378	A/G	G	-8.08644	283	SNORA67;EIF4A1	-0.455709	0	CD8	CD8	Rheumatoid arthritis	1	YES
6.13533e-16	rs1701704	12	56412487	1260646	ILMN_3238183	10	48927695	T/G	G	-8.08644	283	BMS1P5	-0.455709	0	CD4&CD8	CD4&CD8	Type 1 diabetes autoantibodies;Asthma;Type 1 diabetes;Alopecia areata	4	YES
6.13533e-16	rs1701704	12	56412487	990154	ILMN_2188119	17	79648468	T/G	G	-8.08644	283	ARL16	-0.456286	0	CD8	CD8	Type 1 diabetes autoantibodies;Asthma;Type 1 diabetes;Alopecia areata	4	YES
6.13533e-16	rs2456973	12	56416928	7610528	ILMN_1692145	19	19821861	A/C	C	-8.08644	283	ZNF14	-0.456264	0	CD4&CD8	CD8	Vitiligo	1	YES
6.13533e-16	rs10876864	12	56401085	60292	ILMN_3245600	17	28963815	A/G	G	-8.08644	283	LRRC37BP1	-0.455916	0	CD4&CD8	CD4&CD8	Vitiligo	1	YES
6.13533e-16	rs10876864	12	56401085	2070598	ILMN_3235410	9	99710166	A/G	G	-8.08644	283	HIATL2	-0.45566	0	CD4&CD8	CD4&CD8	Vitiligo	1	YES
6.14541e-16	rs705702	12	56390636	3520731	ILMN_3308627	2	232756980	A/G	G	8.08644	283	MIR1471	0.455921	0	CD4&CD8	CD4&CD8	Polycystic ovary syndrome	1	NO
6.14541e-16	rs10876864	12	56401085	7570477	ILMN_1726289	12	32138866	A/G	G	8.08644	283	KIAA1551	0.456491	0	CD8	CD8	Vitiligo	1	YES
7.22829e-16	rs705702	12	56390636	290095	ILMN_3264112	12	53342560	A/G	G	-8.06648	283	KRT8	-0.455097	0	CD4&CD8	CD4&CD8	Polycystic ovary syndrome	1	NO
7.22829e-16	rs2456973	12	56416928	990154	ILMN_2188119	17	79648468	A/C	C	-8.06648	283	ARL16	-0.455352	0	CD8	CD8	Vitiligo	1	YES
7.24013e-16	rs773125	12	56394954	6450189	ILMN_2415776	16	78133756	A/G	G	8.06648	283	WWOX	0.455184	0	CD4&CD8	CD8	Rheumatoid arthritis	1	YES
8.51258e-16	rs1701704	12	56412487	2630379	ILMN_2176882	19	12024866	T/G	G	-8.04654	283	ZNF69	-0.453659	0	CD4&CD8	CD4&CD8	Type 1 diabetes autoantibodies;Asthma;Type 1 diabetes;Alopecia areata	4	YES
8.51258e-16	rs1701704	12	56412487	2470722	ILMN_1809750	10	115991566	T/G	G	-8.04654	283	TDRD1	-0.453787	0	CD8	CD8	Type 1 diabetes autoantibodies;Asthma;Type 1 diabetes;Alopecia areata	4	YES
8.5265e-16	rs11171739	12	56470625	3400692	ILMN_1697567	1	154148639	T/C	C	8.04654	283	TPM3	0.453515	0	CD4&CD8	CD4&CD8	Type 1 diabetes	1	YES
1.00211e-15	rs773125	12	56394954	3400692	ILMN_1697567	1	154148639	A/G	G	8.02661	283	TPM3	0.452871	0	CD4&CD8	CD4&CD8	Rheumatoid arthritis	1	YES
1.00211e-15	rs11171739	12	56470625	7570477	ILMN_1726289	12	32138866	T/C	C	8.02661	283	KIAA1551	0.452563	0	CD8	CD8	Type 1 diabetes	1	YES
1.17732e-15	rs773125	12	56394954	1740767	ILMN_2243516	11	122776303	A/G	G	-8.0067	283	C11orf63	-0.452027	0	CD4&CD8	CD8	Rheumatoid arthritis	1	YES
1.17732e-15	rs2456973	12	56416928	2760156	ILMN_1689552	1	150969323	A/C	C	-8.0067	283	FAM63A	-0.451684	0	CD4&CD8	CD8	Vitiligo	1	YES
1.17923e-15	rs11171739	12	56470625	4150553	ILMN_2061327	1	109618132	T/C	C	8.0067	283	TAF13	0.452183	0	CD8	CD8	Type 1 diabetes	1	YES
1.38262e-15	rs1701704	12	56412487	3310259	ILMN_1677691	7	38387615	T/G	G	-7.9868	283	-	-0.451096	0	CD4&CD8	CD8	Type 1 diabetes autoantibodies;Asthma;Type 1 diabetes;Alopecia areata	4	YES
1.38262e-15	rs1701704	12	56412487	3400754	ILMN_2214997	2	238673615	T/G	G	-7.9868	283	LRRFIP1	-0.45148	0	CD4&CD8	CD8	Type 1 diabetes autoantibodies;Asthma;Type 1 diabetes;Alopecia areata	4	YES
1.38262e-15	rs1701704	12	56412487	3610358	ILMN_3251605	14	45396010	T/G	G	-7.9868	283	KLHL28	-0.451224	0	CD4&CD8	CD4&CD8	Type 1 diabetes autoantibodies;Asthma;Type 1 diabetes;Alopecia areata	4	YES
1.38262e-15	rs11171739	12	56470625	2940541	ILMN_2106656	1	169365509	T/C	C	-7.9868	283	BLZF1	-0.451167	0	CD8	CD8	Type 1 diabetes	1	YES
1.38262e-15	rs2456973	12	56416928	3610358	ILMN_3251605	14	45396010	A/C	C	-7.9868	283	KLHL28	-0.451191	0	CD4&CD8	CD4&CD8	Vitiligo	1	YES
1.38262e-15	rs2456973	12	56416928	2060110	ILMN_2285713	14	90422961	A/C	C	-7.9868	283	TDP1	-0.450796	0	CD4&CD8	CD4&CD8	Vitiligo	1	YES
1.38262e-15	rs2292239	12	56482180	990154	ILMN_2188119	17	79648468	G/T	T	-7.9868	283	ARL16	-0.450719	0	CD8	CD8	Type 1 diabetes autoantibodies;Type 1 diabetes	2	YES
1.38486e-15	rs2292239	12	56482180	3520731	ILMN_3308627	2	232756980	G/T	T	7.9868	283	MIR1471	0.45098	0	CD4&CD8	CD4&CD8	Type 1 diabetes autoantibodies;Type 1 diabetes	2	YES
1.62573e-15	rs1701704	12	56412487	7610528	ILMN_1692145	19	19821861	T/G	G	-7.96693	283	ZNF14	-0.450199	0	CD4&CD8	CD8	Type 1 diabetes autoantibodies;Asthma;Type 1 diabetes;Alopecia areata	4	YES
1.62573e-15	rs11171739	12	56470625	60292	ILMN_3245600	17	28963815	T/C	C	-7.96693	283	LRRC37BP1	-0.45047	0	CD4&CD8	CD4&CD8	Type 1 diabetes	1	YES
1.62573e-15	rs10876864	12	56401085	4250193	ILMN_2279367	19	55400294	A/G	G	-7.96693	283	FCAR	-0.450162	0	CD4&CD8	CD4&CD8	Vitiligo	1	YES
1.62836e-15	rs2456973	12	56416928	4570164	ILMN_3215715	6	36642677	A/C	C	7.96693	283	LAP3P2	0.450163	0	CD4&CD8	CD4&CD8	Vitiligo	1	YES
1.90774e-15	rs773125	12	56394954	4010014	ILMN_1900734	20	33042250	A/G	G	-7.94707	283	ITCH-IT1	-0.448716	0	CD4&CD8	CD4&CD8	Rheumatoid arthritis	1	YES
1.90774e-15	rs773125	12	56394954	3420328	ILMN_1671661	1	162782344	A/G	G	-7.94707	283	HSD17B7	-0.449009	0	CD8	CD8	Rheumatoid arthritis	1	YES
1.90774e-15	rs705702	12	56390636	6450475	ILMN_1736008	1	38269162	A/G	G	-7.94707	283	YRDC	-0.449071	0	CD4&CD8	CD4&CD8	Polycystic ovary syndrome	1	NO
1.90774e-15	rs2292239	12	56482180	1260646	ILMN_3238183	10	48927695	G/T	T	-7.94707	283	BMS1P5	-0.449484	0	CD4&CD8	CD4&CD8	Type 1 diabetes autoantibodies;Type 1 diabetes	2	YES
1.90774e-15	rs2292239	12	56482180	6450475	ILMN_1736008	1	38269162	G/T	T	-7.94707	283	YRDC	-0.449159	0	CD4&CD8	CD4&CD8	Type 1 diabetes autoantibodies;Type 1 diabetes	2	YES
1.90774e-15	rs2292239	12	56482180	6220202	ILMN_2105253	14	74351733	G/T	T	-7.94707	283	PTGR2	-0.449354	0	CD4&CD8	CD4&CD8	Type 1 diabetes autoantibodies;Type 1 diabetes	2	YES
1.91082e-15	rs11171739	12	56470625	6330750	ILMN_3263918	11	117207056	T/C	C	7.94707	283	AP000892.8	0.44901	0	CD8	CD8	Type 1 diabetes	1	YES
2.24142e-15	rs2456973	12	56416928	240136	ILMN_2361186	8	133816122	A/C	C	7.92723	283	PHF20L1	0.447682	0	CD4&CD8	CD4&CD8	Vitiligo	1	YES
2.24142e-15	rs10876864	12	56401085	6330750	ILMN_3263918	11	117207056	A/G	G	7.92723	283	AP000892.8	0.447732	0	CD8	CD8	Vitiligo	1	YES
2.6282e-15	rs773125	12	56394954	2940450	ILMN_2096970	2	171510863	A/G	G	-7.9074	283	MYO3B	-0.446563	0	CD4&CD8	CD4&CD8	Rheumatoid arthritis	1	YES
3.08053e-15	rs2456973	12	56416928	3310259	ILMN_1677691	7	38387615	A/C	C	-7.88759	283	-	-0.445718	0	CD4&CD8	CD8	Vitiligo	1	YES
3.08547e-15	rs705702	12	56390636	240136	ILMN_2361186	8	133816122	A/G	G	7.88759	283	PHF20L1	0.445787	0	CD4&CD8	CD4&CD8	Polycystic ovary syndrome	1	NO
3.60932e-15	rs773125	12	56394954	2940541	ILMN_2106656	1	169365509	A/G	G	-7.8678	283	BLZF1	-0.445321	0	CD8	CD8	Rheumatoid arthritis	1	YES
3.60932e-15	rs1701704	12	56412487	2760156	ILMN_1689552	1	150969323	T/G	G	-7.8678	283	FAM63A	-0.44456	0	CD4&CD8	CD8	Type 1 diabetes autoantibodies;Asthma;Type 1 diabetes;Alopecia areata	4	YES
3.60932e-15	rs705702	12	56390636	2470722	ILMN_1809750	10	115991566	A/G	G	-7.8678	283	TDRD1	-0.444876	0	CD8	CD8	Polycystic ovary syndrome	1	NO
3.60932e-15	rs10876864	12	56401085	1450670	ILMN_1722900	17	7481686	A/G	G	-7.8678	283	SENP3-EIF4A1;SNORA67;EIF4A1	-0.445175	0	CD8	CD8	Vitiligo	1	YES
3.61509e-15	rs10876864	12	56401085	4150553	ILMN_2061327	1	109618132	A/G	G	7.8678	283	TAF13	0.444663	0	CD8	CD8	Vitiligo	1	YES
4.22051e-15	rs10876864	12	56401085	650639	ILMN_2339955	2	157181369	A/G	G	-7.84802	283	NR4A2	-0.443641	0	CD8	CD8	Vitiligo	1	YES
4.22051e-15	rs2292239	12	56482180	2470722	ILMN_1809750	10	115991566	G/T	T	-7.84802	283	TDRD1	-0.443827	0	CD8	CD8	Type 1 diabetes autoantibodies;Type 1 diabetes	2	YES
4.22051e-15	rs2292239	12	56482180	7570546	ILMN_3180420	1	112142125	G/T	T	-7.84802	283	RAP1A	-0.443957	0	CD4&CD8	CD8	Type 1 diabetes autoantibodies;Type 1 diabetes	2	YES
4.22724e-15	rs2456973	12	56416928	5900112	ILMN_1795922	17	33289539	A/C	C	7.84802	283	ZNF830	0.444461	0	CD4&CD8	CD4&CD8	Vitiligo	1	YES
4.22724e-15	rs2069408	12	56364321	2810504	ILMN_3235312	17	79888245	A/G	G	7.84802	283	MAFG-AS1	0.444348	0	CD4&CD8	CD4&CD8	Asthma	1	YES
4.94118e-15	rs773125	12	56394954	3440739	ILMN_2100437	11	5246832	A/G	G	-7.82826	283	HBB	-0.442993	0	CD4&CD8	CD4&CD8	Rheumatoid arthritis	1	YES
4.94118e-15	rs10876864	12	56401085	4390053	ILMN_3305169	16	29145778	A/G	G	-7.82826	283	RP11-426C22.5	-0.442809	0	CD8	CD8	Vitiligo	1	YES
4.94904e-15	rs773125	12	56394954	830608	ILMN_1710406	14	90724241	A/G	G	7.82826	283	PSMC1	0.443414	0	CD4&CD8	CD4&CD8	Rheumatoid arthritis	1	YES
4.94904e-15	rs2456973	12	56416928	6400082	ILMN_2196337	12	27066519	A/C	C	7.82826	283	ASUN	0.443344	0	CD8	CD8	Vitiligo	1	YES
5.78267e-15	rs705702	12	56390636	3180746	ILMN_2105033	15	45901393	A/G	G	-7.80852	283	BLOC1S6	-0.442425	0	CD4&CD8	CD4&CD8	Polycystic ovary syndrome	1	NO
5.78267e-15	rs2292239	12	56482180	2630379	ILMN_2176882	19	12024866	G/T	T	-7.80852	283	ZNF69	-0.442137	0	CD4&CD8	CD4&CD8	Type 1 diabetes autoantibodies;Type 1 diabetes	2	YES
5.79185e-15	rs1701704	12	56412487	4570164	ILMN_3215715	6	36642677	T/G	G	7.80852	283	LAP3P2	0.441677	0	CD4&CD8	CD4&CD8	Type 1 diabetes autoantibodies;Asthma;Type 1 diabetes;Alopecia areata	4	YES
5.79185e-15	rs1701704	12	56412487	240136	ILMN_2361186	8	133816122	T/G	G	7.80852	283	PHF20L1	0.442061	0	CD4&CD8	CD4&CD8	Type 1 diabetes autoantibodies;Asthma;Type 1 diabetes;Alopecia areata	4	YES
5.79185e-15	rs2292239	12	56482180	6400082	ILMN_2196337	12	27066519	G/T	T	7.80852	283	ASUN	0.442202	0	CD8	CD8	Type 1 diabetes autoantibodies;Type 1 diabetes	2	YES
6.77557e-15	rs705702	12	56390636	1410427	ILMN_1757742	10	126673477	A/G	G	7.7888	283	ZRANB1	0.440641	0	CD8	CD8	Polycystic ovary syndrome	1	NO
7.89834e-15	rs1701704	12	56412487	2060110	ILMN_2285713	14	90422961	T/G	G	-7.76909	283	TDP1	-0.440203	0	CD4&CD8	CD4&CD8	Type 1 diabetes autoantibodies;Asthma;Type 1 diabetes;Alopecia areata	4	YES
7.91082e-15	rs773125	12	56394954	7650170	ILMN_3217577	18	74534021	A/G	G	7.76909	283	RP11-162A12.2	0.439802	0	CD4&CD8	CD4&CD8	Rheumatoid arthritis	1	YES
7.91082e-15	rs11171739	12	56470625	290332	ILMN_2061318	1	109618130	T/C	C	7.76909	283	TAF13	0.439937	0	CD8	CD8	Type 1 diabetes	1	YES
9.23278e-15	rs2292239	12	56482180	5570593	ILMN_2415979	1	1885015	G/T	T	-7.74939	283	C1orf222	-0.439211	0	CD4&CD8	CD4&CD8	Type 1 diabetes autoantibodies;Type 1 diabetes	2	YES
9.23278e-15	rs2292239	12	56482180	7610528	ILMN_1692145	19	19821861	G/T	T	-7.74939	283	ZNF14	-0.438691	0	CD4&CD8	CD8	Type 1 diabetes autoantibodies;Type 1 diabetes	2	YES
9.23278e-15	rs2292239	12	56482180	3400754	ILMN_2214997	2	238673615	G/T	T	-7.74939	283	LRRFIP1	-0.439276	0	CD4&CD8	CD8	Type 1 diabetes autoantibodies;Type 1 diabetes	2	YES
9.24733e-15	rs2292239	12	56482180	240136	ILMN_2361186	8	133816122	G/T	T	7.74939	283	PHF20L1	0.439146	0	CD4&CD8	CD8	Type 1 diabetes autoantibodies;Type 1 diabetes	2	YES
1.07716e-14	rs1701704	12	56412487	5490632	ILMN_3294213	3	160169744	T/G	G	-7.72972	283	TRIM59	-0.43764	0	CD4&CD8	CD4&CD8	Type 1 diabetes autoantibodies;Asthma;Type 1 diabetes;Alopecia areata	4	YES
1.07716e-14	rs2456973	12	56416928	3610427	ILMN_3261439	10	17451443	A/C	C	-7.72972	283	ST8SIA6-AS1	-0.438348	0	CD4&CD8	CD4&CD8	Vitiligo	1	YES
1.07716e-14	rs10876864	12	56401085	7400224	ILMN_2130078	5	133738053	A/G	G	-7.72972	283	CDKN2AIPNL	-0.438078	0	CD4&CD8	CD4&CD8	Vitiligo	1	YES
1.25621e-14	rs773125	12	56394954	3310259	ILMN_1677691	7	38387615	A/G	G	-7.71006	283	-	-0.437054	0	CD4&CD8	CD8	Rheumatoid arthritis	1	YES
1.25621e-14	rs705702	12	56390636	990154	ILMN_2188119	17	79648468	A/G	G	-7.71006	283	ARL16	-0.437291	0	CD8	CD8	Polycystic ovary syndrome	1	NO
1.25621e-14	rs11171739	12	56470625	290348	ILMN_2276758	20	30826074	T/C	C	-7.71006	283	POFUT1	-0.436955	0	CD4&CD8	CD4&CD8	Type 1 diabetes	1	YES
1.25621e-14	rs11171739	12	56470625	7400224	ILMN_2130078	5	133738053	T/C	C	-7.71006	283	CDKN2AIPNL	-0.437019	0	CD4&CD8	CD4&CD8	Type 1 diabetes	1	YES
1.25621e-14	rs11171739	12	56470625	650639	ILMN_2339955	2	157181369	T/C	C	-7.71006	283	NR4A2	-0.437146	0	CD8	CD8	Type 1 diabetes	1	YES
1.25621e-14	rs11171739	12	56470625	1440577	ILMN_3285162	11	95988278	T/C	C	-7.71006	283	MAML2	-0.436955	0	CD8	CD8	Type 1 diabetes	1	YES
1.25621e-14	rs2456973	12	56416928	5570593	ILMN_2415979	1	1885015	A/C	C	-7.71006	283	C1orf222	-0.437148	0	CD4&CD8	CD4&CD8	Vitiligo	1	YES
1.25621e-14	rs10876864	12	56401085	1440577	ILMN_3285162	11	95988278	A/G	G	-7.71006	283	MAML2	-0.437311	0	CD8	CD8	Vitiligo	1	YES
1.25818e-14	rs705702	12	56390636	6330750	ILMN_3263918	11	117207056	A/G	G	7.71006	283	AP000892.8	0.437378	0	CD8	CD8	Polycystic ovary syndrome	1	NO
1.25818e-14	rs2292239	12	56482180	5900112	ILMN_1795922	17	33289539	G/T	T	7.71006	283	ZNF830	0.436805	0	CD4&CD8	CD4&CD8	Type 1 diabetes autoantibodies;Type 1 diabetes	2	YES
1.46447e-14	rs705702	12	56390636	2630379	ILMN_2176882	19	12024866	A/G	G	-7.69041	283	ZNF69	-0.436374	0	CD4&CD8	CD4&CD8	Polycystic ovary syndrome	1	NO
1.46447e-14	rs705702	12	56390636	6220202	ILMN_2105253	14	74351733	A/G	G	-7.69041	283	PTGR2	-0.435853	0	CD4&CD8	CD4&CD8	Polycystic ovary syndrome	1	NO
1.46447e-14	rs10876864	12	56401085	2230114	ILMN_2219437	11	32875816	A/G	G	-7.69041	283	PRRG4	-0.435841	0	CD4&CD8	CD4&CD8	Vitiligo	1	YES
1.46676e-14	rs1701704	12	56412487	5900112	ILMN_1795922	17	33289539	T/G	G	7.69041	283	ZNF830	0.436358	0	CD4&CD8	CD4&CD8	Type 1 diabetes autoantibodies;Asthma;Type 1 diabetes;Alopecia areata	4	YES
1.46676e-14	rs705702	12	56390636	6400082	ILMN_2196337	12	27066519	A/G	G	7.69041	283	ASUN	0.435849	0	CD8	CD8	Polycystic ovary syndrome	1	NO
1.70927e-14	rs705702	12	56390636	3400754	ILMN_2214997	2	238673615	A/G	G	-7.67078	283	LRRFIP1	-0.435096	0	CD4&CD8	CD8	Polycystic ovary syndrome	1	NO
1.70927e-14	rs705702	12	56390636	1090646	ILMN_2049364	2	208477114	A/G	G	-7.67078	283	METTL21A	-0.435141	0	CD4&CD8	CD4&CD8	Polycystic ovary syndrome	1	NO
1.70927e-14	rs11171739	12	56470625	1450670	ILMN_1722900	17	7481686	T/C	C	-7.67078	283	SENP3-EIF4A1;SNORA67;EIF4A1	-0.435115	0	CD8	CD8	Type 1 diabetes	1	YES
1.70927e-14	rs2456973	12	56416928	5490632	ILMN_3294213	3	160169744	A/C	C	-7.67078	283	TRIM59	-0.434889	0	CD4&CD8	CD4&CD8	Vitiligo	1	YES
1.71194e-14	rs1701704	12	56412487	6400082	ILMN_2196337	12	27066519	T/G	G	7.67078	283	ASUN	0.434564	0	CD8	CD8	Type 1 diabetes autoantibodies;Asthma;Type 1 diabetes;Alopecia areata	4	YES
1.71194e-14	rs11171739	12	56470625	3890681	ILMN_2356111	3	125725322	T/C	C	7.67078	283	SLC41A3	0.435074	0	CD8	CD8	Type 1 diabetes	1	YES
1.99112e-14	rs705702	12	56390636	240364	ILMN_2055310	3	129149968	A/G	G	-7.65117	283	MBD4	-0.434277	0	CD8	CD8	Polycystic ovary syndrome	1	NO
1.99112e-14	rs11171739	12	56470625	4780470	ILMN_2091123	6	29870207	T/C	C	-7.65117	283	-	-0.433593	0	CD4&CD8	CD4&CD8	Type 1 diabetes	1	YES
1.99112e-14	rs2456973	12	56416928	2600273	ILMN_2286014	15	43931723	A/C	C	-7.65117	283	CATSPER2	-0.434242	0	CD4&CD8	CD4&CD8	Vitiligo	1	YES
1.99112e-14	rs10876864	12	56401085	4780470	ILMN_2091123	6	29870207	A/G	G	-7.65117	283	-	-0.433859	0	CD4&CD8	CD4&CD8	Vitiligo	1	YES
1.99112e-14	rs2292239	12	56482180	1240576	ILMN_2078547	7	139030707	G/T	T	-7.65117	283	C7orf55	-0.434334	0	CD4&CD8	CD4&CD8	Type 1 diabetes autoantibodies;Type 1 diabetes	2	YES
1.99112e-14	rs2292239	12	56482180	3310259	ILMN_1677691	7	38387615	G/T	T	-7.65117	283	-	-0.434074	0	CD4&CD8	CD8	Type 1 diabetes autoantibodies;Type 1 diabetes	2	YES
1.99112e-14	rs2292239	12	56482180	5490632	ILMN_3294213	3	160169744	G/T	T	-7.65117	283	TRIM59	-0.434074	0	CD4&CD8	CD4&CD8	Type 1 diabetes autoantibodies;Type 1 diabetes	2	YES
1.99422e-14	rs11171739	12	56470625	1050092	ILMN_2377733	2	202141652	T/C	C	7.65117	283	CASP8	0.433847	0	CD4&CD8	CD4&CD8	Type 1 diabetes	1	YES
2.31858e-14	rs1701704	12	56412487	5570593	ILMN_2415979	1	1885015	T/G	G	-7.63157	283	C1orf222	-0.432514	0	CD4&CD8	CD4&CD8	Type 1 diabetes autoantibodies;Asthma;Type 1 diabetes;Alopecia areata	4	YES
2.31858e-14	rs11171739	12	56470625	4390053	ILMN_3305169	16	29145778	T/C	C	-7.63157	283	RP11-426C22.5	-0.433085	0	CD8	CD8	Type 1 diabetes	1	YES
2.31858e-14	rs2456973	12	56416928	6660332	ILMN_2073543	15	44094614	A/C	C	-7.63157	283	SERF2;HYPK	-0.433468	0	CD4&CD8	CD8	Vitiligo	1	YES
2.31858e-14	rs2292239	12	56482180	2060110	ILMN_2285713	14	90422961	G/T	T	-7.63157	283	TDP1	-0.432709	0	CD4&CD8	CD4&CD8	Type 1 diabetes autoantibodies;Type 1 diabetes	2	YES
2.32218e-14	rs773125	12	56394954	7570477	ILMN_1726289	12	32138866	A/G	G	7.63157	283	KIAA1551	0.433096	0	CD8	CD8	Rheumatoid arthritis	1	YES
2.32218e-14	rs2456973	12	56416928	6450189	ILMN_2415776	16	78133756	A/C	C	7.63157	283	WWOX	0.433343	0	CD4&CD8	CD8	Vitiligo	1	YES
2.69887e-14	rs1701704	12	56412487	3610427	ILMN_3261439	10	17451443	T/G	G	-7.61199	283	ST8SIA6-AS1	-0.431745	0	CD4&CD8	CD4&CD8	Type 1 diabetes autoantibodies;Asthma;Type 1 diabetes;Alopecia areata	4	YES
2.69887e-14	rs705702	12	56390636	1260646	ILMN_3238183	10	48927695	A/G	G	-7.61199	283	BMS1P5	-0.432227	0	CD4&CD8	CD4&CD8	Polycystic ovary syndrome	1	NO
2.69887e-14	rs705702	12	56390636	3610358	ILMN_3251605	14	45396010	A/G	G	-7.61199	283	KLHL28	-0.432274	0	CD4&CD8	CD8	Polycystic ovary syndrome	1	NO
3.13549e-14	rs11171739	12	56470625	4920164	ILMN_3235647	21	44834971	T/C	C	-7.59243	283	SIK1	-0.431055	0	CD8	CD8	Type 1 diabetes	1	YES
3.14034e-14	rs773125	12	56394954	3170274	ILMN_2405078	12	76751521	A/G	G	7.59243	283	OSBPL8	0.430639	0	CD4&CD8	CD4&CD8	Rheumatoid arthritis	1	YES
3.14034e-14	rs2292239	12	56482180	4570164	ILMN_3215715	6	36642677	G/T	T	7.59243	283	LAP3P2	0.431408	0	CD4&CD8	CD4&CD8	Type 1 diabetes autoantibodies;Type 1 diabetes	2	YES
3.64702e-14	rs11171739	12	56470625	6400364	ILMN_1782305	2	157181715	T/C	C	-7.57288	283	NR4A2	-0.429532	0	CD8	CD8	Type 1 diabetes	1	YES
4.2404e-14	rs1701704	12	56412487	2600273	ILMN_2286014	15	43931723	T/G	G	-7.55335	283	CATSPER2	-0.42931	0	CD4&CD8	CD4&CD8	Type 1 diabetes autoantibodies;Asthma;Type 1 diabetes;Alopecia areata	4	YES
4.2404e-14	rs10876864	12	56401085	290348	ILMN_2276758	20	30826074	A/G	G	-7.55335	283	POFUT1	-0.428744	0	CD4&CD8	CD4&CD8	Vitiligo	1	YES
4.24692e-14	rs1701704	12	56412487	6450189	ILMN_2415776	16	78133756	T/G	G	7.55335	283	WWOX	0.428541	0	CD4&CD8	CD8	Type 1 diabetes autoantibodies;Asthma;Type 1 diabetes;Alopecia areata	4	YES
4.24692e-14	rs705702	12	56390636	830608	ILMN_1710406	14	90724241	A/G	G	7.55335	283	PSMC1	0.428959	0	CD4&CD8	CD4&CD8	Polycystic ovary syndrome	1	NO
4.24692e-14	rs11171739	12	56470625	1850504	ILMN_1668634	4	153332499	T/C	C	7.55335	283	FBXW7	0.428644	0	CD4&CD8	CD4&CD8	Type 1 diabetes	1	YES
4.24692e-14	rs10876864	12	56401085	290332	ILMN_2061318	1	109618130	A/G	G	7.55335	283	TAF13	0.428936	0	CD8	CD8	Vitiligo	1	YES
4.92091e-14	rs1701704	12	56412487	240364	ILMN_2055310	3	129149968	T/G	G	-7.53383	283	MBD4	-0.428028	0	CD8	CD8	Type 1 diabetes autoantibodies;Asthma;Type 1 diabetes;Alopecia areata	4	YES
4.92091e-14	rs705702	12	56390636	2940450	ILMN_2096970	2	171510863	A/G	G	-7.53383	283	MYO3B	-0.428158	0	CD4&CD8	CD8	Polycystic ovary syndrome	1	NO
4.92091e-14	rs2292239	12	56482180	3610427	ILMN_3261439	10	17451443	G/T	T	-7.53383	283	ST8SIA6-AS1	-0.427767	0	CD4&CD8	CD4&CD8	Type 1 diabetes autoantibodies;Type 1 diabetes	2	YES
5.71725e-14	rs1701704	12	56412487	6660332	ILMN_2073543	15	44094614	T/G	G	-7.51433	283	SERF2;HYPK	-0.427196	0	CD4&CD8	CD4&CD8	Type 1 diabetes autoantibodies;Asthma;Type 1 diabetes;Alopecia areata	4	YES
5.71725e-14	rs2456973	12	56416928	1240576	ILMN_2078547	7	139030707	A/C	C	-7.51433	283	C7orf55	-0.426947	0	CD4&CD8	CD4&CD8	Vitiligo	1	YES
5.71725e-14	rs10876864	12	56401085	4920164	ILMN_3235647	21	44834971	A/G	G	-7.51433	283	SIK1	-0.427146	0	CD8	CD8	Vitiligo	1	YES
5.71725e-14	rs2292239	12	56482180	3610358	ILMN_3251605	14	45396010	G/T	T	-7.51433	283	KLHL28	-0.426727	0	CD4&CD8	CD8	Type 1 diabetes autoantibodies;Type 1 diabetes	2	YES
5.726e-14	rs705702	12	56390636	4570164	ILMN_3215715	6	36642677	A/G	G	7.51433	283	LAP3P2	0.42674	0	CD4&CD8	CD4&CD8	Polycystic ovary syndrome	1	NO
5.726e-14	rs2456973	12	56416928	7650170	ILMN_3217577	18	74534021	A/C	C	7.51433	283	RP11-162A12.2	0.427063	0	CD4&CD8	CD4&CD8	Vitiligo	1	YES
5.726e-14	rs10876864	12	56401085	3890681	ILMN_2356111	3	125725322	A/G	G	7.51433	283	SLC41A3	0.427067	0	CD8	CD8	Vitiligo	1	YES
6.62984e-14	rs773125	12	56394954	7400224	ILMN_2130078	5	133738053	A/G	G	-7.49484	283	CDKN2AIPNL	-0.425855	0	CD4&CD8	CD8	Rheumatoid arthritis	1	YES
6.62984e-14	rs2456973	12	56416928	7400224	ILMN_2130078	5	133738053	A/C	C	-7.49484	283	CDKN2AIPNL	-0.426341	0	CD4&CD8	CD8	Vitiligo	1	YES
6.62984e-14	rs10876864	12	56401085	6400364	ILMN_1782305	2	157181715	A/G	G	-7.49484	283	NR4A2	-0.425739	0	CD8	CD8	Vitiligo	1	YES
6.62984e-14	rs2069408	12	56364321	4150753	ILMN_2150294	7	30053164	A/G	G	-7.49484	283	FKBP14	-0.426359	0	CD4&CD8	CD8	Asthma	1	YES
6.63995e-14	rs773125	12	56394954	1820279	ILMN_1699980	11	44952822	A/G	G	7.49484	283	TSPAN18	0.425849	0	CD8	CD8	Rheumatoid arthritis	1	YES
7.69694e-14	rs11171739	12	56470625	520403	ILMN_2394132	2	37475840	T/C	C	-7.47537	283	NDUFAF7	-0.425408	0	CD4&CD8	CD4&CD8	Type 1 diabetes	1	YES
7.69694e-14	rs2292239	12	56482180	2760156	ILMN_1689552	1	150969323	G/T	T	-7.47537	283	FAM63A	-0.425492	0	CD4&CD8	CD8	Type 1 diabetes autoantibodies;Type 1 diabetes	2	YES
7.70865e-14	rs11171739	12	56470625	5820068	ILMN_1733305	3	150299451	T/C	C	7.47537	283	EIF2A	0.42452	0	CD8	CD8	Type 1 diabetes	1	YES
7.70865e-14	rs10876864	12	56401085	5820068	ILMN_1733305	3	150299451	A/G	G	7.47537	283	EIF2A	0.425483	0	CD8	CD8	Vitiligo	1	YES
8.91887e-14	rs773125	12	56394954	4060017	ILMN_2407851	3	57124576	A/G	G	-7.45591	283	IL17RD	-0.42431	0	CD4&CD8	CD8	Rheumatoid arthritis	1	YES
8.91887e-14	rs773125	12	56394954	4250193	ILMN_2279367	19	55400294	A/G	G	-7.45591	283	FCAR	-0.424052	0	CD4&CD8	CD4&CD8	Rheumatoid arthritis	1	YES
8.91887e-14	rs773125	12	56394954	1440577	ILMN_3285162	11	95988278	A/G	G	-7.45591	283	MAML2	-0.423927	0	CD8	CD8	Rheumatoid arthritis	1	YES
8.91887e-14	rs2456973	12	56416928	1740767	ILMN_2243516	11	122776303	A/C	C	-7.45591	283	C11orf63	-0.424404	0	CD4&CD8	CD8	Vitiligo	1	YES
8.93242e-14	rs705702	12	56390636	5360209	ILMN_3256693	18	46545843	A/G	G	7.45591	283	-	0.424245	0	CD4&CD8	CD4&CD8	Polycystic ovary syndrome	1	NO
1.0331e-13	rs1701704	12	56412487	1240576	ILMN_2078547	7	139030707	T/G	G	-7.43647	283	C7orf55	-0.422774	0	CD4&CD8	CD4&CD8	Type 1 diabetes autoantibodies;Asthma;Type 1 diabetes;Alopecia areata	4	YES
1.0331e-13	rs11171739	12	56470625	6660398	ILMN_1668063	9	137801490	T/C	C	-7.43647	283	FCN1	-0.423314	0	CD8	CD8	Type 1 diabetes	1	YES
1.0331e-13	rs2456973	12	56416928	240364	ILMN_2055310	3	129149968	A/C	C	-7.43647	283	MBD4	-0.423311	0	CD8	CD8	Vitiligo	1	YES
1.0331e-13	rs2292239	12	56482180	2940450	ILMN_2096970	2	171510863	G/T	T	-7.43647	283	MYO3B	-0.422566	0	CD4&CD8	CD4&CD8	Type 1 diabetes autoantibodies;Type 1 diabetes	2	YES
1.19622e-13	rs773125	12	56394954	1450088	ILMN_1915783	2	187045970	A/G	G	-7.41704	283	-	-0.422147	0	CD8	CD8	Rheumatoid arthritis	1	YES
1.19622e-13	rs2456973	12	56416928	2940450	ILMN_2096970	2	171510863	A/C	C	-7.41704	283	MYO3B	-0.421608	0	CD4&CD8	CD4&CD8	Vitiligo	1	YES
1.19622e-13	rs10876864	12	56401085	520403	ILMN_2394132	2	37475840	A/G	G	-7.41704	283	NDUFAF7	-0.421839	0	CD4&CD8	CD4&CD8	Vitiligo	1	YES
1.19803e-13	rs705702	12	56390636	6450189	ILMN_2415776	16	78133756	A/G	G	7.41704	283	WWOX	0.421998	0	CD4&CD8	CD8	Polycystic ovary syndrome	1	NO
1.19803e-13	rs10876864	12	56401085	1050092	ILMN_2377733	2	202141652	A/G	G	7.41704	283	CASP8	0.42235	0	CD4&CD8	CD4&CD8	Vitiligo	1	YES
1.19803e-13	rs2292239	12	56482180	6450189	ILMN_2415776	16	78133756	G/T	T	7.41704	283	WWOX	0.421785	0	CD4&CD8	CD8	Type 1 diabetes autoantibodies;Type 1 diabetes	2	YES
1.38459e-13	rs1701704	12	56412487	7400224	ILMN_2130078	5	133738053	T/G	G	-7.39763	283	CDKN2AIPNL	-0.421364	0	CD4&CD8	CD8	Type 1 diabetes autoantibodies;Asthma;Type 1 diabetes;Alopecia areata	4	YES
1.38459e-13	rs10876864	12	56401085	4390661	ILMN_2215382	12	132623104	A/G	G	-7.39763	283	DDX51	-0.420816	0	CD4&CD8	CD4&CD8	Vitiligo	1	YES
1.38668e-13	rs773125	12	56394954	1850504	ILMN_1668634	4	153332499	A/G	G	7.39763	283	FBXW7	0.420748	0	CD4&CD8	CD4&CD8	Rheumatoid arthritis	1	YES
1.38668e-13	rs1701704	12	56412487	7650170	ILMN_3217577	18	74534021	T/G	G	7.39763	283	RP11-162A12.2	0.420916	0	CD4&CD8	CD4&CD8	Type 1 diabetes autoantibodies;Asthma;Type 1 diabetes;Alopecia areata	4	YES
1.38668e-13	rs1701704	12	56412487	5670674	ILMN_1678170	3	154900928	T/G	G	7.39763	283	MME-AS1;MME	0.421108	0	CD8	CD8	Type 1 diabetes autoantibodies;Asthma;Type 1 diabetes;Alopecia areata	4	YES
1.38668e-13	rs10876864	12	56401085	7380753	ILMN_3183750	11	119370822	A/G	G	7.39763	283	USP2-AS1	0.420944	0	CD4&CD8	CD4&CD8	Vitiligo	1	YES
1.60203e-13	rs705702	12	56390636	1240576	ILMN_2078547	7	139030707	A/G	G	-7.37824	283	C7orf55	-0.420397	0	CD4&CD8	CD4&CD8	Polycystic ovary syndrome	1	NO
1.60203e-13	rs705702	12	56390636	2060110	ILMN_2285713	14	90422961	A/G	G	-7.37824	283	TDP1	-0.420202	0	CD4&CD8	CD4&CD8	Polycystic ovary syndrome	1	NO
1.60203e-13	rs2292239	12	56482180	2600273	ILMN_2286014	15	43931723	G/T	T	-7.37824	283	CATSPER2	-0.41964	0	CD4&CD8	CD8	Type 1 diabetes autoantibodies;Type 1 diabetes	2	YES
1.85293e-13	rs11171739	12	56470625	1450088	ILMN_1915783	2	187045970	T/C	C	-7.35886	283	-	-0.418746	0	CD8	CD8	Type 1 diabetes	1	YES
1.85571e-13	rs773125	12	56394954	4150553	ILMN_2061327	1	109618132	A/G	G	7.35886	283	TAF13	0.419491	0	CD8	CD8	Rheumatoid arthritis	1	YES
1.85571e-13	rs2456973	12	56416928	6330750	ILMN_3263918	11	117207056	A/C	C	7.35886	283	AP000892.8	0.419095	0	CD8	CD8	Vitiligo	1	YES
2.14233e-13	rs773125	12	56394954	650639	ILMN_2339955	2	157181369	A/G	G	-7.33949	283	NR4A2	-0.417565	0	CD8	CD8	Rheumatoid arthritis	1	YES
2.14233e-13	rs705702	12	56390636	3310259	ILMN_1677691	7	38387615	A/G	G	-7.33949	283	-	-0.418243	0	CD4&CD8	CD8	Polycystic ovary syndrome	1	NO
2.14233e-13	rs705702	12	56390636	7610528	ILMN_1692145	19	19821861	A/G	G	-7.33949	283	ZNF14	-0.417597	0	CD4&CD8	CD8	Polycystic ovary syndrome	1	NO
2.14233e-13	rs705702	12	56390636	2760156	ILMN_1689552	1	150969323	A/G	G	-7.33949	283	FAM63A	-0.4175	0	CD4&CD8	CD8	Polycystic ovary syndrome	1	NO
2.14233e-13	rs705702	12	56390636	3610427	ILMN_3261439	10	17451443	A/G	G	-7.33949	283	ST8SIA6-AS1	-0.417502	0	CD4&CD8	CD4&CD8	Polycystic ovary syndrome	1	NO
2.14233e-13	rs11171739	12	56470625	3440739	ILMN_2100437	11	5246832	T/C	C	-7.33949	283	HBB	-0.418366	0	CD4&CD8	CD4&CD8	Type 1 diabetes	1	YES
2.14233e-13	rs2456973	12	56416928	2900079	ILMN_1784554	16	17189760	A/C	C	-7.33949	283	-	-0.418013	0	CD8	CD8	Vitiligo	1	YES
2.14233e-13	rs2456973	12	56416928	650639	ILMN_2339955	2	157181369	A/C	C	-7.33949	283	NR4A2	-0.418385	0	CD8	CD8	Vitiligo	1	YES
2.14233e-13	rs2456973	12	56416928	6660487	ILMN_2212823	19	52374659	A/C	C	-7.33949	283	ZNF577	-0.417599	0	CD4&CD8	CD4&CD8	Vitiligo	1	YES
2.14233e-13	rs10876864	12	56401085	3440739	ILMN_2100437	11	5246832	A/G	G	-7.33949	283	HBB	-0.417619	0	CD4&CD8	CD4&CD8	Vitiligo	1	YES
2.14233e-13	rs10876864	12	56401085	1450088	ILMN_1915783	2	187045970	A/G	G	-7.33949	283	-	-0.417875	0	CD8	CD8	Vitiligo	1	YES
2.14233e-13	rs2292239	12	56482180	6660332	ILMN_2073543	15	44094614	G/T	T	-7.33949	283	SERF2;HYPK	-0.418014	0	CD4&CD8	CD8	Type 1 diabetes autoantibodies;Type 1 diabetes	2	YES
2.14553e-13	rs2456973	12	56416928	5670674	ILMN_1678170	3	154900928	A/C	C	7.33949	283	MME-AS1;MME	0.417702	0	CD8	CD8	Vitiligo	1	YES
2.47602e-13	rs1701704	12	56412487	1740767	ILMN_2243516	11	122776303	T/G	G	-7.32014	283	C11orf63	-0.416751	0	CD4&CD8	CD8	Type 1 diabetes autoantibodies;Asthma;Type 1 diabetes;Alopecia areata	4	YES
2.47602e-13	rs1701704	12	56412487	2940450	ILMN_2096970	2	171510863	T/G	G	-7.32014	283	MYO3B	-0.417071	0	CD4&CD8	CD4&CD8	Type 1 diabetes autoantibodies;Asthma;Type 1 diabetes;Alopecia areata	4	YES
2.47602e-13	rs11171739	12	56470625	5870189	ILMN_2070043	4	89183172	T/C	C	-7.32014	283	PPM1K	-0.416589	0	CD4&CD8	CD4&CD8	Type 1 diabetes	1	YES
2.47602e-13	rs10876864	12	56401085	6660398	ILMN_1668063	9	137801490	A/G	G	-7.32014	283	FCN1	-0.41698	0	CD8	CD8	Vitiligo	1	YES
2.47602e-13	rs10876864	12	56401085	5870189	ILMN_2070043	4	89183172	A/G	G	-7.32014	283	PPM1K	-0.417491	0	CD4&CD8	CD4&CD8	Vitiligo	1	YES
2.47971e-13	rs773125	12	56394954	290332	ILMN_2061318	1	109618130	A/G	G	7.32014	283	TAF13	0.417312	0	CD8	CD8	Rheumatoid arthritis	1	YES
2.47971e-13	rs11171739	12	56470625	7380753	ILMN_3183750	11	119370822	T/C	C	7.32014	283	USP2-AS1	0.417477	0	CD4&CD8	CD4&CD8	Type 1 diabetes	1	YES
2.47971e-13	rs2456973	12	56416928	6550689	ILMN_2389376	14	24594361	A/C	C	7.32014	283	DCAF11	0.417169	0	CD8	CD8	Vitiligo	1	YES
2.47971e-13	rs2292239	12	56482180	7650170	ILMN_3217577	18	74534021	G/T	T	7.32014	283	RP11-162A12.2	0.417429	0	CD4&CD8	CD4&CD8	Type 1 diabetes autoantibodies;Type 1 diabetes	2	YES
2.47971e-13	rs2292239	12	56482180	830608	ILMN_1710406	14	90724241	G/T	T	7.32014	283	PSMC1	0.416714	0	CD4&CD8	CD4&CD8	Type 1 diabetes autoantibodies;Type 1 diabetes	2	YES
2.85637e-13	rs705702	12	56390636	60292	ILMN_3245600	17	28963815	A/G	G	-7.3008	283	LRRC37BP1	-0.415689	0	CD4&CD8	CD8	Polycystic ovary syndrome	1	NO
2.86062e-13	rs773125	12	56394954	1050092	ILMN_2377733	2	202141652	A/G	G	7.3008	283	CASP8	0.415686	0	CD4&CD8	CD4&CD8	Rheumatoid arthritis	1	YES
3.29884e-13	rs773125	12	56394954	2230114	ILMN_2219437	11	32875816	A/G	G	-7.28148	283	PRRG4	-0.414695	0	CD4&CD8	CD4&CD8	Rheumatoid arthritis	1	YES
3.29884e-13	rs1701704	12	56412487	650639	ILMN_2339955	2	157181369	T/G	G	-7.28148	283	NR4A2	-0.415277	0	CD8	CD8	Type 1 diabetes autoantibodies;Asthma;Type 1 diabetes;Alopecia areata	4	YES
3.29884e-13	rs1701704	12	56412487	6660487	ILMN_2212823	19	52374659	T/G	G	-7.28148	283	ZNF577	-0.415021	0	CD4&CD8	CD4&CD8	Type 1 diabetes autoantibodies;Asthma;Type 1 diabetes;Alopecia areata	4	YES
3.29884e-13	rs2456973	12	56416928	2940541	ILMN_2106656	1	169365509	A/C	C	-7.28148	283	BLZF1	-0.415256	0	CD8	CD8	Vitiligo	1	YES
3.29884e-13	rs10876864	12	56401085	4060017	ILMN_2407851	3	57124576	A/G	G	-7.28148	283	IL17RD	-0.415446	0	CD4&CD8	CD4&CD8	Vitiligo	1	YES
3.30374e-13	rs1701704	12	56412487	6550689	ILMN_2389376	14	24594361	T/G	G	7.28148	283	DCAF11	0.415277	0	CD8	CD8	Type 1 diabetes autoantibodies;Asthma;Type 1 diabetes;Alopecia areata	4	YES
3.30374e-13	rs2456973	12	56416928	3400692	ILMN_1697567	1	154148639	A/C	C	7.28148	283	TPM3	0.415204	0	CD4&CD8	CD8	Vitiligo	1	YES
3.30374e-13	rs2292239	12	56482180	5670674	ILMN_1678170	3	154900928	G/T	T	7.28148	283	MME-AS1;MME	0.415154	0	CD8	CD8	Type 1 diabetes autoantibodies;Type 1 diabetes	2	YES
3.80845e-13	rs11171739	12	56470625	4060017	ILMN_2407851	3	57124576	T/C	C	-7.26217	283	IL17RD	-0.413607	0	CD4&CD8	CD4&CD8	Type 1 diabetes	1	YES
3.80845e-13	rs2456973	12	56416928	2900270	ILMN_3300797	5	132279780	A/C	C	-7.26217	283	AC010240.2	-0.413567	0	CD8	CD8	Vitiligo	1	YES
3.80845e-13	rs10876864	12	56401085	3370128	ILMN_2106380	9	117551893	A/G	G	-7.26217	283	TNFSF15	-0.414359	0	CD4&CD8	CD4&CD8	Vitiligo	1	YES
3.80845e-13	rs10876864	12	56401085	1470639	ILMN_3187403	11	116907043	A/G	G	-7.26217	283	SIK3	-0.413655	0	CD8	CD8	Vitiligo	1	YES
3.81408e-13	rs773125	12	56394954	5900112	ILMN_1795922	17	33289539	A/G	G	7.26217	283	ZNF830	0.41448	0	CD4&CD8	CD4&CD8	Rheumatoid arthritis	1	YES
3.81408e-13	rs705702	12	56390636	5900112	ILMN_1795922	17	33289539	A/G	G	7.26217	283	ZNF830	0.414077	0	CD4&CD8	CD4&CD8	Polycystic ovary syndrome	1	NO
3.81408e-13	rs11171739	12	56470625	6040487	ILMN_1748578	8	117863589	T/C	C	7.26217	283	RAD21	0.413924	0	CD4&CD8	CD4&CD8	Type 1 diabetes	1	YES
4.38867e-13	rs1701704	12	56412487	2900270	ILMN_3300797	5	132279780	T/G	G	-7.24288	283	AC010240.2	-0.413227	0	CD8	CD8	Type 1 diabetes autoantibodies;Asthma;Type 1 diabetes;Alopecia areata	4	YES
4.38867e-13	rs705702	12	56390636	6660332	ILMN_2073543	15	44094614	A/G	G	-7.24288	283	SERF2;HYPK	-0.412851	0	CD4&CD8	CD8	Polycystic ovary syndrome	1	NO
4.38867e-13	rs2292239	12	56482180	240364	ILMN_2055310	3	129149968	G/T	T	-7.24288	283	MBD4	-0.413398	0	CD8	CD8	Type 1 diabetes autoantibodies;Type 1 diabetes	2	YES
4.39515e-13	rs10876864	12	56401085	1470400	ILMN_1668713	1	151091595	A/G	G	7.24288	283	GABPB2	0.413272	0	CD8	CD8	Vitiligo	1	YES
4.39515e-13	rs10876864	12	56401085	1850504	ILMN_1668634	4	153332499	A/G	G	7.24288	283	FBXW7	0.41276	0	CD4&CD8	CD4&CD8	Vitiligo	1	YES
5.05546e-13	rs773125	12	56394954	6400364	ILMN_1782305	2	157181715	A/G	G	-7.22361	283	NR4A2	-0.412364	0	CD8	CD8	Rheumatoid arthritis	1	YES
5.05546e-13	rs1701704	12	56412487	2940541	ILMN_2106656	1	169365509	T/G	G	-7.22361	283	BLZF1	-0.411945	0	CD8	CD8	Type 1 diabetes autoantibodies;Asthma;Type 1 diabetes;Alopecia areata	4	YES
5.05546e-13	rs2292239	12	56482180	2070598	ILMN_3235410	9	99710166	G/T	T	-7.22361	283	HIATL2	-0.412228	0	CD4&CD8	CD4&CD8	Type 1 diabetes autoantibodies;Type 1 diabetes	2	YES
5.0629e-13	rs705702	12	56390636	3400692	ILMN_1697567	1	154148639	A/G	G	7.22361	283	TPM3	0.412367	0	CD4&CD8	CD8	Polycystic ovary syndrome	1	NO
5.0629e-13	rs11171739	12	56470625	2230379	ILMN_1653871	7	105893567	T/C	C	7.22361	283	NAMPT	0.411577	0	CD8	CD8	Type 1 diabetes	1	YES
5.0629e-13	rs2456973	12	56416928	830608	ILMN_1710406	14	90724241	A/C	C	7.22361	283	PSMC1	0.41214	0	CD4&CD8	CD4&CD8	Vitiligo	1	YES
5.0629e-13	rs10876864	12	56401085	630167	ILMN_2363591	8	59490706	A/G	G	7.22361	283	SDCBP	0.412441	0	CD8	CD8	Vitiligo	1	YES
5.83e-13	rs773125	12	56394954	4390661	ILMN_2215382	12	132623104	A/G	G	-7.20434	283	DDX51	-0.411133	0	CD4&CD8	CD4&CD8	Rheumatoid arthritis	1	YES
5.83e-13	rs1701704	12	56412487	2900079	ILMN_1784554	16	17189760	T/G	G	-7.20434	283	-	-0.411241	0	CD8	CD8	Type 1 diabetes autoantibodies;Asthma;Type 1 diabetes;Alopecia areata	4	YES
5.83856e-13	rs2456973	12	56416928	2600672	ILMN_1676759	20	47855844	A/C	C	7.20434	283	DDX27	0.411135	0	CD8	CD8	Vitiligo	1	YES
5.83856e-13	rs10876864	12	56401085	1010477	ILMN_1787378	10	111892110	A/G	G	7.20434	283	ADD3	0.411034	0	CD4&CD8	CD4&CD8	Vitiligo	1	YES
6.71089e-13	rs773125	12	56394954	4920164	ILMN_3235647	21	44834971	A/G	G	-7.18509	283	SIK1	-0.410492	0	CD8	CD8	Rheumatoid arthritis	1	YES
6.71089e-13	rs705702	12	56390636	2940541	ILMN_2106656	1	169365509	A/G	G	-7.18509	283	BLZF1	-0.410161	0	CD8	CD8	Polycystic ovary syndrome	1	NO
6.71089e-13	rs11171739	12	56470625	4390661	ILMN_2215382	12	132623104	T/C	C	-7.18509	283	DDX51	-0.409674	0	CD4&CD8	CD4&CD8	Type 1 diabetes	1	YES
6.71089e-13	rs10876864	12	56401085	2900270	ILMN_3300797	5	132279780	A/G	G	-7.18509	283	AC010240.2	-0.409883	0	CD8	CD8	Vitiligo	1	YES
6.71089e-13	rs2292239	12	56482180	7400224	ILMN_2130078	5	133738053	G/T	T	-7.18509	283	CDKN2AIPNL	-0.410342	0	CD4&CD8	CD8	Type 1 diabetes autoantibodies;Type 1 diabetes	2	YES
6.72072e-13	rs1701704	12	56412487	6330750	ILMN_3263918	11	117207056	T/G	G	7.18509	283	AP000892.8	0.410215	0	CD8	CD8	Type 1 diabetes autoantibodies;Asthma;Type 1 diabetes;Alopecia areata	4	YES
7.72208e-13	rs773125	12	56394954	6660398	ILMN_1668063	9	137801490	A/G	G	-7.16586	283	FCN1	-0.408706	0	CD8	CD8	Rheumatoid arthritis	1	YES
8.88241e-13	rs705702	12	56390636	1450670	ILMN_1722900	17	7481686	A/G	G	-7.14664	283	SENP3-EIF4A1;SNORA67;EIF4A1	-0.407819	0	CD8	CD8	Polycystic ovary syndrome	1	NO
8.88241e-13	rs2456973	12	56416928	4010014	ILMN_1900734	20	33042250	A/C	C	-7.14664	283	ITCH-IT1	-0.407708	0	CD4&CD8	CD4&CD8	Vitiligo	1	YES
8.89536e-13	rs705702	12	56390636	160437	ILMN_1797693	12	125510012	A/G	G	7.14664	283	BRI3BP	0.408465	0	CD8	CD8	Polycystic ovary syndrome	1	NO
8.89536e-13	rs705702	12	56390636	5670674	ILMN_1678170	3	154900928	A/G	G	7.14664	283	MME-AS1;MME	0.407909	0	CD8	CD8	Polycystic ovary syndrome	1	NO
8.89536e-13	rs11249433	1	121280613	4860431	ILMN_2204664	1	148003818	G/A	G	7.14664	283	NBPF14	0.408476	0	CD4&CD8	CD4&CD8	Breast cancer	1	NO
8.89536e-13	rs11171739	12	56470625	5670674	ILMN_1678170	3	154900928	T/C	C	7.14664	283	MME-AS1;MME	0.408341	0	CD8	CD8	Type 1 diabetes	1	YES
8.89536e-13	rs10876864	12	56401085	2230379	ILMN_1653871	7	105893567	A/G	G	7.14664	283	NAMPT	0.407901	0	CD8	CD8	Vitiligo	1	YES
1.02134e-12	rs773125	12	56394954	5670435	ILMN_2162367	22	38915203	A/G	G	-7.12743	283	DMC1	-0.406736	0	CD4&CD8	CD8	Rheumatoid arthritis	1	YES
1.02134e-12	rs2456973	12	56416928	4390053	ILMN_3305169	16	29145778	A/C	C	-7.12743	283	RP11-426C22.5	-0.407148	0	CD8	CD8	Vitiligo	1	YES
1.02134e-12	rs2456973	12	56416928	2070598	ILMN_3235410	9	99710166	A/C	C	-7.12743	283	HIATL2	-0.407284	0	CD4&CD8	CD4&CD8	Vitiligo	1	YES
1.02134e-12	rs2292239	12	56482180	1740767	ILMN_2243516	11	122776303	G/T	T	-7.12743	283	C11orf63	-0.407416	0	CD4&CD8	CD8	Type 1 diabetes autoantibodies;Type 1 diabetes	2	YES
1.02283e-12	rs1701704	12	56412487	830608	ILMN_1710406	14	90724241	T/G	G	7.12743	283	PSMC1	0.406819	0	CD4&CD8	CD4&CD8	Type 1 diabetes autoantibodies;Asthma;Type 1 diabetes;Alopecia areata	4	YES
1.02283e-12	rs11171739	12	56470625	2600402	ILMN_1676626	14	58832861	T/C	C	7.12743	283	ARID4A	0.407453	0	CD4&CD8	CD4&CD8	Type 1 diabetes	1	YES
1.02283e-12	rs2069408	12	56364321	3520731	ILMN_3308627	2	232756980	A/G	G	7.12743	283	MIR1471	0.407324	0	CD4&CD8	CD4&CD8	Asthma	1	YES
1.17396e-12	rs705702	12	56390636	7400224	ILMN_2130078	5	133738053	A/G	G	-7.10824	283	CDKN2AIPNL	-0.406004	0	CD4&CD8	CD8	Polycystic ovary syndrome	1	NO
1.17396e-12	rs705702	12	56390636	2600273	ILMN_2286014	15	43931723	A/G	G	-7.10824	283	CATSPER2	-0.406284	0	CD4&CD8	CD8	Polycystic ovary syndrome	1	NO
1.17396e-12	rs11171739	12	56470625	2230114	ILMN_2219437	11	32875816	T/C	C	-7.10824	283	PRRG4	-0.405676	0	CD4&CD8	CD4&CD8	Type 1 diabetes	1	YES
1.17396e-12	rs2456973	12	56416928	4780470	ILMN_2091123	6	29870207	A/C	C	-7.10824	283	-	-0.40619	0	CD4&CD8	CD4&CD8	Vitiligo	1	YES
1.17566e-12	rs1701704	12	56412487	3400692	ILMN_1697567	1	154148639	T/G	G	7.10824	283	TPM3	0.406307	0	CD4&CD8	CD8	Type 1 diabetes autoantibodies;Asthma;Type 1 diabetes;Alopecia areata	4	YES
1.17566e-12	rs11171739	12	56470625	3060523	ILMN_1753111	7	105925302	T/C	C	7.10824	283	NAMPT	0.406184	0	CD8	CD8	Type 1 diabetes	1	YES
1.17566e-12	rs2069408	12	56364321	1240241	ILMN_1663699	15	92397204	A/G	G	7.10824	283	SLCO3A1	0.406343	0	CD8	CD8	Asthma	1	YES
1.34889e-12	rs1701704	12	56412487	4390053	ILMN_3305169	16	29145778	T/G	G	-7.08906	283	RP11-426C22.5	-0.404961	0	CD8	CD8	Type 1 diabetes autoantibodies;Asthma;Type 1 diabetes;Alopecia areata	4	YES
1.34889e-12	rs1701704	12	56412487	2070598	ILMN_3235410	9	99710166	T/G	G	-7.08906	283	HIATL2	-0.404961	0	CD4&CD8	CD4&CD8	Type 1 diabetes autoantibodies;Asthma;Type 1 diabetes;Alopecia areata	4	YES
1.34889e-12	rs705702	12	56390636	5570593	ILMN_2415979	1	1885015	A/G	G	-7.08906	283	C1orf222	-0.404979	0	CD4&CD8	CD4&CD8	Polycystic ovary syndrome	1	NO
1.34889e-12	rs11171739	12	56470625	3370128	ILMN_2106380	9	117551893	T/C	C	-7.08906	283	TNFSF15	-0.405042	0	CD4&CD8	CD4&CD8	Type 1 diabetes	1	YES
1.34889e-12	rs11171739	12	56470625	1470639	ILMN_3187403	11	116907043	T/C	C	-7.08906	283	SIK3	-0.404851	0	CD8	CD8	Type 1 diabetes	1	YES
1.34889e-12	rs10876864	12	56401085	6900014	ILMN_2190779	5	125961003	A/G	G	-7.08906	283	PHAX	-0.404577	0	CD8	CD8	Vitiligo	1	YES
1.35085e-12	rs773125	12	56394954	1850259	ILMN_1675130	19	3462906	A/G	G	7.08906	283	NFIC	0.404555	0	CD4&CD8	CD4&CD8	Rheumatoid arthritis	1	YES
1.35085e-12	rs705702	12	56390636	2100025	ILMN_2243912	17	72742701	A/G	G	7.08906	283	RAB37	0.405118	0	CD8	CD8	Polycystic ovary syndrome	1	NO
1.54934e-12	rs773125	12	56394954	520403	ILMN_2394132	2	37475840	A/G	G	-7.0699	283	NDUFAF7	-0.40449	0	CD4&CD8	CD8	Rheumatoid arthritis	1	YES
1.54934e-12	rs705702	12	56390636	6660487	ILMN_2212823	19	52374659	A/G	G	-7.0699	283	ZNF577	-0.40352	0	CD4&CD8	CD4&CD8	Polycystic ovary syndrome	1	NO
1.54934e-12	rs11171739	12	56470625	6900014	ILMN_2190779	5	125961003	T/C	C	-7.0699	283	PHAX	-0.403646	0	CD8	CD8	Type 1 diabetes	1	YES
1.54934e-12	rs2456973	12	56416928	7150184	ILMN_2175094	10	115991570	A/C	C	-7.0699	283	TDRD1	-0.40411	0	CD4&CD8	CD8	Vitiligo	1	YES
1.54934e-12	rs2292239	12	56482180	290348	ILMN_2276758	20	30826074	G/T	T	-7.0699	283	POFUT1	-0.40384	0	CD4&CD8	CD8	Type 1 diabetes autoantibodies;Type 1 diabetes	2	YES
1.54934e-12	rs2292239	12	56482180	4780470	ILMN_2091123	6	29870207	G/T	T	-7.0699	283	-	-0.40423	0	CD4&CD8	CD4&CD8	Type 1 diabetes autoantibodies;Type 1 diabetes	2	YES
1.55157e-12	rs705702	12	56390636	7650170	ILMN_3217577	18	74534021	A/G	G	7.0699	283	RP11-162A12.2	0.404395	0	CD4&CD8	CD4&CD8	Polycystic ovary syndrome	1	NO
1.77892e-12	rs705702	12	56390636	5490632	ILMN_3294213	3	160169744	A/G	G	-7.05075	283	TRIM59	-0.402861	0	CD4&CD8	CD4&CD8	Polycystic ovary syndrome	1	NO
1.77892e-12	rs2456973	12	56416928	4250193	ILMN_2279367	19	55400294	A/C	C	-7.05075	283	FCAR	-0.403421	0	CD4&CD8	CD4&CD8	Vitiligo	1	YES
1.77892e-12	rs2292239	12	56482180	4010014	ILMN_1900734	20	33042250	G/T	T	-7.05075	283	ITCH-IT1	-0.4028	0	CD4&CD8	CD4&CD8	Type 1 diabetes autoantibodies;Type 1 diabetes	2	YES
1.77892e-12	rs2292239	12	56482180	6660487	ILMN_2212823	19	52374659	G/T	T	-7.05075	283	ZNF577	-0.40293	0	CD4&CD8	CD4&CD8	Type 1 diabetes autoantibodies;Type 1 diabetes	2	YES
1.78148e-12	rs773125	12	56394954	3890681	ILMN_2356111	3	125725322	A/G	G	7.05075	283	SLC41A3	0.402918	0	CD8	CD8	Rheumatoid arthritis	1	YES
2.03886e-12	rs1701704	12	56412487	60292	ILMN_3245600	17	28963815	T/G	G	-7.03162	283	LRRC37BP1	-0.402398	0	CD4&CD8	CD8	Type 1 diabetes autoantibodies;Asthma;Type 1 diabetes;Alopecia areata	4	YES
2.03886e-12	rs705702	12	56390636	2900079	ILMN_1784554	16	17189760	A/G	G	-7.03162	283	-	-0.401556	0	CD8	CD8	Polycystic ovary syndrome	1	NO
2.03886e-12	rs11171739	12	56470625	2900270	ILMN_3300797	5	132279780	T/C	C	-7.03162	283	AC010240.2	-0.401806	0	CD8	CD8	Type 1 diabetes	1	YES
2.03886e-12	rs2456973	12	56416928	60292	ILMN_3245600	17	28963815	A/C	C	-7.03162	283	LRRC37BP1	-0.402375	0	CD4&CD8	CD8	Vitiligo	1	YES
2.03886e-12	rs2292239	12	56482180	4250193	ILMN_2279367	19	55400294	G/T	T	-7.03162	283	FCAR	-0.401564	0	CD4&CD8	CD8	Type 1 diabetes autoantibodies;Type 1 diabetes	2	YES
2.3393e-12	rs773125	12	56394954	4780470	ILMN_2091123	6	29870207	A/G	G	-7.0125	283	-	-0.401401	0	CD4&CD8	CD4&CD8	Rheumatoid arthritis	1	YES
2.3393e-12	rs1701704	12	56412487	4010014	ILMN_1900734	20	33042250	T/G	G	-7.0125	283	ITCH-IT1	-0.401309	0	CD4&CD8	CD4&CD8	Type 1 diabetes autoantibodies;Asthma;Type 1 diabetes;Alopecia areata	4	YES
2.3393e-12	rs2292239	12	56482180	7150184	ILMN_2175094	10	115991570	G/T	T	-7.0125	283	TDRD1	-0.400719	0	CD4&CD8	CD8	Type 1 diabetes autoantibodies;Type 1 diabetes	2	YES
2.3393e-12	rs2292239	12	56482180	4390053	ILMN_3305169	16	29145778	G/T	T	-7.0125	283	RP11-426C22.5	-0.400914	0	CD8	CD8	Type 1 diabetes autoantibodies;Type 1 diabetes	2	YES
2.34264e-12	rs773125	12	56394954	7380753	ILMN_3183750	11	119370822	A/G	G	7.0125	283	USP2-AS1	0.400884	0	CD4&CD8	CD4&CD8	Rheumatoid arthritis	1	YES
2.34264e-12	rs11171739	12	56470625	630167	ILMN_2363591	8	59490706	T/C	C	7.0125	283	SDCBP	0.400854	0	CD8	CD8	Type 1 diabetes	1	YES
2.68303e-12	rs773125	12	56394954	3370128	ILMN_2106380	9	117551893	A/G	G	-6.99339	283	TNFSF15	-0.399717	0	CD4&CD8	CD4&CD8	Rheumatoid arthritis	1	YES
2.68303e-12	rs1701704	12	56412487	7150184	ILMN_2175094	10	115991570	T/G	G	-6.99339	283	TDRD1	-0.399835	0	CD4&CD8	CD8	Type 1 diabetes autoantibodies;Asthma;Type 1 diabetes;Alopecia areata	4	YES
2.68686e-12	rs773125	12	56394954	6180402	ILMN_1676719	19	42012208	A/G	G	6.99339	283	AC005795.1	0.399878	0	CD8	CD8	Rheumatoid arthritis	1	YES
2.68686e-12	rs773125	12	56394954	2600402	ILMN_1676626	14	58832861	A/G	G	6.99339	283	ARID4A	0.400133	0	CD4&CD8	CD4&CD8	Rheumatoid arthritis	1	YES
2.68686e-12	rs1701704	12	56412487	2600672	ILMN_1676759	20	47855844	T/G	G	6.99339	283	DDX27	0.399771	0	CD8	CD8	Type 1 diabetes autoantibodies;Asthma;Type 1 diabetes;Alopecia areata	4	YES
2.68686e-12	rs705702	12	56390636	2600672	ILMN_1676759	20	47855844	A/G	G	6.99339	283	DDX27	0.400083	0	CD8	CD8	Polycystic ovary syndrome	1	NO
2.68686e-12	rs11171739	12	56470625	6180402	ILMN_1676719	19	42012208	T/C	C	6.99339	283	AC005795.1	0.400347	0	CD8	CD8	Type 1 diabetes	1	YES
3.07179e-12	rs705702	12	56390636	650639	ILMN_2339955	2	157181369	A/G	G	-6.97429	283	NR4A2	-0.399351	0	CD8	CD8	Polycystic ovary syndrome	1	NO
3.07616e-12	rs10876864	12	56401085	830608	ILMN_1710406	14	90724241	A/G	G	6.97429	283	PSMC1	0.399078	0	CD4&CD8	CD4&CD8	Vitiligo	1	YES
3.07616e-12	rs10876864	12	56401085	6040487	ILMN_1748578	8	117863589	A/G	G	6.97429	283	RAD21	0.398503	0	CD4&CD8	CD4&CD8	Vitiligo	1	YES
3.07616e-12	rs2292239	12	56482180	6550689	ILMN_2389376	14	24594361	G/T	T	6.97429	283	DCAF11	0.399029	0	CD8	CD8	Type 1 diabetes autoantibodies;Type 1 diabetes	2	YES
3.51563e-12	rs773125	12	56394954	290348	ILMN_2276758	20	30826074	A/G	G	-6.95521	283	POFUT1	-0.397616	0	CD4&CD8	CD4&CD8	Rheumatoid arthritis	1	YES
3.51563e-12	rs773125	12	56394954	3610612	ILMN_1782377	16	29556531	A/G	G	-6.95521	283	RP11-345J4.8	-0.398357	0	CD8	CD8	Rheumatoid arthritis	1	YES
3.51563e-12	rs1701704	12	56412487	4250193	ILMN_2279367	19	55400294	T/G	G	-6.95521	283	FCAR	-0.398297	0	CD4&CD8	CD4&CD8	Type 1 diabetes autoantibodies;Asthma;Type 1 diabetes;Alopecia areata	4	YES
3.52062e-12	rs10876864	12	56401085	2600402	ILMN_1676626	14	58832861	A/G	G	6.95521	283	ARID4A	0.398183	0	CD4&CD8	CD4&CD8	Vitiligo	1	YES
3.52062e-12	rs2292239	12	56482180	4150553	ILMN_2061327	1	109618132	G/T	T	6.95521	283	TAF13	0.397728	0	CD8	CD8	Type 1 diabetes autoantibodies;Type 1 diabetes	2	YES
4.02787e-12	rs705702	12	56390636	7150184	ILMN_2175094	10	115991570	A/G	G	-6.93615	283	TDRD1	-0.396572	0	CD4&CD8	CD8	Polycystic ovary syndrome	1	NO
4.02787e-12	rs705702	12	56390636	2070598	ILMN_3235410	9	99710166	A/G	G	-6.93615	283	HIATL2	-0.396902	0	CD4&CD8	CD4&CD8	Polycystic ovary syndrome	1	NO
4.02787e-12	rs2456973	12	56416928	3420328	ILMN_1671661	1	162782344	A/C	C	-6.93615	283	HSD17B7	-0.397381	0	CD8	CD8	Vitiligo	1	YES
4.02787e-12	rs10876864	12	56401085	4780403	ILMN_2106265	17	57351591	A/G	G	-6.93615	283	GDPD1	-0.396904	0	CD8	CD8	Vitiligo	1	YES
4.02787e-12	rs2292239	12	56482180	2900079	ILMN_1784554	16	17189760	G/T	T	-6.93615	283	-	-0.396883	0	CD8	CD8	Type 1 diabetes autoantibodies;Type 1 diabetes	2	YES
4.02787e-12	rs2069408	12	56364321	2350543	ILMN_2051900	19	40022096	A/G	G	-6.93615	283	EID2B	-0.396596	0	CD4&CD8	CD8	Asthma	1	YES
4.03358e-12	rs2456973	12	56416928	4150553	ILMN_2061327	1	109618132	A/C	C	6.93615	283	TAF13	0.397385	0	CD8	CD8	Vitiligo	1	YES
4.03358e-12	rs10876864	12	56401085	1850259	ILMN_1675130	19	3462906	A/G	G	6.93615	283	NFIC	0.396649	0	CD4&CD8	CD4&CD8	Vitiligo	1	YES
4.03358e-12	rs2292239	12	56482180	7570477	ILMN_1726289	12	32138866	G/T	T	6.93615	283	KIAA1551	0.397338	0	CD8	CD8	Type 1 diabetes autoantibodies;Type 1 diabetes	2	YES
4.03358e-12	rs2292239	12	56482180	2600672	ILMN_1676759	20	47855844	G/T	T	6.93615	283	DDX27	0.397143	0	CD8	CD8	Type 1 diabetes autoantibodies;Type 1 diabetes	2	YES
4.60658e-12	rs1701704	12	56412487	4780470	ILMN_2091123	6	29870207	T/G	G	-6.91709	283	-	-0.396054	0	CD4&CD8	CD4&CD8	Type 1 diabetes autoantibodies;Asthma;Type 1 diabetes;Alopecia areata	4	YES
4.60658e-12	rs705702	12	56390636	3440739	ILMN_2100437	11	5246832	A/G	G	-6.91709	283	HBB	-0.396364	0	CD4&CD8	CD4&CD8	Polycystic ovary syndrome	1	NO
4.60658e-12	rs11171739	12	56470625	4780403	ILMN_2106265	17	57351591	T/C	C	-6.91709	283	GDPD1	-0.395588	0	CD8	CD8	Type 1 diabetes	1	YES
4.60658e-12	rs2292239	12	56482180	650639	ILMN_2339955	2	157181369	G/T	T	-6.91709	283	NR4A2	-0.396298	0	CD8	CD8	Type 1 diabetes autoantibodies;Type 1 diabetes	2	YES
4.61308e-12	rs773125	12	56394954	2230379	ILMN_1653871	7	105893567	A/G	G	6.91709	283	NAMPT	0.39629	0	CD8	CD8	Rheumatoid arthritis	1	YES
4.61308e-12	rs705702	12	56390636	6550689	ILMN_2389376	14	24594361	A/G	G	6.91709	283	DCAF11	0.396348	0	CD8	CD8	Polycystic ovary syndrome	1	NO
4.61308e-12	rs11171739	12	56470625	830608	ILMN_1710406	14	90724241	T/C	C	6.91709	283	PSMC1	0.395842	0	CD4&CD8	CD4&CD8	Type 1 diabetes	1	YES
5.26656e-12	rs1701704	12	56412487	3420328	ILMN_1671661	1	162782344	T/G	G	-6.89806	283	HSD17B7	-0.394837	0	CD8	CD8	Type 1 diabetes autoantibodies;Asthma;Type 1 diabetes;Alopecia areata	4	YES
5.26656e-12	rs2456973	12	56416928	290348	ILMN_2276758	20	30826074	A/C	C	-6.89806	283	POFUT1	-0.394652	0	CD4&CD8	CD8	Vitiligo	1	YES
5.27397e-12	rs2292239	12	56482180	3400692	ILMN_1697567	1	154148639	G/T	T	6.89806	283	TPM3	0.394932	0	CD4&CD8	CD8	Type 1 diabetes autoantibodies;Type 1 diabetes	2	YES
6.01896e-12	rs705702	12	56390636	1740767	ILMN_2243516	11	122776303	A/G	G	-6.87903	283	C11orf63	-0.393573	0	CD4&CD8	CD8	Polycystic ovary syndrome	1	NO
6.01896e-12	rs2456973	12	56416928	6660398	ILMN_1668063	9	137801490	A/C	C	-6.87903	283	FCN1	-0.393881	0	CD8	CD8	Vitiligo	1	YES
6.02742e-12	rs1701704	12	56412487	4150553	ILMN_2061327	1	109618132	T/G	G	6.87903	283	TAF13	0.394388	0	CD8	CD8	Type 1 diabetes autoantibodies;Asthma;Type 1 diabetes;Alopecia areata	4	YES
6.02742e-12	rs1701704	12	56412487	160437	ILMN_1797693	12	125510012	T/G	G	6.87903	283	BRI3BP	0.394453	0	CD8	CD8	Type 1 diabetes autoantibodies;Asthma;Type 1 diabetes;Alopecia areata	4	YES
6.02742e-12	rs11171739	12	56470625	430639	ILMN_1798602	11	82896405	T/C	C	6.87903	283	PCF11	0.394383	0	CD8	CD8	Type 1 diabetes	1	YES
6.87642e-12	rs2292239	12	56482180	2940541	ILMN_2106656	1	169365509	G/T	T	-6.86002	283	BLZF1	-0.392917	0	CD8	CD8	Type 1 diabetes autoantibodies;Type 1 diabetes	2	YES
7.85325e-12	rs11171739	12	56470625	1050477	ILMN_1727165	1	247682061	T/C	C	-6.84102	283	GCSAML	-0.391718	0	CD4&CD8	CD4&CD8	Type 1 diabetes	1	YES
7.85325e-12	rs10876864	12	56401085	3120050	ILMN_2259633	7	104666769	A/G	G	-6.84102	283	KMT2E	-0.392109	0	CD8	CD8	Vitiligo	1	YES
7.85325e-12	rs2292239	12	56482180	2900270	ILMN_3300797	5	132279780	G/T	T	-6.84102	283	AC010240.2	-0.391876	0	CD8	CD8	Type 1 diabetes autoantibodies;Type 1 diabetes	2	YES
7.86423e-12	rs705702	12	56390636	1820279	ILMN_1699980	11	44952822	A/G	G	6.84102	283	TSPAN18	0.391694	0	CD8	CD8	Polycystic ovary syndrome	1	NO
7.86423e-12	rs11171739	12	56470625	1010477	ILMN_1787378	10	111892110	T/C	C	6.84102	283	ADD3	0.391972	0	CD4&CD8	CD4&CD8	Type 1 diabetes	1	YES
7.86423e-12	rs10876864	12	56401085	6180402	ILMN_1676719	19	42012208	A/G	G	6.84102	283	AC005795.1	0.39179	0	CD8	CD8	Vitiligo	1	YES
7.86423e-12	rs10876864	12	56401085	2100025	ILMN_2243912	17	72742701	A/G	G	6.84102	283	RAB37	0.392429	0	CD8	CD8	Vitiligo	1	YES
8.96567e-12	rs11171739	12	56470625	5670435	ILMN_2162367	22	38915203	T/C	C	-6.82203	283	DMC1	-0.391084	0	CD4&CD8	CD4&CD8	Type 1 diabetes	1	YES
8.96567e-12	rs2292239	12	56482180	60292	ILMN_3245600	17	28963815	G/T	T	-6.82203	283	LRRC37BP1	-0.391486	0	CD4&CD8	CD8	Type 1 diabetes autoantibodies;Type 1 diabetes	2	YES
8.97817e-12	rs11171739	12	56470625	160494	ILMN_1715068	15	58477885	T/C	C	6.82203	283	AQP9	0.391211	0	CD8	CD8	Type 1 diabetes	1	YES
1.0232e-11	rs2456973	12	56416928	1690678	ILMN_1717639	21	44834851	A/C	C	-6.80306	283	SIK1	-0.389873	0	CD8	CD8	Vitiligo	1	YES
1.02463e-11	rs1043879	1	25570081	70458	ILMN_1752758	6	26394894	C/T	C	6.80306	283	BTN2A2	0.389969	0	CD4&CD8	CD4&CD8	Erythrocyte sedimentation rate	1	YES
1.02463e-11	rs2456973	12	56416928	2100025	ILMN_2243912	17	72742701	A/C	C	6.80306	283	RAB37	0.389736	0	CD8	CD8	Vitiligo	1	YES
1.02463e-11	rs10876864	12	56401085	3060523	ILMN_1753111	7	105925302	A/G	G	6.80306	283	NAMPT	0.390128	0	CD8	CD8	Vitiligo	1	YES
1.02463e-11	rs2069408	12	56364321	1410427	ILMN_1757742	10	126673477	A/G	G	6.80306	283	ZRANB1	0.389739	0	CD8	CD8	Asthma	1	YES
1.16732e-11	rs773125	12	56394954	4390053	ILMN_3305169	16	29145778	A/G	G	-6.7841	283	RP11-426C22.5	-0.38926	0	CD8	CD8	Rheumatoid arthritis	1	YES
1.16732e-11	rs1701704	12	56412487	1690678	ILMN_1717639	21	44834851	T/G	G	-6.7841	283	SIK1	-0.389316	0	CD8	CD8	Type 1 diabetes autoantibodies;Asthma;Type 1 diabetes;Alopecia areata	4	YES
1.16732e-11	rs11171739	12	56470625	1780189	ILMN_3245380	3	32032686	T/C	C	-6.7841	283	ZNF860	-0.388927	0	CD4&CD8	CD8	Type 1 diabetes	1	YES
1.16732e-11	rs10876864	12	56401085	510242	ILMN_1661519	6	127761765	A/G	G	-6.7841	283	SOGA3;KIAA0408	-0.389232	0	CD8	CD8	Vitiligo	1	YES
1.16893e-11	rs1701704	12	56412487	7570477	ILMN_1726289	12	32138866	T/G	G	6.7841	283	KIAA1551	0.388622	0	CD8	CD8	Type 1 diabetes autoantibodies;Asthma;Type 1 diabetes;Alopecia areata	4	YES
1.16893e-11	rs11171739	12	56470625	1470400	ILMN_1668713	1	151091595	T/C	C	6.7841	283	GABPB2	0.388609	0	CD8	CD8	Type 1 diabetes	1	YES
1.33125e-11	rs10876864	12	56401085	3440431	ILMN_2313889	19	20116093	A/G	G	-6.76515	283	ZNF682	-0.387762	0	CD8	CD8	Vitiligo	1	YES
1.33309e-11	rs773125	12	56394954	3060523	ILMN_1753111	7	105925302	A/G	G	6.76515	283	NAMPT	0.388358	0	CD8	CD8	Rheumatoid arthritis	1	YES
1.33309e-11	rs2456973	12	56416928	160437	ILMN_1797693	12	125510012	A/C	C	6.76515	283	BRI3BP	0.388172	0	CD8	CD8	Vitiligo	1	YES
1.51558e-11	rs1701704	12	56412487	290348	ILMN_2276758	20	30826074	T/G	G	-6.74622	283	POFUT1	-0.387404	0	CD4&CD8	CD8	Type 1 diabetes autoantibodies;Asthma;Type 1 diabetes;Alopecia areata	4	YES
1.51558e-11	rs705702	12	56390636	4250193	ILMN_2279367	19	55400294	A/G	G	-6.74622	283	FCAR	-0.38687	0	CD4&CD8	CD4&CD8	Polycystic ovary syndrome	1	NO
1.51558e-11	rs2292239	12	56482180	3420328	ILMN_1671661	1	162782344	G/T	T	-6.74622	283	HSD17B7	-0.38687	0	CD8	CD8	Type 1 diabetes autoantibodies;Type 1 diabetes	2	YES
1.51558e-11	rs2292239	12	56482180	5670435	ILMN_2162367	22	38915203	G/T	T	-6.74622	283	DMC1	-0.387	0	CD4&CD8	CD8	Type 1 diabetes autoantibodies;Type 1 diabetes	2	YES
1.51767e-11	rs773125	12	56394954	5820068	ILMN_1733305	3	150299451	A/G	G	6.74622	283	EIF2A	0.387261	0	CD8	CD8	Rheumatoid arthritis	1	YES
1.51767e-11	rs11171739	12	56470625	2450070	ILMN_1710192	16	18890645	T/C	C	6.74622	283	SMG1	0.386516	0	CD8	CD8	Type 1 diabetes	1	YES
1.51767e-11	rs11171739	12	56470625	2100025	ILMN_2243912	17	72742701	T/C	C	6.74622	283	RAB37	0.38715	0	CD8	CD8	Type 1 diabetes	1	YES
1.51767e-11	rs2456973	12	56416928	7570477	ILMN_1726289	12	32138866	A/C	C	6.74622	283	KIAA1551	0.387087	0	CD8	CD8	Vitiligo	1	YES
1.51767e-11	rs2456973	12	56416928	7380753	ILMN_3183750	11	119370822	A/C	C	6.74622	283	USP2-AS1	0.386808	0	CD4&CD8	CD4&CD8	Vitiligo	1	YES
1.51767e-11	rs10876864	12	56401085	5310379	ILMN_1712035	3	50392217	A/G	G	6.74622	283	TMEM115	0.386995	0	CD8	CD8	Vitiligo	1	YES
1.72721e-11	rs773125	12	56394954	2900270	ILMN_3300797	5	132279780	A/G	G	-6.7273	283	AC010240.2	-0.385672	0	CD8	CD8	Rheumatoid arthritis	1	YES
1.72721e-11	rs773125	12	56394954	6660041	ILMN_2091707	15	78820857	A/G	G	-6.7273	283	HYKK	-0.385785	0	CD8	CD8	Rheumatoid arthritis	1	YES
1.72721e-11	rs773125	12	56394954	5870189	ILMN_2070043	4	89183172	A/G	G	-6.7273	283	PPM1K	-0.386324	0	CD4&CD8	CD8	Rheumatoid arthritis	1	YES
1.72959e-11	rs773125	12	56394954	2100025	ILMN_2243912	17	72742701	A/G	G	6.7273	283	RAB37	0.385966	0	CD8	CD8	Rheumatoid arthritis	1	YES
1.72959e-11	rs10876864	12	56401085	1820279	ILMN_1699980	11	44952822	A/G	G	6.7273	283	TSPAN18	0.385524	0	CD8	CD8	Vitiligo	1	YES
1.72959e-11	rs2292239	12	56482180	6330750	ILMN_3263918	11	117207056	G/T	T	6.7273	283	AP000892.8	0.385894	0	CD8	CD8	Type 1 diabetes autoantibodies;Type 1 diabetes	2	YES
1.9704e-11	rs2456973	12	56416928	7000682	ILMN_2367469	11	3027384	A/C	C	6.7084	283	CARS	0.385476	0	CD8	CD8	Vitiligo	1	YES
1.9704e-11	rs10876864	12	56401085	160437	ILMN_1797693	12	125510012	A/G	G	6.7084	283	BRI3BP	0.384693	0	CD8	CD8	Vitiligo	1	YES
2.23781e-11	rs1701704	12	56412487	6660398	ILMN_1668063	9	137801490	T/G	G	-6.6895	283	FCN1	-0.384265	0	CD8	CD8	Type 1 diabetes autoantibodies;Asthma;Type 1 diabetes;Alopecia areata	4	YES
2.23781e-11	rs2456973	12	56416928	1450670	ILMN_1722900	17	7481686	A/C	C	-6.6895	283	SENP3-EIF4A1;SNORA67;EIF4A1	-0.383967	0	CD8	CD8	Vitiligo	1	YES
2.23781e-11	rs10876864	12	56401085	1050477	ILMN_1727165	1	247682061	A/G	G	-6.6895	283	GCSAML	-0.383734	0	CD4&CD8	CD4&CD8	Vitiligo	1	YES
2.24087e-11	rs1701704	12	56412487	7380753	ILMN_3183750	11	119370822	T/G	G	6.6895	283	USP2-AS1	0.384072	0	CD4&CD8	CD4&CD8	Type 1 diabetes autoantibodies;Asthma;Type 1 diabetes;Alopecia areata	4	YES
2.24087e-11	rs10876864	12	56401085	160494	ILMN_1715068	15	58477885	A/G	G	6.6895	283	AQP9	0.38431	0	CD8	CD8	Vitiligo	1	YES
2.24087e-11	rs2069408	12	56364321	2600672	ILMN_1676759	20	47855844	A/G	G	6.6895	283	DDX27	0.383906	0	CD8	CD8	Asthma	1	YES
2.54413e-11	rs705702	12	56390636	380497	ILMN_3178553	8	74353489	A/G	G	-6.67062	283	STAU2-AS1	-0.383203	0	CD8	CD8	Polycystic ovary syndrome	1	NO
2.54413e-11	rs11171739	12	56470625	6660041	ILMN_2091707	15	78820857	T/C	C	-6.67062	283	HYKK	-0.382582	0	CD8	CD8	Type 1 diabetes	1	YES
2.54413e-11	rs10876864	12	56401085	6660041	ILMN_2091707	15	78820857	A/G	G	-6.67062	283	HYKK	-0.382775	0	CD8	CD8	Vitiligo	1	YES
2.54413e-11	rs2069408	12	56364321	2630246	ILMN_3235637	17	8262003	A/G	G	-6.67062	283	AC135178.1	-0.382663	0	CD4&CD8	CD4&CD8	Asthma	1	YES
2.5476e-11	rs11171739	12	56470625	1820279	ILMN_1699980	11	44952822	T/C	C	6.67062	283	TSPAN18	0.383153	0	CD8	CD8	Type 1 diabetes	1	YES
2.5476e-11	rs2456973	12	56416928	290332	ILMN_2061318	1	109618130	A/C	C	6.67062	283	TAF13	0.383204	0	CD8	CD8	Vitiligo	1	YES
2.5476e-11	rs10876864	12	56401085	4150142	ILMN_1779616	2	84652566	A/G	G	6.67062	283	SUCLG1	0.382519	0	CD8	CD8	Vitiligo	1	YES
2.8953e-11	rs2456973	12	56416928	5910113	ILMN_1687301	5	82876853	A/C	C	-6.65175	283	VCAN	-0.38239	0	CD8	CD8	Vitiligo	1	YES
2.8953e-11	rs2456973	12	56416928	5670435	ILMN_2162367	22	38915203	A/C	C	-6.65175	283	DMC1	-0.381713	0	CD4&CD8	CD8	Vitiligo	1	YES
2.8953e-11	rs10876864	12	56401085	3890138	ILMN_1769299	1	149900710	A/G	G	-6.65175	283	MTMR11	-0.382455	0	CD8	CD8	Vitiligo	1	YES
2.8953e-11	rs10876864	12	56401085	5670435	ILMN_2162367	22	38915203	A/G	G	-6.65175	283	DMC1	-0.381752	0	CD4&CD8	CD4&CD8	Vitiligo	1	YES
2.89924e-11	rs1701704	12	56412487	2100025	ILMN_2243912	17	72742701	T/G	G	6.65175	283	RAB37	0.381701	0	CD8	CD8	Type 1 diabetes autoantibodies;Asthma;Type 1 diabetes;Alopecia areata	4	YES
2.89924e-11	rs1701704	12	56412487	3170274	ILMN_2405078	12	76751521	T/G	G	6.65175	283	OSBPL8	0.381509	0	CD4&CD8	CD4&CD8	Type 1 diabetes autoantibodies;Asthma;Type 1 diabetes;Alopecia areata	4	YES
2.89924e-11	rs705702	12	56390636	7000682	ILMN_2367469	11	3027384	A/G	G	6.65175	283	CARS	0.381603	0	CD8	CD8	Polycystic ovary syndrome	1	NO
3.28932e-11	rs2292239	12	56482180	1450670	ILMN_1722900	17	7481686	G/T	T	-6.6329	283	SENP3-EIF4A1;SNORA67;EIF4A1	-0.381148	0	CD8	CD8	Type 1 diabetes autoantibodies;Type 1 diabetes	2	YES
3.29378e-11	rs773125	12	56394954	6040487	ILMN_1748578	8	117863589	A/G	G	6.6329	283	RAD21	0.381229	0	CD4&CD8	CD4&CD8	Rheumatoid arthritis	1	YES
3.29378e-11	rs10876864	12	56401085	5670674	ILMN_1678170	3	154900928	A/G	G	6.6329	283	MME-AS1;MME	0.381241	0	CD8	CD8	Vitiligo	1	YES
3.29378e-11	rs2292239	12	56482180	1850504	ILMN_1668634	4	153332499	G/T	T	6.6329	283	FBXW7	0.380628	0	CD4&CD8	CD4&CD8	Type 1 diabetes autoantibodies;Type 1 diabetes	2	YES
3.73566e-11	rs705702	12	56390636	1690678	ILMN_1717639	21	44834851	A/G	G	-6.61405	283	SIK1	-0.380001	0	CD8	CD8	Polycystic ovary syndrome	1	NO
3.73566e-11	rs11171739	12	56470625	3440431	ILMN_2313889	19	20116093	T/C	C	-6.61405	283	ZNF682	-0.379854	0	CD8	CD8	Type 1 diabetes	1	YES
3.73566e-11	rs2456973	12	56416928	380497	ILMN_3178553	8	74353489	A/C	C	-6.61405	283	STAU2-AS1	-0.379805	0	CD8	CD8	Vitiligo	1	YES
3.73566e-11	rs2456973	12	56416928	520403	ILMN_2394132	2	37475840	A/C	C	-6.61405	283	NDUFAF7	-0.379576	0	CD4&CD8	CD8	Vitiligo	1	YES
3.73566e-11	rs10876864	12	56401085	1780189	ILMN_3245380	3	32032686	A/G	G	-6.61405	283	ZNF860	-0.380282	0	CD4&CD8	CD4&CD8	Vitiligo	1	YES
3.73566e-11	rs2069408	12	56364321	1850561	ILMN_1785703	3	69156929	A/G	G	-6.61405	283	LMOD3	-0.37972	0	CD4&CD8	CD8	Asthma	1	YES
3.74072e-11	rs773125	12	56394954	6760255	ILMN_1792910	17	2287643	A/G	G	6.61405	283	MNT	0.379762	0	CD8	CD8	Rheumatoid arthritis	1	YES
3.74072e-11	rs773125	12	56394954	5670674	ILMN_1678170	3	154900928	A/G	G	6.61405	283	MME-AS1;MME	0.380446	0	CD8	CD8	Rheumatoid arthritis	1	YES
3.74072e-11	rs11171739	12	56470625	5310379	ILMN_1712035	3	50392217	T/C	C	6.61405	283	TMEM115	0.3796	0	CD8	CD8	Type 1 diabetes	1	YES
3.74072e-11	rs11171739	12	56470625	1850259	ILMN_1675130	19	3462906	T/C	C	6.61405	283	NFIC	0.380425	0	CD4&CD8	CD4&CD8	Type 1 diabetes	1	YES
3.74072e-11	rs2456973	12	56416928	6180402	ILMN_1676719	19	42012208	A/C	C	6.61405	283	AC005795.1	0.380307	0	CD8	CD8	Vitiligo	1	YES
3.74072e-11	rs10876864	12	56401085	2450070	ILMN_1710192	16	18890645	A/G	G	6.61405	283	SMG1	0.380346	0	CD8	CD8	Vitiligo	1	YES
3.74072e-11	rs10876864	12	56401085	430639	ILMN_1798602	11	82896405	A/G	G	6.61405	283	PCF11	0.380218	0	CD8	CD8	Vitiligo	1	YES
3.74072e-11	rs2292239	12	56482180	7000682	ILMN_2367469	11	3027384	G/T	T	6.61405	283	CARS	0.379717	0	CD8	CD8	Type 1 diabetes autoantibodies;Type 1 diabetes	2	YES
4.24111e-11	rs1701704	12	56412487	1450670	ILMN_1722900	17	7481686	T/G	G	-6.59522	283	SENP3-EIF4A1;SNORA67;EIF4A1	-0.379331	0	CD8	CD8	Type 1 diabetes autoantibodies;Asthma;Type 1 diabetes;Alopecia areata	4	YES
4.24111e-11	rs11171739	12	56470625	3890138	ILMN_1769299	1	149900710	T/C	C	-6.59522	283	MTMR11	-0.379156	0	CD8	CD8	Type 1 diabetes	1	YES
4.24683e-11	rs773125	12	56394954	2120402	ILMN_1746243	7	115850758	A/G	G	6.59522	283	TES	0.379317	0	CD4&CD8	CD4&CD8	Rheumatoid arthritis	1	YES
4.24683e-11	rs1701704	12	56412487	290332	ILMN_2061318	1	109618130	T/G	G	6.59522	283	TAF13	0.378626	0	CD8	CD8	Type 1 diabetes autoantibodies;Asthma;Type 1 diabetes;Alopecia areata	4	YES
4.81327e-11	rs705702	12	56390636	4010014	ILMN_1900734	20	33042250	A/G	G	-6.57641	283	ITCH-IT1	-0.377631	0	CD4&CD8	CD4&CD8	Polycystic ovary syndrome	1	NO
4.81327e-11	rs2456973	12	56416928	2230114	ILMN_2219437	11	32875816	A/C	C	-6.57641	283	PRRG4	-0.378183	0	CD4&CD8	CD4&CD8	Vitiligo	1	YES
4.81327e-11	rs10876864	12	56401085	5910113	ILMN_1687301	5	82876853	A/G	G	-6.57641	283	VCAN	-0.37766	0	CD8	CD8	Vitiligo	1	YES
4.81327e-11	rs2292239	12	56482180	1690678	ILMN_1717639	21	44834851	G/T	T	-6.57641	283	SIK1	-0.377905	0	CD8	CD8	Type 1 diabetes autoantibodies;Type 1 diabetes	2	YES
4.81327e-11	rs2292239	12	56482180	6660398	ILMN_1668063	9	137801490	G/T	T	-6.57641	283	FCN1	-0.377832	0	CD8	CD8	Type 1 diabetes autoantibodies;Type 1 diabetes	2	YES
4.81975e-11	rs773125	12	56394954	1010477	ILMN_1787378	10	111892110	A/G	G	6.57641	283	ADD3	0.378246	0	CD4&CD8	CD4&CD8	Rheumatoid arthritis	1	YES
4.81975e-11	rs11171739	12	56470625	7000682	ILMN_2367469	11	3027384	T/C	C	6.57641	283	CARS	0.378267	0	CD8	CD8	Type 1 diabetes	1	YES
4.81975e-11	rs2456973	12	56416928	3170274	ILMN_2405078	12	76751521	A/C	C	6.57641	283	OSBPL8	0.377953	0	CD4&CD8	CD4&CD8	Vitiligo	1	YES
5.46074e-11	rs1701704	12	56412487	380497	ILMN_3178553	8	74353489	T/G	G	-6.5576	283	STAU2-AS1	-0.37728	0	CD8	CD8	Type 1 diabetes autoantibodies;Asthma;Type 1 diabetes;Alopecia areata	4	YES
5.46074e-11	rs2292239	12	56482180	1240577	ILMN_3247018	17	7481378	G/T	T	-6.5576	283	SNORA67;EIF4A1	-0.377182	0	CD8	CD8	Type 1 diabetes autoantibodies;Type 1 diabetes	2	YES
5.46074e-11	rs2069408	12	56364321	990332	ILMN_3237177	4	84383315	A/G	G	-6.5576	283	MRPS18C;FAM175A	-0.377169	0	CD4&CD8	CD8	Asthma	1	YES
5.46806e-11	rs773125	12	56394954	2480097	ILMN_3279757	14	102228732	A/G	G	6.5576	283	PPP2R5C	0.376933	0	CD8	CD8	Rheumatoid arthritis	1	YES
5.46806e-11	rs10876864	12	56401085	3420128	ILMN_1676946	8	42028594	A/G	G	6.5576	283	AP3M2	0.376765	0	CD8	CD8	Vitiligo	1	YES
5.46806e-11	rs2292239	12	56482180	290332	ILMN_2061318	1	109618130	G/T	T	6.5576	283	TAF13	0.377117	0	CD8	CD8	Type 1 diabetes autoantibodies;Type 1 diabetes	2	YES
5.46806e-11	rs2069408	12	56364321	2690438	ILMN_3234081	16	31000604	A/G	G	6.5576	283	STX1B	0.37658	0	CD4&CD8	CD4&CD8	Asthma	1	YES
6.20144e-11	rs10876864	12	56401085	1260373	ILMN_1659240	3	9743994	A/G	G	6.53881	283	MTMR14	0.37619	0	CD8	CD8	Vitiligo	1	YES
6.20144e-11	rs10876864	12	56401085	1050367	ILMN_2402972	17	73233281	A/G	G	6.53881	283	GGA3	0.375678	0	CD8	CD8	Vitiligo	1	YES
6.20144e-11	rs10876864	12	56401085	1940041	ILMN_1785005	22	37273897	A/G	G	6.53881	283	NCF4	0.375678	0	CD8	CD8	Vitiligo	1	YES
6.20144e-11	rs10876864	12	56401085	6760255	ILMN_1792910	17	2287643	A/G	G	6.53881	283	MNT	0.375678	0	CD8	CD8	Vitiligo	1	YES
7.02137e-11	rs773125	12	56394954	3120050	ILMN_2259633	7	104666769	A/G	G	-6.52003	283	KMT2E	-0.374689	0	CD8	CD8	Rheumatoid arthritis	1	YES
7.02137e-11	rs773125	12	56394954	830390	ILMN_1673421	1	190770169	A/G	G	-6.52003	283	RP11-463J7.2	-0.375357	0	CD8	CD8	Rheumatoid arthritis	1	YES
7.02137e-11	rs1701704	12	56412487	520403	ILMN_2394132	2	37475840	T/G	G	-6.52003	283	NDUFAF7	-0.374653	0	CD4&CD8	CD8	Type 1 diabetes autoantibodies;Asthma;Type 1 diabetes;Alopecia areata	4	YES
7.02137e-11	rs1701704	12	56412487	5910113	ILMN_1687301	5	82876853	T/G	G	-6.52003	283	VCAN	-0.375358	0	CD8	CD8	Type 1 diabetes autoantibodies;Asthma;Type 1 diabetes;Alopecia areata	4	YES
7.02137e-11	rs11171739	12	56470625	3120050	ILMN_2259633	7	104666769	T/C	C	-6.52003	283	KMT2E	-0.374651	0	CD8	CD8	Type 1 diabetes	1	YES
7.02137e-11	rs17780086	17	30343282	5050672	ILMN_1697095	17	29085460	G/A	A	-6.52003	283	SUZ12P	-0.374869	0	CD4&CD8	CD4&CD8	Height	1	NO
7.02137e-11	rs2456973	12	56416928	4390661	ILMN_2215382	12	132623104	A/C	C	-6.52003	283	DDX51	-0.374508	0	CD4&CD8	CD4&CD8	Vitiligo	1	YES
7.02137e-11	rs2069408	12	56364321	3310592	ILMN_2115949	7	99091179	A/G	G	-6.52003	283	ZNF394	-0.374552	0	CD4&CD8	CD8	Asthma	1	YES
7.03074e-11	rs1701704	12	56412487	7000682	ILMN_2367469	11	3027384	T/G	G	6.52003	283	CARS	0.375102	0	CD8	CD8	Type 1 diabetes autoantibodies;Asthma;Type 1 diabetes;Alopecia areata	4	YES
7.03074e-11	rs10876864	12	56401085	2120402	ILMN_1746243	7	115850758	A/G	G	6.52003	283	TES	0.375109	0	CD4&CD8	CD4&CD8	Vitiligo	1	YES
7.03074e-11	rs2069408	12	56364321	1230746	ILMN_1779677	9	88916486	A/G	G	6.52003	283	ZCCHC6	0.374879	0	CD4&CD8	CD8	Asthma	1	YES
7.95759e-11	rs1701704	12	56412487	5670435	ILMN_2162367	22	38915203	T/G	G	-6.50126	283	DMC1	-0.373948	0.00060241	CD4&CD8	CD8	Type 1 diabetes autoantibodies;Asthma;Type 1 diabetes;Alopecia areata	4	YES
7.95759e-11	rs705702	12	56390636	2900270	ILMN_3300797	5	132279780	A/G	G	-6.50126	283	AC010240.2	-0.373885	0.00060241	CD8	CD8	Polycystic ovary syndrome	1	NO
7.95759e-11	rs705702	12	56390636	6660398	ILMN_1668063	9	137801490	A/G	G	-6.50126	283	FCN1	-0.374422	0.00060241	CD8	CD8	Polycystic ovary syndrome	1	NO
7.96818e-11	rs10876864	12	56401085	4150494	ILMN_2264625	5	37065160	A/G	G	6.50126	283	NIPBL	0.373952	0.000598802	CD8	CD8	Vitiligo	1	YES
9.01553e-11	rs773125	12	56394954	1050477	ILMN_1727165	1	247682061	A/G	G	-6.48251	283	GCSAML	-0.373153	0.000598802	CD4&CD8	CD4&CD8	Rheumatoid arthritis	1	YES
9.02749e-11	rs773125	12	56394954	160437	ILMN_1797693	12	125510012	A/G	G	6.48251	283	BRI3BP	0.372939	0.000598802	CD8	CD8	Rheumatoid arthritis	1	YES
9.02749e-11	rs1701704	12	56412487	160494	ILMN_1715068	15	58477885	T/G	G	6.48251	283	AQP9	0.372859	0.000598802	CD8	CD8	Type 1 diabetes autoantibodies;Asthma;Type 1 diabetes;Alopecia areata	4	YES
9.02749e-11	rs1701704	12	56412487	1850259	ILMN_1675130	19	3462906	T/G	G	6.48251	283	NFIC	0.373436	0.000598802	CD4&CD8	CD4&CD8	Type 1 diabetes autoantibodies;Asthma;Type 1 diabetes;Alopecia areata	4	YES
9.02749e-11	rs705702	12	56390636	1850504	ILMN_1668634	4	153332499	A/G	G	6.48251	283	FBXW7	0.373016	0.000598802	CD4&CD8	CD4&CD8	Polycystic ovary syndrome	1	NO
1.02106e-10	rs773125	12	56394954	6900014	ILMN_2190779	5	125961003	A/G	G	-6.46376	283	PHAX	-0.371733	0.000598802	CD8	CD8	Rheumatoid arthritis	1	YES
1.02106e-10	rs705702	12	56390636	5670435	ILMN_2162367	22	38915203	A/G	G	-6.46376	283	DMC1	-0.371553	0.000598802	CD4&CD8	CD8	Polycystic ovary syndrome	1	NO
1.02106e-10	rs2456973	12	56416928	1240577	ILMN_3247018	17	7481378	A/C	C	-6.46376	283	SNORA67;EIF4A1	-0.372381	0.000598802	CD8	CD8	Vitiligo	1	YES
1.02241e-10	rs1701704	12	56412487	1050092	ILMN_2377733	2	202141652	T/G	G	6.46376	283	CASP8	0.372154	0.000598802	CD4&CD8	CD4&CD8	Type 1 diabetes autoantibodies;Asthma;Type 1 diabetes;Alopecia areata	4	YES
1.02241e-10	rs1701704	12	56412487	6180402	ILMN_1676719	19	42012208	T/G	G	6.46376	283	AC005795.1	0.372346	0.000598802	CD8	CD8	Type 1 diabetes autoantibodies;Asthma;Type 1 diabetes;Alopecia areata	4	YES
1.02241e-10	rs10876864	12	56401085	7000682	ILMN_2367469	11	3027384	A/G	G	6.46376	283	CARS	0.372354	0.000598802	CD8	CD8	Vitiligo	1	YES
1.15448e-10	rs773125	12	56394954	1470639	ILMN_3187403	11	116907043	A/G	G	-6.44503	283	SIK3	-0.37138	0.000595238	CD8	CD8	Rheumatoid arthritis	1	YES
1.15448e-10	rs705702	12	56390636	3420328	ILMN_1671661	1	162782344	A/G	G	-6.44503	283	HSD17B7	-0.37051	0.000595238	CD8	CD8	Polycystic ovary syndrome	1	NO
1.15448e-10	rs705702	12	56390636	2230114	ILMN_2219437	11	32875816	A/G	G	-6.44503	283	PRRG4	-0.371128	0.000595238	CD4&CD8	CD8	Polycystic ovary syndrome	1	NO
1.15448e-10	rs11171739	12	56470625	4890703	ILMN_2101651	17	49269111	T/C	C	-6.44503	283	MBTD1	-0.371098	0.000595238	CD8	CD8	Type 1 diabetes	1	YES
1.15448e-10	rs2292239	12	56482180	5910113	ILMN_1687301	5	82876853	G/T	T	-6.44503	283	VCAN	-0.37133	0.000595238	CD8	CD8	Type 1 diabetes autoantibodies;Type 1 diabetes	2	YES
1.15448e-10	rs2069408	12	56364321	4200605	ILMN_2204909	7	152343859	A/G	G	-6.44503	283	XRCC2	-0.37102	0.000595238	CD4&CD8	CD8	Asthma	1	YES
1.156e-10	rs11171739	12	56470625	160437	ILMN_1797693	12	125510012	T/C	C	6.44503	283	BRI3BP	0.370844	0.000595238	CD8	CD8	Type 1 diabetes	1	YES
1.30661e-10	rs705702	12	56390636	290348	ILMN_2276758	20	30826074	A/G	G	-6.42631	283	POFUT1	-0.370259	0.000595238	CD4&CD8	CD8	Polycystic ovary syndrome	1	NO
1.30661e-10	rs2456973	12	56416928	6400364	ILMN_1782305	2	157181715	A/C	C	-6.42631	283	NR4A2	-0.369975	0.000595238	CD8	CD8	Vitiligo	1	YES
1.30833e-10	rs2456973	12	56416928	1050092	ILMN_2377733	2	202141652	A/C	C	6.42631	283	CASP8	0.369634	0.000595238	CD4&CD8	CD4&CD8	Vitiligo	1	YES
1.30833e-10	rs2456973	12	56416928	1820279	ILMN_1699980	11	44952822	A/C	C	6.42631	283	TSPAN18	0.370028	0.000595238	CD8	CD8	Vitiligo	1	YES
1.30833e-10	rs2456973	12	56416928	1850259	ILMN_1675130	19	3462906	A/C	C	6.42631	283	NFIC	0.37031	0.000595238	CD4&CD8	CD4&CD8	Vitiligo	1	YES
1.30833e-10	rs10876864	12	56401085	6550689	ILMN_2389376	14	24594361	A/G	G	6.42631	283	DCAF11	0.369796	0.000595238	CD8	CD8	Vitiligo	1	YES
1.47634e-10	rs1701704	12	56412487	3930255	ILMN_3226663	4	248991	T/G	G	-6.40761	283	ZNF876P	-0.36895	0.000591716	CD4&CD8	CD4&CD8	Type 1 diabetes autoantibodies;Asthma;Type 1 diabetes;Alopecia areata	4	YES
1.47634e-10	rs1701704	12	56412487	4390661	ILMN_2215382	12	132623104	T/G	G	-6.40761	283	DDX51	-0.369271	0.000591716	CD4&CD8	CD4&CD8	Type 1 diabetes autoantibodies;Asthma;Type 1 diabetes;Alopecia areata	4	YES
1.47634e-10	rs10876864	12	56401085	3610612	ILMN_1782377	16	29556531	A/G	G	-6.40761	283	RP11-345J4.8	-0.368902	0.000591716	CD8	CD8	Vitiligo	1	YES
1.47828e-10	rs773125	12	56394954	630167	ILMN_2363591	8	59490706	A/G	G	6.40761	283	SDCBP	0.368678	0.000584795	CD8	CD8	Rheumatoid arthritis	1	YES
1.47828e-10	rs705702	12	56390636	290332	ILMN_2061318	1	109618130	A/G	G	6.40761	283	TAF13	0.368541	0.000584795	CD8	CD8	Polycystic ovary syndrome	1	NO
1.47828e-10	rs11171739	12	56470625	5360646	ILMN_2287888	19	40478305	T/C	C	6.40761	283	PSMC4	0.369004	0.000584795	CD8	CD8	Type 1 diabetes	1	YES
1.47828e-10	rs11171739	12	56470625	4150142	ILMN_1779616	2	84652566	T/C	C	6.40761	283	SUCLG1	0.369004	0.000584795	CD8	CD8	Type 1 diabetes	1	YES
1.47828e-10	rs2456973	12	56416928	160494	ILMN_1715068	15	58477885	A/C	C	6.40761	283	AQP9	0.368549	0.000584795	CD8	CD8	Vitiligo	1	YES
1.47828e-10	rs2456973	12	56416928	1850504	ILMN_1668634	4	153332499	A/C	C	6.40761	283	FBXW7	0.368688	0.000584795	CD4&CD8	CD4&CD8	Vitiligo	1	YES
1.47828e-10	rs10876864	12	56401085	4220278	ILMN_2272074	1	193028820	A/G	G	6.40761	283	UCHL5;TROVE2	0.369413	0.000584795	CD8	CD8	Vitiligo	1	YES
1.47828e-10	rs2292239	12	56482180	160437	ILMN_1797693	12	125510012	G/T	T	6.40761	283	BRI3BP	0.369379	0.000584795	CD8	CD8	Type 1 diabetes autoantibodies;Type 1 diabetes	2	YES
1.66974e-10	rs773125	12	56394954	1940487	ILMN_1753547	17	40463660	A/G	G	-6.38891	283	STAT5A	-0.368197	0.000578035	CD8	CD8	Rheumatoid arthritis	1	YES
1.66974e-10	rs1701704	12	56412487	6400364	ILMN_1782305	2	157181715	T/G	G	-6.38891	283	NR4A2	-0.368245	0.000578035	CD8	CD8	Type 1 diabetes autoantibodies;Asthma;Type 1 diabetes;Alopecia areata	4	YES
1.66974e-10	rs1701704	12	56412487	4920164	ILMN_3235647	21	44834971	T/G	G	-6.38891	283	SIK1	-0.367541	0.000578035	CD8	CD8	Type 1 diabetes autoantibodies;Asthma;Type 1 diabetes;Alopecia areata	4	YES
1.66974e-10	rs11171739	12	56470625	3610612	ILMN_1782377	16	29556531	T/C	C	-6.38891	283	RP11-345J4.8	-0.368009	0.000578035	CD8	CD8	Type 1 diabetes	1	YES
1.66974e-10	rs2456973	12	56416928	4060017	ILMN_2407851	3	57124576	A/C	C	-6.38891	283	IL17RD	-0.368194	0.000578035	CD4&CD8	CD4&CD8	Vitiligo	1	YES
1.66974e-10	rs10876864	12	56401085	7610301	ILMN_1759154	14	23795107	A/G	G	-6.38891	283	PABPN1	-0.367814	0.000578035	CD8	CD8	Vitiligo	1	YES
1.66974e-10	rs2292239	12	56482180	380497	ILMN_3178553	8	74353489	G/T	T	-6.38891	283	STAU2-AS1	-0.368144	0.000578035	CD8	CD8	Type 1 diabetes autoantibodies;Type 1 diabetes	2	YES
1.67193e-10	rs705702	12	56390636	6760255	ILMN_1792910	17	2287643	A/G	G	6.38891	283	MNT	0.367953	0.000578035	CD8	CD8	Polycystic ovary syndrome	1	NO
1.67193e-10	rs2069408	12	56364321	3400692	ILMN_1697567	1	154148639	A/G	G	6.38891	283	TPM3	0.368338	0.000578035	CD4&CD8	CD8	Asthma	1	YES
1.88536e-10	rs1701704	12	56412487	2230114	ILMN_2219437	11	32875816	T/G	G	-6.37023	283	PRRG4	-0.367476	0.000574713	CD4&CD8	CD8	Type 1 diabetes autoantibodies;Asthma;Type 1 diabetes;Alopecia areata	4	YES
1.88536e-10	rs705702	12	56390636	520403	ILMN_2394132	2	37475840	A/G	G	-6.37023	283	NDUFAF7	-0.3668	0.000574713	CD4&CD8	CD8	Polycystic ovary syndrome	1	NO
1.88536e-10	rs2456973	12	56416928	520360	ILMN_1721035	11	59940569	A/C	C	-6.37023	283	MS4A6A	-0.367214	0.000574713	CD8	CD8	Vitiligo	1	YES
1.88782e-10	rs773125	12	56394954	1410348	ILMN_2188204	5	115166288	A/G	G	6.37023	283	ATG12	0.366811	0.00114286	CD8	CD8	Rheumatoid arthritis	1	YES
1.88782e-10	rs2456973	12	56416928	6760255	ILMN_1792910	17	2287643	A/C	C	6.37023	283	MNT	0.366507	0.00114286	CD8	CD8	Vitiligo	1	YES
1.88782e-10	rs10876864	12	56401085	5360646	ILMN_2287888	19	40478305	A/G	G	6.37023	283	PSMC4	0.367367	0.00114286	CD8	CD8	Vitiligo	1	YES
1.88782e-10	rs10876864	12	56401085	2480097	ILMN_3279757	14	102228732	A/G	G	6.37023	283	PPP2R5C	0.3666	0.00114286	CD8	CD8	Vitiligo	1	YES
1.88782e-10	rs2292239	12	56482180	3170274	ILMN_2405078	12	76751521	G/T	T	6.37023	283	OSBPL8	0.366584	0.00114286	CD4&CD8	CD4&CD8	Type 1 diabetes autoantibodies;Type 1 diabetes	2	YES
1.88782e-10	rs2069408	12	56364321	6400082	ILMN_2196337	12	27066519	A/G	G	6.37023	283	ASUN	0.367357	0.00114286	CD8	CD8	Asthma	1	YES
2.13087e-10	rs773125	12	56394954	6660382	ILMN_1784602	6	36654992	A/G	G	-6.35156	283	CDKN1A	-0.365598	0.00112994	CD8	CD8	Rheumatoid arthritis	1	YES
2.13087e-10	rs1701704	12	56412487	4060017	ILMN_2407851	3	57124576	T/G	G	-6.35156	283	IL17RD	-0.366387	0.00112994	CD4&CD8	CD4&CD8	Type 1 diabetes autoantibodies;Asthma;Type 1 diabetes;Alopecia areata	4	YES
2.13087e-10	rs11171739	12	56470625	510242	ILMN_1661519	6	127761765	T/C	C	-6.35156	283	SOGA3;KIAA0408	-0.366276	0.00112994	CD8	CD8	Type 1 diabetes	1	YES
2.13087e-10	rs11171739	12	56470625	2190273	ILMN_2392635	6	30558774	T/C	C	-6.35156	283	ABCF1	-0.365768	0.00112994	CD8	CD8	Type 1 diabetes	1	YES
2.13087e-10	rs2456973	12	56416928	3930255	ILMN_3226663	4	248991	A/C	C	-6.35156	283	ZNF876P	-0.366415	0.00112994	CD4&CD8	CD4&CD8	Vitiligo	1	YES
2.13364e-10	rs705702	12	56390636	1850259	ILMN_1675130	19	3462906	A/G	G	6.35156	283	NFIC	0.36629	0.00112994	CD4&CD8	CD4&CD8	Polycystic ovary syndrome	1	NO
2.13364e-10	rs2292239	12	56482180	6180402	ILMN_1676719	19	42012208	G/T	T	6.35156	283	AC005795.1	0.366063	0.00112994	CD8	CD8	Type 1 diabetes autoantibodies;Type 1 diabetes	2	YES
2.13364e-10	rs2292239	12	56482180	7380753	ILMN_3183750	11	119370822	G/T	T	6.35156	283	USP2-AS1	0.366453	0.00112994	CD4&CD8	CD4&CD8	Type 1 diabetes autoantibodies;Type 1 diabetes	2	YES
2.4044e-10	rs11171739	12	56470625	5690411	ILMN_2322375	22	38612091	T/C	C	-6.3329	283	MAFF	-0.365198	0.0011236	CD4&CD8	CD4&CD8	Type 1 diabetes	1	YES
2.4044e-10	rs2456973	12	56416928	5870189	ILMN_2070043	4	89183172	A/C	C	-6.3329	283	PPM1K	-0.364838	0.0011236	CD4&CD8	CD8	Vitiligo	1	YES
2.4044e-10	rs10876864	12	56401085	2190273	ILMN_2392635	6	30558774	A/G	G	-6.3329	283	ABCF1	-0.365385	0.0011236	CD8	CD8	Vitiligo	1	YES
2.4044e-10	rs2292239	12	56482180	4920164	ILMN_3235647	21	44834971	G/T	T	-6.3329	283	SIK1	-0.364503	0.0011236	CD8	CD8	Type 1 diabetes autoantibodies;Type 1 diabetes	2	YES
2.4044e-10	rs2292239	12	56482180	520403	ILMN_2394132	2	37475840	G/T	T	-6.3329	283	NDUFAF7	-0.364633	0.0011236	CD4&CD8	CD8	Type 1 diabetes autoantibodies;Type 1 diabetes	2	YES
2.40752e-10	rs1701704	12	56412487	3420128	ILMN_1676946	8	42028594	T/G	G	6.3329	283	AP3M2	0.364785	0.0011236	CD8	CD8	Type 1 diabetes autoantibodies;Asthma;Type 1 diabetes;Alopecia areata	4	YES
2.40752e-10	rs2292239	12	56482180	2100025	ILMN_2243912	17	72742701	G/T	T	6.3329	283	RAB37	0.365283	0.0011236	CD8	CD8	Type 1 diabetes autoantibodies;Type 1 diabetes	2	YES
2.71212e-10	rs773125	12	56394954	4040026	ILMN_3226875	6	113902738	A/G	G	-6.31426	283	RP11-367G18.2	-0.363816	0.00110497	CD8	CD8	Rheumatoid arthritis	1	YES
2.71212e-10	rs773125	12	56394954	4220630	ILMN_2356284	12	53691762	A/G	G	-6.31426	283	PFDN5	-0.364094	0.00110497	CD8	CD8	Rheumatoid arthritis	1	YES
2.71212e-10	rs1701704	12	56412487	1240577	ILMN_3247018	17	7481378	T/G	G	-6.31426	283	SNORA67;EIF4A1	-0.36408	0.00110497	CD8	CD8	Type 1 diabetes autoantibodies;Asthma;Type 1 diabetes;Alopecia areata	4	YES
2.71212e-10	rs11171739	12	56470625	4040026	ILMN_3226875	6	113902738	T/C	C	-6.31426	283	RP11-367G18.2	-0.3645	0.00110497	CD8	CD8	Type 1 diabetes	1	YES
2.71212e-10	rs2456973	12	56416928	3440431	ILMN_2313889	19	20116093	A/C	C	-6.31426	283	ZNF682	-0.363587	0.00110497	CD8	CD8	Vitiligo	1	YES
2.71212e-10	rs2456973	12	56416928	3440739	ILMN_2100437	11	5246832	A/C	C	-6.31426	283	HBB	-0.36405	0.00110497	CD4&CD8	CD4&CD8	Vitiligo	1	YES
2.71212e-10	rs10876864	12	56401085	830390	ILMN_1673421	1	190770169	A/G	G	-6.31426	283	RP11-463J7.2	-0.363723	0.00110497	CD8	CD8	Vitiligo	1	YES
2.71212e-10	rs10876864	12	56401085	4830632	ILMN_1810275	14	23242779	A/G	G	-6.31426	283	SLC7A7	-0.363787	0.00110497	CD8	CD8	Vitiligo	1	YES
2.71212e-10	rs10876864	12	56401085	4890703	ILMN_2101651	17	49269111	A/G	G	-6.31426	283	MBTD1	-0.363723	0.00110497	CD8	CD8	Vitiligo	1	YES
2.71212e-10	rs2292239	12	56482180	3930255	ILMN_3226663	4	248991	G/T	T	-6.31426	283	ZNF876P	-0.364178	0.00110497	CD4&CD8	CD8	Type 1 diabetes autoantibodies;Type 1 diabetes	2	YES
2.71563e-10	rs1701704	12	56412487	1820279	ILMN_1699980	11	44952822	T/G	G	6.31426	283	TSPAN18	0.363952	0.00110497	CD8	CD8	Type 1 diabetes autoantibodies;Asthma;Type 1 diabetes;Alopecia areata	4	YES
2.71563e-10	rs705702	12	56390636	6180402	ILMN_1676719	19	42012208	A/G	G	6.31426	283	AC005795.1	0.364164	0.00110497	CD8	CD8	Polycystic ovary syndrome	1	NO
3.05818e-10	rs773125	12	56394954	2190273	ILMN_2392635	6	30558774	A/G	G	-6.29562	283	ABCF1	-0.363194	0.00110497	CD8	CD8	Rheumatoid arthritis	1	YES
3.05818e-10	rs1701704	12	56412487	3440431	ILMN_2313889	19	20116093	T/G	G	-6.29562	283	ZNF682	-0.362607	0.00110497	CD8	CD8	Type 1 diabetes autoantibodies;Asthma;Type 1 diabetes;Alopecia areata	4	YES
3.05818e-10	rs1701704	12	56412487	520360	ILMN_1721035	11	59940569	T/G	G	-6.29562	283	MS4A6A	-0.362799	0.00110497	CD8	CD8	Type 1 diabetes autoantibodies;Asthma;Type 1 diabetes;Alopecia areata	4	YES
3.05818e-10	rs2456973	12	56416928	4920164	ILMN_3235647	21	44834971	A/C	C	-6.29562	283	SIK1	-0.363333	0.00110497	CD8	CD8	Vitiligo	1	YES
3.05818e-10	rs10876864	12	56401085	520360	ILMN_1721035	11	59940569	A/G	G	-6.29562	283	MS4A6A	-0.362891	0.00110497	CD8	CD8	Vitiligo	1	YES
3.06213e-10	rs773125	12	56394954	6580468	ILMN_1785762	17	30499983	A/G	G	6.29562	283	RHOT1	0.362835	0.0010989	CD4&CD8	CD4&CD8	Rheumatoid arthritis	1	YES
3.06213e-10	rs773125	12	56394954	2450070	ILMN_1710192	16	18890645	A/G	G	6.29562	283	SMG1	0.362704	0.0010989	CD8	CD8	Rheumatoid arthritis	1	YES
3.45168e-10	rs773125	12	56394954	6770326	ILMN_2075794	19	56499672	A/G	G	-6.277	283	NLRP8	-0.361598	0.00108108	CD8	CD8	Rheumatoid arthritis	1	YES
3.45168e-10	rs1701704	12	56412487	3440739	ILMN_2100437	11	5246832	T/G	G	-6.277	283	HBB	-0.361902	0.00108108	CD4&CD8	CD4&CD8	Type 1 diabetes autoantibodies;Asthma;Type 1 diabetes;Alopecia areata	4	YES
3.45168e-10	rs1701704	12	56412487	5870189	ILMN_2070043	4	89183172	T/G	G	-6.277	283	PPM1K	-0.361774	0.00108108	CD4&CD8	CD8	Type 1 diabetes autoantibodies;Asthma;Type 1 diabetes;Alopecia areata	4	YES
3.45168e-10	rs705702	12	56390636	4390053	ILMN_3305169	16	29145778	A/G	G	-6.277	283	RP11-426C22.5	-0.362299	0.00108108	CD8	CD8	Polycystic ovary syndrome	1	NO
3.45168e-10	rs11171739	12	56470625	4120047	ILMN_1691428	17	65335482	T/C	C	-6.277	283	PSMD12	-0.362403	0.00108108	CD4&CD8	CD4&CD8	Type 1 diabetes	1	YES
3.45168e-10	rs11171739	12	56470625	2360390	ILMN_3274045	2	197034010	T/C	C	-6.277	283	STK17B	-0.362063	0.00108108	CD8	CD8	Type 1 diabetes	1	YES
3.45168e-10	rs2069408	12	56364321	3870450	ILMN_2117569	1	40981937	A/G	G	-6.277	283	EXO5	-0.361731	0.00108108	CD4&CD8	CD8	Asthma	1	YES
3.45612e-10	rs773125	12	56394954	1050367	ILMN_2402972	17	73233281	A/G	G	6.277	283	GGA3	0.361868	0.00159574	CD8	CD8	Rheumatoid arthritis	1	YES
3.45612e-10	rs1701704	12	56412487	1850504	ILMN_1668634	4	153332499	T/G	G	6.277	283	FBXW7	0.361582	0.00159574	CD4&CD8	CD4&CD8	Type 1 diabetes autoantibodies;Asthma;Type 1 diabetes;Alopecia areata	4	YES
3.45612e-10	rs11171739	12	56470625	1240050	ILMN_2381603	7	120592308	T/C	C	6.277	283	ING3	0.361898	0.00159574	CD4&CD8	CD4&CD8	Type 1 diabetes	1	YES
3.45612e-10	rs10876864	12	56401085	3140041	ILMN_1778599	2	231177658	A/G	G	6.277	283	SP140	0.361996	0.00159574	CD8	CD8	Vitiligo	1	YES
3.45612e-10	rs10876864	12	56401085	6650121	ILMN_1670263	1	246830363	A/G	G	6.277	283	CNST	0.362252	0.00159574	CD4&CD8	CD4&CD8	Vitiligo	1	YES
3.88947e-10	rs773125	12	56394954	3440431	ILMN_2313889	19	20116093	A/G	G	-6.25839	283	ZNF682	-0.360745	0.00159574	CD8	CD8	Rheumatoid arthritis	1	YES
3.89446e-10	rs1701704	12	56412487	3890681	ILMN_2356111	3	125725322	T/G	G	6.25839	283	SLC41A3	0.360695	0.00159574	CD8	CD8	Type 1 diabetes autoantibodies;Asthma;Type 1 diabetes;Alopecia areata	4	YES
3.89446e-10	rs1701704	12	56412487	1940041	ILMN_1785005	22	37273897	T/G	G	6.25839	283	NCF4	0.361453	0.00159574	CD8	CD8	Type 1 diabetes autoantibodies;Asthma;Type 1 diabetes;Alopecia areata	4	YES
3.89446e-10	rs10876864	12	56401085	6580468	ILMN_1785762	17	30499983	A/G	G	6.25839	283	RHOT1	0.361037	0.00159574	CD4&CD8	CD4&CD8	Vitiligo	1	YES
4.38131e-10	rs705702	12	56390636	5870189	ILMN_2070043	4	89183172	A/G	G	-6.23979	283	PPM1K	-0.360462	0.0015873	CD4&CD8	CD8	Polycystic ovary syndrome	1	NO
4.38131e-10	rs11171739	12	56470625	5340170	ILMN_1774973	1	93302885	T/C	C	-6.23979	283	SNORD21;RPL5	-0.360376	0.0015873	CD8	CD8	Type 1 diabetes	1	YES
4.38131e-10	rs11171739	12	56470625	4220630	ILMN_2356284	12	53691762	T/C	C	-6.23979	283	PFDN5	-0.359614	0.0015873	CD8	CD8	Type 1 diabetes	1	YES
4.38131e-10	rs10876864	12	56401085	4120047	ILMN_1691428	17	65335482	A/G	G	-6.23979	283	PSMD12	-0.360136	0.0015873	CD4&CD8	CD4&CD8	Vitiligo	1	YES
4.38691e-10	rs773125	12	56394954	6180463	ILMN_1662328	2	97499238	A/G	G	6.23979	283	CNNM3;ANKRD23	0.3604	0.0015625	CD8	CD8	Rheumatoid arthritis	1	YES
4.38691e-10	rs773125	12	56394954	430639	ILMN_1798602	11	82896405	A/G	G	6.23979	283	PCF11	0.360469	0.0015625	CD8	CD8	Rheumatoid arthritis	1	YES
4.38691e-10	rs705702	12	56390636	4150553	ILMN_2061327	1	109618132	A/G	G	6.23979	283	TAF13	0.35986	0.0015625	CD8	CD8	Polycystic ovary syndrome	1	NO
4.38691e-10	rs11171739	12	56470625	1050367	ILMN_2402972	17	73233281	T/C	C	6.23979	283	GGA3	0.359932	0.0015625	CD8	CD8	Type 1 diabetes	1	YES
4.38691e-10	rs11171739	12	56470625	4880224	ILMN_1810418	1	225615699	T/C	C	6.23979	283	LBR	0.360376	0.0015625	CD8	CD8	Type 1 diabetes	1	YES
4.38691e-10	rs11171739	12	56470625	6580468	ILMN_1785762	17	30499983	T/C	C	6.23979	283	RHOT1	0.359741	0.0015625	CD4&CD8	CD4&CD8	Type 1 diabetes	1	YES
4.38691e-10	rs11171739	12	56470625	2480097	ILMN_3279757	14	102228732	T/C	C	6.23979	283	PPP2R5C	0.360312	0.0015625	CD8	CD8	Type 1 diabetes	1	YES
4.38691e-10	rs11171739	12	56470625	6400333	ILMN_1763487	2	204738556	T/C	C	6.23979	283	CTLA4	0.360249	0.0015625	CD8	CD8	Type 1 diabetes	1	YES
4.38691e-10	rs2456973	12	56416928	3420128	ILMN_1676946	8	42028594	A/C	C	6.23979	283	AP3M2	0.360287	0.0015625	CD8	CD8	Vitiligo	1	YES
4.38691e-10	rs2069408	12	56364321	290332	ILMN_2061318	1	109618130	A/G	G	6.23979	283	TAF13	0.359507	0.0015625	CD8	CD8	Asthma	1	YES
4.93367e-10	rs773125	12	56394954	430669	ILMN_2249473	9	94841480	A/G	G	-6.2212	283	SPTLC1	-0.359177	0.00154639	CD4&CD8	CD8	Rheumatoid arthritis	1	YES
4.93367e-10	rs11171739	12	56470625	7610301	ILMN_1759154	14	23795107	T/C	C	-6.2212	283	PABPN1	-0.359043	0.00154639	CD8	CD8	Type 1 diabetes	1	YES
4.93367e-10	rs10876864	12	56401085	7650358	ILMN_1663866	5	135399296	A/G	G	-6.2212	283	TGFBI	-0.359055	0.00154639	CD8	CD8	Vitiligo	1	YES
4.93367e-10	rs10876864	12	56401085	4220630	ILMN_2356284	12	53691762	A/G	G	-6.2212	283	PFDN5	-0.359055	0.00154639	CD8	CD8	Vitiligo	1	YES
4.93367e-10	rs2292239	12	56482180	520360	ILMN_1721035	11	59940569	G/T	T	-6.2212	283	MS4A6A	-0.358846	0.00154639	CD8	CD8	Type 1 diabetes autoantibodies;Type 1 diabetes	2	YES
4.93996e-10	rs11171739	12	56470625	1940041	ILMN_1785005	22	37273897	T/C	C	6.2212	283	NCF4	0.358726	0.00154639	CD8	CD8	Type 1 diabetes	1	YES
4.93996e-10	rs2456973	12	56416928	1470400	ILMN_1668713	1	151091595	A/C	C	6.2212	283	GABPB2	0.359198	0.00154639	CD8	CD8	Vitiligo	1	YES
4.93996e-10	rs2069408	12	56364321	5900112	ILMN_1795922	17	33289539	A/G	G	6.2212	283	ZNF830	0.358592	0.00154639	CD4&CD8	CD8	Asthma	1	YES
5.54673e-10	rs773125	12	56394954	7380390	ILMN_2219618	17	41021061	A/G	G	-6.20262	283	AOC4P	-0.358237	0.00153061	CD8	CD8	Rheumatoid arthritis	1	YES
5.54673e-10	rs773125	12	56394954	3190561	ILMN_1694367	19	50001038	A/G	G	-6.20262	283	SNORD35B;RPS11	-0.358132	0.00153061	CD8	CD8	Rheumatoid arthritis	1	YES
5.54673e-10	rs705702	12	56390636	5910113	ILMN_1687301	5	82876853	A/G	G	-6.20262	283	VCAN	-0.358037	0.00153061	CD8	CD8	Polycystic ovary syndrome	1	NO
5.54673e-10	rs2069408	12	56364321	7510470	ILMN_2334242	2	208463288	A/G	G	-6.20262	283	CREB1	-0.358199	0.00153061	CD4&CD8	CD8	Asthma	1	YES
5.55379e-10	rs773125	12	56394954	1240050	ILMN_2381603	7	120592308	A/G	G	6.20262	283	ING3	0.358358	0.00151515	CD4&CD8	CD8	Rheumatoid arthritis	1	YES
5.55379e-10	rs1701704	12	56412487	6760255	ILMN_1792910	17	2287643	T/G	G	6.20262	283	MNT	0.357865	0.00151515	CD8	CD8	Type 1 diabetes autoantibodies;Asthma;Type 1 diabetes;Alopecia areata	4	YES
5.55379e-10	rs11171739	12	56470625	4220278	ILMN_2272074	1	193028820	T/C	C	6.20262	283	UCHL5;TROVE2	0.358218	0.00151515	CD8	CD8	Type 1 diabetes	1	YES
5.55379e-10	rs10876864	12	56401085	730487	ILMN_1758214	6	88228377	A/G	G	6.20262	283	RARS2	0.357777	0.00151515	CD8	CD8	Vitiligo	1	YES
5.55379e-10	rs10876864	12	56401085	6060215	ILMN_1814113	5	32354794	A/G	G	6.20262	283	ZFR	0.358224	0.00151515	CD8	CD8	Vitiligo	1	YES
6.24182e-10	rs11171739	12	56470625	7650358	ILMN_1663866	5	135399296	T/C	C	-6.18406	283	TGFBI	-0.357267	0.00151515	CD8	CD8	Type 1 diabetes	1	YES
6.24182e-10	rs10876864	12	56401085	6770326	ILMN_2075794	19	56499672	A/G	G	-6.18406	283	NLRP8	-0.357137	0.00151515	CD8	CD8	Vitiligo	1	YES
6.24182e-10	rs10876864	12	56401085	430669	ILMN_2249473	9	94841480	A/G	G	-6.18406	283	SPTLC1	-0.357457	0.00151515	CD4&CD8	CD8	Vitiligo	1	YES
6.24974e-10	rs1701704	12	56412487	1470400	ILMN_1668713	1	151091595	T/G	G	6.18406	283	GABPB2	0.356584	0.00151515	CD8	CD8	Type 1 diabetes autoantibodies;Asthma;Type 1 diabetes;Alopecia areata	4	YES
6.24974e-10	rs705702	12	56390636	7380753	ILMN_3183750	11	119370822	A/G	G	6.18406	283	USP2-AS1	0.356784	0.00151515	CD4&CD8	CD4&CD8	Polycystic ovary syndrome	1	NO
6.24974e-10	rs11171739	12	56470625	6550689	ILMN_2389376	14	24594361	T/C	C	6.18406	283	DCAF11	0.356759	0.00151515	CD8	CD8	Type 1 diabetes	1	YES
6.24974e-10	rs11171739	12	56470625	1260373	ILMN_1659240	3	9743994	T/C	C	6.18406	283	MTMR14	0.357203	0.00151515	CD8	CD8	Type 1 diabetes	1	YES
6.24974e-10	rs11171739	12	56470625	2120402	ILMN_1746243	7	115850758	T/C	C	6.18406	283	TES	0.357164	0.00151515	CD4&CD8	CD4&CD8	Type 1 diabetes	1	YES
6.24974e-10	rs11171739	12	56470625	6060215	ILMN_1814113	5	32354794	T/C	C	6.18406	283	ZFR	0.357076	0.00151515	CD8	CD8	Type 1 diabetes	1	YES
7.02164e-10	rs773125	12	56394954	3060255	ILMN_2405684	11	102208220	A/G	G	-6.1655	283	BIRC3	-0.356361	0.00150754	CD8	CD8	Rheumatoid arthritis	1	YES
7.02164e-10	rs705702	12	56390636	4060017	ILMN_2407851	3	57124576	A/G	G	-6.1655	283	IL17RD	-0.356097	0.00150754	CD4&CD8	CD8	Polycystic ovary syndrome	1	NO
7.02164e-10	rs11171739	12	56470625	830390	ILMN_1673421	1	190770169	T/C	C	-6.1655	283	RP11-463J7.2	-0.355744	0.00150754	CD8	CD8	Type 1 diabetes	1	YES
7.02164e-10	rs11171739	12	56470625	6660382	ILMN_1784602	6	36654992	T/C	C	-6.1655	283	CDKN1A	-0.356315	0.00150754	CD8	CD8	Type 1 diabetes	1	YES
7.03052e-10	rs773125	12	56394954	1470400	ILMN_1668713	1	151091595	A/G	G	6.1655	283	GABPB2	0.355635	0.0015	CD8	CD8	Rheumatoid arthritis	1	YES
7.03052e-10	rs773125	12	56394954	7000682	ILMN_2367469	11	3027384	A/G	G	6.1655	283	CARS	0.356233	0.0015	CD8	CD8	Rheumatoid arthritis	1	YES
7.03052e-10	rs1701704	12	56412487	2450070	ILMN_1710192	16	18890645	T/G	G	6.1655	283	SMG1	0.356135	0.0015	CD8	CD8	Type 1 diabetes autoantibodies;Asthma;Type 1 diabetes;Alopecia areata	4	YES
7.03052e-10	rs2456973	12	56416928	3890681	ILMN_2356111	3	125725322	A/C	C	6.1655	283	SLC41A3	0.356317	0.0015	CD8	CD8	Vitiligo	1	YES
7.03052e-10	rs2456973	12	56416928	2450070	ILMN_1710192	16	18890645	A/C	C	6.1655	283	SMG1	0.355505	0.0015	CD8	CD8	Vitiligo	1	YES
7.03052e-10	rs10876864	12	56401085	2100139	ILMN_1662383	1	71531388	A/G	G	6.1655	283	ZRANB2	0.355539	0.0015	CD4&CD8	CD4&CD8	Vitiligo	1	YES
7.89621e-10	rs705702	12	56390636	6400364	ILMN_1782305	2	157181715	A/G	G	-6.14696	283	NR4A2	-0.354653	0.00149254	CD8	CD8	Polycystic ovary syndrome	1	NO
7.89621e-10	rs11171739	12	56470625	430669	ILMN_2249473	9	94841480	T/C	C	-6.14696	283	SPTLC1	-0.354538	0.00149254	CD4&CD8	CD4&CD8	Type 1 diabetes	1	YES
7.89621e-10	rs10876864	12	56401085	5690411	ILMN_2322375	22	38612091	A/G	G	-6.14696	283	MAFF	-0.355155	0.00149254	CD4&CD8	CD4&CD8	Vitiligo	1	YES
7.89621e-10	rs10876864	12	56401085	6200019	ILMN_2079655	12	9751133	A/G	G	-6.14696	283	KLRB1	-0.354708	0.00149254	CD8	CD8	Vitiligo	1	YES
7.90617e-10	rs773125	12	56394954	6400333	ILMN_1763487	2	204738556	A/G	G	6.14696	283	CTLA4	0.355076	0.0019802	CD8	CD8	Rheumatoid arthritis	1	YES
7.90617e-10	rs2456973	12	56416928	1940041	ILMN_1785005	22	37273897	A/C	C	6.14696	283	NCF4	0.354967	0.0019802	CD8	CD8	Vitiligo	1	YES
7.90617e-10	rs10876864	12	56401085	4210431	ILMN_2192032	5	112200368	A/G	G	6.14696	283	CTC-554D6.1;CTC-487M23.8;SRP19	0.355219	0.0019802	CD8	CD8	Vitiligo	1	YES
7.90617e-10	rs2292239	12	56482180	160494	ILMN_1715068	15	58477885	G/T	T	6.14696	283	AQP9	0.354555	0.0019802	CD8	CD8	Type 1 diabetes autoantibodies;Type 1 diabetes	2	YES
8.86557e-10	rs773125	12	56394954	4890703	ILMN_2101651	17	49269111	A/G	G	-6.12843	283	MBTD1	-0.353719	0.0019802	CD8	CD8	Rheumatoid arthritis	1	YES
8.86557e-10	rs705702	12	56390636	4390661	ILMN_2215382	12	132623104	A/G	G	-6.12843	283	DDX51	-0.354357	0.0019802	CD4&CD8	CD8	Polycystic ovary syndrome	1	NO
8.86557e-10	rs10876864	12	56401085	4040026	ILMN_3226875	6	113902738	A/G	G	-6.12843	283	RP11-367G18.2	-0.353621	0.0019802	CD8	CD8	Vitiligo	1	YES
8.87672e-10	rs11171739	12	56470625	6660270	ILMN_1797933	11	6703224	T/C	C	6.12843	283	MRPL17	0.353841	0.00195122	CD8	CD8	Type 1 diabetes	1	YES
8.87672e-10	rs10876864	12	56401085	2340364	ILMN_1708064	3	47956398	A/G	G	6.12843	283	MAP4	0.354005	0.00195122	CD8	CD8	Vitiligo	1	YES
8.87672e-10	rs10876864	12	56401085	5390487	ILMN_1661335	2	54893166	A/G	G	6.12843	283	SPTBN1	0.353876	0.00195122	CD8	CD8	Vitiligo	1	YES
9.96311e-10	rs705702	12	56390636	5270735	ILMN_3195253	8	74203939	A/G	G	-6.10991	283	RPL7	-0.353005	0.00193237	CD8	CD8	Polycystic ovary syndrome	1	NO
9.96311e-10	rs2456973	12	56416928	1340358	ILMN_2334243	2	208463502	A/C	C	-6.10991	283	CREB1	-0.352846	0.00193237	CD8	CD8	Vitiligo	1	YES
9.96311e-10	rs2069408	12	56364321	6280731	ILMN_2110751	15	78886100	A/G	G	-6.10991	283	CHRNA5	-0.35277	0.00193237	CD4&CD8	CD8	Asthma	1	YES
9.97561e-10	rs773125	12	56394954	4860280	ILMN_1867517	15	60786119	A/G	G	6.10991	283	RORA	0.35332	0.00189573	CD8	CD8	Rheumatoid arthritis	1	YES
9.97561e-10	rs773125	12	56394954	2370538	ILMN_1745620	2	88327579	A/G	G	6.10991	283	KRCC1	0.352849	0.00189573	CD8	CD8	Rheumatoid arthritis	1	YES
9.97561e-10	rs11171739	12	56470625	650022	ILMN_2306077	1	78191342	T/C	C	6.10991	283	USP33	0.353143	0.00189573	CD4&CD8	CD4&CD8	Type 1 diabetes	1	YES
9.97561e-10	rs10876864	12	56401085	6660270	ILMN_1797933	11	6703224	A/G	G	6.10991	283	MRPL17	0.353493	0.00189573	CD8	CD8	Vitiligo	1	YES
9.97561e-10	rs10876864	12	56401085	5900241	ILMN_3263694	9	98909850	A/G	G	6.10991	283	EIF4BP3	0.35279	0.00189573	CD8	CD8	Vitiligo	1	YES
1.11788e-09	rs705702	12	56390636	1450088	ILMN_1915783	2	187045970	A/G	G	-6.09141	283	-	-0.352007	0.00188679	CD8	CD8	Polycystic ovary syndrome	1	NO
1.11788e-09	rs705702	12	56390636	3610612	ILMN_1782377	16	29556531	A/G	G	-6.09141	283	RP11-345J4.8	-0.352392	0.00188679	CD8	CD8	Polycystic ovary syndrome	1	NO
1.11788e-09	rs10876864	12	56401085	6660382	ILMN_1784602	6	36654992	A/G	G	-6.09141	283	CDKN1A	-0.351831	0.00188679	CD8	CD8	Vitiligo	1	YES
1.11788e-09	rs10876864	12	56401085	3170239	ILMN_1754121	15	75095374	A/G	G	-6.09141	283	CSK	-0.352476	0.00188679	CD8	CD8	Vitiligo	1	YES
1.11788e-09	rs2292239	12	56482180	5270735	ILMN_3195253	8	74203939	G/T	T	-6.09141	283	RPL7	-0.352149	0.00188679	CD8	CD8	Type 1 diabetes autoantibodies;Type 1 diabetes	2	YES
1.11788e-09	rs2292239	12	56482180	4060017	ILMN_2407851	3	57124576	G/T	T	-6.09141	283	IL17RD	-0.352344	0.00188679	CD4&CD8	CD8	Type 1 diabetes autoantibodies;Type 1 diabetes	2	YES
1.11788e-09	rs2069408	12	56364321	4010736	ILMN_3241626	4	122250204	A/G	G	-6.09141	283	Y_RNA	-0.352378	0.00188679	CD4&CD8	CD8	Asthma	1	YES
1.11788e-09	rs2069408	12	56364321	1580608	ILMN_2154322	7	82993516	A/G	G	-6.09141	283	SEMA3E	-0.351593	0.00188679	CD4&CD8	CD4&CD8	Asthma	1	YES
1.11927e-09	rs773125	12	56394954	1260373	ILMN_1659240	3	9743994	A/G	G	6.09141	283	MTMR14	0.351781	0.00188679	CD8	CD8	Rheumatoid arthritis	1	YES
1.11927e-09	rs11171739	12	56470625	2100139	ILMN_1662383	1	71531388	T/C	C	6.09141	283	ZRANB2	0.352191	0.00188679	CD4&CD8	CD4&CD8	Type 1 diabetes	1	YES
1.25542e-09	rs773125	12	56394954	2260095	ILMN_2380946	11	10818847	A/G	G	-6.07291	283	EIF4G2	-0.351335	0.00186916	CD8	CD8	Rheumatoid arthritis	1	YES
1.25542e-09	rs11171739	12	56470625	6770326	ILMN_2075794	19	56499672	T/C	C	-6.07291	283	NLRP8	-0.351112	0.00186916	CD8	CD8	Type 1 diabetes	1	YES
1.25542e-09	rs11171739	12	56470625	4830632	ILMN_1810275	14	23242779	T/C	C	-6.07291	283	SLC7A7	-0.351366	0.00186916	CD8	CD8	Type 1 diabetes	1	YES
1.25542e-09	rs11171739	12	56470625	2100309	ILMN_2054928	22	41323607	T/C	C	-6.07291	283	XPNPEP3	-0.351493	0.00186916	CD4&CD8	CD4&CD8	Type 1 diabetes	1	YES
1.25542e-09	rs11171739	12	56470625	5910113	ILMN_1687301	5	82876853	T/C	C	-6.07291	283	VCAN	-0.351303	0.00186916	CD8	CD8	Type 1 diabetes	1	YES
1.25542e-09	rs10876864	12	56401085	2360390	ILMN_3274045	2	197034010	A/G	G	-6.07291	283	STK17B	-0.3509	0.00186916	CD8	CD8	Vitiligo	1	YES
1.25699e-09	rs773125	12	56394954	160494	ILMN_1715068	15	58477885	A/G	G	6.07291	283	AQP9	0.350882	0.00186916	CD8	CD8	Rheumatoid arthritis	1	YES
1.25699e-09	rs11171739	12	56470625	6650121	ILMN_1670263	1	246830363	T/C	C	6.07291	283	CNST	0.351493	0.00186916	CD4&CD8	CD4&CD8	Type 1 diabetes	1	YES
1.25699e-09	rs11171739	12	56470625	6760255	ILMN_1792910	17	2287643	T/C	C	6.07291	283	MNT	0.351303	0.00186916	CD8	CD8	Type 1 diabetes	1	YES
1.25699e-09	rs2456973	12	56416928	2600402	ILMN_1676626	14	58832861	A/C	C	6.07291	283	ARID4A	0.351035	0.00186916	CD4&CD8	CD4&CD8	Vitiligo	1	YES
1.25699e-09	rs2456973	12	56416928	2230379	ILMN_1653871	7	105893567	A/C	C	6.07291	283	NAMPT	0.350615	0.00186916	CD8	CD8	Vitiligo	1	YES
1.25699e-09	rs2292239	12	56482180	6760255	ILMN_1792910	17	2287643	G/T	T	6.07291	283	MNT	0.350979	0.00186916	CD8	CD8	Type 1 diabetes autoantibodies;Type 1 diabetes	2	YES
1.40767e-09	rs773125	12	56394954	1780189	ILMN_3245380	3	32032686	A/G	G	-6.05442	283	ZNF860	-0.350078	0.00184332	CD4&CD8	CD8	Rheumatoid arthritis	1	YES
1.40767e-09	rs773125	12	56394954	3890138	ILMN_1769299	1	149900710	A/G	G	-6.05442	283	MTMR11	-0.349529	0.00184332	CD8	CD8	Rheumatoid arthritis	1	YES
1.40767e-09	rs4227	17	7491177	1470341	ILMN_2297710	2	131905080	T/G	G	-6.05442	283	PLEKHB2	-0.349811	0.00184332	CD4&CD8	CD4&CD8	IgA nephropathy	1	YES
1.40767e-09	rs1701704	12	56412487	1340358	ILMN_2334243	2	208463502	T/G	G	-6.05442	283	CREB1	-0.349791	0.00184332	CD8	CD8	Type 1 diabetes autoantibodies;Asthma;Type 1 diabetes;Alopecia areata	4	YES
1.40767e-09	rs11171739	12	56470625	5270735	ILMN_3195253	8	74203939	T/C	C	-6.05442	283	RPL7	-0.34978	0.00184332	CD8	CD8	Type 1 diabetes	1	YES
1.40767e-09	rs11171739	12	56470625	7380390	ILMN_2219618	17	41021061	T/C	C	-6.05442	283	AOC4P	-0.34997	0.00184332	CD8	CD8	Type 1 diabetes	1	YES
1.40767e-09	rs11171739	12	56470625	6200286	ILMN_2053538	1	39351856	T/C	C	-6.05442	283	RHBDL2	-0.350097	0.00184332	CD4&CD8	CD4&CD8	Type 1 diabetes	1	YES
1.40767e-09	rs10876864	12	56401085	2900307	ILMN_2059173	19	16662790	A/G	G	-6.05442	283	SLC35E1	-0.350105	0.00184332	CD8	CD8	Vitiligo	1	YES
1.40767e-09	rs2292239	12	56482180	3440431	ILMN_2313889	19	20116093	G/T	T	-6.05442	283	ZNF682	-0.349808	0.00184332	CD8	CD8	Type 1 diabetes autoantibodies;Type 1 diabetes	2	YES
1.40767e-09	rs2292239	12	56482180	3440739	ILMN_2100437	11	5246832	G/T	T	-6.05442	283	HBB	-0.350133	0.00184332	CD4&CD8	CD4&CD8	Type 1 diabetes autoantibodies;Type 1 diabetes	2	YES
1.40767e-09	rs2292239	12	56482180	5870189	ILMN_2070043	4	89183172	G/T	T	-6.05442	283	PPM1K	-0.350133	0.00184332	CD4&CD8	CD8	Type 1 diabetes autoantibodies;Type 1 diabetes	2	YES
1.40767e-09	rs2292239	12	56482180	4390661	ILMN_2215382	12	132623104	G/T	T	-6.05442	283	DDX51	-0.349938	0.00184332	CD4&CD8	CD8	Type 1 diabetes autoantibodies;Type 1 diabetes	2	YES
1.40942e-09	rs773125	12	56394954	4220278	ILMN_2272074	1	193028820	A/G	G	6.05442	283	UCHL5;TROVE2	0.350349	0.00230415	CD8	CD8	Rheumatoid arthritis	1	YES
1.40942e-09	rs705702	12	56390636	7570477	ILMN_1726289	12	32138866	A/G	G	6.05442	283	KIAA1551	0.349909	0.00230415	CD8	CD8	Polycystic ovary syndrome	1	NO
1.40942e-09	rs11171739	12	56470625	4150494	ILMN_2264625	5	37065160	T/C	C	6.05442	283	NIPBL	0.349717	0.00230415	CD8	CD8	Type 1 diabetes	1	YES
1.40942e-09	rs10876864	12	56401085	6400333	ILMN_1763487	2	204738556	A/G	G	6.05442	283	CTLA4	0.350041	0.00230415	CD8	CD8	Vitiligo	1	YES
1.57981e-09	rs2456973	12	56416928	4780403	ILMN_2106265	17	57351591	A/C	C	-6.03595	283	GDPD1	-0.349028	0.00228311	CD8	CD8	Vitiligo	1	YES
1.57981e-09	rs10876864	12	56401085	4880646	ILMN_1814998	2	132384533	A/G	G	-6.03595	283	POTEKP	-0.349146	0.00228311	CD8	CD8	Vitiligo	1	YES
1.57981e-09	rs10876864	12	56401085	1980762	ILMN_1746883	17	7529780	A/G	G	-6.03595	283	SAT2	-0.349082	0.00228311	CD8	CD8	Vitiligo	1	YES
1.57981e-09	rs10876864	12	56401085	2100309	ILMN_2054928	22	41323607	A/G	G	-6.03595	283	XPNPEP3	-0.34857	0.00228311	CD4&CD8	CD4&CD8	Vitiligo	1	YES
1.57981e-09	rs2069408	12	56364321	2630379	ILMN_2176882	19	12024866	A/G	G	-6.03595	283	ZNF69	-0.348649	0.00228311	CD4&CD8	CD8	Asthma	1	YES
1.57981e-09	rs2069408	12	56364321	7570546	ILMN_3180420	1	112142125	A/G	G	-6.03595	283	RAP1A	-0.348845	0.00228311	CD4&CD8	CD8	Asthma	1	YES
1.57981e-09	rs2069408	12	56364321	1410400	ILMN_2370135	1	245014413	A/G	G	-6.03595	283	HNRNPU-AS1	-0.348518	0.00228311	CD4&CD8	CD8	Asthma	1	YES
1.58177e-09	rs705702	12	56390636	3170274	ILMN_2405078	12	76751521	A/G	G	6.03595	283	OSBPL8	0.348585	0.00227273	CD4&CD8	CD4&CD8	Polycystic ovary syndrome	1	NO
1.58177e-09	rs11171739	12	56470625	730487	ILMN_1758214	6	88228377	T/C	C	6.03595	283	RARS2	0.349463	0.00227273	CD8	CD8	Type 1 diabetes	1	YES
1.58177e-09	rs11171739	12	56470625	3420128	ILMN_1676946	8	42028594	T/C	C	6.03595	283	AP3M2	0.348638	0.00227273	CD8	CD8	Type 1 diabetes	1	YES
1.58177e-09	rs2456973	12	56416928	2340364	ILMN_1708064	3	47956398	A/C	C	6.03595	283	MAP4	0.348832	0.00227273	CD8	CD8	Vitiligo	1	YES
1.58177e-09	rs10876864	12	56401085	940014	ILMN_3278170	9	99489617	A/G	G	6.03595	283	RP11-535M15.2	0.349337	0.00227273	CD8	CD8	Vitiligo	1	YES
1.77022e-09	rs1701704	12	56412487	5270735	ILMN_3195253	8	74203939	T/G	G	-6.01749	283	RPL7	-0.347613	0.00227273	CD8	CD8	Type 1 diabetes autoantibodies;Asthma;Type 1 diabetes;Alopecia areata	4	YES
1.77022e-09	rs705702	12	56390636	4780470	ILMN_2091123	6	29870207	A/G	G	-6.01749	283	-	-0.348044	0.00227273	CD4&CD8	CD4&CD8	Polycystic ovary syndrome	1	NO
1.77022e-09	rs11171739	12	56470625	4880646	ILMN_1814998	2	132384533	T/C	C	-6.01749	283	POTEKP	-0.347623	0.00227273	CD8	CD8	Type 1 diabetes	1	YES
1.77022e-09	rs2456973	12	56416928	5270735	ILMN_3195253	8	74203939	A/C	C	-6.01749	283	RPL7	-0.347811	0.00227273	CD8	CD8	Vitiligo	1	YES
1.77022e-09	rs2069408	12	56364321	1170523	ILMN_2262275	13	50575155	A/G	G	-6.01749	283	TRIM13	-0.348322	0.00227273	CD4&CD8	CD8	Asthma	1	YES
1.77241e-09	rs773125	12	56394954	1990397	ILMN_1672661	2	231050791	A/G	G	6.01749	283	SP110	0.347897	0.00224215	CD8	CD8	Rheumatoid arthritis	1	YES
1.77241e-09	rs705702	12	56390636	6450703	ILMN_1670472	5	175936947	A/G	G	6.01749	283	FAF2	0.34779	0.00224215	CD8	CD8	Polycystic ovary syndrome	1	NO
1.77241e-09	rs11171739	12	56470625	4830577	ILMN_1775744	10	75008775	T/C	C	6.01749	283	DNAJC9-AS1;MRPS16	0.347559	0.00224215	CD8	CD8	Type 1 diabetes	1	YES
1.77241e-09	rs11171739	12	56470625	1410348	ILMN_2188204	5	115166288	T/C	C	6.01749	283	ATG12	0.348384	0.00224215	CD8	CD8	Type 1 diabetes	1	YES
1.77241e-09	rs2292239	12	56482180	3890681	ILMN_2356111	3	125725322	G/T	T	6.01749	283	SLC41A3	0.348205	0.00224215	CD8	CD8	Type 1 diabetes autoantibodies;Type 1 diabetes	2	YES
1.77241e-09	rs2292239	12	56482180	1050092	ILMN_2377733	2	202141652	G/T	T	6.01749	283	CASP8	0.347793	0.00224215	CD4&CD8	CD8	Type 1 diabetes autoantibodies;Type 1 diabetes	2	YES
1.77241e-09	rs2292239	12	56482180	2100139	ILMN_1662383	1	71531388	G/T	T	6.01749	283	ZRANB2	0.348313	0.00224215	CD4&CD8	CD8	Type 1 diabetes autoantibodies;Type 1 diabetes	2	YES
1.77241e-09	rs2292239	12	56482180	1820279	ILMN_1699980	11	44952822	G/T	T	6.01749	283	TSPAN18	0.347793	0.00224215	CD8	CD8	Type 1 diabetes autoantibodies;Type 1 diabetes	2	YES
1.98292e-09	rs773125	12	56394954	4780403	ILMN_2106265	17	57351591	A/G	G	-5.99903	283	GDPD1	-0.346668	0.00222222	CD8	CD8	Rheumatoid arthritis	1	YES
1.98292e-09	rs11171739	12	56470625	5420373	ILMN_2312228	19	5830923	T/C	C	-5.99903	283	FUT6	-0.347432	0.00222222	CD8	CD8	Type 1 diabetes	1	YES
1.98292e-09	rs10876864	12	56401085	2640735	ILMN_1768534	3	5026472	A/G	G	-5.99903	283	BHLHE40	-0.347355	0.00222222	CD8	CD8	Vitiligo	1	YES
1.98536e-09	rs11171739	12	56470625	2340364	ILMN_1708064	3	47956398	T/C	C	5.99903	283	MAP4	0.346798	0.00221239	CD8	CD8	Type 1 diabetes	1	YES
1.98536e-09	rs2456973	12	56416928	6450703	ILMN_1670472	5	175936947	A/C	C	5.99903	283	FAF2	0.34674	0.00221239	CD8	CD8	Vitiligo	1	YES
1.98536e-09	rs10876864	12	56401085	270338	ILMN_1684943	3	108572809	A/G	G	5.99903	283	TRAT1	0.347367	0.00221239	CD8	CD8	Vitiligo	1	YES
1.98536e-09	rs2292239	12	56482180	1850259	ILMN_1675130	19	3462906	G/T	T	5.99903	283	NFIC	0.346882	0.00221239	CD4&CD8	CD4&CD8	Type 1 diabetes autoantibodies;Type 1 diabetes	2	YES
2.22317e-09	rs773125	12	56394954	4880646	ILMN_1814998	2	132384533	A/G	G	-5.98059	283	POTEKP	-0.345617	0.00221239	CD8	CD8	Rheumatoid arthritis	1	YES
2.22317e-09	rs773125	12	56394954	2360390	ILMN_3274045	2	197034010	A/G	G	-5.98059	283	STK17B	-0.345806	0.00221239	CD8	CD8	Rheumatoid arthritis	1	YES
2.2259e-09	rs10876864	12	56401085	1410348	ILMN_2188204	5	115166288	A/G	G	5.98059	283	ATG12	0.345949	0.00221239	CD8	CD8	Vitiligo	1	YES
2.48864e-09	rs11171739	12	56470625	520360	ILMN_1721035	11	59940569	T/C	C	-5.96216	283	MS4A6A	-0.344958	0.00221239	CD8	CD8	Type 1 diabetes	1	YES
2.48864e-09	rs11171739	12	56470625	3190561	ILMN_1694367	19	50001038	T/C	C	-5.96216	283	SNORD35B;RPS11	-0.345022	0.00221239	CD8	CD8	Type 1 diabetes	1	YES
2.48864e-09	rs2456973	12	56416928	1450088	ILMN_1915783	2	187045970	A/C	C	-5.96216	283	-	-0.34549	0.00221239	CD8	CD8	Vitiligo	1	YES
2.48864e-09	rs10876864	12	56401085	3190561	ILMN_1694367	19	50001038	A/G	G	-5.96216	283	SNORD35B;RPS11	-0.344734	0.00221239	CD8	CD8	Vitiligo	1	YES
2.49169e-09	rs773125	12	56394954	5900241	ILMN_3263694	9	98909850	A/G	G	5.96216	283	EIF4BP3	0.345485	0.00309735	CD8	CD8	Rheumatoid arthritis	1	YES
2.49169e-09	rs705702	12	56390636	2230379	ILMN_1653871	7	105893567	A/G	G	5.96216	283	NAMPT	0.345457	0.00309735	CD8	CD8	Polycystic ovary syndrome	1	NO
2.49169e-09	rs11171739	12	56470625	5900241	ILMN_3263694	9	98909850	T/C	C	5.96216	283	EIF4BP3	0.345402	0.00309735	CD8	CD8	Type 1 diabetes	1	YES
2.49169e-09	rs10876864	12	56401085	4830577	ILMN_1775744	10	75008775	A/G	G	5.96216	283	DNAJC9-AS1;MRPS16	0.345437	0.00309735	CD8	CD8	Vitiligo	1	YES
2.49169e-09	rs2292239	12	56482180	3420128	ILMN_1676946	8	42028594	G/T	T	5.96216	283	AP3M2	0.345387	0.00309735	CD8	CD8	Type 1 diabetes autoantibodies;Type 1 diabetes	2	YES
2.78489e-09	rs1701704	12	56412487	1450088	ILMN_1915783	2	187045970	T/G	G	-5.94374	283	-	-0.344025	0.0030837	CD8	CD8	Type 1 diabetes autoantibodies;Asthma;Type 1 diabetes;Alopecia areata	4	YES
2.78489e-09	rs2292239	12	56482180	2750296	ILMN_1789839	16	27472412	G/T	T	-5.94374	283	GTF3C1	-0.343826	0.0030837	CD8	CD8	Type 1 diabetes autoantibodies;Type 1 diabetes	2	YES
2.78489e-09	rs2069408	12	56364321	290095	ILMN_3264112	12	53342560	A/G	G	-5.94374	283	KRT8	-0.343874	0.0030837	CD4&CD8	CD8	Asthma	1	YES
2.7883e-09	rs1701704	12	56412487	2230379	ILMN_1653871	7	105893567	T/G	G	5.94374	283	NAMPT	0.344409	0.00352423	CD8	CD8	Type 1 diabetes autoantibodies;Asthma;Type 1 diabetes;Alopecia areata	4	YES
3.11538e-09	rs11171739	12	56470625	3170239	ILMN_1754121	15	75095374	T/C	C	-5.92533	283	CSK	-0.342561	0.00393013	CD8	CD8	Type 1 diabetes	1	YES
3.11538e-09	rs10876864	12	56401085	5550603	ILMN_1680279	6	41765717	A/G	G	-5.92533	283	USP49	-0.342816	0.00393013	CD8	CD8	Vitiligo	1	YES
3.11538e-09	rs10876864	12	56401085	5340170	ILMN_1774973	1	93302885	A/G	G	-5.92533	283	SNORD21;RPL5	-0.342752	0.00393013	CD8	CD8	Vitiligo	1	YES
3.11538e-09	rs10876864	12	56401085	6200286	ILMN_2053538	1	39351856	A/G	G	-5.92533	283	RHBDL2	-0.343328	0.00393013	CD4&CD8	CD4&CD8	Vitiligo	1	YES
3.11538e-09	rs10876864	12	56401085	1510619	ILMN_3263864	11	116906871	A/G	G	-5.92533	283	SIK3	-0.342752	0.00393013	CD8	CD8	Vitiligo	1	YES
3.11918e-09	rs773125	12	56394954	2360376	ILMN_1701655	12	113736728	A/G	G	5.92533	283	SLC8B1	0.343006	0.00478261	CD4&CD8	CD4&CD8	Rheumatoid arthritis	1	YES
3.11918e-09	rs705702	12	56390636	2600402	ILMN_1676626	14	58832861	A/G	G	5.92533	283	ARID4A	0.342771	0.00478261	CD4&CD8	CD4&CD8	Polycystic ovary syndrome	1	NO
3.11918e-09	rs705702	12	56390636	1410348	ILMN_2188204	5	115166288	A/G	G	5.92533	283	ATG12	0.343062	0.00478261	CD8	CD8	Polycystic ovary syndrome	1	NO
3.11918e-09	rs10876864	12	56401085	650022	ILMN_2306077	1	78191342	A/G	G	5.92533	283	USP33	0.343136	0.00478261	CD4&CD8	CD4&CD8	Vitiligo	1	YES
3.48394e-09	rs705702	12	56390636	1240577	ILMN_3247018	17	7481378	A/G	G	-5.90694	283	SNORA67;EIF4A1	-0.342221	0.00517241	CD8	CD8	Polycystic ovary syndrome	1	NO
3.48394e-09	rs2456973	12	56416928	6370270	ILMN_2397484	17	42876323	A/C	C	-5.90694	283	GJC1	-0.342108	0.00517241	CD8	CD8	Vitiligo	1	YES
3.48394e-09	rs10876864	12	56401085	1940487	ILMN_1753547	17	40463660	A/G	G	-5.90694	283	STAT5A	-0.341985	0.00517241	CD8	CD8	Vitiligo	1	YES
3.48394e-09	rs10876864	12	56401085	2370064	ILMN_1769013	17	7076843	A/G	G	-5.90694	283	ASGR1	-0.342049	0.00517241	CD8	CD8	Vitiligo	1	YES
3.48394e-09	rs2292239	12	56482180	2230114	ILMN_2219437	11	32875816	G/T	T	-5.90694	283	PRRG4	-0.342396	0.00517241	CD4&CD8	CD8	Type 1 diabetes autoantibodies;Type 1 diabetes	2	YES
3.48394e-09	rs2069408	12	56364321	7160747	ILMN_2078724	14	104058236	A/G	G	-5.90694	283	APOPT1	-0.342239	0.00517241	CD4&CD8	CD4&CD8	Asthma	1	YES
3.48817e-09	rs773125	12	56394954	6550689	ILMN_2389376	14	24594361	A/G	G	5.90694	283	DCAF11	0.342382	0.00512821	CD8	CD8	Rheumatoid arthritis	1	YES
3.48817e-09	rs1701704	12	56412487	2600402	ILMN_1676626	14	58832861	T/G	G	5.90694	283	ARID4A	0.341974	0.00512821	CD4&CD8	CD4&CD8	Type 1 diabetes autoantibodies;Asthma;Type 1 diabetes;Alopecia areata	4	YES
3.48817e-09	rs11171739	12	56470625	4010133	ILMN_1804935	6	133044109	T/C	C	5.90694	283	VNN3	0.342357	0.00512821	CD8	CD8	Type 1 diabetes	1	YES
3.48817e-09	rs2456973	12	56416928	5900241	ILMN_3263694	9	98909850	A/C	C	5.90694	283	EIF4BP3	0.341903	0.00512821	CD8	CD8	Vitiligo	1	YES
3.48817e-09	rs2456973	12	56416928	2100139	ILMN_1662383	1	71531388	A/C	C	5.90694	283	ZRANB2	0.341638	0.00512821	CD4&CD8	CD8	Vitiligo	1	YES
3.48817e-09	rs2456973	12	56416928	5820068	ILMN_1733305	3	150299451	A/C	C	5.90694	283	EIF2A	0.342329	0.00512821	CD8	CD8	Vitiligo	1	YES
3.48817e-09	rs10876864	12	56401085	6560609	ILMN_1736068	5	154255935	A/G	G	5.90694	283	CNOT8	0.341537	0.00512821	CD8	CD8	Vitiligo	1	YES
3.48817e-09	rs2292239	12	56482180	2450070	ILMN_1710192	16	18890645	G/T	T	5.90694	283	SMG1	0.341746	0.00512821	CD8	CD8	Type 1 diabetes autoantibodies;Type 1 diabetes	2	YES
3.89481e-09	rs773125	12	56394954	5340170	ILMN_1774973	1	93302885	A/G	G	-5.88855	283	SNORD21;RPL5	-0.341177	0.00550847	CD8	CD8	Rheumatoid arthritis	1	YES
3.89481e-09	rs773125	12	56394954	7380113	ILMN_1763875	6	30558993	A/G	G	-5.88855	283	ABCF1	-0.340601	0.00550847	CD8	CD8	Rheumatoid arthritis	1	YES
3.89481e-09	rs1701704	12	56412487	6370270	ILMN_2397484	17	42876323	T/G	G	-5.88855	283	GJC1	-0.341205	0.00550847	CD8	CD8	Type 1 diabetes autoantibodies;Asthma;Type 1 diabetes;Alopecia areata	4	YES
3.89481e-09	rs705702	12	56390636	770356	ILMN_2342455	4	106290467	A/G	G	-5.88855	283	PPA2	-0.341294	0.00550847	CD8	CD8	Polycystic ovary syndrome	1	NO
3.89481e-09	rs11171739	12	56470625	2640735	ILMN_1768534	3	5026472	T/C	C	-5.88855	283	BHLHE40	-0.340644	0.00550847	CD8	CD8	Type 1 diabetes	1	YES
3.89481e-09	rs11171739	12	56470625	6200019	ILMN_2079655	12	9751133	T/C	C	-5.88855	283	KLRB1	-0.340644	0.00550847	CD8	CD8	Type 1 diabetes	1	YES
3.89481e-09	rs2292239	12	56482180	4780403	ILMN_2106265	17	57351591	G/T	T	-5.88855	283	GDPD1	-0.34051	0.00550847	CD8	CD8	Type 1 diabetes autoantibodies;Type 1 diabetes	2	YES
3.89481e-09	rs2069408	12	56364321	4040360	ILMN_2279834	9	114339839	A/G	G	-5.88855	283	ZNF483	-0.340538	0.00550847	CD4&CD8	CD8	Asthma	1	YES
3.89952e-09	rs773125	12	56394954	2850184	ILMN_2144573	1	85020770	A/G	G	5.88855	283	CTBS	0.340929	0.00543933	CD8	CD8	Rheumatoid arthritis	1	YES
3.89952e-09	rs773125	12	56394954	2100139	ILMN_1662383	1	71531388	A/G	G	5.88855	283	ZRANB2	0.340514	0.00543933	CD4&CD8	CD4&CD8	Rheumatoid arthritis	1	YES
3.89952e-09	rs1701704	12	56412487	2100139	ILMN_1662383	1	71531388	T/G	G	5.88855	283	ZRANB2	0.340949	0.00543933	CD4&CD8	CD8	Type 1 diabetes autoantibodies;Asthma;Type 1 diabetes;Alopecia areata	4	YES
3.89952e-09	rs1701704	12	56412487	6450703	ILMN_1670472	5	175936947	T/G	G	5.88855	283	FAF2	0.341334	0.00543933	CD8	CD8	Type 1 diabetes autoantibodies;Asthma;Type 1 diabetes;Alopecia areata	4	YES
3.89952e-09	rs705702	12	56390636	3890553	ILMN_2072973	17	18177308	A/G	G	5.88855	283	TOP3A	0.340971	0.00543933	CD8	CD8	Polycystic ovary syndrome	1	NO
3.89952e-09	rs705702	12	56390636	5900241	ILMN_3263694	9	98909850	A/G	G	5.88855	283	EIF4BP3	0.34085	0.00543933	CD8	CD8	Polycystic ovary syndrome	1	NO
3.89952e-09	rs11171739	12	56470625	620228	ILMN_1722186	2	37475446	T/C	C	5.88855	283	NDUFAF7	0.340517	0.00543933	CD8	CD8	Type 1 diabetes	1	YES
3.89952e-09	rs2456973	12	56416928	3890553	ILMN_2072973	17	18177308	A/C	C	5.88855	283	TOP3A	0.341363	0.00543933	CD8	CD8	Vitiligo	1	YES
3.89952e-09	rs2456973	12	56416928	6040487	ILMN_1748578	8	117863589	A/C	C	5.88855	283	RAD21	0.341023	0.00543933	CD4&CD8	CD4&CD8	Vitiligo	1	YES
3.89952e-09	rs10876864	12	56401085	2370538	ILMN_1745620	2	88327579	A/G	G	5.88855	283	KRCC1	0.340834	0.00543933	CD8	CD8	Vitiligo	1	YES
3.89952e-09	rs2292239	12	56482180	1470400	ILMN_1668713	1	151091595	G/T	T	5.88855	283	GABPB2	0.341226	0.00543933	CD8	CD8	Type 1 diabetes autoantibodies;Type 1 diabetes	2	YES
4.3527e-09	rs773125	12	56394954	10370	ILMN_1683447	1	237144700	A/G	G	-5.87017	283	RPL35P1	-0.339835	0.0053719	CD8	CD8	Rheumatoid arthritis	1	YES
4.3527e-09	rs4368253	18	57622287	6100551	ILMN_1756874	1	16576714	C/T	T	-5.87017	283	FBXO42	-0.339865	0.0053719	CD8	CD8	Chronic lymphocytic leukemia	1	YES
4.3527e-09	rs1701704	12	56412487	3370300	ILMN_2122511	18	57101353	T/G	G	-5.87017	283	CCBE1	-0.340436	0.0053719	CD8	CD8	Type 1 diabetes autoantibodies;Asthma;Type 1 diabetes;Alopecia areata	4	YES
4.3527e-09	rs1701704	12	56412487	4780403	ILMN_2106265	17	57351591	T/G	G	-5.87017	283	GDPD1	-0.339603	0.0053719	CD8	CD8	Type 1 diabetes autoantibodies;Asthma;Type 1 diabetes;Alopecia areata	4	YES
4.3527e-09	rs705702	12	56390636	4780403	ILMN_2106265	17	57351591	A/G	G	-5.87017	283	GDPD1	-0.340035	0.0053719	CD8	CD8	Polycystic ovary syndrome	1	NO
4.3527e-09	rs11171739	12	56470625	2900307	ILMN_2059173	19	16662790	T/C	C	-5.87017	283	SLC35E1	-0.340263	0.0053719	CD8	CD8	Type 1 diabetes	1	YES
4.3527e-09	rs2456973	12	56416928	1050477	ILMN_1727165	1	247682061	A/C	C	-5.87017	283	GCSAML	-0.339685	0.0053719	CD4&CD8	CD4&CD8	Vitiligo	1	YES
4.35795e-09	rs773125	12	56394954	730487	ILMN_1758214	6	88228377	A/G	G	5.87017	283	RARS2	0.340202	0.00532787	CD8	CD8	Rheumatoid arthritis	1	YES
4.35795e-09	rs773125	12	56394954	2470603	ILMN_2269564	1	235377201	A/G	G	5.87017	283	ARID4B	0.340125	0.00532787	CD8	CD8	Rheumatoid arthritis	1	YES
4.35795e-09	rs705702	12	56390636	160494	ILMN_1715068	15	58477885	A/G	G	5.87017	283	AQP9	0.339881	0.00532787	CD8	CD8	Polycystic ovary syndrome	1	NO
4.35795e-09	rs11171739	12	56470625	3140041	ILMN_1778599	2	231177658	T/C	C	5.87017	283	SP140	0.340326	0.00532787	CD8	CD8	Type 1 diabetes	1	YES
4.35795e-09	rs10876864	12	56401085	5090440	ILMN_1773066	4	184368369	A/G	G	5.87017	283	CDKN2AIP	0.340067	0.00532787	CD8	CD8	Vitiligo	1	YES
4.35795e-09	rs2292239	12	56482180	5820068	ILMN_1733305	3	150299451	G/T	T	5.87017	283	EIF2A	0.339925	0.00532787	CD8	CD8	Type 1 diabetes autoantibodies;Type 1 diabetes	2	YES
4.85697e-09	rs11171739	12	56470625	3930255	ILMN_3226663	4	248991	T/C	C	-5.85181	283	ZNF876P	-0.338994	0.00530612	CD4&CD8	CD4&CD8	Type 1 diabetes	1	YES
4.85697e-09	rs11171739	12	56470625	4640132	ILMN_2113738	8	67813953	T/C	C	-5.85181	283	MCMDC2	-0.339375	0.00530612	CD8	CD8	Type 1 diabetes	1	YES
4.85697e-09	rs2456973	12	56416928	3370300	ILMN_2122511	18	57101353	A/C	C	-5.85181	283	CCBE1	-0.338989	0.00530612	CD8	CD8	Vitiligo	1	YES
4.85697e-09	rs10876864	12	56401085	7380390	ILMN_2219618	17	41021061	A/G	G	-5.85181	283	AOC4P	-0.338852	0.00530612	CD8	CD8	Vitiligo	1	YES
4.85697e-09	rs2292239	12	56482180	6400364	ILMN_1782305	2	157181715	G/T	T	-5.85181	283	NR4A2	-0.33908	0.00530612	CD8	CD8	Type 1 diabetes autoantibodies;Type 1 diabetes	2	YES
4.85697e-09	rs2292239	12	56482180	1340358	ILMN_2334243	2	208463502	G/T	T	-5.85181	283	CREB1	-0.339145	0.00530612	CD8	CD8	Type 1 diabetes autoantibodies;Type 1 diabetes	2	YES
4.85697e-09	rs2069408	12	56364321	3610358	ILMN_3251605	14	45396010	A/G	G	-5.85181	283	KLHL28	-0.338706	0.00530612	CD4&CD8	CD8	Asthma	1	YES
4.85697e-09	rs2069408	12	56364321	3180746	ILMN_2105033	15	45901393	A/G	G	-5.85181	283	BLOC1S6	-0.339491	0.00530612	CD4&CD8	CD8	Asthma	1	YES
4.86281e-09	rs773125	12	56394954	5340341	ILMN_1807611	2	170493588	A/G	G	5.85181	283	PPIG	0.339393	0.00526316	CD8	CD8	Rheumatoid arthritis	1	YES
4.86281e-09	rs1701704	12	56412487	2340364	ILMN_1708064	3	47956398	T/G	G	5.85181	283	MAP4	0.339155	0.00526316	CD8	CD8	Type 1 diabetes autoantibodies;Asthma;Type 1 diabetes;Alopecia areata	4	YES
4.86281e-09	rs1701704	12	56412487	5820068	ILMN_1733305	3	150299451	T/G	G	5.85181	283	EIF2A	0.33877	0.00526316	CD8	CD8	Type 1 diabetes autoantibodies;Asthma;Type 1 diabetes;Alopecia areata	4	YES
4.86281e-09	rs11171739	12	56470625	270338	ILMN_1684943	3	108572809	T/C	C	5.85181	283	TRAT1	0.33894	0.00526316	CD8	CD8	Type 1 diabetes	1	YES
4.86281e-09	rs2456973	12	56416928	1410348	ILMN_2188204	5	115166288	A/C	C	5.85181	283	ATG12	0.339179	0.00526316	CD8	CD8	Vitiligo	1	YES
4.86281e-09	rs10876864	12	56401085	6290577	ILMN_3269119	8	65285911	A/G	G	5.85181	283	LINC00966	0.338852	0.00526316	CD4&CD8	CD4&CD8	Vitiligo	1	YES
4.86281e-09	rs2292239	12	56482180	6450703	ILMN_1670472	5	175936947	G/T	T	5.85181	283	FAF2	0.33908	0.00526316	CD8	CD8	Type 1 diabetes autoantibodies;Type 1 diabetes	2	YES
5.42441e-09	rs773125	12	56394954	4120047	ILMN_1691428	17	65335482	A/G	G	-5.83345	283	PSMD12	-0.338381	0.0052	CD4&CD8	CD4&CD8	Rheumatoid arthritis	1	YES
5.42441e-09	rs773125	12	56394954	7000064	ILMN_2235785	17	61623392	A/G	G	-5.83345	283	KCNH6	-0.337817	0.0052	CD8	CD8	Rheumatoid arthritis	1	YES
5.42441e-09	rs11171739	12	56470625	1510619	ILMN_3263864	11	116906871	T/C	C	-5.83345	283	SIK3	-0.337535	0.0052	CD8	CD8	Type 1 diabetes	1	YES
5.42441e-09	rs2456973	12	56416928	5550603	ILMN_1680279	6	41765717	A/C	C	-5.83345	283	USP49	-0.338164	0.0052	CD8	CD8	Vitiligo	1	YES
5.42441e-09	rs10876864	12	56401085	5270735	ILMN_3195253	8	74203939	A/G	G	-5.83345	283	RPL7	-0.338021	0.0052	CD8	CD8	Vitiligo	1	YES
5.42441e-09	rs10876864	12	56401085	2490670	ILMN_1736757	12	102139885	A/G	G	-5.83345	283	GNPTAB	-0.338149	0.0052	CD8	CD8	Vitiligo	1	YES
5.42441e-09	rs10876864	12	56401085	630240	ILMN_2352245	4	74439138	A/G	G	-5.83345	283	RASSF6	-0.338213	0.0052	CD8	CD8	Vitiligo	1	YES
5.43092e-09	rs773125	12	56394954	4880224	ILMN_1810418	1	225615699	A/G	G	5.83345	283	LBR	0.338144	0.00557769	CD8	CD8	Rheumatoid arthritis	1	YES
5.43092e-09	rs11171739	12	56470625	7000017	ILMN_1765858	2	231685399	T/C	C	5.83345	283	CAB39	0.337725	0.00557769	CD8	CD8	Type 1 diabetes	1	YES
5.43092e-09	rs10876864	12	56401085	1990397	ILMN_1672661	2	231050791	A/G	G	5.83345	283	SP110	0.337637	0.00557769	CD8	CD8	Vitiligo	1	YES
5.43092e-09	rs2069408	12	56364321	6900746	ILMN_1677756	5	138941941	A/G	G	5.83345	283	UBE2D2	0.33766	0.00557769	CD4&CD8	CD8	Asthma	1	YES
6.05614e-09	rs773125	12	56394954	2140128	ILMN_1689329	10	102124276	A/G	G	-5.81511	283	SCD	-0.337438	0.00632411	CD8	CD8	Rheumatoid arthritis	1	YES
6.05614e-09	rs705702	12	56390636	6770326	ILMN_2075794	19	56499672	A/G	G	-5.81511	283	NLRP8	-0.337267	0.00632411	CD8	CD8	Polycystic ovary syndrome	1	NO
6.05614e-09	rs705702	12	56390636	520360	ILMN_1721035	11	59940569	A/G	G	-5.81511	283	MS4A6A	-0.33661	0.00632411	CD8	CD8	Polycystic ovary syndrome	1	NO
6.05614e-09	rs11171739	12	56470625	2370064	ILMN_1769013	17	7076843	T/C	C	-5.81511	283	ASGR1	-0.33671	0.00632411	CD8	CD8	Type 1 diabetes	1	YES
6.05614e-09	rs2306786	15	59487930	7100523	ILMN_3274666	12	133402691	C/G	G	-5.81511	283	RPS11P5	-0.336707	0.00632411	CD8	CD8	Metabolite levels	1	NO
6.05614e-09	rs10876864	12	56401085	4640132	ILMN_2113738	8	67813953	A/G	G	-5.81511	283	MCMDC2	-0.336742	0.00632411	CD8	CD8	Vitiligo	1	YES
6.05614e-09	rs2292239	12	56482180	6370270	ILMN_2397484	17	42876323	G/T	T	-5.81511	283	GJC1	-0.337389	0.00632411	CD8	CD8	Type 1 diabetes autoantibodies;Type 1 diabetes	2	YES
6.05614e-09	rs2069408	12	56364321	4670577	ILMN_2210386	2	62727887	A/G	G	-5.81511	283	TMEM17	-0.336613	0.00632411	CD4&CD8	CD8	Asthma	1	YES
6.06339e-09	rs773125	12	56394954	270338	ILMN_1684943	3	108572809	A/G	G	5.81511	283	TRAT1	0.336951	0.00622568	CD8	CD8	Rheumatoid arthritis	1	YES
6.06339e-09	rs773125	12	56394954	5360646	ILMN_2287888	19	40478305	A/G	G	5.81511	283	PSMC4	0.336737	0.00622568	CD8	CD8	Rheumatoid arthritis	1	YES
6.06339e-09	rs773125	12	56394954	4220440	ILMN_1769433	5	76003799	A/G	G	5.81511	283	IQGAP2	0.33686	0.00622568	CD8	CD8	Rheumatoid arthritis	1	YES
6.06339e-09	rs1701704	12	56412487	1410348	ILMN_2188204	5	115166288	T/G	G	5.81511	283	ATG12	0.337168	0.00622568	CD8	CD8	Type 1 diabetes autoantibodies;Asthma;Type 1 diabetes;Alopecia areata	4	YES
6.06339e-09	rs705702	12	56390636	6650121	ILMN_1670263	1	246830363	A/G	G	5.81511	283	CNST	0.336536	0.00622568	CD4&CD8	CD4&CD8	Polycystic ovary syndrome	1	NO
6.06339e-09	rs11171739	12	56470625	1230307	ILMN_1803810	20	17596116	T/C	C	5.81511	283	RRBP1	0.337154	0.00622568	CD8	CD8	Type 1 diabetes	1	YES
6.06339e-09	rs11171739	12	56470625	5560209	ILMN_1777340	11	118620671	T/C	C	5.81511	283	DDX6	0.337091	0.00622568	CD8	CD8	Type 1 diabetes	1	YES
6.06339e-09	rs11171739	12	56470625	4860280	ILMN_1867517	15	60786119	T/C	C	5.81511	283	RORA	0.337218	0.00622568	CD8	CD8	Type 1 diabetes	1	YES
6.06339e-09	rs2456973	12	56416928	4830577	ILMN_1775744	10	75008775	A/C	C	5.81511	283	DNAJC9-AS1;MRPS16	0.336763	0.00622568	CD8	CD8	Vitiligo	1	YES
6.06339e-09	rs10876864	12	56401085	4880224	ILMN_1810418	1	225615699	A/G	G	5.81511	283	LBR	0.33687	0.00622568	CD8	CD8	Vitiligo	1	YES
6.06339e-09	rs10876864	12	56401085	7000017	ILMN_1765858	2	231685399	A/G	G	5.81511	283	CAB39	0.336742	0.00622568	CD8	CD8	Vitiligo	1	YES
6.06339e-09	rs10876864	12	56401085	1010315	ILMN_2338197	15	101109736	A/G	G	5.81511	283	LINS	0.336921	0.00622568	CD8	CD8	Vitiligo	1	YES
6.06339e-09	rs2069408	12	56364321	4570164	ILMN_3215715	6	36642677	A/G	G	5.81511	283	LAP3P2	0.336744	0.00622568	CD4&CD8	CD4&CD8	Asthma	1	YES
6.75922e-09	rs773125	12	56394954	7610301	ILMN_1759154	14	23795107	A/G	G	-5.79678	283	PABPN1	-0.335728	0.00617761	CD8	CD8	Rheumatoid arthritis	1	YES
6.75922e-09	rs1701704	12	56412487	1050477	ILMN_1727165	1	247682061	T/G	G	-5.79678	283	GCSAML	-0.336079	0.00617761	CD4&CD8	CD4&CD8	Type 1 diabetes autoantibodies;Asthma;Type 1 diabetes;Alopecia areata	4	YES
6.75922e-09	rs1701704	12	56412487	2640735	ILMN_1768534	3	5026472	T/G	G	-5.79678	283	BHLHE40	-0.335567	0.00617761	CD8	CD8	Type 1 diabetes autoantibodies;Asthma;Type 1 diabetes;Alopecia areata	4	YES
6.75922e-09	rs705702	12	56390636	3120050	ILMN_2259633	7	104666769	A/G	G	-5.79678	283	KMT2E	-0.335558	0.00617761	CD8	CD8	Polycystic ovary syndrome	1	NO
6.75922e-09	rs564343	11	65895166	2350538	ILMN_2364357	11	67202846	G/A	A	-5.79678	283	RPS6KB2	-0.335736	0.00617761	CD8	CD8	Obesity (early onset extreme)	1	NO
6.75922e-09	rs11171739	12	56470625	3060255	ILMN_2405684	11	102208220	T/C	C	-5.79678	283	BIRC3	-0.336012	0.00617761	CD8	CD8	Type 1 diabetes	1	YES
6.75922e-09	rs11171739	12	56470625	3710243	ILMN_1729973	7	138745538	T/C	C	-5.79678	283	ZC3HAV1	-0.336139	0.00617761	CD8	CD8	Type 1 diabetes	1	YES
6.75922e-09	rs11171739	12	56470625	7000064	ILMN_2235785	17	61623392	T/C	C	-5.79678	283	KCNH6	-0.336012	0.00617761	CD8	CD8	Type 1 diabetes	1	YES
6.75922e-09	rs2456973	12	56416928	6770326	ILMN_2075794	19	56499672	A/C	C	-5.79678	283	NLRP8	-0.33617	0.00617761	CD8	CD8	Vitiligo	1	YES
6.75922e-09	rs2456973	12	56416928	3610612	ILMN_1782377	16	29556531	A/C	C	-5.79678	283	RP11-345J4.8	-0.335991	0.00617761	CD8	CD8	Vitiligo	1	YES
6.75922e-09	rs2456973	12	56416928	1440577	ILMN_3285162	11	95988278	A/C	C	-5.79678	283	MAML2	-0.335888	0.00617761	CD8	CD8	Vitiligo	1	YES
6.75922e-09	rs10876864	12	56401085	3930255	ILMN_3226663	4	248991	A/G	G	-5.79678	283	ZNF876P	-0.336039	0.00617761	CD4&CD8	CD4&CD8	Vitiligo	1	YES
6.75922e-09	rs2069408	12	56364321	60292	ILMN_3245600	17	28963815	A/G	G	-5.79678	283	LRRC37BP1	-0.335828	0.00617761	CD4&CD8	CD8	Asthma	1	YES
6.75922e-09	rs2069408	12	56364321	3450750	ILMN_2227495	19	58051846	A/G	G	-5.79678	283	ZNF549	-0.336024	0.00617761	CD4&CD8	CD4&CD8	Asthma	1	YES
6.76728e-09	rs773125	12	56394954	5310379	ILMN_1712035	3	50392217	A/G	G	5.79678	283	TMEM115	0.336005	0.00617761	CD8	CD8	Rheumatoid arthritis	1	YES
6.76728e-09	rs705702	12	56390636	6180463	ILMN_1662328	2	97499238	A/G	G	5.79678	283	CNNM3;ANKRD23	0.335794	0.00617761	CD8	CD8	Polycystic ovary syndrome	1	NO
6.76728e-09	rs705702	12	56390636	2450070	ILMN_1710192	16	18890645	A/G	G	5.79678	283	SMG1	0.33596	0.00617761	CD8	CD8	Polycystic ovary syndrome	1	NO
6.76728e-09	rs11171739	12	56470625	940014	ILMN_3278170	9	99489617	T/C	C	5.79678	283	RP11-535M15.2	0.336393	0.00617761	CD8	CD8	Type 1 diabetes	1	YES
6.76728e-09	rs10876864	12	56401085	1240050	ILMN_2381603	7	120592308	A/G	G	5.79678	283	ING3	0.336231	0.00617761	CD4&CD8	CD4&CD8	Vitiligo	1	YES
6.76728e-09	rs2292239	12	56482180	1410348	ILMN_2188204	5	115166288	G/T	T	5.79678	283	ATG12	0.336479	0.00617761	CD8	CD8	Type 1 diabetes autoantibodies;Type 1 diabetes	2	YES
7.53248e-09	rs773125	12	56394954	2900307	ILMN_2059173	19	16662790	A/G	G	-5.77845	283	SLC35E1	-0.334902	0.00615385	CD8	CD8	Rheumatoid arthritis	1	YES
7.53248e-09	rs773125	12	56394954	2640735	ILMN_1768534	3	5026472	A/G	G	-5.77845	283	BHLHE40	-0.334982	0.00615385	CD8	CD8	Rheumatoid arthritis	1	YES
7.53248e-09	rs1701704	12	56412487	7610301	ILMN_1759154	14	23795107	T/G	G	-5.77845	283	PABPN1	-0.335438	0.00615385	CD8	CD8	Type 1 diabetes autoantibodies;Asthma;Type 1 diabetes;Alopecia areata	4	YES
7.53248e-09	rs11171739	12	56470625	1980762	ILMN_1746883	17	7529780	T/C	C	-5.77845	283	SAT2	-0.334934	0.00615385	CD8	CD8	Type 1 diabetes	1	YES
7.53248e-09	rs11171739	12	56470625	6290747	ILMN_1705686	11	124616789	T/C	C	-5.77845	283	NRGN	-0.334553	0.00615385	CD8	CD8	Type 1 diabetes	1	YES
7.53248e-09	rs11171739	12	56470625	630240	ILMN_2352245	4	74439138	T/C	C	-5.77845	283	RASSF6	-0.334616	0.00615385	CD8	CD8	Type 1 diabetes	1	YES
7.53248e-09	rs2456973	12	56416928	2640735	ILMN_1768534	3	5026472	A/C	C	-5.77845	283	BHLHE40	-0.33467	0.00615385	CD8	CD8	Vitiligo	1	YES
7.53248e-09	rs10876864	12	56401085	2140128	ILMN_1689329	10	102124276	A/G	G	-5.77845	283	SCD	-0.334696	0.00615385	CD8	CD8	Vitiligo	1	YES
7.53248e-09	rs2069408	12	56364321	6660332	ILMN_2073543	15	44094614	A/G	G	-5.77845	283	SERF2;HYPK	-0.334585	0.00615385	CD4&CD8	CD8	Asthma	1	YES
7.53248e-09	rs2069408	12	56364321	7400224	ILMN_2130078	5	133738053	A/G	G	-5.77845	283	CDKN2AIPNL	-0.335109	0.00615385	CD4&CD8	CD8	Asthma	1	YES
7.53248e-09	rs2069408	12	56364321	5490632	ILMN_3294213	3	160169744	A/G	G	-5.77845	283	TRIM59	-0.335436	0.00615385	CD4&CD8	CD8	Asthma	1	YES
7.54143e-09	rs773125	12	56394954	1230307	ILMN_1803810	20	17596116	A/G	G	5.77845	283	RRBP1	0.334634	0.00613027	CD8	CD8	Rheumatoid arthritis	1	YES
7.54143e-09	rs773125	12	56394954	1260520	ILMN_1692276	1	235506019	A/G	G	5.77845	283	GGPS1	0.33548	0.00613027	CD8	CD8	Rheumatoid arthritis	1	YES
7.54143e-09	rs11171739	12	56470625	4210431	ILMN_2192032	5	112200368	T/C	C	5.77845	283	CTC-554D6.1;CTC-487M23.8;SRP19	0.334743	0.00613027	CD8	CD8	Type 1 diabetes	1	YES
7.54143e-09	rs10876864	12	56401085	4010133	ILMN_1804935	6	133044109	A/G	G	5.77845	283	VNN3	0.33508	0.00613027	CD8	CD8	Vitiligo	1	YES
8.40143e-09	rs773125	12	56394954	5690411	ILMN_2322375	22	38612091	A/G	G	-5.76014	283	MAFF	-0.333776	0.00610687	CD4&CD8	CD8	Rheumatoid arthritis	1	YES
8.40143e-09	rs1701704	12	56412487	2750296	ILMN_1789839	16	27472412	T/G	G	-5.76014	283	GTF3C1	-0.333901	0.00610687	CD8	CD8	Type 1 diabetes autoantibodies;Asthma;Type 1 diabetes;Alopecia areata	4	YES
8.40143e-09	rs11171739	12	56470625	5290270	ILMN_1684306	1	153517260	T/C	C	-5.76014	283	S100A4	-0.334363	0.00610687	CD8	CD8	Type 1 diabetes	1	YES
8.40143e-09	rs2456973	12	56416928	1470639	ILMN_3187403	11	116907043	A/C	C	-5.76014	283	SIK3	-0.333888	0.00610687	CD8	CD8	Vitiligo	1	YES
8.40143e-09	rs10876864	12	56401085	3710243	ILMN_1729973	7	138745538	A/G	G	-5.76014	283	ZC3HAV1	-0.334185	0.00610687	CD8	CD8	Vitiligo	1	YES
8.41139e-09	rs773125	12	56394954	1260022	ILMN_1777765	12	53700912	A/G	G	5.76014	283	C12orf10	0.333621	0.00639098	CD8	CD8	Rheumatoid arthritis	1	YES
8.41139e-09	rs773125	12	56394954	3180554	ILMN_1738263	20	33148403	A/G	G	5.76014	283	PIGU	0.334498	0.00639098	CD8	CD8	Rheumatoid arthritis	1	YES
8.41139e-09	rs1701704	12	56412487	3890553	ILMN_2072973	17	18177308	T/G	G	5.76014	283	TOP3A	0.334221	0.00639098	CD8	CD8	Type 1 diabetes autoantibodies;Asthma;Type 1 diabetes;Alopecia areata	4	YES
8.41139e-09	rs11171739	12	56470625	5090440	ILMN_1773066	4	184368369	T/C	C	5.76014	283	CDKN2AIP	0.333665	0.00639098	CD8	CD8	Type 1 diabetes	1	YES
8.41139e-09	rs11171739	12	56470625	3170468	ILMN_2364174	5	148885040	T/C	C	5.76014	283	CSNK1A1	0.333728	0.00639098	CD4&CD8	CD4&CD8	Type 1 diabetes	1	YES
8.41139e-09	rs10876864	12	56401085	4920066	ILMN_1660125	10	7204285	A/G	G	5.76014	283	SFMBT2	0.334185	0.00639098	CD4&CD8	CD4&CD8	Vitiligo	1	YES
8.41139e-09	rs2292239	12	56482180	4210431	ILMN_2192032	5	112200368	G/T	T	5.76014	283	CTC-554D6.1;CTC-487M23.8;SRP19	0.334269	0.00639098	CD8	CD8	Type 1 diabetes autoantibodies;Type 1 diabetes	2	YES
9.35648e-09	rs773125	12	56394954	3170239	ILMN_1754121	15	75095374	A/G	G	-5.74184	283	CSK	-0.332653	0.0063197	CD8	CD8	Rheumatoid arthritis	1	YES
9.35648e-09	rs1701704	12	56412487	5550603	ILMN_1680279	6	41765717	T/G	G	-5.74184	283	USP49	-0.33326	0.0063197	CD8	CD8	Type 1 diabetes autoantibodies;Asthma;Type 1 diabetes;Alopecia areata	4	YES
9.35648e-09	rs10876864	12	56401085	5690400	ILMN_2246548	22	24386235	A/G	G	-5.74184	283	GSTTP2	-0.333226	0.0063197	CD8	CD8	Vitiligo	1	YES
9.35648e-09	rs10876864	12	56401085	3930671	ILMN_2228196	6	121401508	A/G	G	-5.74184	283	TBC1D32	-0.332842	0.0063197	CD8	CD8	Vitiligo	1	YES
9.35648e-09	rs2292239	12	56482180	1450685	ILMN_2158164	19	21241191	G/T	T	-5.74184	283	ZNF430	-0.333423	0.0063197	CD8	CD8	Type 1 diabetes autoantibodies;Type 1 diabetes	2	YES
9.36754e-09	rs773125	12	56394954	4150142	ILMN_1779616	2	84652566	A/G	G	5.74184	283	SUCLG1	0.332626	0.00627306	CD8	CD8	Rheumatoid arthritis	1	YES
9.36754e-09	rs1701704	12	56412487	6040487	ILMN_1748578	8	117863589	T/G	G	5.74184	283	RAD21	0.333132	0.00627306	CD4&CD8	CD4&CD8	Type 1 diabetes autoantibodies;Asthma;Type 1 diabetes;Alopecia areata	4	YES
9.36754e-09	rs11171739	12	56470625	5390487	ILMN_1661335	2	54893166	T/C	C	5.74184	283	SPTBN1	0.333251	0.00627306	CD8	CD8	Type 1 diabetes	1	YES
9.36754e-09	rs11171739	12	56470625	4250646	ILMN_1811178	15	76641036	T/C	C	5.74184	283	SCAPER	0.332724	0.00627306	CD8	CD8	Type 1 diabetes	1	YES
9.36754e-09	rs2456973	12	56416928	2120402	ILMN_1746243	7	115850758	A/C	C	5.74184	283	TES	0.332776	0.00627306	CD4&CD8	CD4&CD8	Vitiligo	1	YES
9.36754e-09	rs2456973	12	56416928	4210431	ILMN_2192032	5	112200368	A/C	C	5.74184	283	CTC-554D6.1;CTC-487M23.8;SRP19	0.333269	0.00627306	CD8	CD8	Vitiligo	1	YES
9.36754e-09	rs10876864	12	56401085	4860280	ILMN_1867517	15	60786119	A/G	G	5.74184	283	RORA	0.333482	0.00627306	CD8	CD8	Vitiligo	1	YES
9.36754e-09	rs10876864	12	56401085	5890450	ILMN_2339779	22	18075058	A/G	G	5.74184	283	ATP6V1E1	0.333482	0.00627306	CD8	CD8	Vitiligo	1	YES
9.36754e-09	rs2292239	12	56482180	6040487	ILMN_1748578	8	117863589	G/T	T	5.74184	283	RAD21	0.332903	0.00627306	CD4&CD8	CD8	Type 1 diabetes autoantibodies;Type 1 diabetes	2	YES
9.36754e-09	rs2069408	12	56364321	240136	ILMN_2361186	8	133816122	A/G	G	5.74184	283	PHF20L1	0.332885	0.00627306	CD4&CD8	CD8	Asthma	1	YES
1.0429e-08	rs773125	12	56394954	3710243	ILMN_1729973	7	138745538	A/G	G	-5.72354	283	ZC3HAV1	-0.331928	0.00664207	CD8	CD8	Rheumatoid arthritis	1	YES
1.0429e-08	rs1701704	12	56412487	6770326	ILMN_2075794	19	56499672	T/G	G	-5.72354	283	NLRP8	-0.332363	0.00664207	CD8	CD8	Type 1 diabetes autoantibodies;Asthma;Type 1 diabetes;Alopecia areata	4	YES
1.0429e-08	rs1701704	12	56412487	3610612	ILMN_1782377	16	29556531	T/G	G	-5.72354	283	RP11-345J4.8	-0.331558	0.00664207	CD8	CD8	Type 1 diabetes autoantibodies;Asthma;Type 1 diabetes;Alopecia areata	4	YES
1.0429e-08	rs1701704	12	56412487	1440577	ILMN_3285162	11	95988278	T/G	G	-5.72354	283	MAML2	-0.331978	0.00664207	CD8	CD8	Type 1 diabetes autoantibodies;Asthma;Type 1 diabetes;Alopecia areata	4	YES
1.0429e-08	rs2456973	12	56416928	4830632	ILMN_1810275	14	23242779	A/C	C	-5.72354	283	SLC7A7	-0.332357	0.00664207	CD8	CD8	Vitiligo	1	YES
1.0429e-08	rs2456973	12	56416928	2750296	ILMN_1789839	16	27472412	A/C	C	-5.72354	283	GTF3C1	-0.332335	0.00664207	CD8	CD8	Vitiligo	1	YES
1.04413e-08	rs773125	12	56394954	6420189	ILMN_1755235	16	28109542	A/G	G	5.72354	283	XPO6	0.332177	0.00656934	CD8	CD8	Rheumatoid arthritis	1	YES
1.04413e-08	rs773125	12	56394954	4920066	ILMN_1660125	10	7204285	A/G	G	5.72354	283	SFMBT2	0.331856	0.00656934	CD4&CD8	CD4&CD8	Rheumatoid arthritis	1	YES
1.04413e-08	rs773125	12	56394954	6650121	ILMN_1670263	1	246830363	A/G	G	5.72354	283	CNST	0.331983	0.00656934	CD4&CD8	CD4&CD8	Rheumatoid arthritis	1	YES
1.04413e-08	rs773125	12	56394954	2340364	ILMN_1708064	3	47956398	A/G	G	5.72354	283	MAP4	0.331801	0.00656934	CD8	CD8	Rheumatoid arthritis	1	YES
1.04413e-08	rs773125	12	56394954	4250372	ILMN_1730940	6	42988958	A/G	G	5.72354	283	KLHDC3	0.331505	0.00656934	CD4&CD8	CD8	Rheumatoid arthritis	1	YES
1.04413e-08	rs705702	12	56390636	6580468	ILMN_1785762	17	30499983	A/G	G	5.72354	283	RHOT1	0.331863	0.00656934	CD4&CD8	CD8	Polycystic ovary syndrome	1	NO
1.04413e-08	rs11171739	12	56470625	6520220	ILMN_1754145	11	34118481	T/C	C	5.72354	283	CAPRIN1	0.331761	0.00656934	CD8	CD8	Type 1 diabetes	1	YES
1.04413e-08	rs2456973	12	56416928	1050367	ILMN_2402972	17	73233281	A/C	C	5.72354	283	GGA3	0.33208	0.00656934	CD8	CD8	Vitiligo	1	YES
1.1607e-08	rs773125	12	56394954	4050437	ILMN_2162328	11	112104377	A/G	G	-5.70526	283	PTS	-0.330679	0.00654545	CD8	CD8	Rheumatoid arthritis	1	YES
1.1607e-08	rs1701704	12	56412487	4120047	ILMN_1691428	17	65335482	T/G	G	-5.70526	283	PSMD12	-0.330502	0.00654545	CD4&CD8	CD8	Type 1 diabetes autoantibodies;Asthma;Type 1 diabetes;Alopecia areata	4	YES
1.1607e-08	rs2292239	12	56482180	7610301	ILMN_1759154	14	23795107	G/T	T	-5.70526	283	PABPN1	-0.331278	0.00654545	CD8	CD8	Type 1 diabetes autoantibodies;Type 1 diabetes	2	YES
1.1607e-08	rs2292239	12	56482180	3610612	ILMN_1782377	16	29556531	G/T	T	-5.70526	283	RP11-345J4.8	-0.331406	0.00654545	CD8	CD8	Type 1 diabetes autoantibodies;Type 1 diabetes	2	YES
1.1607e-08	rs2069408	12	56364321	2600273	ILMN_2286014	15	43931723	A/G	G	-5.70526	283	CATSPER2	-0.330791	0.00654545	CD4&CD8	CD8	Asthma	1	YES
1.16207e-08	rs773125	12	56394954	4010133	ILMN_1804935	6	133044109	A/G	G	5.70526	283	VNN3	0.331104	0.00827338	CD8	CD8	Rheumatoid arthritis	1	YES
1.16207e-08	rs2932538	1	113216543	4040519	ILMN_3289090	2	160319001	G/A	A	5.70526	283	AC009506.2;BAZ2B	0.330671	0.00827338	CD4&CD8	CD4&CD8	Diastolic blood pressure;Systolic blood pressure	2	NO
1.16207e-08	rs1701704	12	56412487	4150142	ILMN_1779616	2	84652566	T/G	G	5.70526	283	SUCLG1	0.331466	0.00827338	CD8	CD8	Type 1 diabetes autoantibodies;Asthma;Type 1 diabetes;Alopecia areata	4	YES
1.16207e-08	rs705702	12	56390636	1050092	ILMN_2377733	2	202141652	A/G	G	5.70526	283	CASP8	0.331097	0.00827338	CD4&CD8	CD8	Polycystic ovary syndrome	1	NO
1.16207e-08	rs11171739	12	56470625	4920066	ILMN_1660125	10	7204285	T/C	C	5.70526	283	SFMBT2	0.331381	0.00827338	CD4&CD8	CD4&CD8	Type 1 diabetes	1	YES
1.16207e-08	rs11171739	12	56470625	3780465	ILMN_1713163	4	144468586	T/C	C	5.70526	283	SMARCA5	0.330683	0.00827338	CD8	CD8	Type 1 diabetes	1	YES
1.16207e-08	rs2456973	12	56416928	620228	ILMN_1722186	2	37475446	A/C	C	5.70526	283	NDUFAF7	0.33118	0.00827338	CD8	CD8	Vitiligo	1	YES
1.16207e-08	rs2456973	12	56416928	6650121	ILMN_1670263	1	246830363	A/C	C	5.70526	283	CNST	0.331043	0.00827338	CD4&CD8	CD4&CD8	Vitiligo	1	YES
1.16207e-08	rs10876864	12	56401085	5560180	ILMN_2399896	4	83740227	A/G	G	5.70526	283	SEC31A	0.33086	0.00827338	CD8	CD8	Vitiligo	1	YES
1.16207e-08	rs10876864	12	56401085	6450703	ILMN_1670472	5	175936947	A/G	G	5.70526	283	FAF2	0.331244	0.00827338	CD8	CD8	Vitiligo	1	YES
1.16207e-08	rs2292239	12	56482180	2340364	ILMN_1708064	3	47956398	G/T	T	5.70526	283	MAP4	0.331213	0.00827338	CD8	CD8	Type 1 diabetes autoantibodies;Type 1 diabetes	2	YES
1.16207e-08	rs2292239	12	56482180	2600402	ILMN_1676626	14	58832861	G/T	T	5.70526	283	ARID4A	0.330822	0.00827338	CD4&CD8	CD8	Type 1 diabetes autoantibodies;Type 1 diabetes	2	YES
1.16207e-08	rs2292239	12	56482180	2230379	ILMN_1653871	7	105893567	G/T	T	5.70526	283	NAMPT	0.330822	0.00827338	CD8	CD8	Type 1 diabetes autoantibodies;Type 1 diabetes	2	YES
1.16207e-08	rs2069408	12	56364321	6180402	ILMN_1676719	19	42012208	A/G	G	5.70526	283	AC005795.1	0.331315	0.00827338	CD8	CD8	Asthma	1	YES
1.16207e-08	rs2069408	12	56364321	6450189	ILMN_2415776	16	78133756	A/G	G	5.70526	283	WWOX	0.331053	0.00827338	CD4&CD8	CD8	Asthma	1	YES
1.2929e-08	rs773125	12	56394954	5270735	ILMN_3195253	8	74203939	A/G	G	-5.68699	283	RPL7	-0.329725	0.00896057	CD8	CD8	Rheumatoid arthritis	1	YES
1.2929e-08	rs773125	12	56394954	7650358	ILMN_1663866	5	135399296	A/G	G	-5.68699	283	TGFBI	-0.330358	0.00896057	CD8	CD8	Rheumatoid arthritis	1	YES
1.2929e-08	rs773125	12	56394954	4830632	ILMN_1810275	14	23242779	A/G	G	-5.68699	283	SLC7A7	-0.32964	0.00896057	CD8	CD8	Rheumatoid arthritis	1	YES
1.2929e-08	rs773125	12	56394954	510242	ILMN_1661519	6	127761765	A/G	G	-5.68699	283	SOGA3;KIAA0408	-0.33038	0.00896057	CD8	CD8	Rheumatoid arthritis	1	YES
1.2929e-08	rs773125	12	56394954	2600133	ILMN_1693789	2	233247428	A/G	G	-5.68699	283	ALPP	-0.330312	0.00896057	CD8	CD8	Rheumatoid arthritis	1	YES
1.2929e-08	rs705702	12	56390636	3370300	ILMN_2122511	18	57101353	A/G	G	-5.68699	283	CCBE1	-0.329581	0.00896057	CD8	CD8	Polycystic ovary syndrome	1	NO
1.2929e-08	rs11171739	12	56470625	3930671	ILMN_2228196	6	121401508	T/C	C	-5.68699	283	TBC1D32	-0.330302	0.00896057	CD8	CD8	Type 1 diabetes	1	YES
1.2929e-08	rs2456973	12	56416928	3890138	ILMN_1769299	1	149900710	A/C	C	-5.68699	283	MTMR11	-0.330344	0.00896057	CD8	CD8	Vitiligo	1	YES
1.2929e-08	rs10876864	12	56401085	7000064	ILMN_2235785	17	61623392	A/G	G	-5.68699	283	KCNH6	-0.330477	0.00896057	CD8	CD8	Vitiligo	1	YES
1.2929e-08	rs10876864	12	56401085	5290270	ILMN_1684306	1	153517260	A/G	G	-5.68699	283	S100A4	-0.329837	0.00896057	CD8	CD8	Vitiligo	1	YES
1.2929e-08	rs2292239	12	56482180	6770326	ILMN_2075794	19	56499672	G/T	T	-5.68699	283	NLRP8	-0.329717	0.00896057	CD8	CD8	Type 1 diabetes autoantibodies;Type 1 diabetes	2	YES
1.2929e-08	rs2069408	12	56364321	6220202	ILMN_2105253	14	74351733	A/G	G	-5.68699	283	PTGR2	-0.32981	0.00896057	CD4&CD8	CD8	Asthma	1	YES
1.29442e-08	rs773125	12	56394954	1230292	ILMN_1671603	8	118543031	A/G	G	5.68699	283	MED30	0.329849	0.00960854	CD8	CD8	Rheumatoid arthritis	1	YES
1.29442e-08	rs773125	12	56394954	620228	ILMN_1722186	2	37475446	A/G	G	5.68699	283	NDUFAF7	0.33044	0.00960854	CD8	CD8	Rheumatoid arthritis	1	YES
1.29442e-08	rs773125	12	56394954	6660270	ILMN_1797933	11	6703224	A/G	G	5.68699	283	MRPL17	0.330101	0.00960854	CD8	CD8	Rheumatoid arthritis	1	YES
1.29442e-08	rs3027234	17	8136092	4830291	ILMN_2089458	1	100549511	C/T	T	5.68699	283	SASS6	0.330371	0.00960854	CD8	CD8	Telomere length	1	NO
1.29442e-08	rs1701704	12	56412487	730487	ILMN_1758214	6	88228377	T/G	G	5.68699	283	RARS2	0.330441	0.00960854	CD8	CD8	Type 1 diabetes autoantibodies;Asthma;Type 1 diabetes;Alopecia areata	4	YES
1.29442e-08	rs1701704	12	56412487	4210431	ILMN_2192032	5	112200368	T/G	G	5.68699	283	CTC-554D6.1;CTC-487M23.8;SRP19	0.3298	0.00960854	CD8	CD8	Type 1 diabetes autoantibodies;Asthma;Type 1 diabetes;Alopecia areata	4	YES
1.29442e-08	rs1701704	12	56412487	4830577	ILMN_1775744	10	75008775	T/G	G	5.68699	283	DNAJC9-AS1;MRPS16	0.329864	0.00960854	CD8	CD8	Type 1 diabetes autoantibodies;Asthma;Type 1 diabetes;Alopecia areata	4	YES
1.29442e-08	rs1701704	12	56412487	5900241	ILMN_3263694	9	98909850	T/G	G	5.68699	283	EIF4BP3	0.329864	0.00960854	CD8	CD8	Type 1 diabetes autoantibodies;Asthma;Type 1 diabetes;Alopecia areata	4	YES
1.29442e-08	rs10876864	12	56401085	620228	ILMN_1722186	2	37475446	A/G	G	5.68699	283	NDUFAF7	0.330093	0.00960854	CD8	CD8	Vitiligo	1	YES
1.43801e-08	rs773125	12	56394954	3930671	ILMN_2228196	6	121401508	A/G	G	-5.66873	283	TBC1D32	-0.329173	0.00989399	CD8	CD8	Rheumatoid arthritis	1	YES
1.43801e-08	rs705702	12	56390636	2640735	ILMN_1768534	3	5026472	A/G	G	-5.66873	283	BHLHE40	-0.328605	0.00989399	CD8	CD8	Polycystic ovary syndrome	1	NO
1.43801e-08	rs705702	12	56390636	1340358	ILMN_2334243	2	208463502	A/G	G	-5.66873	283	CREB1	-0.329324	0.00989399	CD8	CD8	Polycystic ovary syndrome	1	NO
1.43801e-08	rs2456973	12	56416928	7610301	ILMN_1759154	14	23795107	A/C	C	-5.66873	283	PABPN1	-0.328889	0.00989399	CD8	CD8	Vitiligo	1	YES
1.43801e-08	rs10876864	12	56401085	4850133	ILMN_1693341	15	25213192	A/G	G	-5.66873	283	SNRPN;SNURF	-0.329262	0.00989399	CD8	CD8	Vitiligo	1	YES
1.43801e-08	rs10876864	12	56401085	6760669	ILMN_2329914	4	124324562	A/G	G	-5.66873	283	SPRY1	-0.329454	0.00989399	CD8	CD8	Vitiligo	1	YES
1.43801e-08	rs2069408	12	56364321	1090646	ILMN_2049364	2	208477114	A/G	G	-5.66873	283	METTL21A	-0.329352	0.00989399	CD4&CD8	CD8	Asthma	1	YES
1.43969e-08	rs773125	12	56394954	1940041	ILMN_1785005	22	37273897	A/G	G	5.66873	283	NCF4	0.328518	0.0102473	CD8	CD8	Rheumatoid arthritis	1	YES
1.43969e-08	rs773125	12	56394954	3780465	ILMN_1713163	4	144468586	A/G	G	5.66873	283	SMARCA5	0.329356	0.0102473	CD8	CD8	Rheumatoid arthritis	1	YES
1.43969e-08	rs1701704	12	56412487	4860280	ILMN_1867517	15	60786119	T/G	G	5.66873	283	RORA	0.329479	0.0102473	CD8	CD8	Type 1 diabetes autoantibodies;Asthma;Type 1 diabetes;Alopecia areata	4	YES
1.43969e-08	rs1701704	12	56412487	3140041	ILMN_1778599	2	231177658	T/G	G	5.66873	283	SP140	0.328775	0.0102473	CD8	CD8	Type 1 diabetes autoantibodies;Asthma;Type 1 diabetes;Alopecia areata	4	YES
1.43969e-08	rs705702	12	56390636	1050367	ILMN_2402972	17	73233281	A/G	G	5.66873	283	GGA3	0.329468	0.0102473	CD8	CD8	Polycystic ovary syndrome	1	NO
1.43969e-08	rs2456973	12	56416928	940014	ILMN_3278170	9	99489617	A/C	C	5.66873	283	RP11-535M15.2	0.328827	0.0102473	CD8	CD8	Vitiligo	1	YES
1.59889e-08	rs1701704	12	56412487	770356	ILMN_2342455	4	106290467	T/G	G	-5.65048	283	PPA2	-0.327942	0.0105263	CD8	CD8	Type 1 diabetes autoantibodies;Asthma;Type 1 diabetes;Alopecia areata	4	YES
1.59889e-08	rs1701704	12	56412487	1470639	ILMN_3187403	11	116907043	T/G	G	-5.65048	283	SIK3	-0.327749	0.0105263	CD8	CD8	Type 1 diabetes autoantibodies;Asthma;Type 1 diabetes;Alopecia areata	4	YES
1.59889e-08	rs705702	12	56390636	3930255	ILMN_3226663	4	248991	A/G	G	-5.65048	283	ZNF876P	-0.327803	0.0105263	CD4&CD8	CD8	Polycystic ovary syndrome	1	NO
1.59889e-08	rs705702	12	56390636	4920164	ILMN_3235647	21	44834971	A/G	G	-5.65048	283	SIK1	-0.328034	0.0105263	CD8	CD8	Polycystic ovary syndrome	1	NO
1.59889e-08	rs11171739	12	56470625	5270730	ILMN_1777296	7	5568101	T/C	C	-5.65048	283	ACTB	-0.327764	0.0105263	CD4&CD8	CD4&CD8	Type 1 diabetes	1	YES
1.59889e-08	rs2456973	12	56416928	3120050	ILMN_2259633	7	104666769	A/C	C	-5.65048	283	KMT2E	-0.328069	0.0105263	CD8	CD8	Vitiligo	1	YES
1.59889e-08	rs10876864	12	56401085	5270730	ILMN_1777296	7	5568101	A/G	G	-5.65048	283	ACTB	-0.328239	0.0105263	CD4&CD8	CD4&CD8	Vitiligo	1	YES
1.59889e-08	rs10876864	12	56401085	3420612	ILMN_1779324	5	54405873	A/G	G	-5.65048	283	GZMA	-0.327919	0.0105263	CD4&CD8	CD4&CD8	Vitiligo	1	YES
1.59889e-08	rs2069408	12	56364321	6450475	ILMN_1736008	1	38269162	A/G	G	-5.65048	283	YRDC	-0.327782	0.0105263	CD4&CD8	CD8	Asthma	1	YES
1.60075e-08	rs705702	12	56390636	3890681	ILMN_2356111	3	125725322	A/G	G	5.65048	283	SLC41A3	0.327881	0.010453	CD8	CD8	Polycystic ovary syndrome	1	NO
1.60075e-08	rs705702	12	56390636	2340364	ILMN_1708064	3	47956398	A/G	G	5.65048	283	MAP4	0.327601	0.010453	CD8	CD8	Polycystic ovary syndrome	1	NO
1.60075e-08	rs705702	12	56390636	2100139	ILMN_1662383	1	71531388	A/G	G	5.65048	283	ZRANB2	0.327569	0.010453	CD4&CD8	CD8	Polycystic ovary syndrome	1	NO
1.60075e-08	rs11171739	12	56470625	2370538	ILMN_1745620	2	88327579	T/C	C	5.65048	283	KRCC1	0.328208	0.010453	CD8	CD8	Type 1 diabetes	1	YES
1.60075e-08	rs2456973	12	56416928	4150142	ILMN_1779616	2	84652566	A/C	C	5.65048	283	SUCLG1	0.327908	0.010453	CD8	CD8	Vitiligo	1	YES
1.60075e-08	rs10876864	12	56401085	620682	ILMN_1715969	8	23429478	A/G	G	5.65048	283	SLC25A37	0.327657	0.010453	CD8	CD8	Vitiligo	1	YES
1.60075e-08	rs10876864	12	56401085	3170468	ILMN_2364174	5	148885040	A/G	G	5.65048	283	CSNK1A1	0.328431	0.010453	CD4&CD8	CD4&CD8	Vitiligo	1	YES
1.60075e-08	rs2292239	12	56482180	6900209	ILMN_1713751	5	156904551	G/T	T	5.65048	283	ADAM19	0.328222	0.010453	CD8	CD8	Type 1 diabetes autoantibodies;Type 1 diabetes	2	YES
1.60075e-08	rs2292239	12	56482180	3140041	ILMN_1778599	2	231177658	G/T	T	5.65048	283	SP140	0.327506	0.010453	CD8	CD8	Type 1 diabetes autoantibodies;Type 1 diabetes	2	YES
1.77719e-08	rs773125	12	56394954	7150091	ILMN_1685446	13	41932689	A/G	G	-5.63224	283	NAA16	-0.327384	0.0107266	CD8	CD8	Rheumatoid arthritis	1	YES
1.77719e-08	rs1701704	12	56412487	3120050	ILMN_2259633	7	104666769	T/G	G	-5.63224	283	KMT2E	-0.326532	0.0107266	CD8	CD8	Type 1 diabetes autoantibodies;Asthma;Type 1 diabetes;Alopecia areata	4	YES
1.77719e-08	rs1701704	12	56412487	5260132	ILMN_3294106	17	40906220	T/G	G	-5.63224	283	RAMP2-AS1	-0.327237	0.0107266	CD8	CD8	Type 1 diabetes autoantibodies;Asthma;Type 1 diabetes;Alopecia areata	4	YES
1.77719e-08	rs1701704	12	56412487	4830632	ILMN_1810275	14	23242779	T/G	G	-5.63224	283	SLC7A7	-0.327301	0.0107266	CD8	CD8	Type 1 diabetes autoantibodies;Asthma;Type 1 diabetes;Alopecia areata	4	YES
1.77719e-08	rs1701704	12	56412487	3890138	ILMN_1769299	1	149900710	T/G	G	-5.63224	283	MTMR11	-0.327429	0.0107266	CD8	CD8	Type 1 diabetes autoantibodies;Asthma;Type 1 diabetes;Alopecia areata	4	YES
1.77719e-08	rs2292239	12	56482180	3890138	ILMN_1769299	1	149900710	G/T	T	-5.63224	283	MTMR11	-0.326986	0.0107266	CD8	CD8	Type 1 diabetes autoantibodies;Type 1 diabetes	2	YES
1.77925e-08	rs773125	12	56394954	4010343	ILMN_1726842	1	75231219	A/G	G	5.63224	283	TYW3	0.32718	0.0109589	CD4&CD8	CD4&CD8	Rheumatoid arthritis	1	YES
1.77925e-08	rs1701704	12	56412487	6580468	ILMN_1785762	17	30499983	T/G	G	5.63224	283	RHOT1	0.326852	0.0109589	CD4&CD8	CD8	Type 1 diabetes autoantibodies;Asthma;Type 1 diabetes;Alopecia areata	4	YES
1.77925e-08	rs11171739	12	56470625	5690750	ILMN_1657475	9	34650418	T/C	C	5.63224	283	GALT	0.326559	0.0109589	CD8	CD8	Type 1 diabetes	1	YES
1.77925e-08	rs10876864	12	56401085	5220441	ILMN_2411076	5	138654640	A/G	G	5.63224	283	MATR3	0.327344	0.0109589	CD8	CD8	Vitiligo	1	YES
1.77925e-08	rs2292239	12	56482180	6650121	ILMN_1670263	1	246830363	G/T	T	5.63224	283	CNST	0.327376	0.0109589	CD4&CD8	CD4&CD8	Type 1 diabetes autoantibodies;Type 1 diabetes	2	YES
1.97474e-08	rs773125	12	56394954	6900437	ILMN_1778202	7	143430243	A/G	G	-5.61401	283	RP11-61L23.2;FAM115D	-0.325992	0.0108844	CD8	CD8	Rheumatoid arthritis	1	YES
1.97474e-08	rs773125	12	56394954	6200286	ILMN_2053538	1	39351856	A/G	G	-5.61401	283	RHBDL2	-0.326139	0.0108844	CD4&CD8	CD8	Rheumatoid arthritis	1	YES
1.97474e-08	rs773125	12	56394954	630240	ILMN_2352245	4	74439138	A/G	G	-5.61401	283	RASSF6	-0.326393	0.0108844	CD8	CD8	Rheumatoid arthritis	1	YES
1.97474e-08	rs747650	11	47176005	4850685	ILMN_2416019	9	140329143	C/T	T	-5.61401	283	ENTPD8	-0.325802	0.0108844	CD8	CD8	Acne (severe)	1	NO
1.97474e-08	rs1701704	12	56412487	1450685	ILMN_2158164	19	21241191	T/G	G	-5.61401	283	ZNF430	-0.325635	0.0108844	CD8	CD8	Type 1 diabetes autoantibodies;Asthma;Type 1 diabetes;Alopecia areata	4	YES
1.97474e-08	rs705702	12	56390636	6660041	ILMN_2091707	15	78820857	A/G	G	-5.61401	283	HYKK	-0.325555	0.0108844	CD8	CD8	Polycystic ovary syndrome	1	NO
1.97474e-08	rs705702	12	56390636	6370270	ILMN_2397484	17	42876323	A/G	G	-5.61401	283	GJC1	-0.326492	0.0108844	CD8	CD8	Polycystic ovary syndrome	1	NO
1.97474e-08	rs705702	12	56390636	3890138	ILMN_1769299	1	149900710	A/G	G	-5.61401	283	MTMR11	-0.325782	0.0108844	CD8	CD8	Polycystic ovary syndrome	1	NO
1.97702e-08	rs1701704	12	56412487	940014	ILMN_3278170	9	99489617	T/G	G	5.61401	283	RP11-535M15.2	0.325699	0.0122034	CD8	CD8	Type 1 diabetes autoantibodies;Asthma;Type 1 diabetes;Alopecia areata	4	YES
1.97702e-08	rs1701704	12	56412487	630167	ILMN_2363591	8	59490706	T/G	G	5.61401	283	SDCBP	0.32634	0.0122034	CD8	CD8	Type 1 diabetes autoantibodies;Asthma;Type 1 diabetes;Alopecia areata	4	YES
1.97702e-08	rs705702	12	56390636	540615	ILMN_3235517	7	149128634	A/G	G	5.61401	283	ZNF777	0.325628	0.0122034	CD8	CD8	Polycystic ovary syndrome	1	NO
1.97702e-08	rs705702	12	56390636	1470400	ILMN_1668713	1	151091595	A/G	G	5.61401	283	GABPB2	0.325623	0.0122034	CD8	CD8	Polycystic ovary syndrome	1	NO
1.97702e-08	rs2456973	12	56416928	4860280	ILMN_1867517	15	60786119	A/C	C	5.61401	283	RORA	0.326056	0.0122034	CD8	CD8	Vitiligo	1	YES
1.97702e-08	rs2069408	12	56364321	3170274	ILMN_2405078	12	76751521	A/G	G	5.61401	283	OSBPL8	0.325558	0.0122034	CD4&CD8	CD4&CD8	Asthma	1	YES
2.19607e-08	rs773125	12	56394954	6420446	ILMN_2104877	1	47844204	A/G	G	-5.59579	283	CMPK1	-0.324647	0.0124161	CD8	CD8	Rheumatoid arthritis	1	YES
2.19607e-08	rs773125	12	56394954	1980762	ILMN_1746883	17	7529780	A/G	G	-5.59579	283	SAT2	-0.325182	0.0124161	CD8	CD8	Rheumatoid arthritis	1	YES
2.19607e-08	rs1701704	12	56412487	6900437	ILMN_1778202	7	143430243	T/G	G	-5.59579	283	RP11-61L23.2;FAM115D	-0.325122	0.0124161	CD8	CD8	Type 1 diabetes autoantibodies;Asthma;Type 1 diabetes;Alopecia areata	4	YES
2.19607e-08	rs11171739	12	56470625	5690400	ILMN_2246548	22	24386235	T/C	C	-5.59579	283	GSTTP2	-0.324909	0.0124161	CD8	CD8	Type 1 diabetes	1	YES
2.19607e-08	rs11171739	12	56470625	6660601	ILMN_1800512	22	35789939	T/C	C	-5.59579	283	HMOX1	-0.325036	0.0124161	CD8	CD8	Type 1 diabetes	1	YES
2.19607e-08	rs1980422	2	204610396	7000343	ILMN_2330213	7	101821866	T/C	C	-5.59579	283	CUX1	-0.325185	0.0124161	CD8	CD8	Rheumatoid arthritis	1	YES
2.19607e-08	rs2456973	12	56416928	6900437	ILMN_1778202	7	143430243	A/C	C	-5.59579	283	RP11-61L23.2;FAM115D	-0.324971	0.0124161	CD8	CD8	Vitiligo	1	YES
2.19607e-08	rs2456973	12	56416928	4120047	ILMN_1691428	17	65335482	A/C	C	-5.59579	283	PSMD12	-0.324523	0.0124161	CD4&CD8	CD8	Vitiligo	1	YES
2.19607e-08	rs2456973	12	56416928	770356	ILMN_2342455	4	106290467	A/C	C	-5.59579	283	PPA2	-0.324953	0.0124161	CD8	CD8	Vitiligo	1	YES
2.19607e-08	rs10876864	12	56401085	5420373	ILMN_2312228	19	5830923	A/G	G	-5.59579	283	FUT6	-0.324914	0.0124161	CD8	CD8	Vitiligo	1	YES
2.19607e-08	rs10876864	12	56401085	6290747	ILMN_1705686	11	124616789	A/G	G	-5.59579	283	NRGN	-0.32549	0.0124161	CD8	CD8	Vitiligo	1	YES
2.19607e-08	rs2292239	12	56482180	1450088	ILMN_1915783	2	187045970	G/T	T	-5.59579	283	-	-0.324711	0.0124161	CD8	CD8	Type 1 diabetes autoantibodies;Type 1 diabetes	2	YES
2.1986e-08	rs773125	12	56394954	4150494	ILMN_2264625	5	37065160	A/G	G	5.59579	283	NIPBL	0.325012	0.0133333	CD8	CD8	Rheumatoid arthritis	1	YES
2.1986e-08	rs1701704	12	56412487	1050367	ILMN_2402972	17	73233281	T/G	G	5.59579	283	GGA3	0.325058	0.0133333	CD8	CD8	Type 1 diabetes autoantibodies;Asthma;Type 1 diabetes;Alopecia areata	4	YES
2.1986e-08	rs1701704	12	56412487	2120402	ILMN_1746243	7	115850758	T/G	G	5.59579	283	TES	0.325144	0.0133333	CD4&CD8	CD4&CD8	Type 1 diabetes autoantibodies;Asthma;Type 1 diabetes;Alopecia areata	4	YES
2.1986e-08	rs1701704	12	56412487	6650121	ILMN_1670263	1	246830363	T/G	G	5.59579	283	CNST	0.324545	0.0133333	CD4&CD8	CD4&CD8	Type 1 diabetes autoantibodies;Asthma;Type 1 diabetes;Alopecia areata	4	YES
2.1986e-08	rs705702	12	56390636	620228	ILMN_1722186	2	37475446	A/G	G	5.59579	283	NDUFAF7	0.325098	0.0133333	CD8	CD8	Polycystic ovary syndrome	1	NO
2.1986e-08	rs705702	12	56390636	3420128	ILMN_1676946	8	42028594	A/G	G	5.59579	283	AP3M2	0.32496	0.0133333	CD8	CD8	Polycystic ovary syndrome	1	NO
2.1986e-08	rs11171739	12	56470625	4250601	ILMN_1763436	9	135139667	T/C	C	5.59579	283	SETX	0.325226	0.0133333	CD8	CD8	Type 1 diabetes	1	YES
2.1986e-08	rs2456973	12	56416928	3140041	ILMN_1778599	2	231177658	A/C	C	5.59579	283	SP140	0.325046	0.0133333	CD8	CD8	Vitiligo	1	YES
2.1986e-08	rs10876864	12	56401085	6380672	ILMN_1695157	17	58236827	A/G	G	5.59579	283	CA4	0.324787	0.0133333	CD8	CD8	Vitiligo	1	YES
2.1986e-08	rs2069408	12	56364321	6550689	ILMN_2389376	14	24594361	A/G	G	5.59579	283	DCAF11	0.324577	0.0133333	CD8	CD8	Asthma	1	YES
2.4386e-08	rs773125	12	56394954	5910113	ILMN_1687301	5	82876853	A/G	G	-5.57758	283	VCAN	-0.323833	0.014	CD8	CD8	Rheumatoid arthritis	1	YES
2.4386e-08	rs705702	12	56390636	3440431	ILMN_2313889	19	20116093	A/G	G	-5.57758	283	ZNF682	-0.324326	0.014	CD8	CD8	Polycystic ovary syndrome	1	NO
2.4386e-08	rs2456973	12	56416928	2100309	ILMN_2054928	22	41323607	A/C	C	-5.57758	283	XPNPEP3	-0.324478	0.014	CD4&CD8	CD8	Vitiligo	1	YES
2.4386e-08	rs10876864	12	56401085	3060255	ILMN_2405684	11	102208220	A/G	G	-5.57758	283	BIRC3	-0.323636	0.014	CD8	CD8	Vitiligo	1	YES
2.4386e-08	rs2292239	12	56482180	1050477	ILMN_1727165	1	247682061	G/T	T	-5.57758	283	GCSAML	-0.32406	0.014	CD4&CD8	CD4&CD8	Type 1 diabetes autoantibodies;Type 1 diabetes	2	YES
2.4386e-08	rs2069408	12	56364321	2940450	ILMN_2096970	2	171510863	A/G	G	-5.57758	283	MYO3B	-0.323792	0.014	CD4&CD8	CD8	Asthma	1	YES
2.4414e-08	rs773125	12	56394954	7150685	ILMN_1813028	12	54651370	A/G	G	5.57758	283	CBX5	0.32423	0.0143791	CD4&CD8	CD4&CD8	Rheumatoid arthritis	1	YES
2.4414e-08	rs773125	12	56394954	3710594	ILMN_1788961	8	26228382	A/G	G	5.57758	283	PPP2R2A	0.324176	0.0143791	CD8	CD8	Rheumatoid arthritis	1	YES
2.4414e-08	rs773125	12	56394954	4210544	ILMN_1734855	12	109015757	A/G	G	5.57758	283	SELPLG	0.323714	0.0143791	CD8	CD8	Rheumatoid arthritis	1	YES
2.4414e-08	rs773125	12	56394954	3520372	ILMN_1696675	16	66978888	A/G	G	5.57758	283	CES2	0.323639	0.0143791	CD8	CD8	Rheumatoid arthritis	1	YES
2.4414e-08	rs773125	12	56394954	4830577	ILMN_1775744	10	75008775	A/G	G	5.57758	283	DNAJC9-AS1;MRPS16	0.324047	0.0143791	CD8	CD8	Rheumatoid arthritis	1	YES
2.4414e-08	rs705702	12	56390636	3180554	ILMN_1738263	20	33148403	A/G	G	5.57758	283	PIGU	0.323595	0.0143791	CD8	CD8	Polycystic ovary syndrome	1	NO
2.4414e-08	rs705702	12	56390636	1440554	ILMN_1725441	16	28964713	A/G	G	5.57758	283	NFATC2IP	0.323642	0.0143791	CD8	CD8	Polycystic ovary syndrome	1	NO
2.4414e-08	rs11171739	12	56470625	6560609	ILMN_1736068	5	154255935	T/C	C	5.57758	283	CNOT8	0.324275	0.0143791	CD8	CD8	Type 1 diabetes	1	YES
2.4414e-08	rs11171739	12	56470625	1990397	ILMN_1672661	2	231050791	T/C	C	5.57758	283	SP110	0.324084	0.0143791	CD8	CD8	Type 1 diabetes	1	YES
2.4414e-08	rs2456973	12	56416928	730487	ILMN_1758214	6	88228377	A/C	C	5.57758	283	RARS2	0.3236	0.0143791	CD8	CD8	Vitiligo	1	YES
2.4414e-08	rs2456973	12	56416928	630167	ILMN_2363591	8	59490706	A/C	C	5.57758	283	SDCBP	0.324332	0.0143791	CD8	CD8	Vitiligo	1	YES
2.4414e-08	rs10876864	12	56401085	5560209	ILMN_1777340	11	118620671	A/G	G	5.57758	283	DDX6	0.323572	0.0143791	CD8	CD8	Vitiligo	1	YES
2.4414e-08	rs10876864	12	56401085	7150685	ILMN_1813028	12	54651370	A/G	G	5.57758	283	CBX5	0.323955	0.0143791	CD4&CD8	CD4&CD8	Vitiligo	1	YES
2.4414e-08	rs10876864	12	56401085	6060152	ILMN_3250870	4	53457183	A/G	G	5.57758	283	USP46	0.324019	0.0143791	CD8	CD8	Vitiligo	1	YES
2.4414e-08	rs10876864	12	56401085	3780465	ILMN_1713163	4	144468586	A/G	G	5.57758	283	SMARCA5	0.323955	0.0143791	CD8	CD8	Vitiligo	1	YES
2.4414e-08	rs2069408	12	56364321	5360209	ILMN_3256693	18	46545843	A/G	G	5.57758	283	-	0.32425	0.0143791	CD4&CD8	CD4&CD8	Asthma	1	YES
2.70704e-08	rs1701704	12	56412487	2100309	ILMN_2054928	22	41323607	T/G	G	-5.55937	283	XPNPEP3	-0.322623	0.0153595	CD4&CD8	CD8	Type 1 diabetes autoantibodies;Asthma;Type 1 diabetes;Alopecia areata	4	YES
2.70704e-08	rs11171739	12	56470625	5550603	ILMN_1680279	6	41765717	T/C	C	-5.55937	283	USP49	-0.323323	0.0153595	CD8	CD8	Type 1 diabetes	1	YES
2.70704e-08	rs11171739	12	56470625	1450685	ILMN_2158164	19	21241191	T/C	C	-5.55937	283	ZNF430	-0.322688	0.0153595	CD8	CD8	Type 1 diabetes	1	YES
2.70704e-08	rs11171739	12	56470625	2490670	ILMN_1736757	12	102139885	T/C	C	-5.55937	283	GNPTAB	-0.322625	0.0153595	CD8	CD8	Type 1 diabetes	1	YES
2.70704e-08	rs2456973	12	56416928	1450685	ILMN_2158164	19	21241191	A/C	C	-5.55937	283	ZNF430	-0.323347	0.0153595	CD8	CD8	Vitiligo	1	YES
2.70704e-08	rs2456973	12	56416928	6660041	ILMN_2091707	15	78820857	A/C	C	-5.55937	283	HYKK	-0.323293	0.0153595	CD8	CD8	Vitiligo	1	YES
2.70704e-08	rs2292239	12	56482180	3370300	ILMN_2122511	18	57101353	G/T	T	-5.55937	283	CCBE1	-0.322695	0.0153595	CD8	CD8	Type 1 diabetes autoantibodies;Type 1 diabetes	2	YES
2.70704e-08	rs2069408	12	56364321	650639	ILMN_2339955	2	157181369	A/G	G	-5.55937	283	NR4A2	-0.323465	0.0153595	CD8	CD8	Asthma	1	YES
2.71014e-08	rs773125	12	56394954	3420128	ILMN_1676946	8	42028594	A/G	G	5.55937	283	AP3M2	0.322672	0.0162338	CD8	CD8	Rheumatoid arthritis	1	YES
2.71014e-08	rs1701704	12	56412487	620228	ILMN_1722186	2	37475446	T/G	G	5.55937	283	NDUFAF7	0.323456	0.0162338	CD8	CD8	Type 1 diabetes autoantibodies;Asthma;Type 1 diabetes;Alopecia areata	4	YES
2.71014e-08	rs11171739	12	56470625	6980170	ILMN_1699112	11	14480128	T/C	C	5.55937	283	COPB1	0.323249	0.0162338	CD8	CD8	Type 1 diabetes	1	YES
2.71014e-08	rs11171739	12	56470625	6020564	ILMN_1783709	9	19050716	T/C	C	5.55937	283	RRAGA	0.322523	0.0162338	CD8	CD8	Type 1 diabetes	1	YES
2.71014e-08	rs11171739	12	56470625	620682	ILMN_1715969	8	23429478	T/C	C	5.55937	283	SLC25A37	0.323196	0.0162338	CD8	CD8	Type 1 diabetes	1	YES
2.71014e-08	rs10876864	12	56401085	6520220	ILMN_1754145	11	34118481	A/G	G	5.55937	283	CAPRIN1	0.323316	0.0162338	CD8	CD8	Vitiligo	1	YES
2.71014e-08	rs10876864	12	56401085	4250601	ILMN_1763436	9	135139667	A/G	G	5.55937	283	SETX	0.322549	0.0162338	CD8	CD8	Vitiligo	1	YES
2.71014e-08	rs2292239	12	56482180	3890553	ILMN_2072973	17	18177308	G/T	T	5.55937	283	TOP3A	0.32328	0.0162338	CD8	CD8	Type 1 diabetes autoantibodies;Type 1 diabetes	2	YES
2.71014e-08	rs2292239	12	56482180	620228	ILMN_1722186	2	37475446	G/T	T	5.55937	283	NDUFAF7	0.322695	0.0162338	CD8	CD8	Type 1 diabetes autoantibodies;Type 1 diabetes	2	YES
3.00406e-08	rs11171739	12	56470625	7150091	ILMN_1685446	13	41932689	T/C	C	-5.54118	283	NAA16	-0.321737	0.0164516	CD8	CD8	Type 1 diabetes	1	YES
3.00406e-08	rs2456973	12	56416928	5260132	ILMN_3294106	17	40906220	A/C	C	-5.54118	283	RAMP2-AS1	-0.321907	0.0164516	CD8	CD8	Vitiligo	1	YES
3.00406e-08	rs2456973	12	56416928	7560612	ILMN_3307877	21	47721160	A/C	C	-5.54118	283	C21orf58	-0.321877	0.0164516	CD8	CD8	Vitiligo	1	YES
3.00406e-08	rs2456973	12	56416928	430669	ILMN_2249473	9	94841480	A/C	C	-5.54118	283	SPTLC1	-0.32156	0.0164516	CD4&CD8	CD8	Vitiligo	1	YES
3.00406e-08	rs10876864	12	56401085	1340358	ILMN_2334243	2	208463502	A/G	G	-5.54118	283	CREB1	-0.321974	0.0164516	CD8	CD8	Vitiligo	1	YES
3.00406e-08	rs2292239	12	56482180	5550603	ILMN_1680279	6	41765717	G/T	T	-5.54118	283	USP49	-0.322175	0.0164516	CD8	CD8	Type 1 diabetes autoantibodies;Type 1 diabetes	2	YES
3.00406e-08	rs2292239	12	56482180	3170162	ILMN_1737988	20	4682046	G/T	T	-5.54118	283	PRNP	-0.32198	0.0164516	CD8	CD8	Type 1 diabetes autoantibodies;Type 1 diabetes	2	YES
3.00749e-08	rs773125	12	56394954	4250646	ILMN_1811178	15	76641036	A/G	G	5.54118	283	SCAPER	0.321987	0.0163987	CD8	CD8	Rheumatoid arthritis	1	YES
3.00749e-08	rs11171739	12	56470625	7150685	ILMN_1813028	12	54651370	T/C	C	5.54118	283	CBX5	0.322181	0.0163987	CD4&CD8	CD4&CD8	Type 1 diabetes	1	YES
3.00749e-08	rs11171739	12	56470625	1030411	ILMN_1668979	4	100851657	T/C	C	5.54118	283	DNAJB14	0.322117	0.0163987	CD8	CD8	Type 1 diabetes	1	YES
3.00749e-08	rs2456973	12	56416928	6580468	ILMN_1785762	17	30499983	A/C	C	5.54118	283	RHOT1	0.321859	0.0163987	CD4&CD8	CD8	Vitiligo	1	YES
3.00749e-08	rs2292239	12	56482180	6520220	ILMN_1754145	11	34118481	G/T	T	5.54118	283	CAPRIN1	0.32198	0.0163987	CD8	CD8	Type 1 diabetes autoantibodies;Type 1 diabetes	2	YES
3.3288e-08	rs1701704	12	56412487	6660041	ILMN_2091707	15	78820857	T/G	G	-5.523	283	HYKK	-0.321214	0.0175719	CD8	CD8	Type 1 diabetes autoantibodies;Asthma;Type 1 diabetes;Alopecia areata	4	YES
3.3288e-08	rs11171739	12	56470625	1940487	ILMN_1753547	17	40463660	T/C	C	-5.523	283	STAT5A	-0.321166	0.0175719	CD8	CD8	Type 1 diabetes	1	YES
3.3288e-08	rs11171739	12	56470625	1110600	ILMN_3240236	17	17680080	T/C	C	-5.523	283	SMCR5	-0.320912	0.0175719	CD8	CD8	Type 1 diabetes	1	YES
3.3288e-08	rs2456973	12	56416928	7610538	ILMN_1773964	3	129033893	A/C	C	-5.523	283	H1FX	-0.321002	0.0175719	CD8	CD8	Vitiligo	1	YES
3.3288e-08	rs10876864	12	56401085	3370300	ILMN_2122511	18	57101353	A/G	G	-5.523	283	CCBE1	-0.321206	0.0175719	CD8	CD8	Vitiligo	1	YES
3.3288e-08	rs2292239	12	56482180	4830632	ILMN_1810275	14	23242779	G/T	T	-5.523	283	SLC7A7	-0.321395	0.0175719	CD8	CD8	Type 1 diabetes autoantibodies;Type 1 diabetes	2	YES
3.3326e-08	rs773125	12	56394954	3890553	ILMN_2072973	17	18177308	A/G	G	5.523	283	TOP3A	0.321085	0.0182109	CD8	CD8	Rheumatoid arthritis	1	YES
3.3326e-08	rs1701704	12	56412487	1010477	ILMN_1787378	10	111892110	T/G	G	5.523	283	ADD3	0.321406	0.0182109	CD4&CD8	CD4&CD8	Type 1 diabetes autoantibodies;Asthma;Type 1 diabetes;Alopecia areata	4	YES
3.3326e-08	rs705702	12	56390636	1990397	ILMN_1672661	2	231050791	A/G	G	5.523	283	SP110	0.320998	0.0182109	CD8	CD8	Polycystic ovary syndrome	1	NO
3.3326e-08	rs11171739	12	56470625	6900209	ILMN_1713751	5	156904551	T/C	C	5.523	283	ADAM19	0.321229	0.0182109	CD8	CD8	Type 1 diabetes	1	YES
3.3326e-08	rs10876864	12	56401085	6420189	ILMN_1755235	16	28109542	A/G	G	5.523	283	XPO6	0.320695	0.0182109	CD8	CD8	Vitiligo	1	YES
3.3326e-08	rs10876864	12	56401085	4250646	ILMN_1811178	15	76641036	A/G	G	5.523	283	SCAPER	0.321132	0.0182109	CD8	CD8	Vitiligo	1	YES
3.3326e-08	rs10876864	12	56401085	4220440	ILMN_1769433	5	76003799	A/G	G	5.523	283	IQGAP2	0.321398	0.0182109	CD8	CD8	Vitiligo	1	YES
3.3326e-08	rs2069408	12	56364321	7650170	ILMN_3217577	18	74534021	A/G	G	5.523	283	RP11-162A12.2	0.321372	0.0182109	CD4&CD8	CD4&CD8	Asthma	1	YES
3.69168e-08	rs773125	12	56394954	1110600	ILMN_3240236	17	17680080	A/G	G	-5.50483	283	SMCR5	-0.32005	0.0198083	CD8	CD8	Rheumatoid arthritis	1	YES
3.69168e-08	rs1701704	12	56412487	7380390	ILMN_2219618	17	41021061	T/G	G	-5.50483	283	AOC4P	-0.319548	0.0198083	CD8	CD8	Type 1 diabetes autoantibodies;Asthma;Type 1 diabetes;Alopecia areata	4	YES
3.69168e-08	rs1701704	12	56412487	5290270	ILMN_1684306	1	153517260	T/G	G	-5.50483	283	S100A4	-0.319932	0.0198083	CD8	CD8	Type 1 diabetes autoantibodies;Asthma;Type 1 diabetes;Alopecia areata	4	YES
3.69168e-08	rs2292239	12	56482180	2640735	ILMN_1768534	3	5026472	G/T	T	-5.50483	283	BHLHE40	-0.319704	0.0198083	CD8	CD8	Type 1 diabetes autoantibodies;Type 1 diabetes	2	YES
3.69168e-08	rs2292239	12	56482180	2100309	ILMN_2054928	22	41323607	G/T	T	-5.50483	283	XPNPEP3	-0.320354	0.0198083	CD4&CD8	CD8	Type 1 diabetes autoantibodies;Type 1 diabetes	2	YES
3.69168e-08	rs2292239	12	56482180	1440577	ILMN_3285162	11	95988278	G/T	T	-5.50483	283	MAML2	-0.319769	0.0198083	CD8	CD8	Type 1 diabetes autoantibodies;Type 1 diabetes	2	YES
3.69588e-08	rs773125	12	56394954	6380672	ILMN_1695157	17	58236827	A/G	G	5.50483	283	CA4	0.320245	0.0203175	CD8	CD8	Rheumatoid arthritis	1	YES
3.69588e-08	rs11171739	12	56470625	5560180	ILMN_2399896	4	83740227	T/C	C	5.50483	283	SEC31A	0.320151	0.0203175	CD8	CD8	Type 1 diabetes	1	YES
3.69588e-08	rs11171739	12	56470625	6450703	ILMN_1670472	5	175936947	T/C	C	5.50483	283	FAF2	0.320468	0.0203175	CD8	CD8	Type 1 diabetes	1	YES
3.69588e-08	rs4785763	16	90066936	6590630	ILMN_3247303	1	31441036	C/A	A	5.50483	283	SNORD85	0.320447	0.0203175	CD4&CD8	CD4&CD8	Melanoma	1	YES
3.69588e-08	rs10876864	12	56401085	7160382	ILMN_1776038	2	24223383	A/G	G	5.50483	283	UBXN2A	0.320247	0.0203175	CD8	CD8	Vitiligo	1	YES
3.69588e-08	rs2292239	12	56482180	1940041	ILMN_1785005	22	37273897	G/T	T	5.50483	283	NCF4	0.320159	0.0203175	CD8	CD8	Type 1 diabetes autoantibodies;Type 1 diabetes	2	YES
3.69588e-08	rs2069408	12	56364321	830608	ILMN_1710406	14	90724241	A/G	G	5.50483	283	PSMC1	0.32026	0.0203175	CD4&CD8	CD4&CD8	Asthma	1	YES
4.0928e-08	rs1701704	12	56412487	7610538	ILMN_1773964	3	129033893	T/G	G	-5.48667	283	H1FX	-0.31938	0.0209524	CD8	CD8	Type 1 diabetes autoantibodies;Asthma;Type 1 diabetes;Alopecia areata	4	YES
4.0928e-08	rs11171739	12	56470625	2260095	ILMN_2380946	11	10818847	T/C	C	-5.48667	283	EIF4G2	-0.319199	0.0209524	CD8	CD8	Type 1 diabetes	1	YES
4.0928e-08	rs2292239	12	56482180	1470639	ILMN_3187403	11	116907043	G/T	T	-5.48667	283	SIK3	-0.318599	0.0209524	CD8	CD8	Type 1 diabetes autoantibodies;Type 1 diabetes	2	YES
4.0928e-08	rs2069408	12	56364321	6560601	ILMN_2361104	3	178741809	A/G	G	-5.48667	283	ZMAT3	-0.318886	0.0209524	CD4&CD8	CD8	Asthma	1	YES
4.09744e-08	rs773125	12	56394954	3310341	ILMN_2280548	5	39126191	A/G	G	5.48667	283	FYB	0.318837	0.0227414	CD8	CD8	Rheumatoid arthritis	1	YES
[truncated: 238 more rows]
