# Supplementary material for: Pathogenic implications for autoimmune mechanisms derived by comparative eQTL analysis of CD4+ versus CD8+ T cells
Source: PLoS Genet. 2017 Mar 1;13(3):e1006643. doi: 10.1371/journal.pgen.1006643 (PMC5352142; doi:10.1371/journal.pgen.1006643)
Supplement: S5 Table — (XLS) [file pgen.1006643.s014.xls]

## Sheet: CD4_chr12q13.2_eQTL
S5 Table. Significant trans-eQTL effects with SNPs at chr12q13.2 in CD4+ and CD8+ T cells (probe-level false discovery rate < 0.05).
PValue	SNPName	SNPChr	SNPChrPos	ProbeName	ProbeChr	ProbeCenterChrPos	SNPType	AlleleAssessed	OverallZScore	DatasetsNrSamples	HGNCName	IncludedDatasetsCorrelationCoefficient	FDR
6.28113e-71	rs1131017	12	56435929	5700615	10	89402650	G/C	C	17.8066	293	RP11-57C13.5	0.815196	0
2.56763e-70	rs1131017	12	56435929	70180	1	208870744	G/C	C	17.7277	293	RPS26P13	0.812883	0
2.56763e-70	rs10876864	12	56401085	5700615	10	89402650	A/G	G	17.7277	293	RP11-57C13.5	0.812644	0
4.06543e-69	rs10876864	12	56401085	70180	1	208870744	A/G	G	17.5717	293	RPS26P13	0.80898	0
3.09903e-68	rs1131017	12	56435929	670010	18	57429091	G/C	C	17.4562	293	RPS26P54	0.806476	0
3.09903e-68	rs1081975	12	56393337	5700615	10	89402650	C/G	G	17.4562	293	RP11-57C13.5	0.805723	0
1.17362e-67	rs11171739	12	56470625	5700615	10	89402650	T/C	C	17.3798	293	RP11-57C13.5	0.803631	0
2.275e-67	rs10876864	12	56401085	670010	18	57429091	A/G	G	17.3419	293	RPS26P54	0.80307	0
2.275e-67	rs1081975	12	56393337	70180	1	208870744	C/G	G	17.3419	293	RPS26P13	0.803	0
3.08004e-66	rs11171739	12	56470625	70180	1	208870744	T/C	C	17.1914	293	RPS26P13	0.799163	0
5.86713e-66	rs7297175	12	56473808	5700615	10	89402650	C/T	T	17.1542	293	RP11-57C13.5	0.797612	0
2.09837e-65	rs2271194	12	56477694	5700615	10	89402650	T/A	A	17.08	293	RP11-57C13.5	0.796292	0
2.09837e-65	rs10876870	12	56478002	5700615	10	89402650	C/A	A	17.08	293	RP11-57C13.5	0.795854	0
3.93993e-65	rs7971751	12	56478658	5700615	10	89402650	C/A	A	17.0431	293	RP11-57C13.5	0.794837	0
7.38768e-65	rs11171739	12	56470625	670010	18	57429091	T/C	C	17.0063	293	RPS26P54	0.794224	0
1.37868e-64	rs7297175	12	56473808	70180	1	208870744	C/T	T	16.9696	293	RPS26P13	0.793055	0
2.56944e-64	rs2271194	12	56477694	70180	1	208870744	T/A	A	16.9331	293	RPS26P13	0.791677	0
2.56944e-64	rs1081975	12	56393337	670010	18	57429091	C/G	G	16.9331	293	RPS26P54	0.792021	0
4.76608e-64	rs705700	12	56389293	5700615	10	89402650	T/C	C	16.8967	293	RP11-57C13.5	0.790689	0
4.76608e-64	rs705700	12	56389293	70180	1	208870744	T/C	C	16.8967	293	RPS26P13	0.790852	0
4.76608e-64	rs10876870	12	56478002	70180	1	208870744	C/A	A	16.8967	293	RPS26P13	0.791234	0
8.79915e-64	rs7297175	12	56473808	670010	18	57429091	C/T	T	16.8604	293	RPS26P54	0.790292	0
8.79915e-64	rs7971751	12	56478658	70180	1	208870744	C/A	A	16.8604	293	RPS26P13	0.790222	0
1.62238e-63	rs773114	12	56379060	5700615	10	89402650	A/T	T	16.8243	293	RP11-57C13.5	0.789229	0
1.62238e-63	rs773114	12	56379060	70180	1	208870744	A/T	T	16.8243	293	RPS26P13	0.788813	0
1.62238e-63	rs1131017	12	56435929	6250292	9	30831934	G/C	C	16.8243	293	RPS26P2	0.788926	0
1.62238e-63	rs705699	12	56384804	5700615	10	89402650	G/A	A	16.8243	293	RP11-57C13.5	0.789275	0
1.62238e-63	rs705699	12	56384804	70180	1	208870744	G/A	A	16.8243	293	RPS26P13	0.789096	0
1.62238e-63	rs1873914	12	56379427	5700615	10	89402650	G/C	C	16.8243	293	RP11-57C13.5	0.789045	0
1.62238e-63	rs1873914	12	56379427	70180	1	208870744	G/C	C	16.8243	293	RPS26P13	0.78862	0
5.45703e-63	rs1131017	12	56435929	3310241	18	57428836	G/C	C	16.7523	293	RPS26P54	0.786584	0
9.95542e-63	rs2271194	12	56477694	670010	18	57429091	T/A	A	16.7165	293	RPS26P54	0.786005	0
9.95542e-63	rs10876870	12	56478002	670010	18	57429091	C/A	A	16.7165	293	RPS26P54	0.785532	0
3.27869e-62	rs7971751	12	56478658	670010	18	57429091	C/A	A	16.6452	293	RPS26P54	0.78444	0
3.27869e-62	rs10876864	12	56401085	6250292	9	30831934	A/G	G	16.6452	293	RPS26P2	0.784335	0
5.93879e-62	rs1131017	12	56435929	2850142	19	35024361	G/C	C	16.6098	293	RPS26P55	0.783211	0
1.91549e-61	rs705700	12	56389293	670010	18	57429091	T/C	C	16.5392	293	RPS26P54	0.780842	0
1.91549e-61	rs10876864	12	56401085	3310241	18	57428836	A/G	G	16.5392	293	RPS26P54	0.781262	0
3.43374e-61	rs1081975	12	56393337	6250292	9	30831934	C/G	G	16.5041	293	RPS26P2	0.780348	0
6.12749e-61	rs1131017	12	56435929	4670048	13	101192220	G/C	C	16.4691	293	RPS26P47	0.778995	0
6.12749e-61	rs10876864	12	56401085	2850142	19	35024361	A/G	G	16.4691	293	RPS26P55	0.778661	0
6.12749e-61	rs1081975	12	56393337	3310241	18	57428836	C/G	G	16.4691	293	RPS26P54	0.77927	0
6.12749e-61	rs11171739	12	56470625	6250292	9	30831934	T/C	C	16.4691	293	RPS26P2	0.778762	0
1.09211e-60	rs773114	12	56379060	670010	18	57429091	A/T	T	16.4342	293	RPS26P54	0.778317	0
1.09211e-60	rs705699	12	56384804	670010	18	57429091	G/A	A	16.4342	293	RPS26P54	0.778488	0
1.09211e-60	rs1873914	12	56379427	670010	18	57429091	G/C	C	16.4342	293	RPS26P54	0.778228	0
1.93773e-60	rs11171739	12	56470625	3310241	18	57428836	T/C	C	16.3994	293	RPS26P54	0.776881	0
3.42269e-60	rs7297175	12	56473808	6250292	9	30831934	C/T	T	16.3647	293	RPS26P2	0.775652	0
3.42269e-60	rs1131017	12	56435929	4480356	1	58521868	G/C	C	16.3647	293	RPS26P15	0.776037	0
6.03844e-60	rs1131017	12	56435929	6840746	17	8464694	G/C	C	16.3301	293	RP11-713H12.1	0.774515	0
1.06058e-59	rs1131017	12	56435929	620019	8	93156597	G/C	C	16.2956	293	RP11-777J24.1	0.774404	0
1.06058e-59	rs10876864	12	56401085	4670048	13	101192220	A/G	G	16.2956	293	RPS26P47	0.774169	0
1.06058e-59	rs1081975	12	56393337	2850142	19	35024361	C/G	G	16.2956	293	RPS26P55	0.773627	0
1.86058e-59	rs7297175	12	56473808	3310241	18	57428836	C/T	T	16.2612	293	RPS26P54	0.773169	0
1.86058e-59	rs1131017	12	56435929	5360180	11	57408703	G/C	C	16.2612	293	MIR130A	0.77305	0
1.86058e-59	rs1131017	12	56435929	6270307	15	64885219	G/C	C	16.2612	293	RP11-330L19.1	0.773168	0
1.86058e-59	rs11171739	12	56470625	2850142	19	35024361	T/C	C	16.2612	293	RPS26P55	0.773471	0
1.86058e-59	rs773125	12	56394954	70180	1	208870744	A/G	G	16.2612	293	RPS26P13	0.773381	0
3.26018e-59	rs1131017	12	56435929	6560376	23	71264475	G/C	C	16.227	293	RPS26P11	0.772337	0
3.26018e-59	rs773125	12	56394954	5700615	10	89402650	A/G	G	16.227	293	RP11-57C13.5	0.771779	0
5.66892e-59	rs1131017	12	56435929	6960195	1	58522049	G/C	C	16.1928	293	RPS26P15	0.770581	0
5.66892e-59	rs10876864	12	56401085	4480356	1	58521868	A/G	G	16.1928	293	RPS26P15	0.770623	0
5.66892e-59	rs1081975	12	56393337	4670048	13	101192220	C/G	G	16.1928	293	RPS26P47	0.770824	0
5.66892e-59	rs11171739	12	56470625	4670048	13	101192220	T/C	C	16.1928	293	RPS26P47	0.770825	0
9.87796e-59	rs705700	12	56389293	6250292	9	30831934	T/C	C	16.1587	293	RPS26P2	0.769956	0
9.87796e-59	rs7297175	12	56473808	2850142	19	35024361	C/T	T	16.1587	293	RPS26P55	0.769807	0
9.87796e-59	rs2271194	12	56477694	6250292	9	30831934	T/A	A	16.1587	293	RPS26P2	0.770228	0
9.87796e-59	rs10876864	12	56401085	6840746	17	8464694	A/G	G	16.1587	293	RP11-713H12.1	0.769559	0
9.87796e-59	rs10876870	12	56478002	6250292	9	30831934	C/A	A	16.1587	293	RPS26P2	0.769744	0
1.71365e-58	rs7971751	12	56478658	6250292	9	30831934	C/A	A	16.1248	293	RPS26P2	0.768638	0
1.71365e-58	rs1131017	12	56435929	830484	8	119774226	G/C	C	16.1248	293	RPS26P35	0.768676	0
1.71365e-58	rs10876864	12	56401085	620019	8	93156597	A/G	G	16.1248	293	RP11-777J24.1	0.768614	0
1.71365e-58	rs10876864	12	56401085	5360180	11	57408703	A/G	G	16.1248	293	MIR130A	0.769087	0
1.71365e-58	rs10876864	12	56401085	6270307	15	64885219	A/G	G	16.1248	293	RP11-330L19.1	0.769441	0
2.95988e-58	rs7297175	12	56473808	4670048	13	101192220	C/T	T	16.0909	293	RPS26P47	0.76843	0
2.95988e-58	rs2271194	12	56477694	3310241	18	57428836	T/A	A	16.0909	293	RPS26P54	0.768009	0
2.95988e-58	rs10876864	12	56401085	6560376	23	71264475	A/G	G	16.0909	293	RPS26P11	0.767964	0
2.95988e-58	rs10876870	12	56478002	3310241	18	57428836	C/A	A	16.0909	293	RPS26P54	0.767511	0
2.95988e-58	rs1081975	12	56393337	6840746	17	8464694	C/G	G	16.0909	293	RP11-713H12.1	0.767764	0
2.95988e-58	rs1081975	12	56393337	4480356	1	58521868	C/G	G	16.0909	293	RPS26P15	0.768068	0
2.95988e-58	rs11171739	12	56470625	4480356	1	58521868	T/C	C	16.0909	293	RPS26P15	0.767533	0
5.1066e-58	rs773114	12	56379060	6250292	9	30831934	A/T	T	16.0572	293	RPS26P2	0.76654	0
5.1066e-58	rs10876864	12	56401085	6960195	1	58522049	A/G	G	16.0572	293	RPS26P15	0.766604	0
8.77198e-58	rs705700	12	56389293	3310241	18	57428836	T/C	C	16.0235	293	RPS26P54	0.766412	0
8.77198e-58	rs7971751	12	56478658	3310241	18	57428836	C/A	A	16.0235	293	RPS26P54	0.766381	0
8.77198e-58	rs705699	12	56384804	6250292	9	30831934	G/A	A	16.0235	293	RPS26P2	0.766449	0
8.77198e-58	rs11171739	12	56470625	6840746	17	8464694	T/C	C	16.0235	293	RP11-713H12.1	0.765534	0
8.77198e-58	rs1873914	12	56379427	6250292	9	30831934	G/C	C	16.0235	293	RPS26P2	0.766451	0
1.50513e-57	rs2271194	12	56477694	2850142	19	35024361	T/A	A	15.9899	293	RPS26P55	0.764537	0
1.50513e-57	rs1081975	12	56393337	6560376	23	71264475	C/G	G	15.9899	293	RPS26P11	0.764906	0
1.50513e-57	rs1081975	12	56393337	6960195	1	58522049	C/G	G	15.9899	293	RPS26P15	0.765041	0
1.50513e-57	rs11171739	12	56470625	6270307	15	64885219	T/C	C	15.9899	293	RP11-330L19.1	0.764534	0
2.57142e-57	rs7297175	12	56473808	6840746	17	8464694	C/T	T	15.9565	293	RP11-713H12.1	0.763896	0
2.57142e-57	rs7297175	12	56473808	4480356	1	58521868	C/T	T	15.9565	293	RPS26P15	0.764418	0
2.57142e-57	rs10876870	12	56478002	2850142	19	35024361	C/A	A	15.9565	293	RPS26P55	0.764037	0
2.57142e-57	rs1081975	12	56393337	620019	8	93156597	C/G	G	15.9565	293	RP11-777J24.1	0.763799	0
2.57142e-57	rs1081975	12	56393337	6270307	15	64885219	C/G	G	15.9565	293	RP11-330L19.1	0.763912	0
2.57142e-57	rs11171739	12	56470625	6560376	23	71264475	T/C	C	15.9565	293	RPS26P11	0.76377	0
4.38822e-57	rs773114	12	56379060	3310241	18	57428836	A/T	T	15.9231	293	RPS26P54	0.76342	0
4.38822e-57	rs7971751	12	56478658	2850142	19	35024361	C/A	A	15.9231	293	RPS26P55	0.762899	0
4.38822e-57	rs10876864	12	56401085	830484	8	119774226	A/G	G	15.9231	293	RPS26P35	0.762822	0
4.38822e-57	rs705699	12	56384804	3310241	18	57428836	G/A	A	15.9231	293	RPS26P54	0.762992	0
4.38822e-57	rs1873914	12	56379427	3310241	18	57428836	G/C	C	15.9231	293	RPS26P54	0.763364	0
7.45651e-57	rs7297175	12	56473808	6270307	15	64885219	C/T	T	15.8898	293	RP11-330L19.1	0.761848	0
7.45651e-57	rs2271194	12	56477694	4670048	13	101192220	T/A	A	15.8898	293	RPS26P47	0.76226	0
7.45651e-57	rs10876870	12	56478002	4670048	13	101192220	C/A	A	15.8898	293	RPS26P47	0.761776	0
7.45651e-57	rs1081975	12	56393337	830484	8	119774226	C/G	G	15.8898	293	RPS26P35	0.762367	0
7.45651e-57	rs11171739	12	56470625	5360180	11	57408703	T/C	C	15.8898	293	MIR130A	0.762241	0
1.26563e-56	rs705700	12	56389293	4670048	13	101192220	T/C	C	15.8566	293	RPS26P47	0.760761	0
1.26563e-56	rs7297175	12	56473808	6560376	23	71264475	C/T	T	15.8566	293	RPS26P11	0.760775	0
1.26563e-56	rs7297175	12	56473808	5360180	11	57408703	C/T	T	15.8566	293	MIR130A	0.760773	0
1.26563e-56	rs7971751	12	56478658	4670048	13	101192220	C/A	A	15.8566	293	RPS26P47	0.760671	0
1.26563e-56	rs11171739	12	56470625	620019	8	93156597	T/C	C	15.8566	293	RP11-777J24.1	0.761418	0
1.26563e-56	rs11171739	12	56470625	6960195	1	58522049	T/C	C	15.8566	293	RPS26P15	0.761242	0
1.26563e-56	rs7312770	12	56467587	5700615	10	89402650	T/C	C	15.8566	293	RP11-57C13.5	0.760772	0
1.26563e-56	rs773125	12	56394954	670010	18	57429091	A/G	G	15.8566	293	RPS26P54	0.760992	0
2.14585e-56	rs705700	12	56389293	2850142	19	35024361	T/C	C	15.8236	293	RPS26P55	0.760089	0
2.14585e-56	rs7297175	12	56473808	6960195	1	58522049	C/T	T	15.8236	293	RPS26P15	0.759592	0
2.14585e-56	rs11171739	12	56470625	830484	8	119774226	T/C	C	15.8236	293	RPS26P35	0.759831	0
3.62275e-56	rs2271194	12	56477694	4480356	1	58521868	T/A	A	15.7906	293	RPS26P15	0.759082	0
3.62275e-56	rs10876870	12	56478002	4480356	1	58521868	C/A	A	15.7906	293	RPS26P15	0.758604	0
6.09022e-56	rs7297175	12	56473808	620019	8	93156597	C/T	T	15.7577	293	RP11-777J24.1	0.758111	0
6.09022e-56	rs7971751	12	56478658	4480356	1	58521868	C/A	A	15.7577	293	RPS26P15	0.757512	0
1.02273e-55	rs705700	12	56389293	4480356	1	58521868	T/C	C	15.7248	293	RPS26P15	0.756542	0
1.02273e-55	rs7297175	12	56473808	830484	8	119774226	C/T	T	15.7248	293	RPS26P35	0.756968	0
1.02273e-55	rs2271194	12	56477694	6840746	17	8464694	T/A	A	15.7248	293	RP11-713H12.1	0.756951	0
1.02273e-55	rs7312770	12	56467587	70180	1	208870744	T/C	C	15.7248	293	RPS26P13	0.757119	0
1.71564e-55	rs773114	12	56379060	2850142	19	35024361	A/T	T	15.6921	293	RPS26P55	0.756454	0
1.71564e-55	rs773114	12	56379060	4670048	13	101192220	A/T	T	15.6921	293	RPS26P47	0.755938	0
1.71564e-55	rs705700	12	56389293	6840746	17	8464694	T/C	C	15.6921	293	RP11-713H12.1	0.755594	0
1.71564e-55	rs2271194	12	56477694	6270307	15	64885219	T/A	A	15.6921	293	RP11-330L19.1	0.755943	0
1.71564e-55	rs10876870	12	56478002	6840746	17	8464694	C/A	A	15.6921	293	RP11-713H12.1	0.756468	0
1.71564e-55	rs1081975	12	56393337	5360180	11	57408703	C/G	G	15.6921	293	MIR130A	0.756061	0
1.71564e-55	rs705699	12	56384804	2850142	19	35024361	G/A	A	15.6921	293	RPS26P55	0.756257	0
1.71564e-55	rs705699	12	56384804	4670048	13	101192220	G/A	A	15.6921	293	RPS26P47	0.756019	0
1.71564e-55	rs1873914	12	56379427	2850142	19	35024361	G/C	C	15.6921	293	RPS26P55	0.756345	0
1.71564e-55	rs1873914	12	56379427	4670048	13	101192220	G/C	C	15.6921	293	RPS26P47	0.75582	0
2.86588e-55	rs705700	12	56389293	6560376	23	71264475	T/C	C	15.6595	293	RPS26P11	0.754948	0
2.86588e-55	rs705700	12	56389293	6960195	1	58522049	T/C	C	15.6595	293	RPS26P15	0.754782	0
2.86588e-55	rs7971751	12	56478658	6840746	17	8464694	C/A	A	15.6595	293	RP11-713H12.1	0.755365	0
2.86588e-55	rs2271194	12	56477694	6560376	23	71264475	T/A	A	15.6595	293	RPS26P11	0.755055	0
2.86588e-55	rs1131017	12	56435929	2810504	17	79888245	G/C	C	15.6595	293	MAFG-AS1	0.755313	0
2.86588e-55	rs10876870	12	56478002	6560376	23	71264475	C/A	A	15.6595	293	RPS26P11	0.754566	0
2.86588e-55	rs10876870	12	56478002	6270307	15	64885219	C/A	A	15.6595	293	RP11-330L19.1	0.755459	0
4.78224e-55	rs773114	12	56379060	4480356	1	58521868	A/T	T	15.627	293	RPS26P15	0.753721	0
4.78224e-55	rs7971751	12	56478658	6270307	15	64885219	C/A	A	15.627	293	RP11-330L19.1	0.754353	0
4.78224e-55	rs2271194	12	56477694	5360180	11	57408703	T/A	A	15.627	293	MIR130A	0.754315	0
4.78224e-55	rs10876870	12	56478002	5360180	11	57408703	C/A	A	15.627	293	MIR130A	0.75386	0
4.78224e-55	rs705699	12	56384804	4480356	1	58521868	G/A	A	15.627	293	RPS26P15	0.753933	0
4.78224e-55	rs7312770	12	56467587	670010	18	57429091	T/C	C	15.627	293	RPS26P54	0.754491	0
4.78224e-55	rs773125	12	56394954	6250292	9	30831934	A/G	G	15.627	293	RPS26P2	0.754318	0
4.78224e-55	rs1873914	12	56379427	4480356	1	58521868	G/C	C	15.627	293	RPS26P15	0.753628	0
7.94665e-55	rs7971751	12	56478658	6560376	23	71264475	C/A	A	15.5945	293	RPS26P11	0.753447	0
7.94665e-55	rs7971751	12	56478658	5360180	11	57408703	C/A	A	15.5945	293	MIR130A	0.752825	0
7.94665e-55	rs2271194	12	56477694	620019	8	93156597	T/A	A	15.5945	293	RP11-777J24.1	0.753447	0
7.94665e-55	rs2271194	12	56477694	6960195	1	58522049	T/A	A	15.5945	293	RPS26P15	0.752849	0
7.94665e-55	rs10876870	12	56478002	620019	8	93156597	C/A	A	15.5945	293	RP11-777J24.1	0.75299	0
1.31912e-54	rs773114	12	56379060	6560376	23	71264475	A/T	T	15.5622	293	RPS26P11	0.751865	0
1.31912e-54	rs773114	12	56379060	6840746	17	8464694	A/T	T	15.5622	293	RP11-713H12.1	0.751548	0
1.31912e-54	rs773114	12	56379060	6960195	1	58522049	A/T	T	15.5622	293	RPS26P15	0.752185	0
1.31912e-54	rs705700	12	56389293	830484	8	119774226	T/C	C	15.5622	293	RPS26P35	0.752426	0
1.31912e-54	rs705700	12	56389293	6270307	15	64885219	T/C	C	15.5622	293	RP11-330L19.1	0.752301	0
1.31912e-54	rs7971751	12	56478658	620019	8	93156597	C/A	A	15.5622	293	RP11-777J24.1	0.751946	0
1.31912e-54	rs10876870	12	56478002	6960195	1	58522049	C/A	A	15.5622	293	RPS26P15	0.752374	0
1.31912e-54	rs705699	12	56384804	6560376	23	71264475	G/A	A	15.5622	293	RPS26P11	0.752085	0
1.31912e-54	rs705699	12	56384804	6840746	17	8464694	G/A	A	15.5622	293	RP11-713H12.1	0.751608	0
1.31912e-54	rs705699	12	56384804	6960195	1	58522049	G/A	A	15.5622	293	RPS26P15	0.752324	0
1.31912e-54	rs1873914	12	56379427	6560376	23	71264475	G/C	C	15.5622	293	RPS26P11	0.751762	0
1.31912e-54	rs1873914	12	56379427	6960195	1	58522049	G/C	C	15.5622	293	RPS26P15	0.75206	0
2.18059e-54	rs7971751	12	56478658	6960195	1	58522049	C/A	A	15.5299	293	RPS26P15	0.75129	0
2.18059e-54	rs2271194	12	56477694	830484	8	119774226	T/A	A	15.5299	293	RPS26P35	0.750846	0
2.18059e-54	rs10876864	12	56401085	2810504	17	79888245	A/G	G	15.5299	293	MAFG-AS1	0.751002	0
2.18059e-54	rs1873914	12	56379427	6840746	17	8464694	G/C	C	15.5299	293	RP11-713H12.1	0.751418	0
3.60094e-54	rs10876870	12	56478002	830484	8	119774226	C/A	A	15.4977	293	RPS26P35	0.750346	0
5.92189e-54	rs773114	12	56379060	830484	8	119774226	A/T	T	15.4656	293	RPS26P35	0.748576	0
5.92189e-54	rs773114	12	56379060	6270307	15	64885219	A/T	T	15.4656	293	RP11-330L19.1	0.748951	0
5.92189e-54	rs705700	12	56389293	620019	8	93156597	T/C	C	15.4656	293	RP11-777J24.1	0.749417	0
5.92189e-54	rs7971751	12	56478658	830484	8	119774226	C/A	A	15.4656	293	RPS26P35	0.749206	0
5.92189e-54	rs1131017	12	56435929	6660682	3	48731186	G/C	C	15.4656	293	IP6K2	0.748995	0
5.92189e-54	rs705699	12	56384804	6270307	15	64885219	G/A	A	15.4656	293	RP11-330L19.1	0.749463	0
5.92189e-54	rs773125	12	56394954	3310241	18	57428836	A/G	G	15.4656	293	RPS26P54	0.748541	0
5.92189e-54	rs1873914	12	56379427	830484	8	119774226	G/C	C	15.4656	293	RPS26P35	0.748517	0
5.92189e-54	rs1873914	12	56379427	6270307	15	64885219	G/C	C	15.4656	293	RP11-330L19.1	0.74875	0
9.75907e-54	rs705699	12	56384804	830484	8	119774226	G/A	A	15.4336	293	RPS26P35	0.748331	0
1.59669e-53	rs773114	12	56379060	620019	8	93156597	A/T	T	15.4017	293	RP11-777J24.1	0.746909	0
1.59669e-53	rs773125	12	56394954	2850142	19	35024361	A/G	G	15.4017	293	RPS26P55	0.747115	0
1.59669e-53	rs1873914	12	56379427	620019	8	93156597	G/C	C	15.4017	293	RP11-777J24.1	0.746935	0
2.60974e-53	rs773125	12	56394954	4480356	1	58521868	A/G	G	15.3698	293	RPS26P15	0.745682	0
4.26123e-53	rs705700	12	56389293	5360180	11	57408703	T/C	C	15.3381	293	MIR130A	0.744854	0
4.26123e-53	rs10876864	12	56401085	6660682	3	48731186	A/G	G	15.3381	293	IP6K2	0.745387	0
4.26123e-53	rs705699	12	56384804	620019	8	93156597	G/A	A	15.3381	293	RP11-777J24.1	0.74547	0
6.95081e-53	rs773125	12	56394954	4670048	13	101192220	A/G	G	15.3064	293	RPS26P47	0.744459	0
2.9531e-52	rs773114	12	56379060	5360180	11	57408703	A/T	T	15.2119	293	MIR130A	0.740812	0
2.9531e-52	rs1081975	12	56393337	6660682	3	48731186	C/G	G	15.2119	293	IP6K2	0.741451	0
2.9531e-52	rs1873914	12	56379427	5360180	11	57408703	G/C	C	15.2119	293	MIR130A	0.740654	0
4.76865e-52	rs11171739	12	56470625	6660682	3	48731186	T/C	C	15.1805	293	IP6K2	0.740312	0
4.76865e-52	rs773125	12	56394954	6960195	1	58522049	A/G	G	15.1805	293	RPS26P15	0.739737	0
7.66945e-52	rs1081975	12	56393337	2810504	17	79888245	C/G	G	15.1492	293	MAFG-AS1	0.739328	0
7.66945e-52	rs773125	12	56394954	6840746	17	8464694	A/G	G	15.1492	293	RP11-713H12.1	0.739216	0
1.23229e-51	rs7297175	12	56473808	6660682	3	48731186	C/T	T	15.118	293	IP6K2	0.737623	0
1.23229e-51	rs705699	12	56384804	5360180	11	57408703	G/A	A	15.118	293	MIR130A	0.738437	0
1.23229e-51	rs11171739	12	56470625	2810504	17	79888245	T/C	C	15.118	293	MAFG-AS1	0.738489	0
1.23229e-51	rs773125	12	56394954	6560376	23	71264475	A/G	G	15.118	293	RPS26P11	0.738493	0
1.23229e-51	rs773125	12	56394954	6270307	15	64885219	A/G	G	15.118	293	RP11-330L19.1	0.737641	0
1.97806e-51	rs773125	12	56394954	830484	8	119774226	A/G	G	15.0869	293	RPS26P35	0.737115	0
5.05136e-51	rs7312770	12	56467587	6250292	9	30831934	T/C	C	15.0249	293	RPS26P2	0.734764	0
8.0364e-51	rs7297175	12	56473808	2810504	17	79888245	C/T	T	14.9941	293	MAFG-AS1	0.733936	0
1.27733e-50	rs2271194	12	56477694	6660682	3	48731186	T/A	A	14.9633	293	IP6K2	0.732841	0
2.02832e-50	rs705700	12	56389293	6660682	3	48731186	T/C	C	14.9325	293	IP6K2	0.731746	0
2.02832e-50	rs10876870	12	56478002	6660682	3	48731186	C/A	A	14.9325	293	IP6K2	0.732409	0
3.20819e-50	rs7971751	12	56478658	6660682	3	48731186	C/A	A	14.9019	293	IP6K2	0.731468	0
5.06964e-50	rs2271194	12	56477694	2810504	17	79888245	T/A	A	14.8713	293	MAFG-AS1	0.729769	0
7.97986e-50	rs10876870	12	56478002	2810504	17	79888245	C/A	A	14.8408	293	MAFG-AS1	0.729283	0
7.97986e-50	rs7312770	12	56467587	3310241	18	57428836	T/C	C	14.8408	293	RPS26P54	0.729097	0
1.25491e-49	rs7971751	12	56478658	2810504	17	79888245	C/A	A	14.8104	293	MAFG-AS1	0.728164	0
1.25491e-49	rs773125	12	56394954	620019	8	93156597	A/G	G	14.8104	293	RP11-777J24.1	0.727752	0
3.09494e-49	rs773114	12	56379060	6660682	3	48731186	A/T	T	14.7498	293	IP6K2	0.726479	0
3.09494e-49	rs1873914	12	56379427	6660682	3	48731186	G/C	C	14.7498	293	IP6K2	0.726448	0
4.83935e-49	rs7312770	12	56467587	2850142	19	35024361	T/C	C	14.7196	293	RPS26P55	0.725478	0
7.53783e-49	rs705700	12	56389293	2810504	17	79888245	T/C	C	14.6894	293	MAFG-AS1	0.723829	0
1.82925e-48	rs705699	12	56384804	6660682	3	48731186	G/A	A	14.6294	293	IP6K2	0.721689	0
1.82925e-48	rs7312770	12	56467587	4480356	1	58521868	T/C	C	14.6294	293	RPS26P15	0.722101	0
1.82925e-48	rs7312770	12	56467587	4670048	13	101192220	T/C	C	14.6294	293	RPS26P47	0.722374	0
2.83328e-48	rs773114	12	56379060	2810504	17	79888245	A/T	T	14.5995	293	MAFG-AS1	0.720527	0
2.83328e-48	rs7312770	12	56467587	6270307	15	64885219	T/C	C	14.5995	293	RP11-330L19.1	0.721468	0
2.83328e-48	rs1873914	12	56379427	2810504	17	79888245	G/C	C	14.5995	293	MAFG-AS1	0.720505	0
6.77904e-48	rs705699	12	56384804	2810504	17	79888245	G/A	A	14.5398	293	MAFG-AS1	0.719425	0
1.04721e-47	rs7312770	12	56467587	6840746	17	8464694	T/C	C	14.5101	293	RP11-713H12.1	0.718341	0
2.47791e-47	rs7312770	12	56467587	5360180	11	57408703	T/C	C	14.4509	293	MIR130A	0.716491	0
3.79564e-47	rs773125	12	56394954	5360180	11	57408703	A/G	G	14.4214	293	MIR130A	0.714897	0
5.82597e-47	rs7312770	12	56467587	6560376	23	71264475	T/C	C	14.392	293	RPS26P11	0.713914	0
5.82597e-47	rs7312770	12	56467587	620019	8	93156597	T/C	C	14.392	293	RP11-777J24.1	0.713975	0
8.90878e-47	rs705700	12	56389293	2690438	16	31000604	T/C	C	14.3626	293	STX1B	0.713272	0
8.90878e-47	rs7312770	12	56467587	6960195	1	58522049	T/C	C	14.3626	293	RPS26P15	0.712521	0
2.06586e-46	rs2017445	12	56407072	70180	1	208870744	G/A	A	14.304	293	RPS26P13	0.710818	0
1.09337e-45	rs773114	12	56379060	2690438	16	31000604	A/T	T	14.1877	293	STX1B	0.70724	0
1.09337e-45	rs705699	12	56384804	2690438	16	31000604	G/A	A	14.1877	293	STX1B	0.707267	0
1.09337e-45	rs1873914	12	56379427	2690438	16	31000604	G/C	C	14.1877	293	STX1B	0.707244	0
1.64784e-45	rs1081975	12	56393337	2690438	16	31000604	C/G	G	14.1588	293	STX1B	0.705968	0
1.64784e-45	rs7312770	12	56467587	830484	8	119774226	T/C	C	14.1588	293	RPS26P35	0.706073	0
3.74426e-45	rs1689510	12	56396768	70180	1	208870744	G/C	C	14.1012	293	RPS26P13	0.704243	0
3.74426e-45	rs1702877	12	56427808	70180	1	208870744	C/T	T	14.1012	293	RPS26P13	0.703584	0
5.61316e-45	rs705704	12	56435412	70180	1	208870744	G/A	A	14.0724	293	RPS26P13	0.702589	0
5.61316e-45	rs772921	12	56403577	70180	1	208870744	C/T	T	14.0724	293	RPS26P13	0.702589	0
5.61316e-45	rs773125	12	56394954	6660682	3	48731186	A/G	G	14.0724	293	IP6K2	0.703498	0
5.61316e-45	rs2017445	12	56407072	5700615	10	89402650	G/A	A	14.0724	293	RP11-57C13.5	0.702841	0
5.61316e-45	rs2017445	12	56407072	670010	18	57429091	G/A	A	14.0724	293	RPS26P54	0.703187	0
8.43182e-45	rs2456973	12	56416928	70180	1	208870744	A/C	C	14.0438	293	RPS26P13	0.702294	0
8.43182e-45	rs61938963	12	56446804	70180	1	208870744	C/T	T	14.0438	293	RPS26P13	0.702206	0
8.43182e-45	rs61938962	12	56446766	70180	1	208870744	C/T	T	14.0438	293	RPS26P13	0.702206	0
8.43182e-45	rs34415530	12	56444632	70180	1	208870744	C/T	T	14.0438	293	RPS26P13	0.701867	0
2.81215e-44	rs7302200	12	56449435	70180	1	208870744	G/A	A	13.9581	293	RPS26P13	0.699322	0
2.81215e-44	rs10876866	12	56445366	70180	1	208870744	G/A	A	13.9581	293	RPS26P13	0.69911	0
4.18694e-44	rs1131017	12	56435929	2690438	16	31000604	G/C	C	13.9297	293	STX1B	0.697893	0
6.22882e-44	rs1689510	12	56396768	5700615	10	89402650	G/C	C	13.9014	293	RP11-57C13.5	0.697445	0
6.22882e-44	rs1689510	12	56396768	670010	18	57429091	G/C	C	13.9014	293	RPS26P54	0.696956	0
9.23327e-44	rs7302200	12	56449435	5700615	10	89402650	G/A	A	13.8731	293	RP11-57C13.5	0.69558	0
9.23327e-44	rs7302200	12	56449435	670010	18	57429091	G/A	A	13.8731	293	RPS26P54	0.695589	0
9.23327e-44	rs1701704	12	56412487	70180	1	208870744	T/G	G	13.8731	293	RPS26P13	0.696338	0
9.23327e-44	rs705704	12	56435412	5700615	10	89402650	G/A	A	13.8731	293	RP11-57C13.5	0.695554	0
9.23327e-44	rs1702877	12	56427808	5700615	10	89402650	C/T	T	13.8731	293	RP11-57C13.5	0.696095	0
9.23327e-44	rs772921	12	56403577	5700615	10	89402650	C/T	T	13.8731	293	RP11-57C13.5	0.695554	0
1.36761e-43	rs705704	12	56435412	670010	18	57429091	G/A	A	13.8448	293	RPS26P54	0.69514	0
1.36761e-43	rs2456973	12	56416928	5700615	10	89402650	A/C	C	13.8448	293	RP11-57C13.5	0.695246	0
1.36761e-43	rs2456973	12	56416928	670010	18	57429091	A/C	C	13.8448	293	RPS26P54	0.695071	0
1.36761e-43	rs1702877	12	56427808	670010	18	57429091	C/T	T	13.8448	293	RPS26P54	0.69534	0
1.36761e-43	rs61938963	12	56446804	5700615	10	89402650	C/T	T	13.8448	293	RP11-57C13.5	0.69526	0
1.36761e-43	rs61938963	12	56446804	670010	18	57429091	C/T	T	13.8448	293	RPS26P54	0.694778	0
1.36761e-43	rs61938962	12	56446766	5700615	10	89402650	C/T	T	13.8448	293	RP11-57C13.5	0.69526	0
1.36761e-43	rs61938962	12	56446766	670010	18	57429091	C/T	T	13.8448	293	RPS26P54	0.694778	0
1.36761e-43	rs34415530	12	56444632	5700615	10	89402650	C/T	T	13.8448	293	RP11-57C13.5	0.695293	0
1.36761e-43	rs772921	12	56403577	670010	18	57429091	C/T	T	13.8448	293	RPS26P54	0.69514	0
1.36761e-43	rs10876864	12	56401085	2690438	16	31000604	A/G	G	13.8448	293	STX1B	0.695328	0
2.02406e-43	rs34415530	12	56444632	670010	18	57429091	C/T	T	13.8166	293	RPS26P54	0.694347	0
2.02406e-43	rs2640564	12	56455294	70180	1	208870744	C/T	T	13.8166	293	RPS26P13	0.694298	0
2.02406e-43	rs7312770	12	56467587	6660682	3	48731186	T/C	C	13.8166	293	IP6K2	0.693901	0
2.99325e-43	rs10876866	12	56445366	5700615	10	89402650	G/A	A	13.7885	293	RP11-57C13.5	0.692938	0
2.99325e-43	rs773125	12	56394954	2810504	17	79888245	A/G	G	13.7885	293	MAFG-AS1	0.693091	0
4.4108e-43	rs10876866	12	56445366	670010	18	57429091	G/A	A	13.7604	293	RPS26P54	0.692057	0
1.40477e-42	rs1701704	12	56412487	5700615	10	89402650	T/G	G	13.6766	293	RP11-57C13.5	0.689295	0
1.40477e-42	rs1701704	12	56412487	670010	18	57429091	T/G	G	13.6766	293	RPS26P54	0.688762	0
1.40477e-42	rs4759229	12	56474480	70180	1	208870744	G/A	A	13.6766	293	RPS26P13	0.688514	0
1.40477e-42	rs3741499	12	56474379	70180	1	208870744	C/T	T	13.6766	293	RPS26P13	0.689257	0
1.40477e-42	rs705705	12	56435504	70180	1	208870744	G/C	C	13.6766	293	RPS26P13	0.68918	0
2.05794e-42	rs2640562	12	56466473	70180	1	208870744	C/T	T	13.6487	293	RPS26P13	0.688161	0
2.05794e-42	rs2640564	12	56455294	5700615	10	89402650	C/T	T	13.6487	293	RP11-57C13.5	0.688119	0
3.0125e-42	rs773125	12	56394954	2690438	16	31000604	A/G	G	13.621	293	STX1B	0.687381	0
4.39439e-42	rs2640564	12	56455294	670010	18	57429091	C/T	T	13.5932	293	RPS26P54	0.686213	0
6.42283e-42	rs2017445	12	56407072	3310241	18	57428836	G/A	A	13.5656	293	RPS26P54	0.684597	0
9.35488e-42	rs4759229	12	56474480	5700615	10	89402650	G/A	A	13.538	293	RP11-57C13.5	0.683681	0
9.35488e-42	rs3741499	12	56474379	5700615	10	89402650	C/T	T	13.538	293	RP11-57C13.5	0.68444	0
9.35488e-42	rs705705	12	56435504	5700615	10	89402650	G/C	C	13.538	293	RP11-57C13.5	0.683988	0
9.35488e-42	rs7312770	12	56467587	2810504	17	79888245	T/C	C	13.538	293	MAFG-AS1	0.684241	0
9.35488e-42	rs2017445	12	56407072	6250292	9	30831934	G/A	A	13.538	293	RPS26P2	0.684415	0
1.36151e-41	rs2640562	12	56466473	5700615	10	89402650	C/T	T	13.5104	293	RP11-57C13.5	0.683097	0
1.36151e-41	rs3741499	12	56474379	670010	18	57429091	C/T	T	13.5104	293	RPS26P54	0.682862	0
1.36151e-41	rs11171739	12	56470625	2690438	16	31000604	T/C	C	13.5104	293	STX1B	0.682872	0
1.97468e-41	rs4759229	12	56474480	670010	18	57429091	G/A	A	13.4829	293	RPS26P54	0.682197	0
1.97468e-41	rs773107	12	56369506	70180	1	208870744	A/G	G	13.4829	293	RPS26P13	0.681813	0
2.86186e-41	rs1689510	12	56396768	6250292	9	30831934	G/C	C	13.4554	293	RPS26P2	0.68135	0
2.86186e-41	rs877636	12	56480583	70180	1	208870744	A/G	G	13.4554	293	RPS26P13	0.680997	0
2.86186e-41	rs2640562	12	56466473	670010	18	57429091	C/T	T	13.4554	293	RPS26P54	0.681424	0
2.86186e-41	rs705696	12	56480648	70180	1	208870744	G/A	A	13.4554	293	RPS26P13	0.680735	0
2.86186e-41	rs2017445	12	56407072	2850142	19	35024361	G/A	A	13.4554	293	RPS26P55	0.681014	0
4.14454e-41	rs7302200	12	56449435	5360180	11	57408703	G/A	A	13.428	293	MIR130A	0.679534	0
4.14454e-41	rs1702877	12	56427808	6250292	9	30831934	C/T	T	13.428	293	RPS26P2	0.680167	0
4.14454e-41	rs772920	12	56390364	70180	1	208870744	C/G	G	13.428	293	RPS26P13	0.680262	0
4.14454e-41	rs705702	12	56390636	70180	1	208870744	A/G	G	13.428	293	RPS26P13	0.680403	0
4.14454e-41	rs2017445	12	56407072	5360180	11	57408703	G/A	A	13.428	293	MIR130A	0.680488	0
5.99763e-41	rs773112	12	56375881	70180	1	208870744	C/T	T	13.4007	293	RPS26P13	0.678526	0
5.99763e-41	rs705704	12	56435412	6250292	9	30831934	G/A	A	13.4007	293	RPS26P2	0.679296	0
5.99763e-41	rs7297175	12	56473808	2690438	16	31000604	C/T	T	13.4007	293	STX1B	0.679161	0
5.99763e-41	rs2456973	12	56416928	6250292	9	30831934	A/C	C	13.4007	293	RPS26P2	0.678883	0
5.99763e-41	rs61938963	12	56446804	6250292	9	30831934	C/T	T	13.4007	293	RPS26P2	0.679119	0
5.99763e-41	rs61938962	12	56446766	6250292	9	30831934	C/T	T	13.4007	293	RPS26P2	0.679119	0
5.99763e-41	rs34415530	12	56444632	6250292	9	30831934	C/T	T	13.4007	293	RPS26P2	0.678756	0
5.99763e-41	rs772921	12	56403577	6250292	9	30831934	C/T	T	13.4007	293	RPS26P2	0.679296	0
5.99763e-41	rs61937248	12	56381705	70180	1	208870744	C/T	T	13.4007	293	RPS26P13	0.678571	0
5.99763e-41	rs2048036	12	56380119	70180	1	208870744	T/A	A	13.4007	293	RPS26P13	0.678589	0
5.99763e-41	rs61937249	12	56381916	70180	1	208870744	A/G	G	13.4007	293	RPS26P13	0.678571	0
5.99763e-41	rs61937247	12	56381484	70180	1	208870744	A/C	C	13.4007	293	RPS26P13	0.678571	0
8.64949e-41	rs1689510	12	56396768	3310241	18	57428836	G/C	C	13.3734	293	RPS26P54	0.677736	0
8.64949e-41	rs7302200	12	56449435	620019	8	93156597	G/A	A	13.3734	293	RP11-777J24.1	0.678406	0
8.64949e-41	rs7302200	12	56449435	3310241	18	57428836	G/A	A	13.3734	293	RPS26P54	0.677982	0
8.64949e-41	rs773110	12	56375137	70180	1	208870744	C/G	G	13.3734	293	RPS26P13	0.678356	0
8.64949e-41	rs773111	12	56375740	70180	1	208870744	C/A	A	13.3734	293	RPS26P13	0.678434	0
8.64949e-41	rs773108	12	56369911	70180	1	208870744	A/G	G	13.3734	293	RPS26P13	0.678209	0
8.64949e-41	rs773109	12	56374695	70180	1	208870744	G/A	A	13.3734	293	RPS26P13	0.678356	0
8.64949e-41	rs705698	12	56384687	70180	1	208870744	T/C	C	13.3734	293	RPS26P13	0.67838	0
8.64949e-41	rs2017445	12	56407072	620019	8	93156597	G/A	A	13.3734	293	RP11-777J24.1	0.678435	0
1.24982e-40	rs1689510	12	56396768	2850142	19	35024361	G/C	C	13.3462	293	RPS26P55	0.677371	0
1.24982e-40	rs1689510	12	56396768	5360180	11	57408703	G/C	C	13.3462	293	MIR130A	0.677476	0
1.24982e-40	rs7302200	12	56449435	6250292	9	30831934	G/A	A	13.3462	293	RPS26P2	0.677092	0
1.24982e-40	rs1702877	12	56427808	3310241	18	57428836	C/T	T	13.3462	293	RPS26P54	0.677479	0
1.79977e-40	rs877636	12	56480583	5700615	10	89402650	A/G	G	13.319	293	RP11-57C13.5	0.676286	0
1.79977e-40	rs705704	12	56435412	2850142	19	35024361	G/A	A	13.319	293	RPS26P55	0.675512	0
1.79977e-40	rs705704	12	56435412	3310241	18	57428836	G/A	A	13.319	293	RPS26P54	0.676222	0
1.79977e-40	rs705704	12	56435412	5360180	11	57408703	G/A	A	13.319	293	MIR130A	0.675867	0
1.79977e-40	rs2456973	12	56416928	3310241	18	57428836	A/C	C	13.319	293	RPS26P54	0.675916	0
1.79977e-40	rs1702877	12	56427808	2850142	19	35024361	C/T	T	13.319	293	RPS26P55	0.676288	0
1.79977e-40	rs1702877	12	56427808	5360180	11	57408703	C/T	T	13.319	293	MIR130A	0.676095	0
1.79977e-40	rs61938963	12	56446804	3310241	18	57428836	C/T	T	13.319	293	RPS26P54	0.676387	0
1.79977e-40	rs61938963	12	56446804	5360180	11	57408703	C/T	T	13.319	293	MIR130A	0.675819	0
1.79977e-40	rs61938962	12	56446766	3310241	18	57428836	C/T	T	13.319	293	RPS26P54	0.676387	0
1.79977e-40	rs61938962	12	56446766	5360180	11	57408703	C/T	T	13.319	293	MIR130A	0.675819	0
1.79977e-40	rs34415530	12	56444632	3310241	18	57428836	C/T	T	13.319	293	RPS26P54	0.676326	0
1.79977e-40	rs772921	12	56403577	2850142	19	35024361	C/T	T	13.319	293	RPS26P55	0.675512	0
1.79977e-40	rs772921	12	56403577	3310241	18	57428836	C/T	T	13.319	293	RPS26P54	0.676222	0
1.79977e-40	rs772921	12	56403577	5360180	11	57408703	C/T	T	13.319	293	MIR130A	0.675867	0
1.79977e-40	rs10876864	12	56401085	4570164	6	36642677	A/G	G	13.319	293	LAP3P2	0.676179	0
1.79977e-40	rs10876866	12	56445366	6250292	9	30831934	G/A	A	13.319	293	RPS26P2	0.676122	0
1.79977e-40	rs705696	12	56480648	5700615	10	89402650	G/A	A	13.319	293	RP11-57C13.5	0.676021	0
2.58289e-40	rs1689510	12	56396768	620019	8	93156597	G/C	C	13.2919	293	RP11-777J24.1	0.674535	0
2.58289e-40	rs2456973	12	56416928	2850142	19	35024361	A/C	C	13.2919	293	RPS26P55	0.675439	0
2.58289e-40	rs2456973	12	56416928	5360180	11	57408703	A/C	C	13.2919	293	MIR130A	0.675092	0
2.58289e-40	rs773107	12	56369506	5700615	10	89402650	A/G	G	13.2919	293	RP11-57C13.5	0.674764	0
2.58289e-40	rs1702877	12	56427808	620019	8	93156597	C/T	T	13.2919	293	RP11-777J24.1	0.67469	0
2.58289e-40	rs705705	12	56435504	670010	18	57429091	G/C	C	13.2919	293	RPS26P54	0.675244	0
2.58289e-40	rs2271194	12	56477694	2690438	16	31000604	T/A	A	13.2919	293	STX1B	0.674594	0
2.58289e-40	rs61938963	12	56446804	2850142	19	35024361	C/T	T	13.2919	293	RPS26P55	0.675249	0
2.58289e-40	rs61938962	12	56446766	2850142	19	35024361	C/T	T	13.2919	293	RPS26P55	0.675249	0
2.58289e-40	rs34415530	12	56444632	2850142	19	35024361	C/T	T	13.2919	293	RPS26P55	0.674864	0
2.58289e-40	rs34415530	12	56444632	5360180	11	57408703	C/T	T	13.2919	293	MIR130A	0.675391	0
2.58289e-40	rs1131017	12	56435929	4570164	6	36642677	G/C	C	13.2919	293	LAP3P2	0.675469	0
3.71397e-40	rs7302200	12	56449435	2850142	19	35024361	G/A	A	13.2648	293	RPS26P55	0.674365	0
3.71397e-40	rs877636	12	56480583	670010	18	57429091	A/G	G	13.2648	293	RPS26P54	0.673961	0
3.71397e-40	rs1701704	12	56412487	6250292	9	30831934	T/G	G	13.2648	293	RPS26P2	0.674025	0
3.71397e-40	rs773107	12	56369506	670010	18	57429091	A/G	G	13.2648	293	RPS26P54	0.674123	0
3.71397e-40	rs10876870	12	56478002	2690438	16	31000604	C/A	A	13.2648	293	STX1B	0.674138	0
3.71397e-40	rs10876866	12	56445366	3310241	18	57428836	G/A	A	13.2648	293	RPS26P54	0.673642	0
3.71397e-40	rs705696	12	56480648	670010	18	57429091	G/A	A	13.2648	293	RPS26P54	0.673712	0
5.32225e-40	rs705704	12	56435412	620019	8	93156597	G/A	A	13.2378	293	RP11-777J24.1	0.673147	0
5.32225e-40	rs7971751	12	56478658	2690438	16	31000604	C/A	A	13.2378	293	STX1B	0.673118	0
5.32225e-40	rs61938963	12	56446804	620019	8	93156597	C/T	T	13.2378	293	RP11-777J24.1	0.673156	0
5.32225e-40	rs61938962	12	56446766	620019	8	93156597	C/T	T	13.2378	293	RP11-777J24.1	0.673156	0
5.32225e-40	rs34415530	12	56444632	620019	8	93156597	C/T	T	13.2378	293	RP11-777J24.1	0.673195	0
5.32225e-40	rs772921	12	56403577	620019	8	93156597	C/T	T	13.2378	293	RP11-777J24.1	0.673147	0
5.32225e-40	rs10876866	12	56445366	5360180	11	57408703	G/A	A	13.2378	293	MIR130A	0.672702	0
5.32225e-40	rs2017445	12	56407072	6560376	23	71264475	G/A	A	13.2378	293	RPS26P11	0.672611	0
5.32225e-40	rs2017445	12	56407072	6270307	15	64885219	G/A	A	13.2378	293	RP11-330L19.1	0.673377	0
7.62145e-40	rs2456973	12	56416928	620019	8	93156597	A/C	C	13.2108	293	RP11-777J24.1	0.672366	0
7.62145e-40	rs2640564	12	56455294	6250292	9	30831934	C/T	T	13.2108	293	RPS26P2	0.67205	0
7.62145e-40	rs10876866	12	56445366	2850142	19	35024361	G/A	A	13.2108	293	RPS26P55	0.672297	0
7.62145e-40	rs2017445	12	56407072	6840746	17	8464694	G/A	A	13.2108	293	RP11-713H12.1	0.672093	0
7.62145e-40	rs2017445	12	56407072	4670048	13	101192220	G/A	A	13.2108	293	RPS26P47	0.672368	0
1.08771e-39	rs2017445	12	56407072	2810504	17	79888245	G/A	A	13.1839	293	MAFG-AS1	0.670825	0
1.55535e-39	rs1701704	12	56412487	2850142	19	35024361	T/G	G	13.157	293	RPS26P55	0.670059	0
1.55535e-39	rs1701704	12	56412487	3310241	18	57428836	T/G	G	13.157	293	RPS26P54	0.670059	0
1.55535e-39	rs2640564	12	56455294	3310241	18	57428836	C/T	T	13.157	293	RPS26P54	0.670295	0
1.55535e-39	rs772920	12	56390364	5700615	10	89402650	C/G	G	13.157	293	RP11-57C13.5	0.670235	0
1.55535e-39	rs772920	12	56390364	670010	18	57429091	C/G	G	13.157	293	RPS26P54	0.669635	0
1.55535e-39	rs705702	12	56390636	5700615	10	89402650	A/G	G	13.157	293	RP11-57C13.5	0.670391	0
1.55535e-39	rs705702	12	56390636	670010	18	57429091	A/G	G	13.157	293	RPS26P54	0.669769	0
1.55535e-39	rs2292239	12	56482180	70180	1	208870744	G/T	T	13.157	293	RPS26P13	0.669573	0
1.55535e-39	rs10876866	12	56445366	620019	8	93156597	G/A	A	13.157	293	RP11-777J24.1	0.670115	0
2.21657e-39	rs1689510	12	56396768	6560376	23	71264475	G/C	C	13.1302	293	RPS26P11	0.668604	0
2.21657e-39	rs1689510	12	56396768	6270307	15	64885219	G/C	C	13.1302	293	RP11-330L19.1	0.668819	0
2.21657e-39	rs7302200	12	56449435	6270307	15	64885219	G/A	A	13.1302	293	RP11-330L19.1	0.669124	0
2.21657e-39	rs773110	12	56375137	5700615	10	89402650	C/G	G	13.1302	293	RP11-57C13.5	0.668705	0
2.21657e-39	rs773112	12	56375881	5700615	10	89402650	C/T	T	13.1302	293	RP11-57C13.5	0.668784	0
2.21657e-39	rs773111	12	56375740	5700615	10	89402650	C/A	A	13.1302	293	RP11-57C13.5	0.668767	0
2.21657e-39	rs773108	12	56369911	5700615	10	89402650	A/G	G	13.1302	293	RP11-57C13.5	0.668608	0
2.21657e-39	rs3741499	12	56474379	6250292	9	30831934	C/T	T	13.1302	293	RPS26P2	0.668859	0
2.21657e-39	rs1702877	12	56427808	6560376	23	71264475	C/T	T	13.1302	293	RPS26P11	0.668649	0
2.21657e-39	rs1702877	12	56427808	6270307	15	64885219	C/T	T	13.1302	293	RP11-330L19.1	0.668589	0
2.21657e-39	rs773109	12	56374695	5700615	10	89402650	G/A	A	13.1302	293	RP11-57C13.5	0.668705	0
2.21657e-39	rs61937248	12	56381705	5700615	10	89402650	C/T	T	13.1302	293	RP11-57C13.5	0.668802	0
2.21657e-39	rs2048036	12	56380119	5700615	10	89402650	T/A	A	13.1302	293	RP11-57C13.5	0.668834	0
2.21657e-39	rs61937249	12	56381916	5700615	10	89402650	A/G	G	13.1302	293	RP11-57C13.5	0.668802	0
2.21657e-39	rs61937247	12	56381484	5700615	10	89402650	A/C	C	13.1302	293	RP11-57C13.5	0.668802	0
3.15663e-39	rs1689510	12	56396768	6840746	17	8464694	G/C	C	13.1034	293	RP11-713H12.1	0.668206	0
3.15663e-39	rs7302200	12	56449435	2810504	17	79888245	G/A	A	13.1034	293	MAFG-AS1	0.667503	0
3.15663e-39	rs1701704	12	56412487	5360180	11	57408703	T/G	G	13.1034	293	MIR130A	0.668165	0
3.15663e-39	rs4759229	12	56474480	6250292	9	30831934	G/A	A	13.1034	293	RPS26P2	0.668299	0
3.15663e-39	rs2048036	12	56380119	670010	18	57429091	T/A	A	13.1034	293	RPS26P54	0.667517	0
3.15663e-39	rs705698	12	56384687	5700615	10	89402650	T/C	C	13.1034	293	RP11-57C13.5	0.668306	0
3.15663e-39	rs705698	12	56384687	670010	18	57429091	T/C	C	13.1034	293	RPS26P54	0.667636	0
3.15663e-39	rs2017445	12	56407072	4480356	1	58521868	G/A	A	13.1034	293	RPS26P15	0.668499	0
4.48036e-39	rs773110	12	56375137	670010	18	57429091	C/G	G	13.0767	293	RPS26P54	0.66732	0
4.48036e-39	rs773112	12	56375881	670010	18	57429091	C/T	T	13.0767	293	RPS26P54	0.667448	0
4.48036e-39	rs2640562	12	56466473	6250292	9	30831934	C/T	T	13.0767	293	RPS26P2	0.667232	0
4.48036e-39	rs773111	12	56375740	670010	18	57429091	C/A	A	13.0767	293	RPS26P54	0.667399	0
4.48036e-39	rs705704	12	56435412	6560376	23	71264475	G/A	A	13.0767	293	RPS26P11	0.666762	0
4.48036e-39	rs705704	12	56435412	6270307	15	64885219	G/A	A	13.0767	293	RP11-330L19.1	0.667058	0
4.48036e-39	rs773108	12	56369911	670010	18	57429091	A/G	G	13.0767	293	RPS26P54	0.667157	0
4.48036e-39	rs1702877	12	56427808	6840746	17	8464694	C/T	T	13.0767	293	RP11-713H12.1	0.667349	0
4.48036e-39	rs773109	12	56374695	670010	18	57429091	G/A	A	13.0767	293	RPS26P54	0.66732	0
4.48036e-39	rs61938963	12	56446804	6560376	23	71264475	C/T	T	13.0767	293	RPS26P11	0.666843	0
4.48036e-39	rs61938963	12	56446804	6270307	15	64885219	C/T	T	13.0767	293	RP11-330L19.1	0.667123	0
4.48036e-39	rs61938962	12	56446766	6560376	23	71264475	C/T	T	13.0767	293	RPS26P11	0.666843	0
4.48036e-39	rs61938962	12	56446766	6270307	15	64885219	C/T	T	13.0767	293	RP11-330L19.1	0.667123	0
4.48036e-39	rs34415530	12	56444632	6270307	15	64885219	C/T	T	13.0767	293	RP11-330L19.1	0.666604	0
4.48036e-39	rs2640564	12	56455294	2850142	19	35024361	C/T	T	13.0767	293	RPS26P55	0.667092	0
4.48036e-39	rs2640564	12	56455294	5360180	11	57408703	C/T	T	13.0767	293	MIR130A	0.666539	0
4.48036e-39	rs772921	12	56403577	6560376	23	71264475	C/T	T	13.0767	293	RPS26P11	0.666762	0
4.48036e-39	rs772921	12	56403577	6270307	15	64885219	C/T	T	13.0767	293	RP11-330L19.1	0.667058	0
4.48036e-39	rs61937248	12	56381705	670010	18	57429091	C/T	T	13.0767	293	RPS26P54	0.667482	0
4.48036e-39	rs1081975	12	56393337	4570164	6	36642677	C/G	G	13.0767	293	LAP3P2	0.666636	0
4.48036e-39	rs61937249	12	56381916	670010	18	57429091	A/G	G	13.0767	293	RPS26P54	0.667482	0
4.48036e-39	rs61937247	12	56381484	670010	18	57429091	A/C	C	13.0767	293	RPS26P54	0.667482	0
6.37144e-39	rs1689510	12	56396768	4670048	13	101192220	G/C	C	13.05	293	RPS26P47	0.666356	0
6.37144e-39	rs7302200	12	56449435	6560376	23	71264475	G/A	A	13.05	293	RPS26P11	0.665749	0
6.37144e-39	rs1701704	12	56412487	620019	8	93156597	T/G	G	13.05	293	RP11-777J24.1	0.666448	0
6.37144e-39	rs705704	12	56435412	6840746	17	8464694	G/A	A	13.05	293	RP11-713H12.1	0.666171	0
6.37144e-39	rs4759229	12	56474480	3310241	18	57428836	G/A	A	13.05	293	RPS26P54	0.665586	0
6.37144e-39	rs3741499	12	56474379	3310241	18	57428836	C/T	T	13.05	293	RPS26P54	0.666053	0
6.37144e-39	rs2456973	12	56416928	6560376	23	71264475	A/C	C	13.05	293	RPS26P11	0.666094	0
6.37144e-39	rs2456973	12	56416928	6270307	15	64885219	A/C	C	13.05	293	RP11-330L19.1	0.666484	0
6.37144e-39	rs1702877	12	56427808	4670048	13	101192220	C/T	T	13.05	293	RPS26P47	0.666027	0
6.37144e-39	rs61938963	12	56446804	6840746	17	8464694	C/T	T	13.05	293	RP11-713H12.1	0.666194	0
6.37144e-39	rs61938962	12	56446766	6840746	17	8464694	C/T	T	13.05	293	RP11-713H12.1	0.666194	0
6.37144e-39	rs34415530	12	56444632	6560376	23	71264475	C/T	T	13.05	293	RPS26P11	0.666423	0
6.37144e-39	rs34415530	12	56444632	6840746	17	8464694	C/T	T	13.05	293	RP11-713H12.1	0.665915	0
6.37144e-39	rs772921	12	56403577	6840746	17	8464694	C/T	T	13.05	293	RP11-713H12.1	0.666171	0
9.03056e-39	rs7302200	12	56449435	6840746	17	8464694	G/A	A	13.0234	293	RP11-713H12.1	0.664706	0
9.03056e-39	rs7302200	12	56449435	4670048	13	101192220	G/A	A	13.0234	293	RPS26P47	0.665001	0
9.03056e-39	rs2640562	12	56466473	3310241	18	57428836	C/T	T	13.0234	293	RPS26P54	0.664613	0
9.03056e-39	rs705704	12	56435412	4670048	13	101192220	G/A	A	13.0234	293	RPS26P47	0.664752	0
9.03056e-39	rs4759229	12	56474480	2850142	19	35024361	G/A	A	13.0234	293	RPS26P55	0.664743	0
9.03056e-39	rs3741499	12	56474379	2850142	19	35024361	C/T	T	13.0234	293	RPS26P55	0.665264	0
9.03056e-39	rs3741499	12	56474379	5360180	11	57408703	C/T	T	13.0234	293	MIR130A	0.665112	0
9.03056e-39	rs2456973	12	56416928	6840746	17	8464694	A/C	C	13.0234	293	RP11-713H12.1	0.665461	0
9.03056e-39	rs61938963	12	56446804	4670048	13	101192220	C/T	T	13.0234	293	RPS26P47	0.664857	0
9.03056e-39	rs61938962	12	56446766	4670048	13	101192220	C/T	T	13.0234	293	RPS26P47	0.664857	0
9.03056e-39	rs2640564	12	56455294	620019	8	93156597	C/T	T	13.0234	293	RP11-777J24.1	0.665456	0
9.03056e-39	rs772921	12	56403577	4670048	13	101192220	C/T	T	13.0234	293	RPS26P47	0.664752	0
9.03056e-39	rs2292239	12	56482180	5700615	10	89402650	G/T	T	13.0234	293	RP11-57C13.5	0.665018	0
9.03056e-39	rs2017445	12	56407072	6960195	1	58522049	G/A	A	13.0234	293	RPS26P15	0.66517	0
1.27904e-38	rs2640562	12	56466473	2850142	19	35024361	C/T	T	12.9968	293	RPS26P55	0.664298	0
1.27904e-38	rs705704	12	56435412	2810504	17	79888245	G/A	A	12.9968	293	MAFG-AS1	0.663747	0
1.27904e-38	rs4759229	12	56474480	5360180	11	57408703	G/A	A	12.9968	293	MIR130A	0.664486	0
1.27904e-38	rs2456973	12	56416928	4670048	13	101192220	A/C	C	12.9968	293	RPS26P47	0.664109	0
1.27904e-38	rs1702877	12	56427808	2810504	17	79888245	C/T	T	12.9968	293	MAFG-AS1	0.663504	0
1.27904e-38	rs34415530	12	56444632	4670048	13	101192220	C/T	T	12.9968	293	RPS26P47	0.664368	0
1.27904e-38	rs772921	12	56403577	2810504	17	79888245	C/T	T	12.9968	293	MAFG-AS1	0.663747	0
1.27904e-38	rs10876866	12	56445366	6560376	23	71264475	G/A	A	12.9968	293	RPS26P11	0.663645	0
1.80559e-38	rs1689510	12	56396768	2810504	17	79888245	G/C	C	12.9703	293	MAFG-AS1	0.663096	0
1.80559e-38	rs1689510	12	56396768	4480356	1	58521868	G/C	C	12.9703	293	RPS26P15	0.66303	0
1.80559e-38	rs2640562	12	56466473	5360180	11	57408703	C/T	T	12.9703	293	MIR130A	0.662808	0
1.80559e-38	rs2456973	12	56416928	2810504	17	79888245	A/C	C	12.9703	293	MAFG-AS1	0.663404	0
1.80559e-38	rs61938963	12	56446804	2810504	17	79888245	C/T	T	12.9703	293	MAFG-AS1	0.663162	0
1.80559e-38	rs61938962	12	56446766	2810504	17	79888245	C/T	T	12.9703	293	MAFG-AS1	0.663162	0
1.80559e-38	rs34415530	12	56444632	2810504	17	79888245	C/T	T	12.9703	293	MAFG-AS1	0.66275	0
1.80559e-38	rs2292239	12	56482180	670010	18	57429091	G/T	T	12.9703	293	RPS26P54	0.6631	0
1.80559e-38	rs10876866	12	56445366	6840746	17	8464694	G/A	A	12.9703	293	RP11-713H12.1	0.662827	0
1.80559e-38	rs10876866	12	56445366	6270307	15	64885219	G/A	A	12.9703	293	RP11-330L19.1	0.663496	0
1.80559e-38	rs705699	12	56384804	4570164	6	36642677	G/A	A	12.9703	293	LAP3P2	0.663103	0
2.55376e-38	rs7297175	12	56473808	4570164	6	36642677	C/T	T	12.9438	293	LAP3P2	0.662378	0
2.55376e-38	rs1702877	12	56427808	4480356	1	58521868	C/T	T	12.9438	293	RPS26P15	0.662466	0
2.55376e-38	rs10876866	12	56445366	4670048	13	101192220	G/A	A	12.9438	293	RPS26P47	0.661984	0
2.55376e-38	rs11171739	12	56470625	4570164	6	36642677	T/C	C	12.9438	293	LAP3P2	0.661707	0
3.60005e-38	rs773114	12	56379060	4570164	6	36642677	A/T	T	12.9174	293	LAP3P2	0.660592	0
3.60005e-38	rs1701704	12	56412487	6560376	23	71264475	T/G	G	12.9174	293	RPS26P11	0.660767	0
3.60005e-38	rs1701704	12	56412487	6270307	15	64885219	T/G	G	12.9174	293	RP11-330L19.1	0.661418	0
3.60005e-38	rs705704	12	56435412	4480356	1	58521868	G/A	A	12.9174	293	RPS26P15	0.661205	0
3.60005e-38	rs705700	12	56389293	4570164	6	36642677	T/C	C	12.9174	293	LAP3P2	0.66147	0
3.60005e-38	rs61938963	12	56446804	4480356	1	58521868	C/T	T	12.9174	293	RPS26P15	0.661272	0
3.60005e-38	rs61938962	12	56446766	4480356	1	58521868	C/T	T	12.9174	293	RPS26P15	0.661272	0
3.60005e-38	rs34415530	12	56444632	4480356	1	58521868	C/T	T	12.9174	293	RPS26P15	0.660872	0
3.60005e-38	rs772921	12	56403577	4480356	1	58521868	C/T	T	12.9174	293	RPS26P15	0.661205	0
3.60005e-38	rs1873914	12	56379427	4570164	6	36642677	G/C	C	12.9174	293	LAP3P2	0.660583	0
5.0715e-38	rs7302200	12	56449435	4480356	1	58521868	G/A	A	12.891	293	RPS26P15	0.660041	0
5.0715e-38	rs877636	12	56480583	6250292	9	30831934	A/G	G	12.891	293	RPS26P2	0.65971	0
5.0715e-38	rs1701704	12	56412487	6840746	17	8464694	T/G	G	12.891	293	RP11-713H12.1	0.660352	0
5.0715e-38	rs1701704	12	56412487	4670048	13	101192220	T/G	G	12.891	293	RPS26P47	0.65976	0
5.0715e-38	rs3741499	12	56474379	620019	8	93156597	C/T	T	12.891	293	RP11-777J24.1	0.660148	0
5.0715e-38	rs2456973	12	56416928	4480356	1	58521868	A/C	C	12.891	293	RPS26P15	0.660469	0
5.0715e-38	rs773107	12	56369506	6250292	9	30831934	A/G	G	12.891	293	RPS26P2	0.660424	0
5.0715e-38	rs2640564	12	56455294	6560376	23	71264475	C/T	T	12.891	293	RPS26P11	0.659758	0
5.0715e-38	rs2640564	12	56455294	6270307	15	64885219	C/T	T	12.891	293	RP11-330L19.1	0.66027	0
5.0715e-38	rs1131017	12	56435929	3520731	2	232756980	G/C	C	12.891	293	MIR1471	0.660396	0
5.0715e-38	rs772920	12	56390364	6250292	9	30831934	C/G	G	12.891	293	RPS26P2	0.659944	0
5.0715e-38	rs705702	12	56390636	6250292	9	30831934	A/G	G	12.891	293	RPS26P2	0.660087	0
5.0715e-38	rs10876866	12	56445366	2810504	17	79888245	G/A	A	12.891	293	MAFG-AS1	0.660272	0
5.0715e-38	rs2017445	12	56407072	830484	8	119774226	G/A	A	12.891	293	RPS26P35	0.659832	0
7.12096e-38	rs1689510	12	56396768	6960195	1	58522049	G/C	C	12.8647	293	RPS26P15	0.658832	0
7.12096e-38	rs2640562	12	56466473	620019	8	93156597	C/T	T	12.8647	293	RP11-777J24.1	0.659101	0
7.12096e-38	rs4759229	12	56474480	620019	8	93156597	G/A	A	12.8647	293	RP11-777J24.1	0.659304	0
7.12096e-38	rs773107	12	56369506	3310241	18	57428836	A/G	G	12.8647	293	RPS26P54	0.658918	0
7.12096e-38	rs1702877	12	56427808	6960195	1	58522049	C/T	T	12.8647	293	RPS26P15	0.658911	0
7.12096e-38	rs705705	12	56435504	6250292	9	30831934	G/C	C	12.8647	293	RPS26P2	0.658943	0
7.12096e-38	rs2271194	12	56477694	4570164	6	36642677	T/A	A	12.8647	293	LAP3P2	0.659086	0
7.12096e-38	rs2640564	12	56455294	6840746	17	8464694	C/T	T	12.8647	293	RP11-713H12.1	0.659259	0
7.12096e-38	rs10876870	12	56478002	4570164	6	36642677	C/A	A	12.8647	293	LAP3P2	0.658872	0
7.12096e-38	rs705696	12	56480648	6250292	9	30831934	G/A	A	12.8647	293	RPS26P2	0.659448	0
1.00177e-37	rs7302200	12	56449435	6960195	1	58522049	G/A	A	12.8384	293	RPS26P15	0.65839	0
1.00177e-37	rs1701704	12	56412487	2810504	17	79888245	T/G	G	12.8384	293	MAFG-AS1	0.658044	0
1.00177e-37	rs4759229	12	56474480	6270307	15	64885219	G/A	A	12.8384	293	RP11-330L19.1	0.657715	0
1.00177e-37	rs3741499	12	56474379	6560376	23	71264475	C/T	T	12.8384	293	RPS26P11	0.657775	0
1.00177e-37	rs3741499	12	56474379	6270307	15	64885219	C/T	T	12.8384	293	RP11-330L19.1	0.658086	0
1.00177e-37	rs7971751	12	56478658	4570164	6	36642677	C/A	A	12.8384	293	LAP3P2	0.658461	0
1.00177e-37	rs705701	12	56389768	5700615	10	89402650	C/T	T	12.8384	293	RP11-57C13.5	0.658154	0
1.00177e-37	rs10876866	12	56445366	4480356	1	58521868	G/A	A	12.8384	293	RPS26P15	0.658444	0
1.00177e-37	rs2017445	12	56407072	6660682	3	48731186	G/A	A	12.8384	293	IP6K2	0.658218	0
1.40467e-37	rs877636	12	56480583	3310241	18	57428836	A/G	G	12.8121	293	RPS26P54	0.656609	0
1.40467e-37	rs877636	12	56480583	5360180	11	57408703	A/G	G	12.8121	293	MIR130A	0.65655	0
1.40467e-37	rs773110	12	56375137	6250292	9	30831934	C/G	G	12.8121	293	RPS26P2	0.656595	0
1.40467e-37	rs773112	12	56375881	6250292	9	30831934	C/T	T	12.8121	293	RPS26P2	0.656808	0
1.40467e-37	rs773111	12	56375740	6250292	9	30831934	C/A	A	12.8121	293	RPS26P2	0.656669	0
1.40467e-37	rs705704	12	56435412	6960195	1	58522049	G/A	A	12.8121	293	RPS26P15	0.656771	0
1.40467e-37	rs773108	12	56369911	6250292	9	30831934	A/G	G	12.8121	293	RPS26P2	0.656601	0
1.40467e-37	rs4759229	12	56474480	6560376	23	71264475	G/A	A	12.8121	293	RPS26P11	0.657334	0
1.40467e-37	rs3741499	12	56474379	6840746	17	8464694	C/T	T	12.8121	293	RP11-713H12.1	0.65683	0
1.40467e-37	rs705705	12	56435504	2850142	19	35024361	G/C	C	12.8121	293	RPS26P55	0.656956	0
1.40467e-37	rs773109	12	56374695	6250292	9	30831934	G/A	A	12.8121	293	RPS26P2	0.656595	0
1.40467e-37	rs61938963	12	56446804	6960195	1	58522049	C/T	T	12.8121	293	RPS26P15	0.656865	0
1.40467e-37	rs61938962	12	56446766	6960195	1	58522049	C/T	T	12.8121	293	RPS26P15	0.656865	0
1.40467e-37	rs2640564	12	56455294	4670048	13	101192220	C/T	T	12.8121	293	RPS26P47	0.657463	0
1.40467e-37	rs772921	12	56403577	6960195	1	58522049	C/T	T	12.8121	293	RPS26P15	0.656771	0
1.40467e-37	rs10876864	12	56401085	3520731	2	232756980	A/G	G	12.8121	293	MIR1471	0.656971	0
1.40467e-37	rs61937248	12	56381705	6250292	9	30831934	C/T	T	12.8121	293	RPS26P2	0.656639	0
1.40467e-37	rs2048036	12	56380119	6250292	9	30831934	T/A	A	12.8121	293	RPS26P2	0.656733	0
1.40467e-37	rs61937249	12	56381916	6250292	9	30831934	A/G	G	12.8121	293	RPS26P2	0.656639	0
1.40467e-37	rs61937247	12	56381484	6250292	9	30831934	A/C	C	12.8121	293	RPS26P2	0.656639	0
1.96827e-37	rs877636	12	56480583	2850142	19	35024361	A/G	G	12.7859	293	RPS26P55	0.655775	0
1.96827e-37	rs2640562	12	56466473	6560376	23	71264475	C/T	T	12.7859	293	RPS26P11	0.655889	0
1.96827e-37	rs2640562	12	56466473	6270307	15	64885219	C/T	T	12.7859	293	RP11-330L19.1	0.656172	0
1.96827e-37	rs4759229	12	56474480	6840746	17	8464694	G/A	A	12.7859	293	RP11-713H12.1	0.65636	0
1.96827e-37	rs4759229	12	56474480	4670048	13	101192220	G/A	A	12.7859	293	RPS26P47	0.655795	0
1.96827e-37	rs3741499	12	56474379	4670048	13	101192220	C/T	T	12.7859	293	RPS26P47	0.656239	0
1.96827e-37	rs2456973	12	56416928	6960195	1	58522049	A/C	C	12.7859	293	RPS26P15	0.655964	0
1.96827e-37	rs773107	12	56369506	2850142	19	35024361	A/G	G	12.7859	293	RPS26P55	0.65617	0
1.96827e-37	rs705705	12	56435504	620019	8	93156597	G/C	C	12.7859	293	RP11-777J24.1	0.65587	0
1.96827e-37	rs705705	12	56435504	3310241	18	57428836	G/C	C	12.7859	293	RPS26P54	0.656038	0
1.96827e-37	rs34415530	12	56444632	6960195	1	58522049	C/T	T	12.7859	293	RPS26P15	0.656327	0
1.96827e-37	rs705702	12	56390636	3310241	18	57428836	A/G	G	12.7859	293	RPS26P54	0.655501	0
1.96827e-37	rs705698	12	56384687	6250292	9	30831934	T/C	C	12.7859	293	RPS26P2	0.656175	0
1.96827e-37	rs705696	12	56480648	3310241	18	57428836	G/A	A	12.7859	293	RPS26P54	0.656372	0
1.96827e-37	rs705696	12	56480648	5360180	11	57408703	G/A	A	12.7859	293	MIR130A	0.656335	0
2.75613e-37	rs1689510	12	56396768	830484	8	119774226	G/C	C	12.7598	293	RPS26P35	0.655297	0
2.75613e-37	rs2640562	12	56466473	6840746	17	8464694	C/T	T	12.7598	293	RP11-713H12.1	0.655209	0
2.75613e-37	rs1701704	12	56412487	4480356	1	58521868	T/G	G	12.7598	293	RPS26P15	0.654552	0
2.75613e-37	rs773107	12	56369506	620019	8	93156597	A/G	G	12.7598	293	RP11-777J24.1	0.655093	0
2.75613e-37	rs1702877	12	56427808	830484	8	119774226	C/T	T	12.7598	293	RPS26P35	0.65489	0
2.75613e-37	rs772920	12	56390364	3310241	18	57428836	C/G	G	12.7598	293	RPS26P54	0.655386	0
2.75613e-37	rs705696	12	56480648	2850142	19	35024361	G/A	A	12.7598	293	RPS26P55	0.655464	0
3.84685e-37	rs2640562	12	56466473	4670048	13	101192220	C/T	T	12.7337	293	RPS26P47	0.654151	0
3.84685e-37	rs705705	12	56435504	5360180	11	57408703	G/C	C	12.7337	293	MIR130A	0.654143	0
3.84685e-37	rs2640564	12	56455294	4480356	1	58521868	C/T	T	12.7337	293	RPS26P15	0.653971	0
3.84685e-37	rs772920	12	56390364	2850142	19	35024361	C/G	G	12.7337	293	RPS26P55	0.653787	0
3.84685e-37	rs705702	12	56390636	2850142	19	35024361	A/G	G	12.7337	293	RPS26P55	0.653937	0
5.3656e-37	rs7302200	12	56449435	830484	8	119774226	G/A	A	12.7076	293	RPS26P35	0.652982	0
5.3656e-37	rs773110	12	56375137	3310241	18	57428836	C/G	G	12.7076	293	RPS26P54	0.65268	0
5.3656e-37	rs773112	12	56375881	3310241	18	57428836	C/T	T	12.7076	293	RPS26P54	0.652951	0
5.3656e-37	rs773111	12	56375740	3310241	18	57428836	C/A	A	12.7076	293	RPS26P54	0.652743	0
5.3656e-37	rs705704	12	56435412	830484	8	119774226	G/A	A	12.7076	293	RPS26P35	0.653342	0
5.3656e-37	rs773108	12	56369911	3310241	18	57428836	A/G	G	12.7076	293	RPS26P54	0.652555	0
5.3656e-37	rs2456973	12	56416928	830484	8	119774226	A/C	C	12.7076	293	RPS26P35	0.653063	0
5.3656e-37	rs773109	12	56374695	3310241	18	57428836	G/A	A	12.7076	293	RPS26P54	0.65268	0
5.3656e-37	rs61938963	12	56446804	830484	8	119774226	C/T	T	12.7076	293	RPS26P35	0.653351	0
5.3656e-37	rs61938962	12	56446766	830484	8	119774226	C/T	T	12.7076	293	RPS26P35	0.653351	0
5.3656e-37	rs34415530	12	56444632	830484	8	119774226	C/T	T	12.7076	293	RPS26P35	0.652857	0
5.3656e-37	rs2640564	12	56455294	2810504	17	79888245	C/T	T	12.7076	293	MAFG-AS1	0.652868	0
5.3656e-37	rs772921	12	56403577	830484	8	119774226	C/T	T	12.7076	293	RPS26P35	0.653342	0
5.3656e-37	rs61937248	12	56381705	3310241	18	57428836	C/T	T	12.7076	293	RPS26P54	0.652809	0
5.3656e-37	rs10876866	12	56445366	6960195	1	58522049	G/A	A	12.7076	293	RPS26P15	0.653446	0
5.3656e-37	rs2048036	12	56380119	3310241	18	57428836	T/A	A	12.7076	293	RPS26P54	0.652861	0
5.3656e-37	rs705698	12	56384687	3310241	18	57428836	T/C	C	12.7076	293	RPS26P54	0.652865	0
5.3656e-37	rs61937249	12	56381916	3310241	18	57428836	A/G	G	12.7076	293	RPS26P54	0.652809	0
5.3656e-37	rs61937247	12	56381484	3310241	18	57428836	A/C	C	12.7076	293	RPS26P54	0.652809	0
7.47894e-37	rs877636	12	56480583	620019	8	93156597	A/G	G	12.6816	293	RP11-777J24.1	0.651541	0
7.47894e-37	rs4759229	12	56474480	4480356	1	58521868	G/A	A	12.6816	293	RPS26P15	0.651953	0
7.47894e-37	rs3741499	12	56474379	4480356	1	58521868	C/T	T	12.6816	293	RPS26P15	0.652376	0
1.04177e-36	rs773112	12	56375881	2850142	19	35024361	C/T	T	12.6557	293	RPS26P55	0.65056	0
1.04177e-36	rs2640562	12	56466473	4480356	1	58521868	C/T	T	12.6557	293	RPS26P15	0.65123	0
1.04177e-36	rs1701704	12	56412487	6960195	1	58522049	T/G	G	12.6557	293	RPS26P15	0.651237	0
1.04177e-36	rs773107	12	56369506	5360180	11	57408703	A/G	G	12.6557	293	MIR130A	0.651313	0
1.04177e-36	rs773107	12	56369506	6270307	15	64885219	A/G	G	12.6557	293	RP11-330L19.1	0.651467	0
1.04177e-36	rs705696	12	56480648	620019	8	93156597	G/A	A	12.6557	293	RP11-777J24.1	0.651304	0
1.45014e-36	rs773110	12	56375137	2850142	19	35024361	C/G	G	12.6298	293	RPS26P55	0.650361	0
1.45014e-36	rs773111	12	56375740	2850142	19	35024361	C/A	A	12.6298	293	RPS26P55	0.650427	0
1.45014e-36	rs773108	12	56369911	2850142	19	35024361	A/G	G	12.6298	293	RPS26P55	0.650407	0
1.45014e-36	rs773107	12	56369506	6560376	23	71264475	A/G	G	12.6298	293	RPS26P11	0.650015	0
1.45014e-36	rs773109	12	56374695	2850142	19	35024361	G/A	A	12.6298	293	RPS26P55	0.650361	0
1.45014e-36	rs61937248	12	56381705	2850142	19	35024361	C/T	T	12.6298	293	RPS26P55	0.650335	0
1.45014e-36	rs10876866	12	56445366	830484	8	119774226	G/A	A	12.6298	293	RPS26P35	0.650245	0
1.45014e-36	rs2048036	12	56380119	2850142	19	35024361	T/A	A	12.6298	293	RPS26P55	0.650438	0
1.45014e-36	rs705698	12	56384687	2850142	19	35024361	T/C	C	12.6298	293	RPS26P55	0.650279	0
1.45014e-36	rs61937249	12	56381916	2850142	19	35024361	A/G	G	12.6298	293	RPS26P55	0.650335	0
1.45014e-36	rs61937247	12	56381484	2850142	19	35024361	A/C	C	12.6298	293	RPS26P55	0.650335	0
1.45014e-36	rs7312770	12	56467587	2690438	16	31000604	T/C	C	12.6298	293	STX1B	0.65015	0
2.01212e-36	rs877636	12	56480583	6560376	23	71264475	A/G	G	12.6039	293	RPS26P11	0.6485	0
2.01212e-36	rs877636	12	56480583	6270307	15	64885219	A/G	G	12.6039	293	RP11-330L19.1	0.648918	0
2.01212e-36	rs705705	12	56435504	6560376	23	71264475	G/C	C	12.6039	293	RPS26P11	0.648523	0
2.01212e-36	rs705705	12	56435504	6270307	15	64885219	G/C	C	12.6039	293	RP11-330L19.1	0.649442	0
2.01212e-36	rs2640564	12	56455294	6960195	1	58522049	C/T	T	12.6039	293	RPS26P15	0.649115	0
2.01212e-36	rs772920	12	56390364	6560376	23	71264475	C/G	G	12.6039	293	RPS26P11	0.648597	0
2.01212e-36	rs705702	12	56390636	6560376	23	71264475	A/G	G	12.6039	293	RPS26P11	0.648659	0
2.01212e-36	rs2292239	12	56482180	6250292	9	30831934	G/T	T	12.6039	293	RPS26P2	0.648535	0
2.01212e-36	rs705696	12	56480648	6270307	15	64885219	G/A	A	12.6039	293	RP11-330L19.1	0.648622	0
2.79004e-36	rs877636	12	56480583	6840746	17	8464694	A/G	G	12.5781	293	RP11-713H12.1	0.647665	0
2.79004e-36	rs773107	12	56369506	4670048	13	101192220	A/G	G	12.5781	293	RPS26P47	0.647696	0
2.79004e-36	rs705701	12	56389768	70180	1	208870744	C/T	T	12.5781	293	RPS26P13	0.647708	0
2.79004e-36	rs1131017	12	56435929	5360209	18	46545843	G/C	C	12.5781	293	-	0.647541	0
2.79004e-36	rs772920	12	56390364	620019	8	93156597	C/G	G	12.5781	293	RP11-777J24.1	0.647952	0
2.79004e-36	rs705702	12	56390636	620019	8	93156597	A/G	G	12.5781	293	RP11-777J24.1	0.648137	0
2.79004e-36	rs705696	12	56480648	6560376	23	71264475	G/A	A	12.5781	293	RPS26P11	0.648234	0
3.86617e-36	rs877636	12	56480583	4670048	13	101192220	A/G	G	12.5523	293	RPS26P47	0.647069	0
3.86617e-36	rs1701704	12	56412487	830484	8	119774226	T/G	G	12.5523	293	RPS26P35	0.647272	0
3.86617e-36	rs4759229	12	56474480	6960195	1	58522049	G/A	A	12.5523	293	RPS26P15	0.646656	0
3.86617e-36	rs3741499	12	56474379	6960195	1	58522049	C/T	T	12.5523	293	RPS26P15	0.647125	0
3.86617e-36	rs773107	12	56369506	6840746	17	8464694	A/G	G	12.5523	293	RP11-713H12.1	0.647459	0
3.86617e-36	rs2640564	12	56455294	830484	8	119774226	C/T	T	12.5523	293	RPS26P35	0.646526	0
3.86617e-36	rs705701	12	56389768	670010	18	57429091	C/T	T	12.5523	293	RPS26P54	0.646957	0
3.86617e-36	rs705701	12	56389768	3310241	18	57428836	C/T	T	12.5523	293	RPS26P54	0.646551	0
3.86617e-36	rs772920	12	56390364	6840746	17	8464694	C/G	G	12.5523	293	RP11-713H12.1	0.646712	0
3.86617e-36	rs772920	12	56390364	5360180	11	57408703	C/G	G	12.5523	293	MIR130A	0.646677	0
3.86617e-36	rs705702	12	56390636	6840746	17	8464694	A/G	G	12.5523	293	RP11-713H12.1	0.646819	0
3.86617e-36	rs705702	12	56390636	5360180	11	57408703	A/G	G	12.5523	293	MIR130A	0.646728	0
3.86617e-36	rs2292239	12	56482180	5360180	11	57408703	G/T	T	12.5523	293	MIR130A	0.647396	0
3.86617e-36	rs705696	12	56480648	6840746	17	8464694	G/A	A	12.5523	293	RP11-713H12.1	0.647427	0
3.86617e-36	rs705696	12	56480648	4670048	13	101192220	G/A	A	12.5523	293	RPS26P47	0.646809	0
5.35382e-36	rs773110	12	56375137	6560376	23	71264475	C/G	G	12.5265	293	RPS26P11	0.645959	0
5.35382e-36	rs773110	12	56375137	620019	8	93156597	C/G	G	12.5265	293	RP11-777J24.1	0.645844	0
5.35382e-36	rs773112	12	56375881	6560376	23	71264475	C/T	T	12.5265	293	RPS26P11	0.646209	0
5.35382e-36	rs773112	12	56375881	620019	8	93156597	C/T	T	12.5265	293	RP11-777J24.1	0.645988	0
5.35382e-36	rs2640562	12	56466473	2810504	17	79888245	C/T	T	12.5265	293	MAFG-AS1	0.646415	0
5.35382e-36	rs2640562	12	56466473	6960195	1	58522049	C/T	T	12.5265	293	RPS26P15	0.645514	0
5.35382e-36	rs773111	12	56375740	6560376	23	71264475	C/A	A	12.5265	293	RPS26P11	0.646035	0
5.35382e-36	rs773111	12	56375740	620019	8	93156597	C/A	A	12.5265	293	RP11-777J24.1	0.645927	0
5.35382e-36	rs773108	12	56369911	6560376	23	71264475	A/G	G	12.5265	293	RPS26P11	0.645918	0
5.35382e-36	rs773108	12	56369911	620019	8	93156597	A/G	G	12.5265	293	RP11-777J24.1	0.64591	0
5.35382e-36	rs4759229	12	56474480	2810504	17	79888245	G/A	A	12.5265	293	MAFG-AS1	0.645574	0
5.35382e-36	rs3741499	12	56474379	2810504	17	79888245	C/T	T	12.5265	293	MAFG-AS1	0.646381	0
5.35382e-36	rs773107	12	56369506	4480356	1	58521868	A/G	G	12.5265	293	RPS26P15	0.645627	0
5.35382e-36	rs773109	12	56374695	6560376	23	71264475	G/A	A	12.5265	293	RPS26P11	0.645959	0
5.35382e-36	rs773109	12	56374695	620019	8	93156597	G/A	A	12.5265	293	RP11-777J24.1	0.645844	0
5.35382e-36	rs772920	12	56390364	4670048	13	101192220	C/G	G	12.5265	293	RPS26P47	0.646097	0
5.35382e-36	rs772920	12	56390364	6270307	15	64885219	C/G	G	12.5265	293	RP11-330L19.1	0.64603	0
5.35382e-36	rs705702	12	56390636	4670048	13	101192220	A/G	G	12.5265	293	RPS26P47	0.646223	0
5.35382e-36	rs705702	12	56390636	6270307	15	64885219	A/G	G	12.5265	293	RP11-330L19.1	0.646117	0
5.35382e-36	rs2292239	12	56482180	3310241	18	57428836	G/T	T	12.5265	293	RPS26P54	0.645898	0
5.35382e-36	rs61937248	12	56381705	6560376	23	71264475	C/T	T	12.5265	293	RPS26P11	0.646061	0
5.35382e-36	rs61937248	12	56381705	620019	8	93156597	C/T	T	12.5265	293	RP11-777J24.1	0.64581	0
5.35382e-36	rs2048036	12	56380119	6560376	23	71264475	T/A	A	12.5265	293	RPS26P11	0.646145	0
5.35382e-36	rs2048036	12	56380119	620019	8	93156597	T/A	A	12.5265	293	RP11-777J24.1	0.645919	0
5.35382e-36	rs705698	12	56384687	6560376	23	71264475	T/C	C	12.5265	293	RPS26P11	0.646035	0
5.35382e-36	rs61937249	12	56381916	6560376	23	71264475	A/G	G	12.5265	293	RPS26P11	0.646061	0
5.35382e-36	rs61937249	12	56381916	620019	8	93156597	A/G	G	12.5265	293	RP11-777J24.1	0.64581	0
5.35382e-36	rs61937247	12	56381484	6560376	23	71264475	A/C	C	12.5265	293	RPS26P11	0.646061	0
5.35382e-36	rs61937247	12	56381484	620019	8	93156597	A/C	C	12.5265	293	RP11-777J24.1	0.64581	0
7.39038e-36	rs705705	12	56435504	6840746	17	8464694	G/C	C	12.5009	293	RP11-713H12.1	0.644903	0
7.39038e-36	rs705705	12	56435504	4670048	13	101192220	G/C	C	12.5009	293	RPS26P47	0.644782	0
7.39038e-36	rs10876864	12	56401085	5360209	18	46545843	A/G	G	12.5009	293	-	0.644856	0
7.39038e-36	rs11171739	12	56470625	3520731	2	232756980	T/C	C	12.5009	293	MIR1471	0.644657	0
1.0195e-35	rs3741499	12	56474379	830484	8	119774226	C/T	T	12.4752	293	RPS26P35	0.643832	0
1.0195e-35	rs1702877	12	56427808	6660682	3	48731186	C/T	T	12.4752	293	IP6K2	0.644023	0
1.0195e-35	rs705705	12	56435504	2810504	17	79888245	G/C	C	12.4752	293	MAFG-AS1	0.644073	0
1.0195e-35	rs2292239	12	56482180	2850142	19	35024361	G/T	T	12.4752	293	RPS26P55	0.6435	0
1.0195e-35	rs705698	12	56384687	620019	8	93156597	T/C	C	12.4752	293	RP11-777J24.1	0.644173	0
1.0195e-35	rs705698	12	56384687	6270307	15	64885219	T/C	C	12.4752	293	RP11-330L19.1	0.643655	0
1.40548e-35	rs877636	12	56480583	4480356	1	58521868	A/G	G	12.4496	293	RPS26P15	0.643313	0
1.40548e-35	rs773110	12	56375137	6840746	17	8464694	C/G	G	12.4496	293	RP11-713H12.1	0.64268	0
1.40548e-35	rs773110	12	56375137	5360180	11	57408703	C/G	G	12.4496	293	MIR130A	0.643327	0
1.40548e-35	rs773110	12	56375137	6270307	15	64885219	C/G	G	12.4496	293	RP11-330L19.1	0.642803	0
1.40548e-35	rs773112	12	56375881	6840746	17	8464694	C/T	T	12.4496	293	RP11-713H12.1	0.642935	0
1.40548e-35	rs773112	12	56375881	5360180	11	57408703	C/T	T	12.4496	293	MIR130A	0.643361	0
1.40548e-35	rs773112	12	56375881	6270307	15	64885219	C/T	T	12.4496	293	RP11-330L19.1	0.643124	0
1.40548e-35	rs2640562	12	56466473	830484	8	119774226	C/T	T	12.4496	293	RPS26P35	0.642663	0
1.40548e-35	rs773111	12	56375740	6840746	17	8464694	C/A	A	12.4496	293	RP11-713H12.1	0.642745	0
1.40548e-35	rs773111	12	56375740	5360180	11	57408703	C/A	A	12.4496	293	MIR130A	0.643351	0
1.40548e-35	rs773111	12	56375740	6270307	15	64885219	C/A	A	12.4496	293	RP11-330L19.1	0.642857	0
1.40548e-35	rs773108	12	56369911	6840746	17	8464694	A/G	G	12.4496	293	RP11-713H12.1	0.642638	0
1.40548e-35	rs773108	12	56369911	5360180	11	57408703	A/G	G	12.4496	293	MIR130A	0.643354	0
1.40548e-35	rs773108	12	56369911	6270307	15	64885219	A/G	G	12.4496	293	RP11-330L19.1	0.642767	0
1.40548e-35	rs4759229	12	56474480	830484	8	119774226	G/A	A	12.4496	293	RPS26P35	0.643364	0
1.40548e-35	rs773107	12	56369506	6960195	1	58522049	A/G	G	12.4496	293	RPS26P15	0.643431	0
1.40548e-35	rs773109	12	56374695	6840746	17	8464694	G/A	A	12.4496	293	RP11-713H12.1	0.64268	0
1.40548e-35	rs773109	12	56374695	5360180	11	57408703	G/A	A	12.4496	293	MIR130A	0.643327	0
1.40548e-35	rs773109	12	56374695	6270307	15	64885219	G/A	A	12.4496	293	RP11-330L19.1	0.642803	0
1.40548e-35	rs772920	12	56390364	4480356	1	58521868	C/G	G	12.4496	293	RPS26P15	0.643058	0
1.40548e-35	rs705702	12	56390636	4480356	1	58521868	A/G	G	12.4496	293	RPS26P15	0.643155	0
1.40548e-35	rs61937248	12	56381705	6840746	17	8464694	C/T	T	12.4496	293	RP11-713H12.1	0.642727	0
1.40548e-35	rs61937248	12	56381705	5360180	11	57408703	C/T	T	12.4496	293	MIR130A	0.643243	0
1.40548e-35	rs61937248	12	56381705	6270307	15	64885219	C/T	T	12.4496	293	RP11-330L19.1	0.642862	0
1.40548e-35	rs2048036	12	56380119	6840746	17	8464694	T/A	A	12.4496	293	RP11-713H12.1	0.642806	0
1.40548e-35	rs2048036	12	56380119	5360180	11	57408703	T/A	A	12.4496	293	MIR130A	0.643338	0
1.40548e-35	rs2048036	12	56380119	6270307	15	64885219	T/A	A	12.4496	293	RP11-330L19.1	0.642947	0
1.40548e-35	rs705698	12	56384687	6840746	17	8464694	T/C	C	12.4496	293	RP11-713H12.1	0.643124	0
1.40548e-35	rs1081975	12	56393337	3520731	2	232756980	C/G	G	12.4496	293	MIR1471	0.642863	0
1.40548e-35	rs61937249	12	56381916	6840746	17	8464694	A/G	G	12.4496	293	RP11-713H12.1	0.642727	0
1.40548e-35	rs61937249	12	56381916	5360180	11	57408703	A/G	G	12.4496	293	MIR130A	0.643243	0
1.40548e-35	rs61937249	12	56381916	6270307	15	64885219	A/G	G	12.4496	293	RP11-330L19.1	0.642862	0
1.40548e-35	rs61937247	12	56381484	6840746	17	8464694	A/C	C	12.4496	293	RP11-713H12.1	0.642727	0
1.40548e-35	rs61937247	12	56381484	5360180	11	57408703	A/C	C	12.4496	293	MIR130A	0.643243	0
1.40548e-35	rs61937247	12	56381484	6270307	15	64885219	A/C	C	12.4496	293	RP11-330L19.1	0.642862	0
1.40548e-35	rs705696	12	56480648	4480356	1	58521868	G/A	A	12.4496	293	RPS26P15	0.643003	0
1.93633e-35	rs1689510	12	56396768	6660682	3	48731186	G/C	C	12.424	293	IP6K2	0.642265	0
1.93633e-35	rs773112	12	56375881	4480356	1	58521868	C/T	T	12.424	293	RPS26P15	0.641554	0
1.93633e-35	rs773112	12	56375881	4670048	13	101192220	C/T	T	12.424	293	RPS26P47	0.641684	0
1.93633e-35	rs2456973	12	56416928	6660682	3	48731186	A/C	C	12.424	293	IP6K2	0.641542	0
1.93633e-35	rs773107	12	56369506	2810504	17	79888245	A/G	G	12.424	293	MAFG-AS1	0.642468	0
1.93633e-35	rs61938963	12	56446804	6660682	3	48731186	C/T	T	12.424	293	IP6K2	0.641535	0
1.93633e-35	rs61938962	12	56446766	6660682	3	48731186	C/T	T	12.424	293	IP6K2	0.641535	0
1.93633e-35	rs2048036	12	56380119	4670048	13	101192220	T/A	A	12.424	293	RPS26P47	0.641528	0
1.93633e-35	rs705698	12	56384687	4480356	1	58521868	T/C	C	12.424	293	RPS26P15	0.641553	0
2.66594e-35	rs7302200	12	56449435	6660682	3	48731186	G/A	A	12.3985	293	IP6K2	0.640543	0
2.66594e-35	rs773110	12	56375137	4480356	1	58521868	C/G	G	12.3985	293	RPS26P15	0.641269	0
2.66594e-35	rs773110	12	56375137	4670048	13	101192220	C/G	G	12.3985	293	RPS26P47	0.641407	0
2.66594e-35	rs773111	12	56375740	4480356	1	58521868	C/A	A	12.3985	293	RPS26P15	0.641341	0
2.66594e-35	rs773111	12	56375740	4670048	13	101192220	C/A	A	12.3985	293	RPS26P47	0.641487	0
2.66594e-35	rs705704	12	56435412	6660682	3	48731186	G/A	A	12.3985	293	IP6K2	0.641459	0
2.66594e-35	rs773108	12	56369911	4480356	1	58521868	A/G	G	12.3985	293	RPS26P15	0.641235	0
2.66594e-35	rs773108	12	56369911	4670048	13	101192220	A/G	G	12.3985	293	RPS26P47	0.641405	0
2.66594e-35	rs705705	12	56435504	4480356	1	58521868	G/C	C	12.3985	293	RPS26P15	0.641379	0
2.66594e-35	rs773109	12	56374695	4480356	1	58521868	G/A	A	12.3985	293	RPS26P15	0.641269	0
2.66594e-35	rs773109	12	56374695	4670048	13	101192220	G/A	A	12.3985	293	RPS26P47	0.641407	0
2.66594e-35	rs34415530	12	56444632	6660682	3	48731186	C/T	T	12.3985	293	IP6K2	0.64075	0
2.66594e-35	rs772921	12	56403577	6660682	3	48731186	C/T	T	12.3985	293	IP6K2	0.641459	0
2.66594e-35	rs2292239	12	56482180	620019	8	93156597	G/T	T	12.3985	293	RP11-777J24.1	0.641162	0
2.66594e-35	rs61937248	12	56381705	4480356	1	58521868	C/T	T	12.3985	293	RPS26P15	0.641339	0
2.66594e-35	rs61937248	12	56381705	4670048	13	101192220	C/T	T	12.3985	293	RPS26P47	0.641431	0
2.66594e-35	rs2048036	12	56380119	4480356	1	58521868	T/A	A	12.3985	293	RPS26P15	0.641427	0
2.66594e-35	rs705698	12	56384687	4670048	13	101192220	T/C	C	12.3985	293	RPS26P47	0.641343	0
2.66594e-35	rs705698	12	56384687	5360180	11	57408703	T/C	C	12.3985	293	MIR130A	0.641451	0
2.66594e-35	rs61937249	12	56381916	4480356	1	58521868	A/G	G	12.3985	293	RPS26P15	0.641339	0
2.66594e-35	rs61937249	12	56381916	4670048	13	101192220	A/G	G	12.3985	293	RPS26P47	0.641431	0
2.66594e-35	rs11171739	12	56470625	5360209	18	46545843	T/C	C	12.3985	293	-	0.641012	0
2.66594e-35	rs61937247	12	56381484	4480356	1	58521868	A/C	C	12.3985	293	RPS26P15	0.641339	0
2.66594e-35	rs61937247	12	56381484	4670048	13	101192220	A/C	C	12.3985	293	RPS26P47	0.641431	0
5.01863e-35	rs773107	12	56369506	830484	8	119774226	A/G	G	12.3476	293	RPS26P35	0.639385	0
5.01863e-35	rs772920	12	56390364	6960195	1	58522049	C/G	G	12.3476	293	RPS26P15	0.639185	0
5.01863e-35	rs705702	12	56390636	6960195	1	58522049	A/G	G	12.3476	293	RPS26P15	0.639222	0
6.87916e-35	rs877636	12	56480583	6960195	1	58522049	A/G	G	12.3222	293	RPS26P15	0.638125	0
6.87916e-35	rs7297175	12	56473808	3520731	2	232756980	C/T	T	12.3222	293	MIR1471	0.637891	0
6.87916e-35	rs7297175	12	56473808	5360209	18	46545843	C/T	T	12.3222	293	-	0.637948	0
6.87916e-35	rs2292239	12	56482180	6560376	23	71264475	G/T	T	12.3222	293	RPS26P11	0.637686	0
6.87916e-35	rs10876866	12	56445366	6660682	3	48731186	G/A	A	12.3222	293	IP6K2	0.638262	0
6.87916e-35	rs705696	12	56480648	6960195	1	58522049	G/A	A	12.3222	293	RPS26P15	0.637837	0
9.42339e-35	rs877636	12	56480583	2810504	17	79888245	A/G	G	12.2969	293	MAFG-AS1	0.637171	0
9.42339e-35	rs773110	12	56375137	6960195	1	58522049	C/G	G	12.2969	293	RPS26P15	0.636729	0
9.42339e-35	rs773112	12	56375881	6960195	1	58522049	C/T	T	12.2969	293	RPS26P15	0.637042	0
9.42339e-35	rs773111	12	56375740	6960195	1	58522049	C/A	A	12.2969	293	RPS26P15	0.636817	0
9.42339e-35	rs773108	12	56369911	6960195	1	58522049	A/G	G	12.2969	293	RPS26P15	0.636737	0
9.42339e-35	rs773109	12	56374695	6960195	1	58522049	G/A	A	12.2969	293	RPS26P15	0.636729	0
9.42339e-35	rs772920	12	56390364	830484	8	119774226	C/G	G	12.2969	293	RPS26P35	0.636892	0
9.42339e-35	rs705702	12	56390636	830484	8	119774226	A/G	G	12.2969	293	RPS26P35	0.636977	0
9.42339e-35	rs2292239	12	56482180	6840746	17	8464694	G/T	T	12.2969	293	RP11-713H12.1	0.637027	0
9.42339e-35	rs2292239	12	56482180	6270307	15	64885219	G/T	T	12.2969	293	RP11-330L19.1	0.637087	0
9.42339e-35	rs61937248	12	56381705	6960195	1	58522049	C/T	T	12.2969	293	RPS26P15	0.63678	0
9.42339e-35	rs2048036	12	56380119	6960195	1	58522049	T/A	A	12.2969	293	RPS26P15	0.636861	0
9.42339e-35	rs705698	12	56384687	6960195	1	58522049	T/C	C	12.2969	293	RPS26P15	0.636943	0
9.42339e-35	rs61937249	12	56381916	6960195	1	58522049	A/G	G	12.2969	293	RPS26P15	0.63678	0
9.42339e-35	rs61937247	12	56381484	6960195	1	58522049	A/C	C	12.2969	293	RPS26P15	0.63678	0
9.42339e-35	rs705696	12	56480648	2810504	17	79888245	G/A	A	12.2969	293	MAFG-AS1	0.637267	0
1.29003e-34	rs705705	12	56435504	6960195	1	58522049	G/C	C	12.2716	293	RPS26P15	0.636073	0
1.29003e-34	rs2271194	12	56477694	3520731	2	232756980	T/A	A	12.2716	293	MIR1471	0.635738	0
1.29003e-34	rs705701	12	56389768	4670048	13	101192220	C/T	T	12.2716	293	RPS26P47	0.635796	0
1.29003e-34	rs2292239	12	56482180	4670048	13	101192220	G/T	T	12.2716	293	RPS26P47	0.636008	0
1.76054e-34	rs705700	12	56389293	3520731	2	232756980	T/C	C	12.2463	293	MIR1471	0.635171	0
1.76054e-34	rs705701	12	56389768	6250292	9	30831934	C/T	T	12.2463	293	RPS26P2	0.634953	0
1.76054e-34	rs10876870	12	56478002	3520731	2	232756980	C/A	A	12.2463	293	MIR1471	0.635261	0
2.40113e-34	rs877636	12	56480583	830484	8	119774226	A/G	G	12.2211	293	RPS26P35	0.634309	0
2.40113e-34	rs773112	12	56375881	830484	8	119774226	C/T	T	12.2211	293	RPS26P35	0.633614	0
2.40113e-34	rs1701704	12	56412487	6660682	3	48731186	T/G	G	12.2211	293	IP6K2	0.63354	0
2.40113e-34	rs7971751	12	56478658	3520731	2	232756980	C/A	A	12.2211	293	MIR1471	0.634208	0
2.40113e-34	rs705705	12	56435504	830484	8	119774226	G/C	C	12.2211	293	RPS26P35	0.633661	0
2.40113e-34	rs2271194	12	56477694	5360209	18	46545843	T/A	A	12.2211	293	-	0.633964	0
2.40113e-34	rs2292239	12	56482180	2810504	17	79888245	G/T	T	12.2211	293	MAFG-AS1	0.63427	0
2.40113e-34	rs10876870	12	56478002	5360209	18	46545843	C/A	A	12.2211	293	-	0.633564	0
2.40113e-34	rs705699	12	56384804	3520731	2	232756980	G/A	A	12.2211	293	MIR1471	0.63378	0
2.40113e-34	rs705696	12	56480648	830484	8	119774226	G/A	A	12.2211	293	RPS26P35	0.634011	0
3.27274e-34	rs773110	12	56375137	830484	8	119774226	C/G	G	12.1959	293	RPS26P35	0.633259	0
3.27274e-34	rs773111	12	56375740	830484	8	119774226	C/A	A	12.1959	293	RPS26P35	0.633332	0
3.27274e-34	rs773108	12	56369911	830484	8	119774226	A/G	G	12.1959	293	RPS26P35	0.633208	0
3.27274e-34	rs3741499	12	56474379	6660682	3	48731186	C/T	T	12.1959	293	IP6K2	0.632906	0
3.27274e-34	rs7971751	12	56478658	5360209	18	46545843	C/A	A	12.1959	293	-	0.632749	0
3.27274e-34	rs773109	12	56374695	830484	8	119774226	G/A	A	12.1959	293	RPS26P35	0.633259	0
3.27274e-34	rs772920	12	56390364	2810504	17	79888245	C/G	G	12.1959	293	MAFG-AS1	0.632914	0
3.27274e-34	rs705702	12	56390636	2810504	17	79888245	A/G	G	12.1959	293	MAFG-AS1	0.633086	0
3.27274e-34	rs61937248	12	56381705	830484	8	119774226	C/T	T	12.1959	293	RPS26P35	0.63335	0
3.27274e-34	rs2048036	12	56380119	830484	8	119774226	T/A	A	12.1959	293	RPS26P35	0.633431	0
3.27274e-34	rs705698	12	56384687	830484	8	119774226	T/C	C	12.1959	293	RPS26P35	0.633464	0
3.27274e-34	rs61937249	12	56381916	830484	8	119774226	A/G	G	12.1959	293	RPS26P35	0.63335	0
3.27274e-34	rs61937247	12	56381484	830484	8	119774226	A/C	C	12.1959	293	RPS26P35	0.63335	0
3.27274e-34	rs773125	12	56394954	4570164	6	36642677	A/G	G	12.1959	293	LAP3P2	0.633034	0
4.45793e-34	rs2640562	12	56466473	6660682	3	48731186	C/T	T	12.1707	293	IP6K2	0.631967	0
4.45793e-34	rs4759229	12	56474480	6660682	3	48731186	G/A	A	12.1707	293	IP6K2	0.632438	0
6.05369e-34	rs773114	12	56379060	3520731	2	232756980	A/T	T	12.1456	293	MIR1471	0.630715	0
6.05369e-34	rs773110	12	56375137	2810504	17	79888245	C/G	G	12.1456	293	MAFG-AS1	0.630828	0
6.05369e-34	rs773112	12	56375881	2810504	17	79888245	C/T	T	12.1456	293	MAFG-AS1	0.63081	0
6.05369e-34	rs773111	12	56375740	2810504	17	79888245	C/A	A	12.1456	293	MAFG-AS1	0.63086	0
6.05369e-34	rs773108	12	56369911	2810504	17	79888245	A/G	G	12.1456	293	MAFG-AS1	0.630887	0
6.05369e-34	rs773109	12	56374695	2810504	17	79888245	G/A	A	12.1456	293	MAFG-AS1	0.630828	0
6.05369e-34	rs2640564	12	56455294	6660682	3	48731186	C/T	T	12.1456	293	IP6K2	0.630574	0
6.05369e-34	rs2292239	12	56482180	4480356	1	58521868	G/T	T	12.1456	293	RPS26P15	0.631273	0
6.05369e-34	rs61937248	12	56381705	2810504	17	79888245	C/T	T	12.1456	293	MAFG-AS1	0.630815	0
6.05369e-34	rs2048036	12	56380119	2810504	17	79888245	T/A	A	12.1456	293	MAFG-AS1	0.630872	0
6.05369e-34	rs705698	12	56384687	2810504	17	79888245	T/C	C	12.1456	293	MAFG-AS1	0.630707	0
6.05369e-34	rs61937249	12	56381916	2810504	17	79888245	A/G	G	12.1456	293	MAFG-AS1	0.630815	0
6.05369e-34	rs61937247	12	56381484	2810504	17	79888245	A/C	C	12.1456	293	MAFG-AS1	0.630815	0
6.05369e-34	rs1873914	12	56379427	3520731	2	232756980	G/C	C	12.1456	293	MIR1471	0.63085	0
1.11697e-33	rs705701	12	56389768	4480356	1	58521868	C/T	T	12.0956	293	RPS26P15	0.628972	0
1.51397e-33	rs705701	12	56389768	2850142	19	35024361	C/T	T	12.0706	293	RPS26P55	0.628282	0
2.04582e-33	rs705701	12	56389768	6840746	17	8464694	C/T	T	12.0456	293	RP11-713H12.1	0.627261	0
2.04582e-33	rs705701	12	56389768	6960195	1	58522049	C/T	T	12.0456	293	RPS26P15	0.627486	0
2.04582e-33	rs2292239	12	56482180	6960195	1	58522049	G/T	T	12.0456	293	RPS26P15	0.627077	0
2.76953e-33	rs705701	12	56389768	6560376	23	71264475	C/T	T	12.0207	293	RPS26P11	0.625596	0
3.73788e-33	rs877636	12	56480583	6660682	3	48731186	A/G	G	11.9959	293	IP6K2	0.624769	0
3.73788e-33	rs705701	12	56389768	830484	8	119774226	C/T	T	11.9959	293	RPS26P35	0.625498	0
3.73788e-33	rs705701	12	56389768	2810504	17	79888245	C/T	T	11.9959	293	MAFG-AS1	0.625157	0
3.73788e-33	rs705696	12	56480648	6660682	3	48731186	G/A	A	11.9959	293	IP6K2	0.624624	0
5.04173e-33	rs773107	12	56369506	6660682	3	48731186	A/G	G	11.9711	293	IP6K2	0.62419	0
6.79623e-33	rs772920	12	56390364	6660682	3	48731186	C/G	G	11.9463	293	IP6K2	0.622737	0
6.79623e-33	rs705702	12	56390636	6660682	3	48731186	A/G	G	11.9463	293	IP6K2	0.622859	0
6.79623e-33	rs2292239	12	56482180	830484	8	119774226	G/T	T	11.9463	293	RPS26P35	0.622522	0
9.15569e-33	rs705705	12	56435504	6660682	3	48731186	G/C	C	11.9215	293	IP6K2	0.621769	0
9.15569e-33	rs1081975	12	56393337	5360209	18	46545843	C/G	G	11.9215	293	-	0.621966	0
1.22973e-32	rs705701	12	56389768	5360180	11	57408703	C/T	T	11.8968	293	MIR130A	0.62144	0
2.21971e-32	rs705701	12	56389768	6270307	15	64885219	C/T	T	11.8475	293	RP11-330L19.1	0.619188	0
2.21971e-32	rs61937248	12	56381705	6660682	3	48731186	C/T	T	11.8475	293	IP6K2	0.618532	0
2.21971e-32	rs2048036	12	56380119	6660682	3	48731186	T/A	A	11.8475	293	IP6K2	0.618502	0
2.21971e-32	rs61937249	12	56381916	6660682	3	48731186	A/G	G	11.8475	293	IP6K2	0.618532	0
2.21971e-32	rs61937247	12	56381484	6660682	3	48731186	A/C	C	11.8475	293	IP6K2	0.618532	0
2.97597e-32	rs773110	12	56375137	6660682	3	48731186	C/G	G	11.8229	293	IP6K2	0.618374	0
2.97597e-32	rs773112	12	56375881	6660682	3	48731186	C/T	T	11.8229	293	IP6K2	0.618494	0
2.97597e-32	rs773111	12	56375740	6660682	3	48731186	C/A	A	11.8229	293	IP6K2	0.618471	0
2.97597e-32	rs773108	12	56369911	6660682	3	48731186	A/G	G	11.8229	293	IP6K2	0.618247	0
2.97597e-32	rs773109	12	56374695	6660682	3	48731186	G/A	A	11.8229	293	IP6K2	0.618374	0
3.9875e-32	rs2292239	12	56482180	6660682	3	48731186	G/T	T	11.7984	293	IP6K2	0.617247	0
3.9875e-32	rs7312770	12	56467587	4570164	6	36642677	T/C	C	11.7984	293	LAP3P2	0.617322	0
9.51254e-32	rs705701	12	56389768	620019	8	93156597	C/T	T	11.725	293	RP11-777J24.1	0.613667	0
1.26854e-31	rs705698	12	56384687	6660682	3	48731186	T/C	C	11.7006	293	IP6K2	0.612629	0
1.26854e-31	rs7312770	12	56467587	3520731	2	232756980	T/C	C	11.7006	293	MIR1471	0.612994	0
1.26854e-31	rs773125	12	56394954	3520731	2	232756980	A/G	G	11.7006	293	MIR1471	0.612897	0
6.96475e-31	rs1131017	12	56435929	3440739	11	5246832	G/C	C	-11.5549	293	HBB	-0.60734	0
6.98098e-31	rs773107	12	56369506	2690438	16	31000604	A/G	G	11.5549	293	STX1B	0.606917	0
9.24968e-31	rs705700	12	56389293	5360209	18	46545843	T/C	C	11.5308	293	-	0.60644	0
1.61728e-30	rs705701	12	56389768	6660682	3	48731186	C/T	T	11.4826	293	IP6K2	0.603995	0
1.61728e-30	rs1873914	12	56379427	5360209	18	46545843	G/C	C	11.4826	293	-	0.603548	0
2.12929e-30	rs10876864	12	56401085	3440739	11	5246832	A/G	G	-11.4585	293	HBB	-0.603425	0
2.13421e-30	rs773114	12	56379060	5360209	18	46545843	A/T	T	11.4585	293	-	0.603377	0
2.13421e-30	rs705699	12	56384804	5360209	18	46545843	G/A	A	11.4585	293	-	0.60255	0
3.71019e-30	rs773125	12	56394954	5360209	18	46545843	A/G	G	11.4105	293	-	0.600932	0
6.42049e-30	rs772920	12	56390364	2690438	16	31000604	C/G	G	11.3627	293	STX1B	0.598996	0
6.42049e-30	rs705702	12	56390636	2690438	16	31000604	A/G	G	11.3627	293	STX1B	0.598941	0
8.42924e-30	rs7312770	12	56467587	5360209	18	46545843	T/C	C	11.3388	293	-	0.598414	0
1.45043e-29	rs1081975	12	56393337	3440739	11	5246832	C/G	G	-11.2912	293	HBB	-0.596241	0
1.45043e-29	rs11171739	12	56470625	3440739	11	5246832	T/C	C	-11.2912	293	HBB	-0.595624	0
2.49016e-29	rs773110	12	56375137	2690438	16	31000604	C/G	G	11.2437	293	STX1B	0.594409	0
2.49016e-29	rs773112	12	56375881	2690438	16	31000604	C/T	T	11.2437	293	STX1B	0.594322	0
2.49016e-29	rs773111	12	56375740	2690438	16	31000604	C/A	A	11.2437	293	STX1B	0.594368	0
2.49016e-29	rs773108	12	56369911	2690438	16	31000604	A/G	G	11.2437	293	STX1B	0.594459	0
2.49016e-29	rs773109	12	56374695	2690438	16	31000604	G/A	A	11.2437	293	STX1B	0.594409	0
2.49016e-29	rs61937248	12	56381705	2690438	16	31000604	C/T	T	11.2437	293	STX1B	0.594149	0
2.49016e-29	rs2048036	12	56380119	2690438	16	31000604	T/A	A	11.2437	293	STX1B	0.594287	0
2.49016e-29	rs61937249	12	56381916	2690438	16	31000604	A/G	G	11.2437	293	STX1B	0.594149	0
2.49016e-29	rs61937247	12	56381484	2690438	16	31000604	A/C	C	11.2437	293	STX1B	0.594149	0
3.26007e-29	rs705701	12	56389768	2690438	16	31000604	C/T	T	11.22	293	STX1B	0.592672	0
3.26007e-29	rs705698	12	56384687	2690438	16	31000604	T/C	C	11.22	293	STX1B	0.593165	0
4.24641e-29	rs705699	12	56384804	3440739	11	5246832	G/A	A	-11.1963	293	HBB	-0.591882	0
4.256e-29	rs7302200	12	56449435	2690438	16	31000604	G/A	A	11.1963	293	STX1B	0.59229	0
5.54063e-29	rs7297175	12	56473808	3440739	11	5246832	C/T	T	-11.1727	293	HBB	-0.591224	0
5.54063e-29	rs1873914	12	56379427	3440739	11	5246832	G/C	C	-11.1727	293	HBB	-0.590658	0
5.55312e-29	rs2017445	12	56407072	2690438	16	31000604	G/A	A	11.1727	293	STX1B	0.591465	0
7.2253e-29	rs773114	12	56379060	3440739	11	5246832	A/T	T	-11.1491	293	HBB	-0.590411	0
1.22943e-28	rs1689510	12	56396768	2690438	16	31000604	G/C	C	11.102	293	STX1B	0.587885	0
1.59345e-28	rs705700	12	56389293	3440739	11	5246832	T/C	C	-11.0785	293	HBB	-0.586815	0
1.59345e-28	rs2271194	12	56477694	3440739	11	5246832	T/A	A	-11.0785	293	HBB	-0.586834	0
1.59701e-28	rs705704	12	56435412	2690438	16	31000604	G/A	A	11.0785	293	STX1B	0.58689	0
1.59701e-28	rs2456973	12	56416928	2690438	16	31000604	A/C	C	11.0785	293	STX1B	0.587438	0
1.59701e-28	rs772921	12	56403577	2690438	16	31000604	C/T	T	11.0785	293	STX1B	0.58689	0
2.06875e-28	rs10876870	12	56478002	3440739	11	5246832	C/A	A	-11.055	293	HBB	-0.586371	0
2.07337e-28	rs61938963	12	56446804	2690438	16	31000604	C/T	T	11.055	293	STX1B	0.586076	0
2.07337e-28	rs61938962	12	56446766	2690438	16	31000604	C/T	T	11.055	293	STX1B	0.586076	0
2.07337e-28	rs34415530	12	56444632	2690438	16	31000604	C/T	T	11.055	293	STX1B	0.585674	0
2.69036e-28	rs7971751	12	56478658	3440739	11	5246832	C/A	A	-11.0316	293	HBB	-0.585301	0
2.69635e-28	rs2456973	12	56416928	4570164	6	36642677	A/C	C	11.0316	293	LAP3P2	0.584579	0
2.69635e-28	rs1702877	12	56427808	2690438	16	31000604	C/T	T	11.0316	293	STX1B	0.585478	0
3.4968e-28	rs773114	12	56379060	7380753	11	119370822	A/T	T	11.0082	293	USP2-AS1	0.583615	0
3.4968e-28	rs705704	12	56435412	4570164	6	36642677	G/A	A	11.0082	293	LAP3P2	0.583757	0
3.4968e-28	rs705700	12	56389293	7380753	11	119370822	T/C	C	11.0082	293	USP2-AS1	0.583864	0
3.4968e-28	rs772921	12	56403577	4570164	6	36642677	C/T	T	11.0082	293	LAP3P2	0.583757	0
3.4968e-28	rs2017445	12	56407072	4570164	6	36642677	G/A	A	11.0082	293	LAP3P2	0.584273	0
4.53242e-28	rs1689510	12	56396768	4570164	6	36642677	G/C	C	10.9848	293	LAP3P2	0.583392	0
4.53242e-28	rs1701704	12	56412487	4570164	6	36642677	T/G	G	10.9848	293	LAP3P2	0.582817	0
4.53242e-28	rs1702877	12	56427808	4570164	6	36642677	C/T	T	10.9848	293	LAP3P2	0.582848	0
4.53242e-28	rs61938963	12	56446804	4570164	6	36642677	C/T	T	10.9848	293	LAP3P2	0.583419	0
4.53242e-28	rs61938962	12	56446766	4570164	6	36642677	C/T	T	10.9848	293	LAP3P2	0.583419	0
4.53242e-28	rs10876866	12	56445366	2690438	16	31000604	G/A	A	10.9848	293	STX1B	0.583327	0
4.53242e-28	rs1873914	12	56379427	7380753	11	119370822	G/C	C	10.9848	293	USP2-AS1	0.583452	0
5.8586e-28	rs34415530	12	56444632	4570164	6	36642677	C/T	T	10.9615	293	LAP3P2	0.58241	0
5.8586e-28	rs11171739	12	56470625	7650170	18	74534021	T/C	C	10.9615	293	RP11-162A12.2	0.581632	0
9.79446e-28	rs1701704	12	56412487	2690438	16	31000604	T/G	G	10.9149	293	STX1B	0.580272	0
9.79446e-28	rs1131017	12	56435929	7650170	18	74534021	G/C	C	10.9149	293	RP11-162A12.2	0.580009	0
9.79446e-28	rs1081975	12	56393337	7380753	11	119370822	C/G	G	10.9149	293	USP2-AS1	0.58016	0
1.264e-27	rs7297175	12	56473808	7650170	18	74534021	C/T	T	10.8916	293	RP11-162A12.2	0.578829	0
1.264e-27	rs10876866	12	56445366	4570164	6	36642677	G/A	A	10.8916	293	LAP3P2	0.579209	0
1.264e-27	rs705699	12	56384804	7380753	11	119370822	G/A	A	10.8916	293	USP2-AS1	0.579426	0
1.264e-27	rs2017445	12	56407072	3520731	2	232756980	G/A	A	10.8916	293	MIR1471	0.579273	0
1.264e-27	rs7955865	12	56468706	70180	1	208870744	T/A	A	10.8916	293	RPS26P13	0.579052	0
1.63393e-27	rs7302200	12	56449435	4570164	6	36642677	G/A	A	10.8684	293	LAP3P2	0.57798	0
1.63393e-27	rs2640564	12	56455294	2690438	16	31000604	C/T	T	10.8684	293	STX1B	0.57796	0
2.70802e-27	rs2271194	12	56477694	7650170	18	74534021	T/A	A	10.822	293	RP11-162A12.2	0.575852	0
2.70802e-27	rs10876870	12	56478002	7650170	18	74534021	C/A	A	10.822	293	RP11-162A12.2	0.575516	0
3.48731e-27	rs7971751	12	56478658	7650170	18	74534021	C/A	A	10.7989	293	RP11-162A12.2	0.574749	0
4.47872e-27	rs10876864	12	56401085	7650170	18	74534021	A/G	G	10.7758	293	RP11-162A12.2	0.573697	0
5.76143e-27	rs2640562	12	56466473	2690438	16	31000604	C/T	T	10.7528	293	STX1B	0.572638	0
7.39154e-27	rs4759229	12	56474480	4570164	6	36642677	G/A	A	10.7297	293	LAP3P2	0.572053	0
7.39154e-27	rs3741499	12	56474379	4570164	6	36642677	C/T	T	10.7297	293	LAP3P2	0.572466	0
7.39154e-27	rs773107	12	56369506	4570164	6	36642677	A/G	G	10.7297	293	LAP3P2	0.57152	0
9.4779e-27	rs7302200	12	56449435	3520731	2	232756980	G/A	A	10.7067	293	MIR1471	0.570833	0
9.4779e-27	rs2640562	12	56466473	4570164	6	36642677	C/T	T	10.7067	293	LAP3P2	0.570794	0
9.4779e-27	rs4759229	12	56474480	2690438	16	31000604	G/A	A	10.7067	293	STX1B	0.570757	0
9.4779e-27	rs3741499	12	56474379	2690438	16	31000604	C/T	T	10.7067	293	STX1B	0.571091	0
9.4779e-27	rs705705	12	56435504	2690438	16	31000604	G/C	C	10.7067	293	STX1B	0.570987	0
9.4779e-27	rs2640564	12	56455294	4570164	6	36642677	C/T	T	10.7067	293	LAP3P2	0.570795	0
1.21468e-26	rs705700	12	56389293	7650170	18	74534021	T/C	C	10.6837	293	RP11-162A12.2	0.569943	0
1.21468e-26	rs705698	12	56384687	4570164	6	36642677	T/C	C	10.6837	293	LAP3P2	0.569656	0
1.55256e-26	rs877636	12	56480583	4570164	6	36642677	A/G	G	10.6608	293	LAP3P2	0.568779	0
1.55256e-26	rs1131017	12	56435929	7380753	11	119370822	G/C	C	10.6608	293	USP2-AS1	0.56935	0
1.55256e-26	rs1081975	12	56393337	7650170	18	74534021	C/G	G	10.6608	293	RP11-162A12.2	0.569167	0
1.55256e-26	rs705696	12	56480648	4570164	6	36642677	G/A	A	10.6608	293	LAP3P2	0.568748	0
1.55256e-26	rs773125	12	56394954	7380753	11	119370822	A/G	G	10.6608	293	USP2-AS1	0.568567	0
1.55256e-26	rs7955865	12	56468706	670010	18	57429091	T/A	A	10.6608	293	RPS26P54	0.569249	0
1.98767e-26	rs1689510	12	56396768	3520731	2	232756980	G/C	C	10.6379	293	MIR1471	0.568309	0
1.98767e-26	rs773110	12	56375137	4570164	6	36642677	C/G	G	10.6379	293	LAP3P2	0.567837	0
1.98767e-26	rs773112	12	56375881	4570164	6	36642677	C/T	T	10.6379	293	LAP3P2	0.567744	0
1.98767e-26	rs773111	12	56375740	4570164	6	36642677	C/A	A	10.6379	293	LAP3P2	0.567783	0
1.98767e-26	rs773108	12	56369911	4570164	6	36642677	A/G	G	10.6379	293	LAP3P2	0.568142	0
1.98767e-26	rs773109	12	56374695	4570164	6	36642677	G/A	A	10.6379	293	LAP3P2	0.567837	0
1.98767e-26	rs61937248	12	56381705	4570164	6	36642677	C/T	T	10.6379	293	LAP3P2	0.567538	0
1.98767e-26	rs2048036	12	56380119	4570164	6	36642677	T/A	A	10.6379	293	LAP3P2	0.56771	0
1.98767e-26	rs61937249	12	56381916	4570164	6	36642677	A/G	G	10.6379	293	LAP3P2	0.567538	0
1.98767e-26	rs61937247	12	56381484	4570164	6	36642677	A/C	C	10.6379	293	LAP3P2	0.567538	0
2.54339e-26	rs705704	12	56435412	3520731	2	232756980	G/A	A	10.615	293	MIR1471	0.567085	0
2.54339e-26	rs705705	12	56435504	4570164	6	36642677	G/C	C	10.615	293	LAP3P2	0.567275	0
2.54339e-26	rs61938963	12	56446804	3520731	2	232756980	C/T	T	10.615	293	MIR1471	0.566998	0
2.54339e-26	rs61938962	12	56446766	3520731	2	232756980	C/T	T	10.615	293	MIR1471	0.566998	0
2.54339e-26	rs34415530	12	56444632	3520731	2	232756980	C/T	T	10.615	293	MIR1471	0.566531	0
2.54339e-26	rs772921	12	56403577	3520731	2	232756980	C/T	T	10.615	293	MIR1471	0.567085	0
2.54339e-26	rs10876864	12	56401085	7380753	11	119370822	A/G	G	10.615	293	USP2-AS1	0.567255	0
3.24582e-26	rs2456973	12	56416928	3520731	2	232756980	A/C	C	10.5921	293	MIR1471	0.566425	0
3.24582e-26	rs10876866	12	56445366	3520731	2	232756980	G/A	A	10.5921	293	MIR1471	0.56558	0
4.14011e-26	rs1702877	12	56427808	3520731	2	232756980	C/T	T	10.5693	293	MIR1471	0.564988	0
4.14011e-26	rs772920	12	56390364	4570164	6	36642677	C/G	G	10.5693	293	LAP3P2	0.565282	0
4.14011e-26	rs705702	12	56390636	4570164	6	36642677	A/G	G	10.5693	293	LAP3P2	0.56537	0
5.27808e-26	rs2292239	12	56482180	4570164	6	36642677	G/T	T	10.5465	293	LAP3P2	0.564381	0
6.71111e-26	rs773125	12	56394954	3440739	11	5246832	A/G	G	-10.5237	293	HBB	-0.563089	0
6.72538e-26	rs1701704	12	56412487	3520731	2	232756980	T/G	G	10.5237	293	MIR1471	0.562989	0
8.54698e-26	rs877636	12	56480583	2690438	16	31000604	A/G	G	10.501	293	STX1B	0.562339	0
8.54698e-26	rs705696	12	56480648	2690438	16	31000604	G/A	A	10.501	293	STX1B	0.561924	0
1.08795e-25	rs2069408	12	56364321	5700615	10	89402650	A/G	G	10.4783	293	RP11-57C13.5	0.561189	0
1.08795e-25	rs2017445	12	56407072	5360209	18	46545843	G/A	A	10.4783	293	-	0.561086	0
1.38122e-25	rs11171739	12	56470625	7380753	11	119370822	T/C	C	10.4556	293	USP2-AS1	0.559702	0
1.38122e-25	rs2069408	12	56364321	3310241	18	57428836	A/G	G	10.4556	293	RPS26P54	0.559584	0
1.38122e-25	rs773125	12	56394954	7650170	18	74534021	A/G	G	10.4556	293	RP11-162A12.2	0.56024	0
1.38122e-25	rs7955865	12	56468706	5700615	10	89402650	T/A	A	10.4556	293	RP11-57C13.5	0.560355	0
1.75635e-25	rs7955865	12	56468706	620019	8	93156597	T/A	A	10.4329	293	RP11-777J24.1	0.559477	0
2.22753e-25	rs773114	12	56379060	7650170	18	74534021	A/T	T	10.4103	293	RP11-162A12.2	0.558088	0
2.22753e-25	rs1873914	12	56379427	7650170	18	74534021	G/C	C	10.4103	293	RP11-162A12.2	0.557903	0
2.22753e-25	rs7955865	12	56468706	6250292	9	30831934	T/A	A	10.4103	293	RPS26P2	0.557916	0
3.57758e-25	rs705701	12	56389768	4570164	6	36642677	C/T	T	10.3651	293	LAP3P2	0.555779	0
3.57758e-25	rs2069408	12	56364321	670010	18	57429091	A/G	G	10.3651	293	RPS26P54	0.556373	0
4.52102e-25	rs705699	12	56384804	7650170	18	74534021	G/A	A	10.3426	293	RP11-162A12.2	0.554513	0
4.52102e-25	rs2069408	12	56364321	70180	1	208870744	A/G	G	10.3426	293	RPS26P13	0.554829	0
4.52102e-25	rs7955865	12	56468706	5360180	11	57408703	T/A	A	10.3426	293	MIR130A	0.555185	0
5.71041e-25	rs11171733	12	56456266	70180	1	208870744	A/G	A	-10.3201	293	RPS26P13	-0.554324	0
5.72232e-25	rs7955865	12	56468706	2850142	19	35024361	T/A	A	10.3201	293	RPS26P55	0.553862	0
5.72232e-25	rs7955865	12	56468706	3310241	18	57428836	T/A	A	10.3201	293	RPS26P54	0.554109	0
7.22411e-25	rs7297175	12	56473808	7380753	11	119370822	C/T	T	10.2976	293	USP2-AS1	0.553311	0
7.22411e-25	rs2640564	12	56455294	3520731	2	232756980	C/T	T	10.2976	293	MIR1471	0.553426	0
7.22411e-25	rs7955865	12	56468706	6560376	23	71264475	T/A	A	10.2976	293	RPS26P11	0.553273	0
9.13444e-25	rs773107	12	56369506	3520731	2	232756980	A/G	G	10.2751	293	MIR1471	0.551878	0
9.13444e-25	rs2271194	12	56477694	7380753	11	119370822	T/A	A	10.2751	293	USP2-AS1	0.552427	0
9.13444e-25	rs10876870	12	56478002	7380753	11	119370822	C/A	A	10.2751	293	USP2-AS1	0.55203	0
9.13444e-25	rs7955865	12	56468706	6270307	15	64885219	T/A	A	10.2751	293	RP11-330L19.1	0.552077	0
1.15202e-24	rs2640562	12	56466473	3520731	2	232756980	C/T	T	10.2527	293	MIR1471	0.551338	0
1.15202e-24	rs7971751	12	56478658	7380753	11	119370822	C/A	A	10.2527	293	USP2-AS1	0.551056	0
1.15202e-24	rs705705	12	56435504	3520731	2	232756980	G/C	C	10.2527	293	MIR1471	0.55115	0
1.45219e-24	rs3741499	12	56474379	3520731	2	232756980	C/T	T	10.2303	293	MIR1471	0.550152	0
1.45219e-24	rs2456973	12	56416928	5360209	18	46545843	A/C	C	10.2303	293	-	0.549538	0
1.8259e-24	rs11171731	12	56443342	70180	1	208870744	T/C	T	-10.2079	293	RPS26P13	-0.548658	0
1.82966e-24	rs4759229	12	56474480	3520731	2	232756980	G/A	A	10.2079	293	MIR1471	0.549216	0
1.82966e-24	rs2292239	12	56482180	2690438	16	31000604	G/T	T	10.2079	293	STX1B	0.548737	0
1.82966e-24	rs2069408	12	56364321	4480356	1	58521868	A/G	G	10.2079	293	RPS26P15	0.54921	0
2.3041e-24	rs1689510	12	56396768	5360209	18	46545843	G/C	C	10.1856	293	-	0.547663	0
2.3041e-24	rs705704	12	56435412	5360209	18	46545843	G/A	A	10.1856	293	-	0.547516	0
2.3041e-24	rs61938963	12	56446804	5360209	18	46545843	C/T	T	10.1856	293	-	0.547992	0
2.3041e-24	rs61938962	12	56446766	5360209	18	46545843	C/T	T	10.1856	293	-	0.547992	0
2.3041e-24	rs772921	12	56403577	5360209	18	46545843	C/T	T	10.1856	293	-	0.547516	0
2.88825e-24	rs2017445	12	56407072	3440739	11	5246832	G/A	A	-10.1632	293	HBB	-0.547136	0
2.89418e-24	rs1702877	12	56427808	5360209	18	46545843	C/T	T	10.1632	293	-	0.547342	0
2.89418e-24	rs2069408	12	56364321	6250292	9	30831934	A/G	G	10.1632	293	RPS26P2	0.546802	0
2.89418e-24	rs7955865	12	56468706	6840746	17	8464694	T/A	A	10.1632	293	RP11-713H12.1	0.546917	0
3.63361e-24	rs1689510	12	56396768	3440739	11	5246832	G/C	C	-10.1409	293	HBB	-0.546423	0
3.63361e-24	rs1702877	12	56427808	3440739	11	5246832	C/T	T	-10.1409	293	HBB	-0.546013	0
3.63361e-24	rs11171733	12	56456266	5700615	10	89402650	A/G	A	-10.1409	293	RP11-57C13.5	-0.545662	0
3.64105e-24	rs7302200	12	56449435	5360209	18	46545843	G/A	A	10.1409	293	-	0.545781	0
3.64105e-24	rs34415530	12	56444632	5360209	18	46545843	C/T	T	10.1409	293	-	0.546012	0
4.56904e-24	rs2069408	12	56364321	620019	8	93156597	A/G	G	10.1187	293	RP11-777J24.1	0.545381	0
4.56904e-24	rs7312770	12	56467587	7650170	18	74534021	T/C	C	10.1187	293	RP11-162A12.2	0.545389	0
4.56904e-24	rs7955865	12	56468706	4670048	13	101192220	T/A	A	10.1187	293	RPS26P47	0.544728	0
5.71907e-24	rs705704	12	56435412	3440739	11	5246832	G/A	A	-10.0964	293	HBB	-0.543673	0
5.71907e-24	rs61938963	12	56446804	3440739	11	5246832	C/T	T	-10.0964	293	HBB	-0.543565	0
5.71907e-24	rs61938962	12	56446766	3440739	11	5246832	C/T	T	-10.0964	293	HBB	-0.543565	0
5.71907e-24	rs772921	12	56403577	3440739	11	5246832	C/T	T	-10.0964	293	HBB	-0.543673	0
5.73074e-24	rs10876866	12	56445366	5360209	18	46545843	G/A	A	10.0964	293	-	0.54354	0
5.73074e-24	rs705698	12	56384687	3520731	2	232756980	T/C	C	10.0964	293	MIR1471	0.544494	0
5.73074e-24	rs2069408	12	56364321	2850142	19	35024361	A/G	G	10.0964	293	RPS26P55	0.543529	0
5.73074e-24	rs2069408	12	56364321	830484	8	119774226	A/G	G	10.0964	293	RPS26P35	0.544455	0
5.73074e-24	rs2069408	12	56364321	6840746	17	8464694	A/G	G	10.0964	293	RP11-713H12.1	0.544084	0
7.18431e-24	rs2456973	12	56416928	3440739	11	5246832	A/C	C	-10.0742	293	HBB	-0.543076	0
7.18431e-24	rs34415530	12	56444632	3440739	11	5246832	C/T	T	-10.0742	293	HBB	-0.542593	0
7.19894e-24	rs2640562	12	56466473	5360209	18	46545843	C/T	T	10.0742	293	-	0.54323	0
9.00216e-24	rs772920	12	56390364	3520731	2	232756980	C/G	G	10.052	293	MIR1471	0.542228	0
9.00216e-24	rs705702	12	56390636	3520731	2	232756980	A/G	G	10.052	293	MIR1471	0.542196	0
9.00216e-24	rs7955865	12	56468706	830484	8	119774226	T/A	A	10.052	293	RPS26P35	0.541642	0
1.12517e-23	rs10876866	12	56445366	3440739	11	5246832	G/A	A	-10.0298	293	HBB	-0.541301	0
1.12745e-23	rs877636	12	56480583	3520731	2	232756980	A/G	G	10.0298	293	MIR1471	0.540933	0
1.12745e-23	rs3741499	12	56474379	5360209	18	46545843	C/T	T	10.0298	293	-	0.540808	0
1.12745e-23	rs2069408	12	56364321	6560376	23	71264475	A/G	G	10.0298	293	RPS26P11	0.541429	0
1.12745e-23	rs2069408	12	56364321	4670048	13	101192220	A/G	G	10.0298	293	RPS26P47	0.541121	0
1.12745e-23	rs705696	12	56480648	3520731	2	232756980	G/A	A	10.0298	293	MIR1471	0.541033	0
1.12745e-23	rs7955865	12	56468706	4480356	1	58521868	T/A	A	10.0298	293	RPS26P15	0.540546	0
1.4085e-23	rs1701704	12	56412487	3440739	11	5246832	T/G	G	-10.0077	293	HBB	-0.539906	0
1.41135e-23	rs4759229	12	56474480	5360209	18	46545843	G/A	A	10.0077	293	-	0.540156	0
1.41135e-23	rs61937248	12	56381705	3520731	2	232756980	C/T	T	10.0077	293	MIR1471	0.53956	0
1.41135e-23	rs2048036	12	56380119	3520731	2	232756980	T/A	A	10.0077	293	MIR1471	0.539531	0
1.41135e-23	rs61937249	12	56381916	3520731	2	232756980	A/G	G	10.0077	293	MIR1471	0.53956	0
1.41135e-23	rs61937247	12	56381484	3520731	2	232756980	A/C	C	10.0077	293	MIR1471	0.53956	0
1.41135e-23	rs2069408	12	56364321	5360180	11	57408703	A/G	G	10.0077	293	MIR130A	0.540071	0
1.41135e-23	rs2069408	12	56364321	6270307	15	64885219	A/G	G	10.0077	293	RP11-330L19.1	0.539515	0
1.76232e-23	rs11171731	12	56443342	5700615	10	89402650	T/C	T	-9.98558	293	RP11-57C13.5	-0.538712	0
1.76587e-23	rs773110	12	56375137	3520731	2	232756980	C/G	G	9.98558	293	MIR1471	0.5392	0
1.76587e-23	rs773112	12	56375881	3520731	2	232756980	C/T	T	9.98558	293	MIR1471	0.538985	0
1.76587e-23	rs773111	12	56375740	3520731	2	232756980	C/A	A	9.98558	293	MIR1471	0.539244	0
1.76587e-23	rs1701704	12	56412487	5360209	18	46545843	T/G	G	9.98558	293	-	0.539492	0
1.76587e-23	rs773108	12	56369911	3520731	2	232756980	A/G	G	9.98558	293	MIR1471	0.539096	0
1.76587e-23	rs773109	12	56374695	3520731	2	232756980	G/A	A	9.98558	293	MIR1471	0.5392	0
1.76587e-23	rs2292239	12	56482180	3520731	2	232756980	G/T	T	9.98558	293	MIR1471	0.538907	0
2.19951e-23	rs11171733	12	56456266	670010	18	57429091	A/G	A	-9.96349	293	RPS26P54	-0.538019	0
2.20394e-23	rs2640564	12	56455294	5360209	18	46545843	C/T	T	9.96349	293	-	0.538114	0
2.74384e-23	rs7302200	12	56449435	3440739	11	5246832	G/A	A	-9.94142	293	HBB	-0.536585	0
2.74384e-23	rs11171710	12	56368078	70180	1	208870744	A/G	A	-9.94142	293	RPS26P13	-0.537162	0
2.74936e-23	rs705701	12	56389768	3520731	2	232756980	C/T	T	9.94142	293	MIR1471	0.53658	0
4.27238e-23	rs2640564	12	56455294	3440739	11	5246832	C/T	T	-9.89737	293	HBB	-0.534548	0
4.27238e-23	rs7312770	12	56467587	3440739	11	5246832	T/C	C	-9.89737	293	HBB	-0.535497	0
4.28093e-23	rs7955865	12	56468706	6960195	1	58522049	T/A	A	9.89737	293	RPS26P15	0.534655	0
5.32202e-23	rs11171733	12	56456266	3310241	18	57428836	A/G	A	-9.87538	293	RPS26P54	-0.533705	0
5.32202e-23	rs11171731	12	56443342	670010	18	57429091	T/C	T	-9.87538	293	RPS26P54	-0.534093	0
5.33265e-23	rs2069408	12	56364321	6960195	1	58522049	A/G	G	9.87538	293	RPS26P15	0.534328	0
6.61319e-23	rs705705	12	56435504	3440739	11	5246832	G/C	C	-9.85341	293	HBB	-0.533053	0
6.62636e-23	rs877636	12	56480583	5360209	18	46545843	A/G	G	9.85341	293	-	0.533242	0
6.62636e-23	rs705696	12	56480648	5360209	18	46545843	G/A	A	9.85341	293	-	0.533184	0
6.62636e-23	rs7955865	12	56468706	6660682	3	48731186	T/A	A	9.85341	293	IP6K2	0.53264	0
8.23007e-23	rs2640562	12	56466473	3440739	11	5246832	C/T	T	-9.83147	293	HBB	-0.531932	0
8.23007e-23	rs705698	12	56384687	3440739	11	5246832	T/C	C	-9.83147	293	HBB	-0.532138	0
8.23007e-23	rs11171733	12	56456266	620019	8	93156597	A/G	A	-9.83147	293	RP11-777J24.1	-0.531898	0
8.23007e-23	rs11171733	12	56456266	2810504	17	79888245	A/G	A	-9.83147	293	MAFG-AS1	-0.531906	0
1.02374e-22	rs3741499	12	56474379	3440739	11	5246832	C/T	T	-9.80956	293	HBB	-0.530764	0
1.02374e-22	rs11171733	12	56456266	4670048	13	101192220	A/G	A	-9.80956	293	RPS26P47	-0.530818	0
1.2703e-22	rs4759229	12	56474480	3440739	11	5246832	G/A	A	-9.78767	293	HBB	-0.52994	0
1.2703e-22	rs11171733	12	56456266	6250292	9	30831934	A/G	A	-9.78767	293	RPS26P2	-0.529909	0
1.27281e-22	rs705701	12	56389768	5360209	18	46545843	C/T	T	9.78767	293	-	0.53046	0
1.5755e-22	rs773112	12	56375881	3440739	11	5246832	C/T	T	-9.7658	293	HBB	-0.528523	0
1.95696e-22	rs773110	12	56375137	3440739	11	5246832	C/G	G	-9.74396	293	HBB	-0.528086	0
1.95696e-22	rs773111	12	56375740	3440739	11	5246832	C/A	A	-9.74396	293	HBB	-0.528188	0
1.95696e-22	rs773108	12	56369911	3440739	11	5246832	A/G	G	-9.74396	293	HBB	-0.527663	0
1.95696e-22	rs773109	12	56374695	3440739	11	5246832	G/A	A	-9.74396	293	HBB	-0.528086	0
1.95696e-22	rs61937248	12	56381705	3440739	11	5246832	C/T	T	-9.74396	293	HBB	-0.528442	0
1.95696e-22	rs2048036	12	56380119	3440739	11	5246832	T/A	A	-9.74396	293	HBB	-0.528419	0
1.95696e-22	rs61937249	12	56381916	3440739	11	5246832	A/G	G	-9.74396	293	HBB	-0.528442	0
1.95696e-22	rs61937247	12	56381484	3440739	11	5246832	A/C	C	-9.74396	293	HBB	-0.528442	0
1.96082e-22	rs2292239	12	56482180	5360209	18	46545843	G/T	T	9.74396	293	-	0.527699	0
2.42485e-22	rs773107	12	56369506	3440739	11	5246832	A/G	G	-9.72215	293	HBB	-0.526509	0
2.42485e-22	rs11171710	12	56368078	5700615	10	89402650	A/G	A	-9.72215	293	RP11-57C13.5	-0.527252	0
2.42485e-22	rs11171731	12	56443342	620019	8	93156597	T/C	T	-9.72215	293	RP11-777J24.1	-0.52662	0
2.42485e-22	rs11171731	12	56443342	3310241	18	57428836	T/C	T	-9.72215	293	RPS26P54	-0.527417	0
3.00319e-22	rs10876869	12	56467865	70180	1	208870744	G/C	G	-9.70035	293	RPS26P13	-0.526205	0
3.00319e-22	rs11171733	12	56456266	6560376	23	71264475	A/G	A	-9.70035	293	RPS26P11	-0.526374	0
3.00319e-22	rs11171733	12	56456266	830484	8	119774226	A/G	A	-9.70035	293	RPS26P35	-0.525635	0
3.00319e-22	rs11171733	12	56456266	4480356	1	58521868	A/G	A	-9.70035	293	RPS26P15	-0.526072	0
3.00319e-22	rs11171731	12	56443342	2810504	17	79888245	T/C	T	-9.70035	293	MAFG-AS1	-0.525691	0
3.00908e-22	rs705705	12	56435504	5360209	18	46545843	G/C	C	9.70035	293	-	0.525908	0
3.71772e-22	rs772920	12	56390364	3440739	11	5246832	C/G	G	-9.67859	293	HBB	-0.525039	0
3.71772e-22	rs705702	12	56390636	3440739	11	5246832	A/G	G	-9.67859	293	HBB	-0.524958	0
3.71772e-22	rs11171731	12	56443342	4670048	13	101192220	T/C	T	-9.67859	293	RPS26P47	-0.524992	0
4.59112e-22	rs11171733	12	56456266	2850142	19	35024361	A/G	A	-9.65684	293	RPS26P55	-0.524376	0
4.59112e-22	rs11171733	12	56456266	6960195	1	58522049	A/G	A	-9.65684	293	RPS26P15	-0.524051	0
4.59112e-22	rs11171731	12	56443342	6250292	9	30831934	T/C	T	-9.65684	293	RPS26P2	-0.524151	0
5.67813e-22	rs11171733	12	56456266	6270307	15	64885219	A/G	A	-9.63512	293	RP11-330L19.1	-0.522838	0
7.00558e-22	rs877636	12	56480583	3440739	11	5246832	A/G	G	-9.61343	293	HBB	-0.521793	0
7.00558e-22	rs1131017	12	56435929	1090646	2	208477114	G/C	C	-9.61343	293	METTL21A	-0.522355	0
7.00558e-22	rs11171733	12	56456266	5360180	11	57408703	A/G	A	-9.61343	293	MIR130A	-0.522227	0
8.65615e-22	rs705696	12	56480648	3440739	11	5246832	G/A	A	-9.59176	293	HBB	-0.521424	0
8.67295e-22	rs7955865	12	56468706	2810504	17	79888245	T/A	A	9.59176	293	MAFG-AS1	0.521036	0
1.06699e-21	rs11171733	12	56456266	6840746	17	8464694	A/G	A	-9.57011	293	RP11-713H12.1	-0.519904	0
1.06699e-21	rs11171731	12	56443342	2850142	19	35024361	T/C	T	-9.57011	293	RPS26P55	-0.519526	0
1.06699e-21	rs11171731	12	56443342	6560376	23	71264475	T/C	T	-9.57011	293	RPS26P11	-0.520099	0
1.06699e-21	rs11171731	12	56443342	830484	8	119774226	T/C	T	-9.57011	293	RPS26P35	-0.52009	0
1.06699e-21	rs11171731	12	56443342	4480356	1	58521868	T/C	T	-9.57011	293	RPS26P15	-0.520395	0
1.06906e-21	rs2017445	12	56407072	7650170	18	74534021	G/A	A	9.57011	293	RP11-162A12.2	0.520223	0
1.31715e-21	rs2069408	12	56364321	2690438	16	31000604	A/G	G	9.54848	293	STX1B	0.519199	0
1.61894e-21	rs10876869	12	56467865	5700615	10	89402650	G/C	G	-9.52688	293	RP11-57C13.5	-0.518017	0
1.61894e-21	rs11171731	12	56443342	6960195	1	58522049	T/C	T	-9.52688	293	RPS26P15	-0.517929	0
1.99281e-21	rs7297175	12	56473808	1090646	2	208477114	C/T	T	-9.5053	293	METTL21A	-0.516819	0
1.99281e-21	rs11171739	12	56470625	1090646	2	208477114	T/C	C	-9.5053	293	METTL21A	-0.517019	0
1.99664e-21	rs2069408	12	56364321	6660682	3	48731186	A/G	G	9.5053	293	IP6K2	0.517408	0
2.45188e-21	rs10876864	12	56401085	1090646	2	208477114	A/G	G	-9.48375	293	METTL21A	-0.516428	0
2.45188e-21	rs11171731	12	56443342	5360180	11	57408703	T/C	T	-9.48375	293	MIR130A	-0.51612	0
2.45188e-21	rs11171731	12	56443342	6270307	15	64885219	T/C	T	-9.48375	293	RP11-330L19.1	-0.516076	0
2.45658e-21	rs2640564	12	56455294	7650170	18	74534021	C/T	T	9.48375	293	RP11-162A12.2	0.516281	0
3.01531e-21	rs2069408	12	56364321	2810504	17	79888245	A/G	G	9.46222	293	MAFG-AS1	0.515432	0
3.69944e-21	rs11171710	12	56368078	670010	18	57429091	A/G	A	-9.44071	293	RPS26P54	-0.514398	0
4.53673e-21	rs11171710	12	56368078	3310241	18	57428836	A/G	A	-9.41922	293	RPS26P54	-0.513435	0
4.53673e-21	rs11171731	12	56443342	6840746	17	8464694	T/C	T	-9.41922	293	RP11-713H12.1	-0.513111	0
4.54538e-21	rs34415530	12	56444632	7650170	18	74534021	C/T	T	9.41922	293	RP11-162A12.2	0.513334	0
6.82637e-21	rs11171710	12	56368078	6250292	9	30831934	A/G	A	-9.37632	293	RPS26P2	-0.510887	0
6.82637e-21	rs1081975	12	56393337	1090646	2	208477114	C/G	G	-9.37632	293	METTL21A	-0.51128	0
6.82637e-21	rs11171733	12	56456266	6660682	3	48731186	A/G	A	-9.37632	293	IP6K2	-0.511337	0
8.35997e-21	rs2271194	12	56477694	1090646	2	208477114	T/A	A	-9.3549	293	METTL21A	-0.509637	0
8.35997e-21	rs11171710	12	56368078	830484	8	119774226	A/G	A	-9.3549	293	RPS26P35	-0.510264	0
8.35997e-21	rs11171710	12	56368078	620019	8	93156597	A/G	A	-9.3549	293	RP11-777J24.1	-0.510434	0
8.35997e-21	rs10876869	12	56467865	670010	18	57429091	G/C	G	-9.3549	293	RPS26P54	-0.50967	0
8.3758e-21	rs7302200	12	56449435	7650170	18	74534021	G/A	A	9.3549	293	RP11-162A12.2	0.510261	0
8.3758e-21	rs3741499	12	56474379	7650170	18	74534021	C/T	T	9.3549	293	RP11-162A12.2	0.5102	0
8.3758e-21	rs61938963	12	56446804	7650170	18	74534021	C/T	T	9.3549	293	RP11-162A12.2	0.509643	0
8.3758e-21	rs61938962	12	56446766	7650170	18	74534021	C/T	T	9.3549	293	RP11-162A12.2	0.509643	0
8.3758e-21	rs772920	12	56390364	5360209	18	46545843	C/G	G	9.3549	293	-	0.509517	0
8.3758e-21	rs705702	12	56390636	5360209	18	46545843	A/G	G	9.3549	293	-	0.509709	0
1.02335e-20	rs11171710	12	56368078	4670048	13	101192220	A/G	A	-9.33351	293	RPS26P47	-0.509302	0
1.02335e-20	rs10876870	12	56478002	1090646	2	208477114	C/A	A	-9.33351	293	METTL21A	-0.509243	0
1.02528e-20	rs4759229	12	56474480	7650170	18	74534021	G/A	A	9.33351	293	RP11-162A12.2	0.509339	0
1.02528e-20	rs2456973	12	56416928	7650170	18	74534021	A/C	C	9.33351	293	RP11-162A12.2	0.509061	0
1.02528e-20	rs773107	12	56369506	5360209	18	46545843	A/G	G	9.33351	293	-	0.509329	0
1.02528e-20	rs1702877	12	56427808	7650170	18	74534021	C/T	T	9.33351	293	RP11-162A12.2	0.508715	0
1.25211e-20	rs7971751	12	56478658	1090646	2	208477114	C/A	A	-9.31213	293	METTL21A	-0.508313	0
1.25211e-20	rs11171710	12	56368078	6560376	23	71264475	A/G	A	-9.31213	293	RPS26P11	-0.507999	0
1.25211e-20	rs11171710	12	56368078	4480356	1	58521868	A/G	A	-9.31213	293	RPS26P15	-0.507773	0
1.25211e-20	rs2292239	12	56482180	3440739	11	5246832	G/T	T	-9.31213	293	HBB	-0.508399	0
1.25448e-20	rs1689510	12	56396768	7650170	18	74534021	G/C	C	9.31213	293	RP11-162A12.2	0.508457	0
1.25448e-20	rs705704	12	56435412	7650170	18	74534021	G/A	A	9.31213	293	RP11-162A12.2	0.50826	0
1.25448e-20	rs772921	12	56403577	7650170	18	74534021	C/T	T	9.31213	293	RP11-162A12.2	0.50826	0
1.53421e-20	rs773111	12	56375740	5360209	18	46545843	C/A	A	9.29078	293	-	0.506525	0
1.53421e-20	rs61937248	12	56381705	5360209	18	46545843	C/T	T	9.29078	293	-	0.506874	0
1.53421e-20	rs10876866	12	56445366	7650170	18	74534021	G/A	A	9.29078	293	RP11-162A12.2	0.506968	0
1.53421e-20	rs2048036	12	56380119	5360209	18	46545843	T/A	A	9.29078	293	-	0.506782	0
1.53421e-20	rs61937249	12	56381916	5360209	18	46545843	A/G	G	9.29078	293	-	0.506874	0
1.53421e-20	rs61937247	12	56381484	5360209	18	46545843	A/C	C	9.29078	293	-	0.506874	0
1.86845e-20	rs11171710	12	56368078	6960195	1	58522049	A/G	A	-9.26946	293	RPS26P15	-0.506017	0
1.87196e-20	rs773110	12	56375137	5360209	18	46545843	C/G	G	9.26946	293	-	0.506425	0
1.87196e-20	rs773112	12	56375881	5360209	18	46545843	C/T	T	9.26946	293	-	0.506269	0
1.87196e-20	rs2640562	12	56466473	7650170	18	74534021	C/T	T	9.26946	293	RP11-162A12.2	0.506046	0
1.87196e-20	rs773108	12	56369911	5360209	18	46545843	A/G	G	9.26946	293	-	0.506066	0
1.87196e-20	rs773109	12	56374695	5360209	18	46545843	G/A	A	9.26946	293	-	0.506425	0
2.28305e-20	rs11171710	12	56368078	6840746	17	8464694	A/G	A	-9.24815	293	RP11-713H12.1	-0.505111	0
2.28305e-20	rs10876864	12	56401085	1580608	7	82993516	A/G	G	-9.24815	293	SEMA3E	-0.504549	0
2.28305e-20	rs11171731	12	56443342	6660682	3	48731186	T/C	T	-9.24815	293	IP6K2	-0.504681	0
2.78318e-20	rs11611029	12	56385579	70180	1	208870744	T/C	T	-9.22687	293	RPS26P13	-0.503934	0
2.78318e-20	rs1131017	12	56435929	7160747	14	104058236	G/C	C	-9.22687	293	APOPT1	-0.503557	0
2.78838e-20	rs877636	12	56480583	7650170	18	74534021	A/G	G	9.22687	293	RP11-162A12.2	0.503905	0
2.78838e-20	rs705698	12	56384687	5360209	18	46545843	T/C	C	9.22687	293	-	0.504311	0
2.78838e-20	rs705696	12	56480648	7650170	18	74534021	G/A	A	9.22687	293	RP11-162A12.2	0.503974	0
3.39135e-20	rs1131017	12	56435929	1580608	7	82993516	G/C	C	-9.2056	293	SEMA3E	-0.502542	0
3.39135e-20	rs11171710	12	56368078	2850142	19	35024361	A/G	A	-9.2056	293	RPS26P55	-0.502959	0
3.39135e-20	rs11171710	12	56368078	6660682	3	48731186	A/G	A	-9.2056	293	IP6K2	-0.502959	0
3.39135e-20	rs10876869	12	56467865	3310241	18	57428836	G/C	G	-9.2056	293	RPS26P54	-0.503385	0
4.13828e-20	rs11171710	12	56368078	6270307	15	64885219	A/G	A	-9.18436	293	RP11-330L19.1	-0.50194	0
4.13828e-20	rs10876869	12	56467865	6250292	9	30831934	G/C	G	-9.18436	293	RPS26P2	-0.501561	0
4.14598e-20	rs772920	12	56390364	7650170	18	74534021	C/G	G	9.18436	293	RP11-162A12.2	0.501562	0
4.14598e-20	rs705702	12	56390636	7650170	18	74534021	A/G	G	9.18436	293	RP11-162A12.2	0.501909	0
5.03807e-20	rs1131017	12	56435929	2630246	17	8262003	G/C	C	-9.16314	293	AC135178.1	-0.500989	0
5.03807e-20	rs11171710	12	56368078	5360180	11	57408703	A/G	A	-9.16314	293	MIR130A	-0.500524	0
5.03807e-20	rs10876869	12	56467865	4670048	13	101192220	G/C	G	-9.16314	293	RPS26P47	-0.501449	0
5.04742e-20	rs1701704	12	56412487	7650170	18	74534021	T/G	G	9.16314	293	RP11-162A12.2	0.500783	0
5.04742e-20	rs7312770	12	56467587	7380753	11	119370822	T/C	C	9.16314	293	USP2-AS1	0.50127	0
6.13078e-20	rs7297175	12	56473808	2630246	17	8262003	C/T	T	-9.14195	293	AC135178.1	-0.500045	0
6.14213e-20	rs2292239	12	56482180	7650170	18	74534021	G/T	T	9.14195	293	RP11-162A12.2	0.500367	0
9.04983e-20	rs10876869	12	56467865	6560376	23	71264475	G/C	G	-9.09962	293	RPS26P11	-0.497624	0
9.04983e-20	rs10876869	12	56467865	2810504	17	79888245	G/C	G	-9.09962	293	MAFG-AS1	-0.49814	0
1.0998e-19	rs11611029	12	56385579	5700615	10	89402650	T/C	T	-9.07849	293	RP11-57C13.5	-0.49739	0
1.0998e-19	rs7297175	12	56473808	7160747	14	104058236	C/T	T	-9.07849	293	APOPT1	-0.497396	0
1.0998e-19	rs10876864	12	56401085	2630246	17	8262003	A/G	G	-9.07849	293	AC135178.1	-0.497338	0
1.0998e-19	rs10876869	12	56467865	2850142	19	35024361	G/C	G	-9.07849	293	RPS26P55	-0.496798	0
1.0998e-19	rs10876869	12	56467865	620019	8	93156597	G/C	G	-9.07849	293	RP11-777J24.1	-0.496789	0
1.0998e-19	rs1081975	12	56393337	2630246	17	8262003	C/G	G	-9.07849	293	AC135178.1	-0.496863	0
1.33597e-19	rs10876869	12	56467865	830484	8	119774226	G/C	G	-9.05737	293	RPS26P35	-0.496352	0
1.33597e-19	rs10876869	12	56467865	4480356	1	58521868	G/C	G	-9.05737	293	RPS26P15	-0.495959	0
1.33597e-19	rs11171739	12	56470625	2630246	17	8262003	T/C	C	-9.05737	293	AC135178.1	-0.495736	0
1.96153e-19	rs705700	12	56389293	1090646	2	208477114	T/C	C	-9.01521	293	METTL21A	-0.493605	0
1.96153e-19	rs11171710	12	56368078	2810504	17	79888245	A/G	A	-9.01521	293	MAFG-AS1	-0.493956	0
1.96153e-19	rs10876864	12	56401085	7160747	14	104058236	A/G	G	-9.01521	293	APOPT1	-0.49391	0
1.96153e-19	rs10876869	12	56467865	5360180	11	57408703	G/C	G	-9.01521	293	MIR130A	-0.493736	0
1.96153e-19	rs1081975	12	56393337	7160747	14	104058236	C/G	G	-9.01521	293	APOPT1	-0.494341	0
1.96153e-19	rs11171739	12	56470625	7160747	14	104058236	T/C	C	-9.01521	293	APOPT1	-0.494384	0
2.37959e-19	rs10876869	12	56467865	6960195	1	58522049	G/C	G	-8.99417	293	RPS26P15	-0.493272	0
2.88022e-19	rs7297175	12	56473808	1580608	7	82993516	C/T	T	-8.97314	293	SEMA3E	-0.491625	0
2.88022e-19	rs10876869	12	56467865	6270307	15	64885219	G/C	G	-8.97314	293	RP11-330L19.1	-0.491592	0
3.49099e-19	rs773107	12	56369506	7650170	18	74534021	A/G	G	8.95213	293	RP11-162A12.2	0.491491	0
3.49099e-19	rs705701	12	56389768	7380753	11	119370822	C/T	T	8.95213	293	USP2-AS1	0.490687	0
3.49099e-19	rs10876864	12	56401085	6290577	8	65285911	A/G	G	8.95213	293	LINC00966	0.491428	0
4.21412e-19	rs2271194	12	56477694	2630246	17	8262003	T/A	A	-8.93115	293	AC135178.1	-0.489838	0
4.21412e-19	rs10876870	12	56478002	2630246	17	8262003	C/A	A	-8.93115	293	AC135178.1	-0.489507	0
4.21412e-19	rs11171739	12	56470625	1580608	7	82993516	T/C	C	-8.93115	293	SEMA3E	-0.489798	0
4.22175e-19	rs773112	12	56375881	7650170	18	74534021	C/T	T	8.93115	293	RP11-162A12.2	0.489615	0
4.22175e-19	rs61937248	12	56381705	7650170	18	74534021	C/T	T	8.93115	293	RP11-162A12.2	0.489531	0
4.22175e-19	rs61937249	12	56381916	7650170	18	74534021	A/G	G	8.93115	293	RP11-162A12.2	0.489531	0
4.22175e-19	rs61937247	12	56381484	7650170	18	74534021	A/C	C	8.93115	293	RP11-162A12.2	0.489531	0
5.09406e-19	rs7971751	12	56478658	2630246	17	8262003	C/A	A	-8.91018	293	AC135178.1	-0.488698	0
5.09406e-19	rs1081975	12	56393337	1580608	7	82993516	C/G	G	-8.91018	293	SEMA3E	-0.488574	0
5.09406e-19	rs705699	12	56384804	1090646	2	208477114	G/A	A	-8.91018	293	METTL21A	-0.48943	0
5.10326e-19	rs773110	12	56375137	7650170	18	74534021	C/G	G	8.91018	293	RP11-162A12.2	0.489214	0
5.10326e-19	rs773111	12	56375740	7650170	18	74534021	C/A	A	8.91018	293	RP11-162A12.2	0.48925	0
5.10326e-19	rs773108	12	56369911	7650170	18	74534021	A/G	G	8.91018	293	RP11-162A12.2	0.488807	0
5.10326e-19	rs773109	12	56374695	7650170	18	74534021	G/A	A	8.91018	293	RP11-162A12.2	0.489214	0
5.10326e-19	rs2048036	12	56380119	7650170	18	74534021	T/A	A	8.91018	293	RP11-162A12.2	0.489488	0
6.14398e-19	rs773114	12	56379060	1090646	2	208477114	A/T	T	-8.88924	293	METTL21A	-0.487862	0
6.14398e-19	rs10876869	12	56467865	6840746	17	8464694	G/C	G	-8.88924	293	RP11-713H12.1	-0.488438	0
7.42044e-19	rs2271194	12	56477694	7160747	14	104058236	T/A	A	-8.86831	293	APOPT1	-0.486793	0
7.42044e-19	rs773125	12	56394954	1090646	2	208477114	A/G	G	-8.86831	293	METTL21A	-0.486594	0
7.42044e-19	rs1873914	12	56379427	1090646	2	208477114	G/C	C	-8.86831	293	METTL21A	-0.48742	0
8.94215e-19	rs10876870	12	56478002	7160747	14	104058236	C/A	A	-8.84741	293	APOPT1	-0.486395	0
8.95818e-19	rs705705	12	56435504	7650170	18	74534021	G/C	C	8.84741	293	RP11-162A12.2	0.486083	0
8.95818e-19	rs1131017	12	56435929	6290577	8	65285911	G/C	C	8.84741	293	LINC00966	0.485552	0
8.95818e-19	rs705698	12	56384687	7650170	18	74534021	T/C	C	8.84741	293	RP11-162A12.2	0.486013	0
1.07906e-18	rs11611029	12	56385579	830484	8	119774226	T/C	T	-8.82652	293	RPS26P35	-0.48485	0
1.07906e-18	rs11611029	12	56385579	4670048	13	101192220	T/C	T	-8.82652	293	RPS26P47	-0.484858	0
1.07906e-18	rs7971751	12	56478658	7160747	14	104058236	C/A	A	-8.82652	293	APOPT1	-0.485457	0
1.29923e-18	rs11611029	12	56385579	6250292	9	30831934	T/C	T	-8.80566	293	RPS26P2	-0.483617	0
1.56365e-18	rs11611029	12	56385579	6560376	23	71264475	T/C	T	-8.78482	293	RPS26P11	-0.483089	0
1.56643e-18	rs2069408	12	56364321	4570164	6	36642677	A/G	G	8.78482	293	LAP3P2	0.482581	0
1.56643e-18	rs773125	12	56394954	7150685	12	54651370	A/G	G	8.78482	293	CBX5	0.483414	0
1.88442e-18	rs11611029	12	56385579	670010	18	57429091	T/C	T	-8.76399	293	RPS26P54	-0.481865	0
1.88442e-18	rs11611029	12	56385579	3310241	18	57428836	T/C	T	-8.76399	293	RPS26P54	-0.48159	0
1.88442e-18	rs11611029	12	56385579	4480356	1	58521868	T/C	T	-8.76399	293	RPS26P15	-0.482345	0
1.88777e-18	rs1081975	12	56393337	6290577	8	65285911	C/G	G	8.76399	293	LINC00966	0.482472	0
2.26599e-18	rs2271194	12	56477694	1580608	7	82993516	T/A	A	-8.74319	293	SEMA3E	-0.480815	0
2.27001e-18	rs1131017	12	56435929	7150685	12	54651370	G/C	C	8.74319	293	CBX5	0.480693	0
2.71885e-18	rs11611029	12	56385579	6960195	1	58522049	T/C	T	-8.72241	293	RPS26P15	-0.479874	0
2.71885e-18	rs10876869	12	56467865	6660682	3	48731186	G/C	G	-8.72241	293	IP6K2	-0.480415	0
2.71885e-18	rs10876870	12	56478002	1580608	7	82993516	C/A	A	-8.72241	293	SEMA3E	-0.48036	0
2.72366e-18	rs2017445	12	56407072	7380753	11	119370822	G/A	A	8.72241	293	USP2-AS1	0.48014	0
3.26661e-18	rs11611029	12	56385579	6840746	17	8464694	T/C	T	-8.70164	293	RP11-713H12.1	-0.479214	0
3.26661e-18	rs7971751	12	56478658	1580608	7	82993516	C/A	A	-8.70164	293	SEMA3E	-0.479312	0
3.92304e-18	rs11611029	12	56385579	620019	8	93156597	T/C	T	-8.6809	293	RP11-777J24.1	-0.478217	0
3.92304e-18	rs11611029	12	56385579	6270307	15	64885219	T/C	T	-8.6809	293	RP11-330L19.1	-0.477936	0
3.92304e-18	rs1081975	12	56393337	1850040	3	196434202	C/G	G	-8.6809	293	CEP19	-0.477606	0
4.71764e-18	rs773107	12	56369506	7380753	11	119370822	A/G	G	8.66017	293	USP2-AS1	0.476731	0
5.64102e-18	rs1131017	12	56435929	1850040	3	196434202	G/C	C	-8.63947	293	CEP19	-0.475587	0
5.6509e-18	rs705700	12	56389293	7150685	12	54651370	T/C	C	8.63947	293	CBX5	0.476163	0
6.76594e-18	rs11611029	12	56385579	2850142	19	35024361	T/C	T	-8.61878	293	RPS26P55	-0.475449	0
6.76594e-18	rs7312770	12	56467587	7160747	14	104058236	T/C	C	-8.61878	293	APOPT1	-0.475108	0
6.77777e-18	rs7297175	12	56473808	6290577	8	65285911	C/T	T	8.61878	293	LINC00966	0.475436	0
8.11173e-18	rs1081975	12	56393337	7150685	12	54651370	C/G	G	8.59811	293	CBX5	0.473936	0
8.11173e-18	rs7955865	12	56468706	4570164	6	36642677	T/A	A	8.59811	293	LAP3P2	0.474073	0
9.70417e-18	rs773114	12	56379060	7150685	12	54651370	A/T	T	8.57747	293	CBX5	0.472973	0
9.70417e-18	rs1873914	12	56379427	7150685	12	54651370	G/C	C	8.57747	293	CBX5	0.47257	0
1.15843e-17	rs10876864	12	56401085	4150753	7	30053164	A/G	G	-8.55684	293	FKBP14	-0.472043	0
1.15843e-17	rs7955865	12	56468706	3440739	11	5246832	T/A	A	-8.55684	293	HBB	-0.472081	0
1.16044e-17	rs10876864	12	56401085	7150685	12	54651370	A/G	G	8.55684	293	CBX5	0.47222	0
1.16044e-17	rs11171739	12	56470625	6290577	8	65285911	T/C	C	8.55684	293	LINC00966	0.471573	0
1.38468e-17	rs10876864	12	56401085	2450427	19	51875059	A/G	G	-8.53623	293	NKG7	-0.47092	0
1.38468e-17	rs10876864	12	56401085	1850040	3	196434202	A/G	G	-8.53623	293	CEP19	-0.471156	0
1.38468e-17	rs11171733	12	56456266	2690438	16	31000604	A/G	A	-8.53623	293	STX1B	-0.471013	0
1.38708e-17	rs705699	12	56384804	7150685	12	54651370	G/A	A	8.53623	293	CBX5	0.470836	0
1.65444e-17	rs11611029	12	56385579	5360180	11	57408703	T/C	T	-8.51564	293	MIR130A	-0.469649	0
1.65444e-17	rs1131017	12	56435929	2450427	19	51875059	G/C	C	-8.51564	293	NKG7	-0.469676	0
1.65444e-17	rs1131017	12	56435929	4150753	7	30053164	G/C	C	-8.51564	293	FKBP14	-0.469741	0
1.65444e-17	rs705699	12	56384804	7160747	14	104058236	G/A	A	-8.51564	293	APOPT1	-0.469703	0
1.97592e-17	rs11611029	12	56385579	6660682	3	48731186	T/C	T	-8.49507	293	IP6K2	-0.469171	0
1.97592e-17	rs1131017	12	56435929	360373	14	93538368	G/C	C	-8.49507	293	ITPK1-AS1	-0.469366	0
1.97592e-17	rs773125	12	56394954	2630246	17	8262003	A/G	G	-8.49507	293	AC135178.1	-0.469009	0
1.97592e-17	rs11171731	12	56443342	2690438	16	31000604	T/C	T	-8.49507	293	STX1B	-0.46931	0
2.35889e-17	rs773114	12	56379060	7160747	14	104058236	A/T	T	-8.47452	293	APOPT1	-0.46816	0
2.35889e-17	rs705700	12	56389293	7160747	14	104058236	T/C	C	-8.47452	293	APOPT1	-0.467732	0
2.35889e-17	rs11171710	12	56368078	2690438	16	31000604	A/G	A	-8.47452	293	STX1B	-0.467511	0
2.35889e-17	rs1873914	12	56379427	7160747	14	104058236	G/C	C	-8.47452	293	APOPT1	-0.467822	0
2.36294e-17	rs773114	12	56379060	6290577	8	65285911	A/T	T	8.47452	293	LINC00966	0.467663	0
2.36294e-17	rs705700	12	56389293	6290577	8	65285911	T/C	C	8.47452	293	LINC00966	0.46847	0
2.36294e-17	rs2271194	12	56477694	6290577	8	65285911	T/A	A	8.47452	293	LINC00966	0.467954	0
2.36294e-17	rs10876870	12	56478002	6290577	8	65285911	C/A	A	8.47452	293	LINC00966	0.467727	0
2.36294e-17	rs705699	12	56384804	6290577	8	65285911	G/A	A	8.47452	293	LINC00966	0.468154	0
2.36294e-17	rs2069408	12	56364321	3520731	2	232756980	A/G	G	8.47452	293	MIR1471	0.46844	0
2.36294e-17	rs1873914	12	56379427	6290577	8	65285911	G/C	C	8.47452	293	LINC00966	0.467546	0
2.81489e-17	rs705699	12	56384804	2630246	17	8262003	G/A	A	-8.45398	293	AC135178.1	-0.467319	0
2.81972e-17	rs7302200	12	56449435	7380753	11	119370822	G/A	A	8.45398	293	USP2-AS1	0.467071	0
2.81972e-17	rs7971751	12	56478658	6290577	8	65285911	C/A	A	8.45398	293	LINC00966	0.467185	0
3.35191e-17	rs11611029	12	56385579	2810504	17	79888245	T/C	T	-8.43347	293	MAFG-AS1	-0.465859	0
3.35191e-17	rs10876864	12	56401085	3420612	5	54405873	A/G	G	-8.43347	293	GZMA	-0.466369	0
3.35765e-17	rs11171739	12	56470625	7150685	12	54651370	T/C	C	8.43347	293	CBX5	0.465811	0
3.99655e-17	rs773114	12	56379060	2630246	17	8262003	A/T	T	-8.41297	293	AC135178.1	-0.465258	0
3.99655e-17	rs1131017	12	56435929	4670577	2	62727887	G/C	C	-8.41297	293	TMEM17	-0.465182	0
3.99655e-17	rs10876864	12	56401085	360373	14	93538368	A/G	G	-8.41297	293	ITPK1-AS1	-0.464537	0
3.99655e-17	rs1873914	12	56379427	2630246	17	8262003	G/C	C	-8.41297	293	AC135178.1	-0.464861	0
4.75507e-17	rs705700	12	56389293	2630246	17	8262003	T/C	C	-8.39249	293	AC135178.1	-0.464384	0
4.75507e-17	rs7297175	12	56473808	360373	14	93538368	C/T	T	-8.39249	293	ITPK1-AS1	-0.463657	0
4.75507e-17	rs7297175	12	56473808	4150753	7	30053164	C/T	T	-8.39249	293	FKBP14	-0.463697	0
4.76317e-17	rs773110	12	56375137	7380753	11	119370822	C/G	G	8.39249	293	USP2-AS1	0.463844	0
4.76317e-17	rs773112	12	56375881	7380753	11	119370822	C/T	T	8.39249	293	USP2-AS1	0.464061	0
4.76317e-17	rs773111	12	56375740	7380753	11	119370822	C/A	A	8.39249	293	USP2-AS1	0.463862	0
4.76317e-17	rs7297175	12	56473808	7150685	12	54651370	C/T	T	8.39249	293	CBX5	0.463895	0
4.76317e-17	rs7971751	12	56478658	7150685	12	54651370	C/A	A	8.39249	293	CBX5	0.463921	0
4.76317e-17	rs2271194	12	56477694	7150685	12	54651370	T/A	A	8.39249	293	CBX5	0.464329	0
4.76317e-17	rs773109	12	56374695	7380753	11	119370822	G/A	A	8.39249	293	USP2-AS1	0.463844	0
4.76317e-17	rs10876870	12	56478002	7150685	12	54651370	C/A	A	8.39249	293	CBX5	0.464196	0
4.76317e-17	rs61937248	12	56381705	7380753	11	119370822	C/T	T	8.39249	293	USP2-AS1	0.464409	0
4.76317e-17	rs2048036	12	56380119	7380753	11	119370822	T/A	A	8.39249	293	USP2-AS1	0.464366	0
4.76317e-17	rs61937249	12	56381916	7380753	11	119370822	A/G	G	8.39249	293	USP2-AS1	0.464409	0
4.76317e-17	rs61937247	12	56381484	7380753	11	119370822	A/C	C	8.39249	293	USP2-AS1	0.464409	0
5.65524e-17	rs1131017	12	56435929	7510470	2	208463288	G/C	C	-8.37203	293	CREB1	-0.462707	0
5.65524e-17	rs11171739	12	56470625	360373	14	93538368	T/C	C	-8.37203	293	ITPK1-AS1	-0.462695	0
5.66484e-17	rs773108	12	56369911	7380753	11	119370822	A/G	G	8.37203	293	USP2-AS1	0.463067	0
6.73444e-17	rs7297175	12	56473808	1850040	3	196434202	C/T	T	-8.35159	293	CEP19	-0.461785	0
6.73444e-17	rs11171739	12	56470625	4150753	7	30053164	T/C	C	-8.35159	293	FKBP14	-0.462283	0
6.74585e-17	rs705698	12	56384687	7380753	11	119370822	T/C	C	8.35159	293	USP2-AS1	0.461855	0
8.0027e-17	rs1081975	12	56393337	360373	14	93538368	C/G	G	-8.33117	293	ITPK1-AS1	-0.461416	0
8.0027e-17	rs11171739	12	56470625	4670577	2	62727887	T/C	C	-8.33117	293	TMEM17	-0.460931	0
8.0027e-17	rs11171739	12	56470625	1850040	3	196434202	T/C	C	-8.33117	293	CEP19	-0.460755	0
8.0027e-17	rs7312770	12	56467587	2630246	17	8262003	T/C	C	-8.33117	293	AC135178.1	-0.461083	0
8.01623e-17	rs772920	12	56390364	7380753	11	119370822	C/G	G	8.33117	293	USP2-AS1	0.4608	0
8.01623e-17	rs705702	12	56390636	7380753	11	119370822	A/G	G	8.33117	293	USP2-AS1	0.460749	0
9.5059e-17	rs705699	12	56384804	1580608	7	82993516	G/A	A	-8.31076	293	SEMA3E	-0.459929	0
9.5059e-17	rs7312770	12	56467587	1090646	2	208477114	T/C	C	-8.31076	293	METTL21A	-0.459562	0
1.12868e-16	rs10876864	12	56401085	4670577	2	62727887	A/G	G	-8.29037	293	TMEM17	-0.458686	0
1.12868e-16	rs11171739	12	56470625	2450427	19	51875059	T/C	C	-8.29037	293	NKG7	-0.458756	0
1.12868e-16	rs7312770	12	56467587	2450427	19	51875059	T/C	C	-8.29037	293	NKG7	-0.459433	0
1.12868e-16	rs773125	12	56394954	360373	14	93538368	A/G	G	-8.29037	293	ITPK1-AS1	-0.459261	0
1.13058e-16	rs7955865	12	56468706	3520731	2	232756980	T/A	A	8.29037	293	MIR1471	0.459478	0
1.33734e-16	rs773114	12	56379060	1580608	7	82993516	A/T	T	-8.27	293	SEMA3E	-0.458074	0
1.33734e-16	rs1689510	12	56396768	2630246	17	8262003	G/C	C	-8.27	293	AC135178.1	-0.457889	0
1.33734e-16	rs705700	12	56389293	1580608	7	82993516	T/C	C	-8.27	293	SEMA3E	-0.457709	0
1.33734e-16	rs705700	12	56389293	1850040	3	196434202	T/C	C	-8.27	293	CEP19	-0.457804	0
1.33734e-16	rs1131017	12	56435929	3420612	5	54405873	G/C	C	-8.27	293	GZMA	-0.457921	0
1.33734e-16	rs7312770	12	56467587	4150753	7	30053164	T/C	C	-8.27	293	FKBP14	-0.457918	0
1.33734e-16	rs1873914	12	56379427	1580608	7	82993516	G/C	C	-8.27	293	SEMA3E	-0.457736	0
1.5866e-16	rs1701704	12	56412487	2630246	17	8262003	T/G	G	-8.24965	293	AC135178.1	-0.457399	0
1.5866e-16	rs10876864	12	56401085	6560601	3	178741809	A/G	G	-8.24965	293	ZMAT3	-0.456795	0
1.5866e-16	rs10876864	12	56401085	5270064	23	50335018	A/G	G	-8.24965	293	SHROOM4	-0.45709	0
1.5866e-16	rs10876864	12	56401085	7510470	2	208463288	A/G	G	-8.24965	293	CREB1	-0.456736	0
1.5866e-16	rs705699	12	56384804	1850040	3	196434202	G/A	A	-8.24965	293	CEP19	-0.456651	0
1.5866e-16	rs773125	12	56394954	7160747	14	104058236	A/G	G	-8.24965	293	APOPT1	-0.45671	0
1.58926e-16	rs1702877	12	56427808	7380753	11	119370822	C/T	T	8.24965	293	USP2-AS1	0.456694	0
1.58926e-16	rs11171733	12	56456266	3440739	11	5246832	A/G	A	8.24965	293	HBB	0.456613	0
1.88153e-16	rs7297175	12	56473808	4670577	2	62727887	C/T	T	-8.22932	293	TMEM17	-0.455997	0
1.88153e-16	rs1702877	12	56427808	2630246	17	8262003	C/T	T	-8.22932	293	AC135178.1	-0.455883	0
1.88153e-16	rs2271194	12	56477694	4150753	7	30053164	T/A	A	-8.22932	293	FKBP14	-0.455944	0
1.88153e-16	rs10876870	12	56478002	4150753	7	30053164	C/A	A	-8.22932	293	FKBP14	-0.455606	0
1.88153e-16	rs7312770	12	56467587	1580608	7	82993516	T/C	C	-8.22932	293	SEMA3E	-0.456149	0
2.22667e-16	rs773114	12	56379060	1850040	3	196434202	A/T	T	-8.209	293	CEP19	-0.4553	0
2.22667e-16	rs705704	12	56435412	2630246	17	8262003	G/A	A	-8.209	293	AC135178.1	-0.454756	0
2.22667e-16	rs7971751	12	56478658	4150753	7	30053164	C/A	A	-8.209	293	FKBP14	-0.454912	0
2.22667e-16	rs1131017	12	56435929	5270064	23	50335018	G/C	C	-8.209	293	SHROOM4	-0.455128	0
2.22667e-16	rs772921	12	56403577	2630246	17	8262003	C/T	T	-8.209	293	AC135178.1	-0.454756	0
2.22667e-16	rs2017445	12	56407072	1090646	2	208477114	G/A	A	-8.209	293	METTL21A	-0.454549	0
2.22667e-16	rs1873914	12	56379427	1850040	3	196434202	G/C	C	-8.209	293	CEP19	-0.454861	0
2.23038e-16	rs705704	12	56435412	7380753	11	119370822	G/A	A	8.209	293	USP2-AS1	0.455051	0
2.23038e-16	rs34415530	12	56444632	7380753	11	119370822	C/T	T	8.209	293	USP2-AS1	0.455452	0
2.23038e-16	rs705701	12	56389768	7650170	18	74534021	C/T	T	8.209	293	RP11-162A12.2	0.455195	0
2.23038e-16	rs772921	12	56403577	7380753	11	119370822	C/T	T	8.209	293	USP2-AS1	0.455051	0
2.63844e-16	rs7302200	12	56449435	2630246	17	8262003	G/A	A	-8.18871	293	AC135178.1	-0.453902	0
2.63844e-16	rs2456973	12	56416928	2630246	17	8262003	A/C	C	-8.18871	293	AC135178.1	-0.454287	0
2.63844e-16	rs2271194	12	56477694	4670577	2	62727887	T/A	A	-8.18871	293	TMEM17	-0.453921	0
2.63844e-16	rs61938963	12	56446804	2630246	17	8262003	C/T	T	-8.18871	293	AC135178.1	-0.454176	0
2.63844e-16	rs61938962	12	56446766	2630246	17	8262003	C/T	T	-8.18871	293	AC135178.1	-0.454176	0
2.63844e-16	rs34415530	12	56444632	2630246	17	8262003	C/T	T	-8.18871	293	AC135178.1	-0.454034	0
2.63844e-16	rs10876870	12	56478002	4670577	2	62727887	C/A	A	-8.18871	293	TMEM17	-0.453551	0
2.63844e-16	rs1081975	12	56393337	4670577	2	62727887	C/G	G	-8.18871	293	TMEM17	-0.454004	0
2.63844e-16	rs11171739	12	56470625	3420612	5	54405873	T/C	C	-8.18871	293	GZMA	-0.454111	0
2.64282e-16	rs2456973	12	56416928	7380753	11	119370822	A/C	C	8.18871	293	USP2-AS1	0.453637	0
2.64282e-16	rs61938963	12	56446804	7380753	11	119370822	C/T	T	8.18871	293	USP2-AS1	0.454456	0
2.64282e-16	rs61938962	12	56446766	7380753	11	119370822	C/T	T	8.18871	293	USP2-AS1	0.454456	0
3.11989e-16	rs7297175	12	56473808	2450427	19	51875059	C/T	T	-8.16843	293	NKG7	-0.453317	0
3.11989e-16	rs7971751	12	56478658	4670577	2	62727887	C/A	A	-8.16843	293	TMEM17	-0.452728	0
3.11989e-16	rs705705	12	56435504	2630246	17	8262003	G/C	C	-8.16843	293	AC135178.1	-0.453287	0
3.11989e-16	rs2271194	12	56477694	360373	14	93538368	T/A	A	-8.16843	293	ITPK1-AS1	-0.453328	0
3.11989e-16	rs2271194	12	56477694	1850040	3	196434202	T/A	A	-8.16843	293	CEP19	-0.45289	0
3.11989e-16	rs10876870	12	56478002	360373	14	93538368	C/A	A	-8.16843	293	ITPK1-AS1	-0.452863	0
3.11989e-16	rs11171733	12	56456266	3520731	2	232756980	A/G	A	-8.16843	293	MIR1471	-0.453286	0
3.12506e-16	rs1689510	12	56396768	7380753	11	119370822	G/C	C	8.16843	293	USP2-AS1	0.453432	0
3.12506e-16	rs1131017	12	56435929	7210154	11	102194890	G/C	C	8.16843	293	BIRC3	0.453292	0
3.69381e-16	rs7971751	12	56478658	360373	14	93538368	C/A	A	-8.14816	293	ITPK1-AS1	-0.451867	0
3.69381e-16	rs7971751	12	56478658	1850040	3	196434202	C/A	A	-8.14816	293	CEP19	-0.451505	0
3.69381e-16	rs2271194	12	56477694	2450427	19	51875059	T/A	A	-8.14816	293	NKG7	-0.451756	0
3.69381e-16	rs10876870	12	56478002	1850040	3	196434202	C/A	A	-8.14816	293	CEP19	-0.452485	0
3.69381e-16	rs11171733	12	56456266	4570164	6	36642677	A/G	A	-8.14816	293	LAP3P2	-0.452186	0
3.69381e-16	rs773125	12	56394954	1850040	3	196434202	A/G	G	-8.14816	293	CEP19	-0.451642	0
3.69381e-16	rs11171731	12	56443342	4570164	6	36642677	T/C	T	-8.14816	293	LAP3P2	-0.452319	0
3.69381e-16	rs2017445	12	56407072	2630246	17	8262003	G/A	A	-8.14816	293	AC135178.1	-0.452483	0
4.36431e-16	rs7297175	12	56473808	3420612	5	54405873	C/T	T	-8.12792	293	GZMA	-0.451356	0
4.36431e-16	rs7971751	12	56478658	2450427	19	51875059	C/A	A	-8.12792	293	NKG7	-0.45061	0
4.36431e-16	rs1131017	12	56435929	6560601	3	178741809	G/C	C	-8.12792	293	ZMAT3	-0.45121	0
4.36431e-16	rs10876870	12	56478002	2450427	19	51875059	C/A	A	-8.12792	293	NKG7	-0.451389	0
4.37152e-16	rs11171731	12	56443342	3440739	11	5246832	T/C	T	8.12792	293	HBB	0.450977	0
5.15445e-16	rs7297175	12	56473808	7510470	2	208463288	C/T	T	-8.10769	293	CREB1	-0.449882	0
5.15445e-16	rs1131017	12	56435929	3870450	1	40981937	G/C	C	-8.10769	293	EXO5	-0.449683	0
5.15445e-16	rs10876866	12	56445366	2630246	17	8262003	G/A	A	-8.10769	293	AC135178.1	-0.449898	0
5.15445e-16	rs7312770	12	56467587	3420612	5	54405873	T/C	C	-8.10769	293	GZMA	-0.45012	0
5.15445e-16	rs2017445	12	56407072	1580608	7	82993516	G/A	A	-8.10769	293	SEMA3E	-0.449728	0
5.16294e-16	rs1701704	12	56412487	7380753	11	119370822	T/G	G	8.10769	293	USP2-AS1	0.450119	0
5.16294e-16	rs10876866	12	56445366	7380753	11	119370822	G/A	A	8.10769	293	USP2-AS1	0.450404	0
6.08519e-16	rs2640562	12	56466473	2630246	17	8262003	C/T	T	-8.08748	293	AC135178.1	-0.449179	0
6.08519e-16	rs11611029	12	56385579	2690438	16	31000604	T/C	T	-8.08748	293	STX1B	-0.448679	0
6.08519e-16	rs4759229	12	56474480	2630246	17	8262003	G/A	A	-8.08748	293	AC135178.1	-0.449125	0
6.08519e-16	rs3741499	12	56474379	2630246	17	8262003	C/T	T	-8.08748	293	AC135178.1	-0.449033	0
6.08519e-16	rs7971751	12	56478658	3420612	5	54405873	C/A	A	-8.08748	293	GZMA	-0.448631	0
6.08519e-16	rs2271194	12	56477694	3420612	5	54405873	T/A	A	-8.08748	293	GZMA	-0.449423	0
6.08519e-16	rs10876864	12	56401085	3870450	1	40981937	A/G	G	-8.08748	293	EXO5	-0.448698	0
6.08519e-16	rs10876869	12	56467865	2690438	16	31000604	G/C	G	-8.08748	293	STX1B	-0.449049	0
6.08519e-16	rs10876870	12	56478002	3420612	5	54405873	C/A	A	-8.08748	293	GZMA	-0.449158	0
6.08519e-16	rs1081975	12	56393337	7510470	2	208463288	C/G	G	-8.08748	293	CREB1	-0.44946	0
6.08519e-16	rs11171739	12	56470625	7510470	2	208463288	T/C	C	-8.08748	293	CREB1	-0.449114	0
6.08519e-16	rs2017445	12	56407072	7160747	14	104058236	G/A	A	-8.08748	293	APOPT1	-0.449004	0
6.09518e-16	rs7297175	12	56473808	7210154	11	102194890	C/T	T	8.08748	293	BIRC3	0.448547	0
7.19287e-16	rs2640564	12	56455294	7380753	11	119370822	C/T	T	8.06729	293	USP2-AS1	0.448003	0
7.19287e-16	rs7955865	12	56468706	2690438	16	31000604	T/A	A	8.06729	293	STX1B	0.448441	0
8.47097e-16	rs11171739	12	56470625	5270064	23	50335018	T/C	C	-8.04711	293	SHROOM4	-0.447291	0
8.47097e-16	rs11171731	12	56443342	3520731	2	232756980	T/C	T	-8.04711	293	MIR1471	-0.447291	0
8.48482e-16	rs2640564	12	56455294	7150685	12	54651370	C/T	T	8.04711	293	CBX5	0.446679	0
9.98851e-16	rs7297175	12	56473808	1170523	13	50575155	C/T	T	-8.02695	293	TRIM13	-0.445506	0
9.98851e-16	rs7297175	12	56473808	5270064	23	50335018	C/T	T	-8.02695	293	SHROOM4	-0.44638	0
9.98851e-16	rs2640564	12	56455294	2630246	17	8262003	C/T	T	-8.02695	293	AC135178.1	-0.446276	0
9.98851e-16	rs705701	12	56389768	3440739	11	5246832	C/T	T	-8.02695	293	HBB	-0.445584	0
1.00048e-15	rs10876864	12	56401085	7210154	11	102194890	A/G	G	8.02695	293	BIRC3	0.446454	0
1.00048e-15	rs773125	12	56394954	6290577	8	65285911	A/G	G	8.02695	293	LINC00966	0.446071	0
1.1754e-15	rs1131017	12	56435929	1260646	10	48927695	G/C	C	-8.00681	293	BMS1P5	-0.444848	0
1.17732e-15	rs2640562	12	56466473	7380753	11	119370822	C/T	T	8.00681	293	USP2-AS1	0.445227	0
1.17732e-15	rs11171739	12	56470625	7210154	11	102194890	T/C	C	8.00681	293	BIRC3	0.44494	0
1.38486e-15	rs705700	12	56389293	7510482	23	71495772	T/C	C	-7.98669	293	RPS4X	-0.444468	0
1.38486e-15	rs1702877	12	56427808	1090646	2	208477114	C/T	T	-7.98669	293	METTL21A	-0.44369	0
1.38486e-15	rs1081975	12	56393337	5270064	23	50335018	C/G	G	-7.98669	293	SHROOM4	-0.443834	0
1.38711e-15	rs4759229	12	56474480	7380753	11	119370822	G/A	A	7.98669	293	USP2-AS1	0.443621	0
1.38711e-15	rs3741499	12	56474379	7380753	11	119370822	C/T	T	7.98669	293	USP2-AS1	0.444285	0
1.38711e-15	rs705705	12	56435504	7380753	11	119370822	G/C	C	7.98669	293	USP2-AS1	0.443761	0
1.38711e-15	rs1131017	12	56435929	4920328	23	19817788	G/C	C	7.98669	293	SH3KBP1	0.444451	0
1.38711e-15	rs7312770	12	56467587	6290577	8	65285911	T/C	C	7.98669	293	LINC00966	0.443779	0
1.631e-15	rs877636	12	56480583	2630246	17	8262003	A/G	G	-7.96658	293	AC135178.1	-0.442848	0
1.631e-15	rs1701704	12	56412487	7160747	14	104058236	T/G	G	-7.96658	293	APOPT1	-0.443135	0
1.631e-15	rs7297175	12	56473808	6560601	3	178741809	C/T	T	-7.96658	293	ZMAT3	-0.442929	0
1.631e-15	rs1702877	12	56427808	7160747	14	104058236	C/T	T	-7.96658	293	APOPT1	-0.442667	0
1.631e-15	rs1131017	12	56435929	1170523	13	50575155	G/C	C	-7.96658	293	TRIM13	-0.442887	0
1.631e-15	rs10876864	12	56401085	1170523	13	50575155	A/G	G	-7.96658	293	TRIM13	-0.443261	0
1.631e-15	rs11171739	12	56470625	1170523	13	50575155	T/C	C	-7.96658	293	TRIM13	-0.443176	0
1.631e-15	rs11171739	12	56470625	1010296	5	96253328	T/C	C	-7.96658	293	ERAP2	-0.442882	0
1.631e-15	rs705696	12	56480648	2630246	17	8262003	G/A	A	-7.96658	293	AC135178.1	-0.442749	0
1.917e-15	rs773114	12	56379060	7510482	23	71495772	A/T	T	-7.94649	293	RPS4X	-0.441796	0
1.917e-15	rs7302200	12	56449435	7160747	14	104058236	G/A	A	-7.94649	293	APOPT1	-0.441989	0
1.917e-15	rs7297175	12	56473808	1010296	5	96253328	C/T	T	-7.94649	293	ERAP2	-0.441889	0
1.917e-15	rs1131017	12	56435929	1010296	5	96253328	G/C	C	-7.94649	293	ERAP2	-0.441716	0
1.917e-15	rs1081975	12	56393337	6560601	3	178741809	C/G	G	-7.94649	293	ZMAT3	-0.441767	0
1.917e-15	rs1081975	12	56393337	4150753	7	30053164	C/G	G	-7.94649	293	FKBP14	-0.441705	0
1.917e-15	rs11171739	12	56470625	6560601	3	178741809	T/C	C	-7.94649	293	ZMAT3	-0.441824	0
1.917e-15	rs1873914	12	56379427	7510482	23	71495772	G/C	C	-7.94649	293	RPS4X	-0.442266	0
1.9201e-15	rs7302200	12	56449435	6290577	8	65285911	G/A	A	7.94649	293	LINC00966	0.442099	0
1.9201e-15	rs34415530	12	56444632	7150685	12	54651370	C/T	T	7.94649	293	CBX5	0.441579	0
2.25227e-15	rs2271194	12	56477694	7510470	2	208463288	T/A	A	-7.92641	293	CREB1	-0.440919	0
2.25227e-15	rs34415530	12	56444632	7160747	14	104058236	C/T	T	-7.92641	293	APOPT1	-0.440779	0
2.25227e-15	rs10876870	12	56478002	7510470	2	208463288	C/A	A	-7.92641	293	CREB1	-0.440503	0
2.25227e-15	rs705699	12	56384804	7510482	23	71495772	G/A	A	-7.92641	293	RPS4X	-0.440857	0
2.25227e-15	rs773125	12	56394954	1580608	7	82993516	A/G	G	-7.92641	293	SEMA3E	-0.44104	0
2.25227e-15	rs2017445	12	56407072	4670577	2	62727887	G/A	A	-7.92641	293	TMEM17	-0.441315	0
2.2559e-15	rs1702877	12	56427808	7150685	12	54651370	C/T	T	7.92641	293	CBX5	0.440892	0
2.64939e-15	rs1689510	12	56396768	7160747	14	104058236	G/C	C	-7.90636	293	APOPT1	-0.439502	0
2.64939e-15	rs7302200	12	56449435	4670577	2	62727887	G/A	A	-7.90636	293	TMEM17	-0.440135	0
2.64939e-15	rs705704	12	56435412	1090646	2	208477114	G/A	A	-7.90636	293	METTL21A	-0.440153	0
2.64939e-15	rs7971751	12	56478658	7510470	2	208463288	C/A	A	-7.90636	293	CREB1	-0.439599	0
2.64939e-15	rs61938963	12	56446804	1090646	2	208477114	C/T	T	-7.90636	293	METTL21A	-0.43975	0
2.64939e-15	rs61938962	12	56446766	1090646	2	208477114	C/T	T	-7.90636	293	METTL21A	-0.43975	0
2.64939e-15	rs34415530	12	56444632	1090646	2	208477114	C/T	T	-7.90636	293	METTL21A	-0.439911	0
2.64939e-15	rs772921	12	56403577	1090646	2	208477114	C/T	T	-7.90636	293	METTL21A	-0.440153	0
2.64939e-15	rs10876869	12	56467865	4570164	6	36642677	G/C	G	-7.90636	293	LAP3P2	-0.440301	0
2.64939e-15	rs1081975	12	56393337	1260646	10	48927695	C/G	G	-7.90636	293	BMS1P5	-0.439913	0
2.64939e-15	rs773125	12	56394954	4150753	7	30053164	A/G	G	-7.90636	293	FKBP14	-0.43978	0
2.65365e-15	rs705700	12	56389293	7210154	11	102194890	T/C	C	7.90636	293	BIRC3	0.44006	0
2.65365e-15	rs2456973	12	56416928	7150685	12	54651370	A/C	C	7.90636	293	CBX5	0.439622	0
2.65365e-15	rs1081975	12	56393337	7210154	11	102194890	C/G	G	7.90636	293	BIRC3	0.440256	0
2.65365e-15	rs7312770	12	56467587	7150685	12	54651370	T/C	C	7.90636	293	CBX5	0.439729	0
3.11029e-15	rs1689510	12	56396768	1090646	2	208477114	G/C	C	-7.88632	293	METTL21A	-0.438678	0
3.11029e-15	rs2640562	12	56466473	7160747	14	104058236	C/T	T	-7.88632	293	APOPT1	-0.438603	0
3.11029e-15	rs705704	12	56435412	7160747	14	104058236	G/A	A	-7.88632	293	APOPT1	-0.439444	0
3.11029e-15	rs7297175	12	56473808	4040360	9	114339839	C/T	T	-7.88632	293	ZNF483	-0.438938	0
3.11029e-15	rs2456973	12	56416928	7160747	14	104058236	A/C	C	-7.88632	293	APOPT1	-0.438698	0
3.11029e-15	rs2271194	12	56477694	5270064	23	50335018	T/A	A	-7.88632	293	SHROOM4	-0.439057	0
3.11029e-15	rs61938963	12	56446804	7160747	14	104058236	C/T	T	-7.88632	293	APOPT1	-0.438944	0
3.11029e-15	rs61938962	12	56446766	7160747	14	104058236	C/T	T	-7.88632	293	APOPT1	-0.438944	0
3.11029e-15	rs772921	12	56403577	7160747	14	104058236	C/T	T	-7.88632	293	APOPT1	-0.439444	0
3.11029e-15	rs10876864	12	56401085	1260646	10	48927695	A/G	G	-7.88632	293	BMS1P5	-0.439242	0
3.11029e-15	rs10876870	12	56478002	5270064	23	50335018	C/A	A	-7.88632	293	SHROOM4	-0.438641	0
3.11029e-15	rs1081975	12	56393337	1850561	3	69156929	C/G	G	-7.88632	293	LMOD3	-0.439193	0
3.11527e-15	rs1689510	12	56396768	7150685	12	54651370	G/C	C	7.88632	293	CBX5	0.439479	0
3.11527e-15	rs705704	12	56435412	7150685	12	54651370	G/A	A	7.88632	293	CBX5	0.438971	0
3.11527e-15	rs772921	12	56403577	7150685	12	54651370	C/T	T	7.88632	293	CBX5	0.438971	0
3.11527e-15	rs7955865	12	56468706	7650170	18	74534021	T/A	A	7.88632	293	RP11-162A12.2	0.438813	0
3.64992e-15	rs7297175	12	56473808	1260646	10	48927695	C/T	T	-7.86629	293	BMS1P5	-0.437701	0
3.64992e-15	rs7297175	12	56473808	3870450	1	40981937	C/T	T	-7.86629	293	EXO5	-0.438287	0
3.64992e-15	rs2456973	12	56416928	1090646	2	208477114	A/C	C	-7.86629	293	METTL21A	-0.43842	0
3.64992e-15	rs7971751	12	56478658	5270064	23	50335018	C/A	A	-7.86629	293	SHROOM4	-0.437732	0
3.64992e-15	rs2069408	12	56364321	3440739	11	5246832	A/G	G	-7.86629	293	HBB	-0.437626	0
3.65576e-15	rs2271194	12	56477694	7210154	11	102194890	T/A	A	7.86629	293	BIRC3	0.438182	0
3.65576e-15	rs61938963	12	56446804	7150685	12	54651370	C/T	T	7.86629	293	CBX5	0.438195	0
3.65576e-15	rs61938962	12	56446766	7150685	12	54651370	C/T	T	7.86629	293	CBX5	0.438195	0
3.65576e-15	rs10876870	12	56478002	7210154	11	102194890	C/A	A	7.86629	293	BIRC3	0.43783	0
3.65576e-15	rs10876866	12	56445366	7150685	12	54651370	G/A	A	7.86629	293	CBX5	0.437567	0
4.2815e-15	rs7302200	12	56449435	1090646	2	208477114	G/A	A	-7.84628	293	METTL21A	-0.437168	0
4.2815e-15	rs2292239	12	56482180	2630246	17	8262003	G/T	T	-7.84628	293	AC135178.1	-0.437431	0
4.2815e-15	rs10876866	12	56445366	1090646	2	208477114	G/A	A	-7.84628	293	METTL21A	-0.436694	0
4.2815e-15	rs11171739	12	56470625	3870450	1	40981937	T/C	C	-7.84628	293	EXO5	-0.436944	0
4.28833e-15	rs877636	12	56480583	7380753	11	119370822	A/G	G	7.84628	293	USP2-AS1	0.436646	0
4.28833e-15	rs7971751	12	56478658	7210154	11	102194890	C/A	A	7.84628	293	BIRC3	0.437072	0
5.02038e-15	rs1702877	12	56427808	4150753	7	30053164	C/T	T	-7.82629	293	FKBP14	-0.43559	0
5.02038e-15	rs1702877	12	56427808	4670577	2	62727887	C/T	T	-7.82629	293	TMEM17	-0.435529	0
5.02038e-15	rs2271194	12	56477694	1170523	13	50575155	T/A	A	-7.82629	293	TRIM13	-0.435957	0
5.02038e-15	rs2640564	12	56455294	1090646	2	208477114	C/T	T	-7.82629	293	METTL21A	-0.435728	0
5.02038e-15	rs1131017	12	56435929	4040360	9	114339839	G/C	C	-7.82629	293	ZNF483	-0.436299	0
5.02038e-15	rs10876864	12	56401085	6660487	19	52374659	A/G	G	-7.82629	293	ZNF577	-0.436287	0
5.02038e-15	rs10876870	12	56478002	1170523	13	50575155	C/A	A	-7.82629	293	TRIM13	-0.435582	0
5.02038e-15	rs10876866	12	56445366	7160747	14	104058236	G/A	A	-7.82629	293	APOPT1	-0.435782	0
5.02038e-15	rs11171739	12	56470625	1260646	10	48927695	T/C	C	-7.82629	293	BMS1P5	-0.436003	0
5.02038e-15	rs2017445	12	56407072	1850040	3	196434202	G/A	A	-7.82629	293	CEP19	-0.436461	0
5.02837e-15	rs1701704	12	56412487	7150685	12	54651370	T/G	G	7.82629	293	CBX5	0.435914	0
5.02837e-15	rs1131017	12	56435929	4920066	10	7204285	G/C	C	7.82629	293	SFMBT2	0.436263	0
5.02837e-15	rs705696	12	56480648	7380753	11	119370822	G/A	A	7.82629	293	USP2-AS1	0.436352	0
5.02837e-15	rs7312770	12	56467587	1740433	23	11778805	T/C	C	7.82629	293	MSL3	0.435949	0
5.88446e-15	rs1689510	12	56396768	4150753	7	30053164	G/C	C	-7.80632	293	FKBP14	-0.434706	0
5.88446e-15	rs1689510	12	56396768	4670577	2	62727887	G/C	C	-7.80632	293	TMEM17	-0.435277	0
5.88446e-15	rs1701704	12	56412487	1090646	2	208477114	T/G	G	-7.80632	293	METTL21A	-0.43479	0
5.88446e-15	rs1701704	12	56412487	4150753	7	30053164	T/G	G	-7.80632	293	FKBP14	-0.434967	0
5.88446e-15	rs705700	12	56389293	360373	14	93538368	T/C	C	-7.80632	293	ITPK1-AS1	-0.434585	0
5.88446e-15	rs705700	12	56389293	4670577	2	62727887	T/C	C	-7.80632	293	TMEM17	-0.434522	0
5.88446e-15	rs2456973	12	56416928	4150753	7	30053164	A/C	C	-7.80632	293	FKBP14	-0.435143	0
5.88446e-15	rs7971751	12	56478658	1170523	13	50575155	C/A	A	-7.80632	293	TRIM13	-0.434723	0
5.88446e-15	rs1702877	12	56427808	1580608	7	82993516	C/T	T	-7.80632	293	SEMA3E	-0.434666	0
5.88446e-15	rs2271194	12	56477694	6560601	3	178741809	T/A	A	-7.80632	293	ZMAT3	-0.434841	0
5.88446e-15	rs10876864	12	56401085	670369	2	87012022	A/G	G	-7.80632	293	CD8A	-0.4354	0
5.88446e-15	rs11171739	12	56470625	4040360	9	114339839	T/C	C	-7.80632	293	ZNF483	-0.435474	0
5.88446e-15	rs7312770	12	56467587	1850040	3	196434202	T/C	C	-7.80632	293	CEP19	-0.4351	0
5.8938e-15	rs1702877	12	56427808	6290577	8	65285911	C/T	T	7.80632	293	LINC00966	0.435482	0
5.8938e-15	rs10876864	12	56401085	4920328	23	19817788	A/G	G	7.80632	293	SH3KBP1	0.435164	0
5.8938e-15	rs1081975	12	56393337	4920328	23	19817788	C/G	G	7.80632	293	SH3KBP1	0.43482	0
5.8938e-15	rs11171739	12	56470625	4920328	23	19817788	T/C	C	7.80632	293	SH3KBP1	0.435356	0
5.8938e-15	rs7955865	12	56468706	5360209	18	46545843	T/A	A	7.80632	293	-	0.435479	0
6.89454e-15	rs1689510	12	56396768	1580608	7	82993516	G/C	C	-7.78636	293	SEMA3E	-0.434341	0
6.89454e-15	rs705704	12	56435412	4150753	7	30053164	G/A	A	-7.78636	293	FKBP14	-0.434123	0
6.89454e-15	rs3741499	12	56474379	1090646	2	208477114	C/T	T	-7.78636	293	METTL21A	-0.43358	0
6.89454e-15	rs7971751	12	56478658	6560601	3	178741809	C/A	A	-7.78636	293	ZMAT3	-0.433604	0
6.89454e-15	rs2271194	12	56477694	1010296	5	96253328	T/A	A	-7.78636	293	ERAP2	-0.434072	0
6.89454e-15	rs2640564	12	56455294	7160747	14	104058236	C/T	T	-7.78636	293	APOPT1	-0.433803	0
6.89454e-15	rs1131017	12	56435929	290095	12	53342560	G/C	C	-7.78636	293	KRT8	-0.43412	0
6.89454e-15	rs772921	12	56403577	4150753	7	30053164	C/T	T	-7.78636	293	FKBP14	-0.434123	0
6.89454e-15	rs10876864	12	56401085	4040360	9	114339839	A/G	G	-7.78636	293	ZNF483	-0.433982	0
6.89454e-15	rs10876864	12	56401085	1010296	5	96253328	A/G	G	-7.78636	293	ERAP2	-0.434455	0
6.89454e-15	rs10876870	12	56478002	6560601	3	178741809	C/A	A	-7.78636	293	ZMAT3	-0.434474	0
6.89454e-15	rs10876870	12	56478002	1010296	5	96253328	C/A	A	-7.78636	293	ERAP2	-0.433632	0
6.90546e-15	rs7971751	12	56478658	4920328	23	19817788	C/A	A	7.78636	293	SH3KBP1	0.433571	0
6.90546e-15	rs2271194	12	56477694	4920328	23	19817788	T/A	A	7.78636	293	SH3KBP1	0.433953	0
6.90546e-15	rs705702	12	56390636	7150685	12	54651370	A/G	G	7.78636	293	CBX5	0.43354	0
6.90546e-15	rs10876870	12	56478002	4920328	23	19817788	C/A	A	7.78636	293	SH3KBP1	0.433824	0
8.06209e-15	rs7302200	12	56449435	1580608	7	82993516	G/A	A	-7.76641	293	SEMA3E	-0.433366	0
8.06209e-15	rs705704	12	56435412	4670577	2	62727887	G/A	A	-7.76641	293	TMEM17	-0.432822	0
8.06209e-15	rs4759229	12	56474480	1090646	2	208477114	G/A	A	-7.76641	293	METTL21A	-0.433376	0
8.06209e-15	rs7971751	12	56478658	1010296	5	96253328	C/A	A	-7.76641	293	ERAP2	-0.432644	0
8.06209e-15	rs61938963	12	56446804	4150753	7	30053164	C/T	T	-7.76641	293	FKBP14	-0.433357	0
8.06209e-15	rs61938963	12	56446804	4670577	2	62727887	C/T	T	-7.76641	293	TMEM17	-0.432753	0
8.06209e-15	rs61938962	12	56446766	4150753	7	30053164	C/T	T	-7.76641	293	FKBP14	-0.433357	0
8.06209e-15	rs61938962	12	56446766	4670577	2	62727887	C/T	T	-7.76641	293	TMEM17	-0.432753	0
8.06209e-15	rs34415530	12	56444632	4150753	7	30053164	C/T	T	-7.76641	293	FKBP14	-0.432899	0
8.06209e-15	rs34415530	12	56444632	4670577	2	62727887	C/T	T	-7.76641	293	TMEM17	-0.433351	0
8.06209e-15	rs772921	12	56403577	4670577	2	62727887	C/T	T	-7.76641	293	TMEM17	-0.432822	0
8.06209e-15	rs10876864	12	56401085	3170128	2	87012002	A/G	G	-7.76641	293	CD8A	-0.43274	0
8.06209e-15	rs1081975	12	56393337	1170523	13	50575155	C/G	G	-7.76641	293	TRIM13	-0.432749	0
8.06209e-15	rs1081975	12	56393337	3420612	5	54405873	C/G	G	-7.76641	293	GZMA	-0.432656	0
8.06209e-15	rs1081975	12	56393337	1010296	5	96253328	C/G	G	-7.76641	293	ERAP2	-0.433333	0
8.06209e-15	rs2017445	12	56407072	4150753	7	30053164	G/A	A	-7.76641	293	FKBP14	-0.432729	0
8.07483e-15	rs705704	12	56435412	6290577	8	65285911	G/A	A	7.76641	293	LINC00966	0.432763	0
8.07483e-15	rs773107	12	56369506	6290577	8	65285911	A/G	G	7.76641	293	LINC00966	0.433434	0
8.07483e-15	rs7971751	12	56478658	1740433	23	11778805	C/A	A	7.76641	293	MSL3	0.432633	0
8.07483e-15	rs2271194	12	56477694	1740433	23	11778805	T/A	A	7.76641	293	MSL3	0.432604	0
8.07483e-15	rs1131017	12	56435929	1740433	23	11778805	G/C	C	7.76641	293	MSL3	0.433259	0
8.07483e-15	rs772920	12	56390364	7150685	12	54651370	C/G	G	7.76641	293	CBX5	0.433472	0
8.07483e-15	rs772921	12	56403577	6290577	8	65285911	C/T	T	7.76641	293	LINC00966	0.432763	0
8.07483e-15	rs10876870	12	56478002	1740433	23	11778805	C/A	A	7.76641	293	MSL3	0.432638	0
8.07483e-15	rs2017445	12	56407072	6290577	8	65285911	G/A	A	7.76641	293	LINC00966	0.433321	0
9.43857e-15	rs2640562	12	56466473	1090646	2	208477114	C/T	T	-7.74649	293	METTL21A	-0.432217	0
9.43857e-15	rs705704	12	56435412	1580608	7	82993516	G/A	A	-7.74649	293	SEMA3E	-0.432349	0
9.43857e-15	rs2456973	12	56416928	1580608	7	82993516	A/C	C	-7.74649	293	SEMA3E	-0.432179	0
9.43857e-15	rs2456973	12	56416928	4670577	2	62727887	A/C	C	-7.74649	293	TMEM17	-0.431625	0
9.43857e-15	rs705705	12	56435504	1090646	2	208477114	G/C	C	-7.74649	293	METTL21A	-0.431878	0
9.43857e-15	rs1131017	12	56435929	670369	2	87012022	G/C	C	-7.74649	293	CD8A	-0.431524	0
9.43857e-15	rs772921	12	56403577	1580608	7	82993516	C/T	T	-7.74649	293	SEMA3E	-0.432349	0
9.43857e-15	rs1081975	12	56393337	4010014	20	33042250	C/G	G	-7.74649	293	ITCH-IT1	-0.431512	0
9.45344e-15	rs7297175	12	56473808	4920328	23	19817788	C/T	T	7.74649	293	SH3KBP1	0.431866	0
9.45344e-15	rs2456973	12	56416928	6290577	8	65285911	A/C	C	7.74649	293	LINC00966	0.432049	0
9.45344e-15	rs705705	12	56435504	7150685	12	54651370	G/C	C	7.74649	293	CBX5	0.431837	0
9.45344e-15	rs61938963	12	56446804	6290577	8	65285911	C/T	T	7.74649	293	LINC00966	0.432091	0
9.45344e-15	rs61938962	12	56446766	6290577	8	65285911	C/T	T	7.74649	293	LINC00966	0.432091	0
9.45344e-15	rs7312770	12	56467587	7210154	11	102194890	T/C	C	7.74649	293	BIRC3	0.432499	0
9.45344e-15	rs2017445	12	56407072	7150685	12	54651370	G/A	A	7.74649	293	CBX5	0.432197	0
9.45344e-15	rs1873914	12	56379427	7210154	11	102194890	G/C	C	7.74649	293	BIRC3	0.431594	0
1.10457e-14	rs2271194	12	56477694	1260646	10	48927695	T/A	A	-7.72658	293	BMS1P5	-0.430748	0
1.10457e-14	rs61938963	12	56446804	1580608	7	82993516	C/T	T	-7.72658	293	SEMA3E	-0.431398	0
1.10457e-14	rs61938962	12	56446766	1580608	7	82993516	C/T	T	-7.72658	293	SEMA3E	-0.431398	0
1.10457e-14	rs34415530	12	56444632	1580608	7	82993516	C/T	T	-7.72658	293	SEMA3E	-0.431378	0
1.10457e-14	rs10876866	12	56445366	4150753	7	30053164	G/A	A	-7.72658	293	FKBP14	-0.431077	0
1.10631e-14	rs773114	12	56379060	7210154	11	102194890	A/T	T	7.72658	293	BIRC3	0.430803	0
1.10631e-14	rs1689510	12	56396768	6290577	8	65285911	G/C	C	7.72658	293	LINC00966	0.430815	0
1.10631e-14	rs705700	12	56389293	4920328	23	19817788	T/C	C	7.72658	293	SH3KBP1	0.431071	0
1.10631e-14	rs7312770	12	56467587	50537	23	11778999	T/C	C	7.72658	293	MSL3	0.430814	0
1.29012e-14	rs1701704	12	56412487	1580608	7	82993516	T/G	G	-7.70668	293	SEMA3E	-0.430055	0
1.29012e-14	rs1701704	12	56412487	4670577	2	62727887	T/G	G	-7.70668	293	TMEM17	-0.430055	0
1.29012e-14	rs7971751	12	56478658	1260646	10	48927695	C/A	A	-7.70668	293	BMS1P5	-0.429745	0
1.29012e-14	rs1131017	12	56435929	6660487	19	52374659	G/C	C	-7.70668	293	ZNF577	-0.430307	0
1.29012e-14	rs10876864	12	56401085	290095	12	53342560	A/G	G	-7.70668	293	KRT8	-0.429726	0
1.29012e-14	rs10876870	12	56478002	1260646	10	48927695	C/A	A	-7.70668	293	BMS1P5	-0.430453	0
1.29214e-14	rs34415530	12	56444632	6290577	8	65285911	C/T	T	7.70668	293	LINC00966	0.429679	0
1.29214e-14	rs11171739	12	56470625	1740433	23	11778805	T/C	C	7.70668	293	MSL3	0.430065	0
1.50625e-14	rs3741499	12	56474379	7160747	14	104058236	C/T	T	-7.6868	293	APOPT1	-0.428863	0
1.50625e-14	rs2640564	12	56455294	4670577	2	62727887	C/T	T	-7.6868	293	TMEM17	-0.429448	0
1.50625e-14	rs1131017	12	56435929	3310592	7	99091179	G/C	C	-7.6868	293	ZNF394	-0.429258	0
1.50625e-14	rs1131017	12	56435929	3450750	19	58051846	G/C	C	-7.6868	293	ZNF549	-0.428731	0
1.50625e-14	rs10876866	12	56445366	1580608	7	82993516	G/A	A	-7.6868	293	SEMA3E	-0.429364	0
1.50625e-14	rs10876866	12	56445366	4670577	2	62727887	G/A	A	-7.6868	293	TMEM17	-0.428763	0
1.50625e-14	rs1081975	12	56393337	7510482	23	71495772	C/G	G	-7.6868	293	RPS4X	-0.429453	0
1.50861e-14	rs2640562	12	56466473	7150685	12	54651370	C/T	T	7.6868	293	CBX5	0.428539	0
1.50861e-14	rs773108	12	56369911	7150685	12	54651370	A/G	G	7.6868	293	CBX5	0.429077	0
1.76066e-14	rs4759229	12	56474480	7160747	14	104058236	G/A	A	-7.66694	293	APOPT1	-0.428194	0
1.76066e-14	rs4759229	12	56474480	4670577	2	62727887	G/A	A	-7.66694	293	TMEM17	-0.4276	0
1.76066e-14	rs7297175	12	56473808	3310592	7	99091179	C/T	T	-7.66694	293	ZNF394	-0.428217	0
1.76066e-14	rs3741499	12	56474379	4670577	2	62727887	C/T	T	-7.66694	293	TMEM17	-0.427517	0
1.76066e-14	rs2271194	12	56477694	4040360	9	114339839	T/A	A	-7.66694	293	ZNF483	-0.427945	0
1.76066e-14	rs11171710	12	56368078	4570164	6	36642677	A/G	A	-7.66694	293	LAP3P2	-0.428382	0
1.76066e-14	rs10876870	12	56478002	4040360	9	114339839	C/A	A	-7.66694	293	ZNF483	-0.427561	0
1.76066e-14	rs705699	12	56384804	4670577	2	62727887	G/A	A	-7.66694	293	TMEM17	-0.428341	0
1.76066e-14	rs773125	12	56394954	7510470	2	208463288	A/G	G	-7.66694	293	CREB1	-0.428448	0
1.76066e-14	rs2017445	12	56407072	4040360	9	114339839	G/A	A	-7.66694	293	ZNF483	-0.428027	0
1.7634e-14	rs773114	12	56379060	4920328	23	19817788	A/T	T	7.66694	293	SH3KBP1	0.428042	0
1.7634e-14	rs773110	12	56375137	7150685	12	54651370	C/G	G	7.66694	293	CBX5	0.428407	0
1.7634e-14	rs773112	12	56375881	7150685	12	54651370	C/T	T	7.66694	293	CBX5	0.428294	0
1.7634e-14	rs773111	12	56375740	7150685	12	54651370	C/A	A	7.66694	293	CBX5	0.428306	0
1.7634e-14	rs773109	12	56374695	7150685	12	54651370	G/A	A	7.66694	293	CBX5	0.428407	0
1.7634e-14	rs1131017	12	56435929	50537	23	11778999	G/C	C	7.66694	293	MSL3	0.428479	0
1.7634e-14	rs61937248	12	56381705	7150685	12	54651370	C/T	T	7.66694	293	CBX5	0.427702	0
1.7634e-14	rs2048036	12	56380119	7150685	12	54651370	T/A	A	7.66694	293	CBX5	0.427929	0
1.7634e-14	rs61937249	12	56381916	7150685	12	54651370	A/G	G	7.66694	293	CBX5	0.427702	0
1.7634e-14	rs61937247	12	56381484	7150685	12	54651370	A/C	C	7.66694	293	CBX5	0.427702	0
1.7634e-14	rs1873914	12	56379427	4920328	23	19817788	G/C	C	7.66694	293	SH3KBP1	0.427667	0
2.05403e-14	rs773114	12	56379060	360373	14	93538368	A/T	T	-7.64709	293	ITPK1-AS1	-0.427228	0
2.05403e-14	rs7971751	12	56478658	4040360	9	114339839	C/A	A	-7.64709	293	ZNF483	-0.426725	0
2.05403e-14	rs705698	12	56384687	2630246	17	8262003	T/C	C	-7.64709	293	AC135178.1	-0.426557	0
2.05403e-14	rs1081975	12	56393337	2450427	19	51875059	C/G	G	-7.64709	293	NKG7	-0.42709	0
2.05403e-14	rs1873914	12	56379427	360373	14	93538368	G/C	C	-7.64709	293	ITPK1-AS1	-0.426968	0
2.05722e-14	rs4759229	12	56474480	7150685	12	54651370	G/A	A	7.64709	293	CBX5	0.427235	0
2.05722e-14	rs2292239	12	56482180	7380753	11	119370822	G/T	T	7.64709	293	USP2-AS1	0.426762	0
2.05722e-14	rs10876866	12	56445366	6290577	8	65285911	G/A	A	7.64709	293	LINC00966	0.4274	0
2.05722e-14	rs705699	12	56384804	7210154	11	102194890	G/A	A	7.64709	293	BIRC3	0.426692	0
2.39535e-14	rs1689510	12	56396768	4040360	9	114339839	G/C	C	-7.62726	293	ZNF483	-0.425685	0
2.39535e-14	rs7302200	12	56449435	4150753	7	30053164	G/A	A	-7.62726	293	FKBP14	-0.425869	0
2.39535e-14	rs877636	12	56480583	1090646	2	208477114	A/G	G	-7.62726	293	METTL21A	-0.425973	0
2.39535e-14	rs705700	12	56389293	1260646	10	48927695	T/C	C	-7.62726	293	BMS1P5	-0.425752	0
2.39535e-14	rs4759229	12	56474480	4150753	7	30053164	G/A	A	-7.62726	293	FKBP14	-0.425548	0
2.39535e-14	rs3741499	12	56474379	4150753	7	30053164	C/T	T	-7.62726	293	FKBP14	-0.426168	0
2.39535e-14	rs705705	12	56435504	4150753	7	30053164	G/C	C	-7.62726	293	FKBP14	-0.426446	0
2.39535e-14	rs2271194	12	56477694	3870450	1	40981937	T/A	A	-7.62726	293	EXO5	-0.426368	0
2.39535e-14	rs1131017	12	56435929	3170128	2	87012002	G/C	C	-7.62726	293	CD8A	-0.426449	0
2.39535e-14	rs10876870	12	56478002	3870450	1	40981937	C/A	A	-7.62726	293	EXO5	-0.425856	0
2.39535e-14	rs1081975	12	56393337	6660487	19	52374659	C/G	G	-7.62726	293	ZNF577	-0.42563	0
2.39535e-14	rs705699	12	56384804	360373	14	93538368	G/A	A	-7.62726	293	ITPK1-AS1	-0.42554	0
2.39535e-14	rs705696	12	56480648	1090646	2	208477114	G/A	A	-7.62726	293	METTL21A	-0.425681	0
2.39907e-14	rs7297175	12	56473808	1740433	23	11778805	C/T	T	7.62726	293	MSL3	0.426238	0
2.39907e-14	rs3741499	12	56474379	7150685	12	54651370	C/T	T	7.62726	293	CBX5	0.426072	0
2.39907e-14	rs705705	12	56435504	6290577	8	65285911	G/C	C	7.62726	293	LINC00966	0.426098	0
2.39907e-14	rs773125	12	56394954	4920328	23	19817788	A/G	G	7.62726	293	SH3KBP1	0.425586	0
2.79232e-14	rs773114	12	56379060	6560601	3	178741809	A/T	T	-7.60745	293	ZMAT3	-0.424566	0
2.79232e-14	rs773114	12	56379060	4670577	2	62727887	A/T	T	-7.60745	293	TMEM17	-0.425185	0
2.79232e-14	rs7971751	12	56478658	670369	2	87012022	C/A	A	-7.60745	293	CD8A	-0.425	0
2.79232e-14	rs7971751	12	56478658	3870450	1	40981937	C/A	A	-7.60745	293	EXO5	-0.424707	0
2.79232e-14	rs705705	12	56435504	7160747	14	104058236	G/C	C	-7.60745	293	APOPT1	-0.425321	0
2.79232e-14	rs2271194	12	56477694	670369	2	87012022	T/A	A	-7.60745	293	CD8A	-0.425089	0
2.79232e-14	rs2640564	12	56455294	4150753	7	30053164	C/T	T	-7.60745	293	FKBP14	-0.425381	0
2.79232e-14	rs1131017	12	56435929	1850561	3	69156929	G/C	C	-7.60745	293	LMOD3	-0.4251	0
2.79232e-14	rs772920	12	56390364	2630246	17	8262003	C/G	G	-7.60745	293	AC135178.1	-0.424551	0
2.79232e-14	rs705702	12	56390636	2630246	17	8262003	A/G	G	-7.60745	293	AC135178.1	-0.424916	0
2.79232e-14	rs10876870	12	56478002	670369	2	87012022	C/A	A	-7.60745	293	CD8A	-0.425067	0
2.79232e-14	rs705699	12	56384804	6660487	19	52374659	G/A	A	-7.60745	293	ZNF577	-0.424884	0
2.79232e-14	rs11171739	12	56470625	290095	12	53342560	T/C	C	-7.60745	293	KRT8	-0.425127	0
2.79232e-14	rs11171739	12	56470625	3310592	7	99091179	T/C	C	-7.60745	293	ZNF394	-0.425009	0
2.79232e-14	rs11171739	12	56470625	1850561	3	69156929	T/C	C	-7.60745	293	LMOD3	-0.424539	0
2.79232e-14	rs7312770	12	56467587	360373	14	93538368	T/C	C	-7.60745	293	ITPK1-AS1	-0.42538	0
2.79232e-14	rs773125	12	56394954	1260646	10	48927695	A/G	G	-7.60745	293	BMS1P5	-0.425414	0
2.79232e-14	rs1873914	12	56379427	4670577	2	62727887	G/C	C	-7.60745	293	TMEM17	-0.42473	0
2.79665e-14	rs7302200	12	56449435	7150685	12	54651370	G/A	A	7.60745	293	CBX5	0.424634	0
2.79665e-14	rs1701704	12	56412487	6290577	8	65285911	T/G	G	7.60745	293	LINC00966	0.42526	0
2.79665e-14	rs1131017	12	56435929	5900112	17	33289539	G/C	C	7.60745	293	ZNF830	0.42487	0
2.79665e-14	rs10876864	12	56401085	4920066	10	7204285	A/G	G	7.60745	293	SFMBT2	0.425353	0
2.79665e-14	rs11171739	12	56470625	5900112	17	33289539	T/C	C	7.60745	293	ZNF830	0.425127	0
2.79665e-14	rs773125	12	56394954	1740433	23	11778805	A/G	G	7.60745	293	MSL3	0.425068	0
3.25383e-14	rs2640562	12	56466473	1580608	7	82993516	C/T	T	-7.58765	293	SEMA3E	-0.423616	0
3.25383e-14	rs2640562	12	56466473	4670577	2	62727887	C/T	T	-7.58765	293	TMEM17	-0.423502	0
3.25383e-14	rs1701704	12	56412487	4040360	9	114339839	T/G	G	-7.58765	293	ZNF483	-0.424491	0
3.25383e-14	rs7297175	12	56473808	1850561	3	69156929	C/T	T	-7.58765	293	LMOD3	-0.424431	0
3.25383e-14	rs7297175	12	56473808	6660487	19	52374659	C/T	T	-7.58765	293	ZNF577	-0.423552	0
3.25383e-14	rs705699	12	56384804	1260646	10	48927695	G/A	A	-7.58765	293	BMS1P5	-0.424288	0
3.25383e-14	rs705699	12	56384804	6560601	3	178741809	G/A	A	-7.58765	293	ZMAT3	-0.42411	0
3.25383e-14	rs11171739	12	56470625	670369	2	87012022	T/C	C	-7.58765	293	CD8A	-0.423716	0
3.25383e-14	rs11171733	12	56456266	5360209	18	46545843	A/G	A	-7.58765	293	-	-0.424069	0
3.25383e-14	rs1873914	12	56379427	6560601	3	178741809	G/C	C	-7.58765	293	ZMAT3	-0.424171	0
3.25885e-14	rs877636	12	56480583	7150685	12	54651370	A/G	G	7.58765	293	CBX5	0.423827	0
3.25885e-14	rs2640562	12	56466473	6290577	8	65285911	C/T	T	7.58765	293	LINC00966	0.423821	0
3.25885e-14	rs773107	12	56369506	7150685	12	54651370	A/G	G	7.58765	293	CBX5	0.42387	0
3.25885e-14	rs10876864	12	56401085	1740433	23	11778805	A/G	G	7.58765	293	MSL3	0.423757	0
3.25885e-14	rs705698	12	56384687	7150685	12	54651370	T/C	C	7.58765	293	CBX5	0.42402	0
3.25885e-14	rs1081975	12	56393337	3170468	5	148885040	C/G	G	7.58765	293	CSNK1A1	0.423815	0
3.25885e-14	rs705696	12	56480648	7150685	12	54651370	G/A	A	7.58765	293	CBX5	0.423758	0
3.79014e-14	rs1689510	12	56396768	360373	14	93538368	G/C	C	-7.56786	293	ITPK1-AS1	-0.42278	0
3.79014e-14	rs1689510	12	56396768	1850040	3	196434202	G/C	C	-7.56786	293	CEP19	-0.423253	0
3.79014e-14	rs2640562	12	56466473	4150753	7	30053164	C/T	T	-7.56786	293	FKBP14	-0.423318	0
3.79014e-14	rs705704	12	56435412	1850040	3	196434202	G/A	A	-7.56786	293	CEP19	-0.423185	0
3.79014e-14	rs7297175	12	56473808	290095	12	53342560	C/T	T	-7.56786	293	KRT8	-0.422625	0
3.79014e-14	rs7297175	12	56473808	7510482	23	71495772	C/T	T	-7.56786	293	RPS4X	-0.422796	0
3.79014e-14	rs705705	12	56435504	360373	14	93538368	G/C	C	-7.56786	293	ITPK1-AS1	-0.42268	0
3.79014e-14	rs34415530	12	56444632	4040360	9	114339839	C/T	T	-7.56786	293	ZNF483	-0.422839	0
3.79014e-14	rs772921	12	56403577	1850040	3	196434202	C/T	T	-7.56786	293	CEP19	-0.423185	0
3.79014e-14	rs705699	12	56384804	1170523	13	50575155	G/A	A	-7.56786	293	TRIM13	-0.422679	0
3.79014e-14	rs11171739	12	56470625	7510482	23	71495772	T/C	C	-7.56786	293	RPS4X	-0.422834	0
3.79598e-14	rs7297175	12	56473808	1850504	4	153332499	C/T	T	7.56786	293	FBXW7	0.422775	0
3.79598e-14	rs705699	12	56384804	4920328	23	19817788	G/A	A	7.56786	293	SH3KBP1	0.422679	0
3.79598e-14	rs2069408	12	56364321	5360209	18	46545843	A/G	G	7.56786	293	-	0.422868	0
3.79598e-14	rs7312770	12	56467587	5900112	17	33289539	T/C	C	7.56786	293	ZNF830	0.423349	0
4.41315e-14	rs773114	12	56379060	7510470	2	208463288	A/T	T	-7.54809	293	CREB1	-0.421605	0
4.41315e-14	rs773110	12	56375137	2630246	17	8262003	C/G	G	-7.54809	293	AC135178.1	-0.42175	0
4.41315e-14	rs773112	12	56375881	2630246	17	8262003	C/T	T	-7.54809	293	AC135178.1	-0.42165	0
4.41315e-14	rs773111	12	56375740	2630246	17	8262003	C/A	A	-7.54809	293	AC135178.1	-0.421892	0
4.41315e-14	rs705704	12	56435412	4040360	9	114339839	G/A	A	-7.54809	293	ZNF483	-0.42218	0
4.41315e-14	rs705700	12	56389293	6560601	3	178741809	T/C	C	-7.54809	293	ZMAT3	-0.421832	0
4.41315e-14	rs705700	12	56389293	7510470	2	208463288	T/C	C	-7.54809	293	CREB1	-0.421748	0
4.41315e-14	rs2456973	12	56416928	1850040	3	196434202	A/C	C	-7.54809	293	CEP19	-0.422421	0
4.41315e-14	rs773107	12	56369506	2630246	17	8262003	A/G	G	-7.54809	293	AC135178.1	-0.421941	0
4.41315e-14	rs1702877	12	56427808	4040360	9	114339839	C/T	T	-7.54809	293	ZNF483	-0.422012	0
4.41315e-14	rs1702877	12	56427808	1850040	3	196434202	C/T	T	-7.54809	293	CEP19	-0.422034	0
4.41315e-14	rs705705	12	56435504	4670577	2	62727887	G/C	C	-7.54809	293	TMEM17	-0.421766	0
4.41315e-14	rs773109	12	56374695	2630246	17	8262003	G/A	A	-7.54809	293	AC135178.1	-0.42175	0
4.41315e-14	rs61938963	12	56446804	4040360	9	114339839	C/T	T	-7.54809	293	ZNF483	-0.421961	0
4.41315e-14	rs61938963	12	56446804	1850040	3	196434202	C/T	T	-7.54809	293	CEP19	-0.422031	0
4.41315e-14	rs61938962	12	56446766	4040360	9	114339839	C/T	T	-7.54809	293	ZNF483	-0.421961	0
4.41315e-14	rs61938962	12	56446766	1850040	3	196434202	C/T	T	-7.54809	293	CEP19	-0.422031	0
4.41315e-14	rs34415530	12	56444632	1850040	3	196434202	C/T	T	-7.54809	293	CEP19	-0.422377	0
4.41315e-14	rs2640564	12	56455294	1580608	7	82993516	C/T	T	-7.54809	293	SEMA3E	-0.421628	0
4.41315e-14	rs772921	12	56403577	4040360	9	114339839	C/T	T	-7.54809	293	ZNF483	-0.42218	0
4.41315e-14	rs10876864	12	56401085	4010736	4	122250204	A/G	G	-7.54809	293	Y_RNA	-0.421866	0
4.41315e-14	rs61937248	12	56381705	2630246	17	8262003	C/T	T	-7.54809	293	AC135178.1	-0.422309	0
4.41315e-14	rs2048036	12	56380119	2630246	17	8262003	T/A	A	-7.54809	293	AC135178.1	-0.4223	0
4.41315e-14	rs1081975	12	56393337	1240576	7	139030707	C/G	G	-7.54809	293	C7orf55	-0.421884	0
4.41315e-14	rs1081975	12	56393337	3450750	19	58051846	C/G	G	-7.54809	293	ZNF549	-0.422093	0
4.41315e-14	rs61937249	12	56381916	2630246	17	8262003	A/G	G	-7.54809	293	AC135178.1	-0.422309	0
4.41315e-14	rs61937247	12	56381484	2630246	17	8262003	A/C	C	-7.54809	293	AC135178.1	-0.422309	0
4.41315e-14	rs2017445	12	56407072	1260646	10	48927695	G/A	A	-7.54809	293	BMS1P5	-0.422437	0
4.41993e-14	rs705698	12	56384687	6290577	8	65285911	T/C	C	7.54809	293	LINC00966	0.422237	0
4.41993e-14	rs11171739	12	56470625	1850504	4	153332499	T/C	C	7.54809	293	FBXW7	0.421599	0
4.41993e-14	rs2069408	12	56364321	7650170	18	74534021	A/G	G	7.54809	293	RP11-162A12.2	0.42151	0
5.13658e-14	rs773114	12	56379060	6660487	19	52374659	A/T	T	-7.52834	293	ZNF577	-0.420692	0
5.13658e-14	rs7302200	12	56449435	360373	14	93538368	G/A	A	-7.52834	293	ITPK1-AS1	-0.420633	0
5.13658e-14	rs877636	12	56480583	7160747	14	104058236	A/G	G	-7.52834	293	APOPT1	-0.421144	0
5.13658e-14	rs1701704	12	56412487	1850040	3	196434202	T/G	G	-7.52834	293	CEP19	-0.420585	0
5.13658e-14	rs773108	12	56369911	2630246	17	8262003	A/G	G	-7.52834	293	AC135178.1	-0.421124	0
5.13658e-14	rs705700	12	56389293	3420612	5	54405873	T/C	C	-7.52834	293	GZMA	-0.420742	0
5.13658e-14	rs7297175	12	56473808	670369	2	87012022	C/T	T	-7.52834	293	CD8A	-0.421305	0
5.13658e-14	rs2456973	12	56416928	4040360	9	114339839	A/C	C	-7.52834	293	ZNF483	-0.420616	0
5.13658e-14	rs1702877	12	56427808	360373	14	93538368	C/T	T	-7.52834	293	ITPK1-AS1	-0.421191	0
5.13658e-14	rs705705	12	56435504	1850040	3	196434202	G/C	C	-7.52834	293	CEP19	-0.421114	0
5.13658e-14	rs1131017	12	56435929	4010014	20	33042250	G/C	C	-7.52834	293	ITCH-IT1	-0.421423	0
5.13658e-14	rs10876864	12	56401085	3610427	10	17451443	A/G	G	-7.52834	293	ST8SIA6-AS1	-0.420979	0
5.13658e-14	rs1081975	12	56393337	3870450	1	40981937	C/G	G	-7.52834	293	EXO5	-0.421032	0
5.13658e-14	rs705699	12	56384804	7510470	2	208463288	G/A	A	-7.52834	293	CREB1	-0.421249	0
5.13658e-14	rs11171739	12	56470625	6660487	19	52374659	T/C	C	-7.52834	293	ZNF577	-0.420541	0
5.13658e-14	rs705696	12	56480648	7160747	14	104058236	G/A	A	-7.52834	293	APOPT1	-0.421189	0
5.13658e-14	rs773125	12	56394954	4670577	2	62727887	A/G	G	-7.52834	293	TMEM17	-0.420934	0
5.13658e-14	rs2017445	12	56407072	360373	14	93538368	G/A	A	-7.52834	293	ITPK1-AS1	-0.420684	0
5.13658e-14	rs1873914	12	56379427	7510470	2	208463288	G/C	C	-7.52834	293	CREB1	-0.421299	0
5.14446e-14	rs2640564	12	56455294	6290577	8	65285911	C/T	T	7.52834	293	LINC00966	0.420542	0
5.14446e-14	rs11171710	12	56368078	3440739	11	5246832	A/G	A	7.52834	293	HBB	0.42119	0
5.14446e-14	rs10876869	12	56467865	3440739	11	5246832	G/C	G	7.52834	293	HBB	0.421066	0
5.14446e-14	rs1081975	12	56393337	1740433	23	11778805	C/G	G	7.52834	293	MSL3	0.421328	0
5.14446e-14	rs7312770	12	56467587	830608	14	90724241	T/C	C	7.52834	293	PSMC1	0.421073	0
5.96718e-14	rs773114	12	56379060	1260646	10	48927695	A/T	T	-7.5086	293	BMS1P5	-0.419557	0
5.96718e-14	rs877636	12	56480583	4150753	7	30053164	A/G	G	-7.5086	293	FKBP14	-0.419653	0
5.96718e-14	rs877636	12	56480583	4670577	2	62727887	A/G	G	-7.5086	293	TMEM17	-0.420428	0
5.96718e-14	rs11611029	12	56385579	4570164	6	36642677	T/C	T	-7.5086	293	LAP3P2	-0.4201	0
5.96718e-14	rs1701704	12	56412487	360373	14	93538368	T/G	G	-7.5086	293	ITPK1-AS1	-0.419579	0
5.96718e-14	rs4759229	12	56474480	4040360	9	114339839	G/A	A	-7.5086	293	ZNF483	-0.419549	0
5.96718e-14	rs3741499	12	56474379	4040360	9	114339839	C/T	T	-7.5086	293	ZNF483	-0.420159	0
5.96718e-14	rs2271194	12	56477694	7510482	23	71495772	T/A	A	-7.5086	293	RPS4X	-0.419932	0
5.96718e-14	rs34415530	12	56444632	360373	14	93538368	C/T	T	-7.5086	293	ITPK1-AS1	-0.419992	0
5.96718e-14	rs2640564	12	56455294	4040360	9	114339839	C/T	T	-7.5086	293	ZNF483	-0.419676	0
5.96718e-14	rs1131017	12	56435929	2030020	6	34716172	G/C	C	-7.5086	293	-	-0.419705	0
5.96718e-14	rs10876870	12	56478002	7510482	23	71495772	C/A	A	-7.5086	293	RPS4X	-0.419742	0
5.96718e-14	rs1081975	12	56393337	290095	12	53342560	C/G	G	-7.5086	293	KRT8	-0.420183	0
5.96718e-14	rs705696	12	56480648	4150753	7	30053164	G/A	A	-7.5086	293	FKBP14	-0.419577	0
5.96718e-14	rs705696	12	56480648	4670577	2	62727887	G/A	A	-7.5086	293	TMEM17	-0.42026	0
5.96718e-14	rs1873914	12	56379427	6660487	19	52374659	G/C	C	-7.5086	293	ZNF577	-0.420279	0
5.9763e-14	rs4759229	12	56474480	6290577	8	65285911	G/A	A	7.5086	293	LINC00966	0.41954	0
5.9763e-14	rs3741499	12	56474379	6290577	8	65285911	C/T	T	7.5086	293	LINC00966	0.419512	0
5.9763e-14	rs2292239	12	56482180	7150685	12	54651370	G/T	T	7.5086	293	CBX5	0.420349	0
5.9763e-14	rs11171739	12	56470625	50537	23	11778999	T/C	C	7.5086	293	MSL3	0.419541	0
6.94003e-14	rs2640562	12	56466473	4040360	9	114339839	C/T	T	-7.48888	293	ZNF483	-0.41938	0
6.94003e-14	rs705704	12	56435412	360373	14	93538368	G/A	A	-7.48888	293	ITPK1-AS1	-0.419283	0
6.94003e-14	rs7971751	12	56478658	3170128	2	87012002	C/A	A	-7.48888	293	CD8A	-0.418662	0
6.94003e-14	rs7971751	12	56478658	7510482	23	71495772	C/A	A	-7.48888	293	RPS4X	-0.419241	0
6.94003e-14	rs2271194	12	56477694	3170128	2	87012002	T/A	A	-7.48888	293	CD8A	-0.418877	0
6.94003e-14	rs61938963	12	56446804	360373	14	93538368	C/T	T	-7.48888	293	ITPK1-AS1	-0.418736	0
6.94003e-14	rs61938962	12	56446766	360373	14	93538368	C/T	T	-7.48888	293	ITPK1-AS1	-0.418736	0
6.94003e-14	rs1131017	12	56435929	7510482	23	71495772	G/C	C	-7.48888	293	RPS4X	-0.418699	0
6.94003e-14	rs772921	12	56403577	360373	14	93538368	C/T	T	-7.48888	293	ITPK1-AS1	-0.419283	0
6.94003e-14	rs10876864	12	56401085	3450750	19	58051846	A/G	G	-7.48888	293	ZNF549	-0.41897	0
6.94003e-14	rs10876870	12	56478002	3170128	2	87012002	C/A	A	-7.48888	293	CD8A	-0.418819	0
6.94003e-14	rs10876866	12	56445366	4040360	9	114339839	G/A	A	-7.48888	293	ZNF483	-0.418907	0
6.94003e-14	rs705699	12	56384804	3450750	19	58051846	G/A	A	-7.48888	293	ZNF549	-0.418746	0
6.94003e-14	rs773125	12	56394954	3420612	5	54405873	A/G	G	-7.48888	293	GZMA	-0.419259	0
6.94003e-14	rs1873914	12	56379427	1260646	10	48927695	G/C	C	-7.48888	293	BMS1P5	-0.418999	0
6.95062e-14	rs2271194	12	56477694	1850504	4	153332499	T/A	A	7.48888	293	FBXW7	0.418583	0
6.95062e-14	rs705702	12	56390636	6290577	8	65285911	A/G	G	7.48888	293	LINC00966	0.418508	0
6.95062e-14	rs61937248	12	56381705	6290577	8	65285911	C/T	T	7.48888	293	LINC00966	0.418656	0
6.95062e-14	rs2048036	12	56380119	6290577	8	65285911	T/A	A	7.48888	293	LINC00966	0.418762	0
6.95062e-14	rs61937249	12	56381916	6290577	8	65285911	A/G	G	7.48888	293	LINC00966	0.418656	0
6.95062e-14	rs11171739	12	56470625	4920066	10	7204285	T/C	C	7.48888	293	SFMBT2	0.418718	0
6.95062e-14	rs61937247	12	56381484	6290577	8	65285911	A/C	C	7.48888	293	LINC00966	0.418656	0
6.95062e-14	rs7312770	12	56467587	4920328	23	19817788	T/C	C	7.48888	293	SH3KBP1	0.419279	0
6.95062e-14	rs773125	12	56394954	7210154	11	102194890	A/G	G	7.48888	293	BIRC3	0.418837	0
8.06838e-14	rs773114	12	56379060	1170523	13	50575155	A/T	T	-7.46917	293	TRIM13	-0.417676	0
8.06838e-14	rs773114	12	56379060	3450750	19	58051846	A/T	T	-7.46917	293	ZNF549	-0.417848	0
8.06838e-14	rs4759229	12	56474480	1580608	7	82993516	G/A	A	-7.46917	293	SEMA3E	-0.417581	0
8.06838e-14	rs3741499	12	56474379	1580608	7	82993516	C/T	T	-7.46917	293	SEMA3E	-0.417577	0
8.06838e-14	rs2456973	12	56416928	360373	14	93538368	A/C	C	-7.46917	293	ITPK1-AS1	-0.417611	0
8.06838e-14	rs705705	12	56435504	1580608	7	82993516	G/C	C	-7.46917	293	SEMA3E	-0.418281	0
8.06838e-14	rs1131017	12	56435929	4010736	4	122250204	G/C	C	-7.46917	293	Y_RNA	-0.417702	0
8.06838e-14	rs2292239	12	56482180	7160747	14	104058236	G/T	T	-7.46917	293	APOPT1	-0.417592	0
8.06838e-14	rs10876866	12	56445366	1850040	3	196434202	G/A	A	-7.46917	293	CEP19	-0.417751	0
8.06838e-14	rs11171739	12	56470625	3170128	2	87012002	T/C	C	-7.46917	293	CD8A	-0.418366	0
8.08065e-14	rs773110	12	56375137	6290577	8	65285911	C/G	G	7.46917	293	LINC00966	0.418281	0
8.08065e-14	rs773112	12	56375881	6290577	8	65285911	C/T	T	7.46917	293	LINC00966	0.418159	0
8.08065e-14	rs773111	12	56375740	6290577	8	65285911	C/A	A	7.46917	293	LINC00966	0.418374	0
8.08065e-14	rs773108	12	56369911	6290577	8	65285911	A/G	G	7.46917	293	LINC00966	0.417826	0
8.08065e-14	rs7971751	12	56478658	1850504	4	153332499	C/A	A	7.46917	293	FBXW7	0.417905	0
8.08065e-14	rs2271194	12	56477694	4920066	10	7204285	T/A	A	7.46917	293	SFMBT2	0.417827	0
8.08065e-14	rs773109	12	56374695	6290577	8	65285911	G/A	A	7.46917	293	LINC00966	0.418281	0
8.08065e-14	rs1131017	12	56435929	110291	11	18472557	G/C	C	7.46917	293	LDHC	0.4177	0
8.08065e-14	rs772920	12	56390364	6290577	8	65285911	C/G	G	7.46917	293	LINC00966	0.418239	0
8.08065e-14	rs10876864	12	56401085	50537	23	11778999	A/G	G	7.46917	293	MSL3	0.418379	0
8.08065e-14	rs10876870	12	56478002	4920066	10	7204285	C/A	A	7.46917	293	SFMBT2	0.417725	0
8.08065e-14	rs10876870	12	56478002	1850504	4	153332499	C/A	A	7.46917	293	FBXW7	0.418383	0
9.36237e-14	rs7297175	12	56473808	2030020	6	34716172	C/T	T	-7.44948	293	-	-0.417278	0
9.36237e-14	rs2271194	12	56477694	1850561	3	69156929	T/A	A	-7.44948	293	LMOD3	-0.416532	0
9.36237e-14	rs11171710	12	56368078	3520731	2	232756980	A/G	A	-7.44948	293	MIR1471	-0.41683	0
9.36237e-14	rs10876864	12	56401085	4010014	20	33042250	A/G	G	-7.44948	293	ITCH-IT1	-0.416724	0
9.36237e-14	rs10876864	12	56401085	3310592	7	99091179	A/G	G	-7.44948	293	ZNF394	-0.417492	0
9.36237e-14	rs10876864	12	56401085	2030020	6	34716172	A/G	G	-7.44948	293	-	-0.417197	0
9.36237e-14	rs10876864	12	56401085	1850561	3	69156929	A/G	G	-7.44948	293	LMOD3	-0.416547	0
9.36237e-14	rs10876869	12	56467865	3520731	2	232756980	G/C	G	-7.44948	293	MIR1471	-0.416939	0
9.36237e-14	rs705699	12	56384804	1850561	3	69156929	G/A	A	-7.44948	293	LMOD3	-0.417434	0
9.36237e-14	rs11171733	12	56456266	7650170	18	74534021	A/G	A	-7.44948	293	RP11-162A12.2	-0.41658	0
9.36237e-14	rs1873914	12	56379427	1170523	13	50575155	G/C	C	-7.44948	293	TRIM13	-0.417192	0
9.36237e-14	rs1873914	12	56379427	3450750	19	58051846	G/C	C	-7.44948	293	ZNF549	-0.417379	0
9.37657e-14	rs705700	12	56389293	3170468	5	148885040	T/C	C	7.44948	293	CSNK1A1	0.417307	0
9.37657e-14	rs7297175	12	56473808	4920066	10	7204285	C/T	T	7.44948	293	SFMBT2	0.4168	0
9.37657e-14	rs7971751	12	56478658	4920066	10	7204285	C/A	A	7.44948	293	SFMBT2	0.417471	0
9.37657e-14	rs1081975	12	56393337	50537	23	11778999	C/G	G	7.44948	293	MSL3	0.416855	0
1.08762e-13	rs2640562	12	56466473	360373	14	93538368	C/T	T	-7.4298	293	ITPK1-AS1	-0.415911	0
1.08762e-13	rs705700	12	56389293	1170523	13	50575155	T/C	C	-7.4298	293	TRIM13	-0.415718	0
1.08762e-13	rs705700	12	56389293	6660487	19	52374659	T/C	C	-7.4298	293	ZNF577	-0.415934	0
1.08762e-13	rs7297175	12	56473808	3170128	2	87012002	C/T	T	-7.4298	293	CD8A	-0.415876	0
1.08762e-13	rs7971751	12	56478658	6660487	19	52374659	C/A	A	-7.4298	293	ZNF577	-0.415805	0
1.08762e-13	rs2271194	12	56477694	290095	12	53342560	T/A	A	-7.4298	293	KRT8	-0.416339	0
1.08762e-13	rs2271194	12	56477694	3310592	7	99091179	T/A	A	-7.4298	293	ZNF394	-0.41609	0
1.08762e-13	rs2271194	12	56477694	6660487	19	52374659	T/A	A	-7.4298	293	ZNF577	-0.416491	0
1.08762e-13	rs1131017	12	56435929	3610427	10	17451443	G/C	C	-7.4298	293	ST8SIA6-AS1	-0.416129	0
1.08762e-13	rs10876864	12	56401085	7510482	23	71495772	A/G	G	-7.4298	293	RPS4X	-0.416015	0
1.08762e-13	rs10876870	12	56478002	290095	12	53342560	C/A	A	-7.4298	293	KRT8	-0.415902	0
1.08762e-13	rs10876870	12	56478002	3310592	7	99091179	C/A	A	-7.4298	293	ZNF394	-0.415648	0
1.08762e-13	rs10876870	12	56478002	1850561	3	69156929	C/A	A	-7.4298	293	LMOD3	-0.41613	0
1.08762e-13	rs10876870	12	56478002	6660487	19	52374659	C/A	A	-7.4298	293	ZNF577	-0.416256	0
1.08762e-13	rs705699	12	56384804	3420612	5	54405873	G/A	A	-7.4298	293	GZMA	-0.416183	0
1.08762e-13	rs11171739	12	56470625	3450750	19	58051846	T/C	C	-7.4298	293	ZNF549	-0.415955	0
1.08762e-13	rs773125	12	56394954	1010296	5	96253328	A/G	G	-7.4298	293	ERAP2	-0.415724	0
1.08762e-13	rs11171731	12	56443342	5360209	18	46545843	T/C	T	-7.4298	293	-	-0.415809	0
1.08927e-13	rs705700	12	56389293	3170274	12	76751521	T/C	C	7.4298	293	OSBPL8	0.416446	0
1.08927e-13	rs1081975	12	56393337	4920066	10	7204285	C/G	G	7.4298	293	SFMBT2	0.416092	0
1.08927e-13	rs1081975	12	56393337	6900746	5	138941941	C/G	G	7.4298	293	UBE2D2	0.416436	0
1.26109e-13	rs1689510	12	56396768	1260646	10	48927695	G/C	C	-7.41014	293	BMS1P5	-0.414558	0
1.26109e-13	rs705700	12	56389293	4150753	7	30053164	T/C	C	-7.41014	293	FKBP14	-0.41498	0
1.26109e-13	rs7971751	12	56478658	290095	12	53342560	C/A	A	-7.41014	293	KRT8	-0.414919	0
1.26109e-13	rs7971751	12	56478658	3310592	7	99091179	C/A	A	-7.41014	293	ZNF394	-0.414629	0
1.26109e-13	rs7971751	12	56478658	1850561	3	69156929	C/A	A	-7.41014	293	LMOD3	-0.415227	0
1.26109e-13	rs705702	12	56390636	1090646	2	208477114	A/G	G	-7.41014	293	METTL21A	-0.4147	0
1.26109e-13	rs2292239	12	56482180	4040360	9	114339839	G/T	T	-7.41014	293	ZNF483	-0.414595	0
1.26109e-13	rs11171739	12	56470625	2030020	6	34716172	T/C	C	-7.41014	293	-	-0.415014	0
1.26109e-13	rs7312770	12	56467587	6660487	19	52374659	T/C	C	-7.41014	293	ZNF577	-0.415143	0
1.26299e-13	rs773114	12	56379060	3170468	5	148885040	A/T	T	7.41014	293	CSNK1A1	0.414905	0
1.26299e-13	rs877636	12	56480583	6290577	8	65285911	A/G	G	7.41014	293	LINC00966	0.41536	0
1.26299e-13	rs2271194	12	56477694	5900112	17	33289539	T/A	A	7.41014	293	ZNF830	0.415089	0
1.26299e-13	rs10876870	12	56478002	5900112	17	33289539	C/A	A	7.41014	293	ZNF830	0.414603	0
1.26299e-13	rs705696	12	56480648	6290577	8	65285911	G/A	A	7.41014	293	LINC00966	0.415418	0
1.26299e-13	rs1873914	12	56379427	3170468	5	148885040	G/C	C	7.41014	293	CSNK1A1	0.415228	0
1.46168e-13	rs773114	12	56379060	3420612	5	54405873	A/T	T	-7.39049	293	GZMA	-0.413653	0
1.46168e-13	rs7302200	12	56449435	1260646	10	48927695	G/A	A	-7.39049	293	BMS1P5	-0.414349	0
1.46168e-13	rs705704	12	56435412	1260646	10	48927695	G/A	A	-7.39049	293	BMS1P5	-0.413844	0
1.46168e-13	rs705700	12	56389293	3450750	19	58051846	T/C	C	-7.39049	293	ZNF549	-0.413764	0
1.46168e-13	rs7297175	12	56473808	3450750	19	58051846	C/T	T	-7.39049	293	ZNF549	-0.413672	0
1.46168e-13	rs1702877	12	56427808	1260646	10	48927695	C/T	T	-7.39049	293	BMS1P5	-0.41364	0
1.46168e-13	rs705705	12	56435504	4040360	9	114339839	G/C	C	-7.39049	293	ZNF483	-0.414369	0
1.46168e-13	rs772920	12	56390364	1090646	2	208477114	C/G	G	-7.39049	293	METTL21A	-0.414133	0
1.46168e-13	rs772921	12	56403577	1260646	10	48927695	C/T	T	-7.39049	293	BMS1P5	-0.413844	0
1.46168e-13	rs10876866	12	56445366	360373	14	93538368	G/A	A	-7.39049	293	ITPK1-AS1	-0.414048	0
1.46168e-13	rs773125	12	56394954	6560601	3	178741809	A/G	G	-7.39049	293	ZMAT3	-0.414446	0
1.46168e-13	rs773125	12	56394954	7510482	23	71495772	A/G	G	-7.39049	293	RPS4X	-0.413632	0
1.46168e-13	rs1873914	12	56379427	3420612	5	54405873	G/C	C	-7.39049	293	GZMA	-0.413594	0
1.46388e-13	rs7302200	12	56449435	110291	11	18472557	G/A	A	7.39049	293	LDHC	0.413863	0
1.46388e-13	rs7297175	12	56473808	5900112	17	33289539	C/T	T	7.39049	293	ZNF830	0.414444	0
1.46388e-13	rs2271194	12	56477694	50537	23	11778999	T/A	A	7.39049	293	MSL3	0.414444	0
1.46388e-13	rs1131017	12	56435929	6900746	5	138941941	G/C	C	7.39049	293	UBE2D2	0.414411	0
1.46388e-13	rs2292239	12	56482180	6290577	8	65285911	G/T	T	7.39049	293	LINC00966	0.414475	0
1.46388e-13	rs10876870	12	56478002	50537	23	11778999	C/A	A	7.39049	293	MSL3	0.414164	0
1.46388e-13	rs1081975	12	56393337	2100139	1	71531388	C/G	G	7.39049	293	ZRANB2	0.413729	0
1.69353e-13	rs773114	12	56379060	1850561	3	69156929	A/T	T	-7.37085	293	LMOD3	-0.413221	0
1.69353e-13	rs7302200	12	56449435	4040360	9	114339839	G/A	A	-7.37085	293	ZNF483	-0.412689	0
1.69353e-13	rs877636	12	56480583	4040360	9	114339839	A/G	G	-7.37085	293	ZNF483	-0.412677	0
1.69353e-13	rs705700	12	56389293	1850561	3	69156929	T/C	C	-7.37085	293	LMOD3	-0.412658	0
1.69353e-13	rs7297175	12	56473808	3180746	15	45901393	C/T	T	-7.37085	293	BLOC1S6	-0.412548	0
1.69353e-13	rs61938963	12	56446804	1260646	10	48927695	C/T	T	-7.37085	293	BMS1P5	-0.412995	0
1.69353e-13	rs61938962	12	56446766	1260646	10	48927695	C/T	T	-7.37085	293	BMS1P5	-0.412995	0
1.69353e-13	rs1131017	12	56435929	990332	4	84383315	G/C	C	-7.37085	293	MRPS18C;FAM175A	-0.412729	0
1.69353e-13	rs2292239	12	56482180	1090646	2	208477114	G/T	T	-7.37085	293	METTL21A	-0.413336	0
1.69353e-13	rs2292239	12	56482180	4150753	7	30053164	G/T	T	-7.37085	293	FKBP14	-0.412797	0
1.69353e-13	rs705696	12	56480648	4040360	9	114339839	G/A	A	-7.37085	293	ZNF483	-0.412922	0
1.69353e-13	rs2017445	12	56407072	7510470	2	208463288	G/A	A	-7.37085	293	CREB1	-0.412647	0
1.69353e-13	rs1873914	12	56379427	1850561	3	69156929	G/C	C	-7.37085	293	LMOD3	-0.41305	0
1.69607e-13	rs7971751	12	56478658	50537	23	11778999	C/A	A	7.37085	293	MSL3	0.413496	0
1.69607e-13	rs7971751	12	56478658	5900112	17	33289539	C/A	A	7.37085	293	ZNF830	0.413471	0
1.69607e-13	rs1131017	12	56435929	1850504	4	153332499	G/C	C	7.37085	293	FBXW7	0.412977	0
1.96141e-13	rs7302200	12	56449435	1850040	3	196434202	G/A	A	-7.35124	293	CEP19	-0.41245	0
1.96141e-13	rs1701704	12	56412487	3870450	1	40981937	T/G	G	-7.35124	293	EXO5	-0.411884	0
1.96141e-13	rs2456973	12	56416928	1260646	10	48927695	A/C	C	-7.35124	293	BMS1P5	-0.412256	0
1.96141e-13	rs34415530	12	56444632	1260646	10	48927695	C/T	T	-7.35124	293	BMS1P5	-0.411948	0
1.96141e-13	rs1131017	12	56435929	3180746	15	45901393	G/C	C	-7.35124	293	BLOC1S6	-0.411911	0
1.96141e-13	rs10876864	12	56401085	990332	4	84383315	A/G	G	-7.35124	293	MRPS18C;FAM175A	-0.412351	0
1.96141e-13	rs1081975	12	56393337	4010736	4	122250204	C/G	G	-7.35124	293	Y_RNA	-0.411726	0
1.96435e-13	rs7297175	12	56473808	50537	23	11778999	C/T	T	7.35124	293	MSL3	0.412261	0
1.96435e-13	rs10876864	12	56401085	5900112	17	33289539	A/G	G	7.35124	293	ZNF830	0.412173	0
1.96435e-13	rs705699	12	56384804	3170468	5	148885040	G/A	A	7.35124	293	CSNK1A1	0.41213	0
1.96435e-13	rs773125	12	56394954	3170274	12	76751521	A/G	G	7.35124	293	OSBPL8	0.412178	0
2.27082e-13	rs1689510	12	56396768	3420612	5	54405873	G/C	C	-7.33163	293	GZMA	-0.410738	0
2.27082e-13	rs1701704	12	56412487	1260646	10	48927695	T/G	G	-7.33163	293	BMS1P5	-0.411233	0
2.27082e-13	rs2640564	12	56455294	360373	14	93538368	C/T	T	-7.33163	293	ITPK1-AS1	-0.411035	0
2.27082e-13	rs2292239	12	56482180	4670577	2	62727887	G/T	T	-7.33163	293	TMEM17	-0.411358	0
2.27082e-13	rs11171739	12	56470625	4010014	20	33042250	T/C	C	-7.33163	293	ITCH-IT1	-0.410605	0
2.27082e-13	rs773125	12	56394954	3450750	19	58051846	A/G	G	-7.33163	293	ZNF549	-0.410837	0
2.27082e-13	rs2017445	12	56407072	3870450	1	40981937	G/A	A	-7.33163	293	EXO5	-0.411468	0
2.27082e-13	rs2017445	12	56407072	2450427	19	51875059	G/A	A	-7.33163	293	NKG7	-0.410704	0
2.27421e-13	rs773114	12	56379060	3170274	12	76751521	A/T	T	7.33163	293	OSBPL8	0.410534	0
2.27421e-13	rs705700	12	56389293	1740433	23	11778805	T/C	C	7.33163	293	MSL3	0.410785	0
2.27421e-13	rs2640564	12	56455294	110291	11	18472557	C/T	T	7.33163	293	LDHC	0.410732	0
2.27421e-13	rs1131017	12	56435929	6380458	4	140005327	G/C	C	7.33163	293	ELF2	0.411056	0
2.27421e-13	rs1131017	12	56435929	3170274	12	76751521	G/C	C	7.33163	293	OSBPL8	0.411004	0
2.27421e-13	rs10876864	12	56401085	1850504	4	153332499	A/G	G	7.33163	293	FBXW7	0.41105	0
2.62804e-13	rs1701704	12	56412487	3420612	5	54405873	T/G	G	-7.31204	293	GZMA	-0.410286	0
2.62804e-13	rs705704	12	56435412	3870450	1	40981937	G/A	A	-7.31204	293	EXO5	-0.409588	0
2.62804e-13	rs4759229	12	56474480	360373	14	93538368	G/A	A	-7.31204	293	ITPK1-AS1	-0.409934	0
2.62804e-13	rs7297175	12	56473808	1240576	7	139030707	C/T	T	-7.31204	293	C7orf55	-0.410444	0
2.62804e-13	rs3741499	12	56474379	360373	14	93538368	C/T	T	-7.31204	293	ITPK1-AS1	-0.410324	0
2.62804e-13	rs34415530	12	56444632	3870450	1	40981937	C/T	T	-7.31204	293	EXO5	-0.410324	0
2.62804e-13	rs772921	12	56403577	3870450	1	40981937	C/T	T	-7.31204	293	EXO5	-0.409588	0
[truncated: 14,346 more rows]

## Sheet: CD8_chr12q13.2_eQTL
S5 Table. Significant trans-eQTL effects with SNPs at chr12q13.2 in CD4+ and CD8+ T cells (probe-level false discovery rate < 0.05).
PValue	SNPName	SNPChr	SNPChrPos	ProbeName	ProbeChr	ProbeCenterChrPos		SNPType	AlleleAssessed	OverallZScore	DatasetsNrSamples	HGNCName	IncludedDatasetsCorrelationCoefficient	FDR
1.7957e-57	rs1131017	12	56435929	70180	1	208870744	trans	G/C	C	15.9789	283	RPS26P13	0.773454	0
2.59632e-56	rs1131017	12	56435929	5700615	10	89402650	trans	G/C	C	15.8116	283	RP11-57C13.5	0.76796	0
3.50449e-55	rs1131017	12	56435929	670010	18	57429091	trans	G/C	C	15.6467	283	RPS26P54	0.762814	0
3.50449e-55	rs10876864	12	56401085	70180	1	208870744	trans	A/G	G	15.6467	283	RPS26P13	0.762929	0
5.8638e-55	rs1131017	12	56435929	2850142	19	35024361	trans	G/C	C	15.614	283	RPS26P55	0.762247	0
5.8638e-55	rs1131017	12	56435929	6250292	9	30831934	trans	G/C	C	15.614	283	RPS26P2	0.76211	0
5.8638e-55	rs1131017	12	56435929	4480356	1	58521868	trans	G/C	C	15.614	283	RPS26P15	0.761796	0
9.77032e-55	rs7297175	12	56473808	70180	1	208870744	trans	C/T	T	15.5814	283	RPS26P13	0.761303	0
9.77032e-55	rs1131017	12	56435929	4670048	13	101192220	trans	G/C	C	15.5814	283	RPS26P47	0.760783	0
1.62115e-54	rs11171739	12	56470625	70180	1	208870744	trans	T/C	C	15.5489	283	RPS26P13	0.759834	0
1.62115e-54	rs1081975	12	56393337	70180	1	208870744	trans	C/G	G	15.5489	283	RPS26P13	0.759685	0
2.68709e-54	rs7297175	12	56473808	5700615	10	89402650	trans	C/T	T	15.5164	283	RP11-57C13.5	0.758589	0
7.33657e-54	rs10876864	12	56401085	5700615	10	89402650	trans	A/G	G	15.4519	283	RP11-57C13.5	0.756983	0
7.33657e-54	rs1081975	12	56393337	5700615	10	89402650	trans	C/G	G	15.4519	283	RP11-57C13.5	0.756703	0
1.20851e-53	rs11171739	12	56470625	5700615	10	89402650	trans	T/C	C	15.4197	283	RP11-57C13.5	0.756154	0
1.20851e-53	rs1081975	12	56393337	4480356	1	58521868	trans	C/G	G	15.4197	283	RPS26P15	0.755501	0
3.2489e-53	rs1131017	12	56435929	830484	8	119774226	trans	G/C	C	15.3557	283	RPS26P35	0.753993	0
3.2489e-53	rs1131017	12	56435929	6840746	17	8464694	trans	G/C	C	15.3557	283	RP11-713H12.1	0.754414	0
5.31882e-53	rs2271194	12	56477694	70180	1	208870744	trans	T/A	A	15.3238	283	RPS26P13	0.752573	0
5.31882e-53	rs1131017	12	56435929	3310241	18	57428836	trans	G/C	C	15.3238	283	RPS26P54	0.752886	0
8.67197e-53	rs7297175	12	56473808	2850142	19	35024361	trans	C/T	T	15.292	283	RPS26P55	0.751963	0
8.67197e-53	rs7297175	12	56473808	670010	18	57429091	trans	C/T	T	15.292	283	RPS26P54	0.751748	0
8.67197e-53	rs7297175	12	56473808	4480356	1	58521868	trans	C/T	T	15.292	283	RPS26P15	0.7519	0
8.67197e-53	rs705700	12	56389293	70180	1	208870744	trans	T/C	C	15.292	283	RPS26P13	0.752042	0
8.67197e-53	rs10876864	12	56401085	2850142	19	35024361	trans	A/G	G	15.292	283	RPS26P55	0.75206	0
8.67197e-53	rs10876870	12	56478002	70180	1	208870744	trans	C/A	A	15.292	283	RPS26P13	0.75214	0
1.40816e-52	rs7297175	12	56473808	6250292	9	30831934	trans	C/T	T	15.2603	283	RPS26P2	0.75093	0
1.40816e-52	rs7971751	12	56478658	70180	1	208870744	trans	C/A	A	15.2603	283	RPS26P13	0.751152	0
1.40816e-52	rs1131017	12	56435929	6560376	23	71264475	trans	G/C	C	15.2603	283	RPS26P11	0.751063	0
1.40816e-52	rs1131017	12	56435929	6960195	1	58522049	trans	G/C	C	15.2603	283	RPS26P15	0.75132	0
1.40816e-52	rs773114	12	56379060	70180	1	208870744	trans	A/T	T	15.2603	283	RPS26P13	0.750918	0
1.40816e-52	rs10876864	12	56401085	6250292	9	30831934	trans	A/G	G	15.2603	283	RPS26P2	0.751229	0
1.40816e-52	rs10876864	12	56401085	670010	18	57429091	trans	A/G	G	15.2603	283	RPS26P54	0.751293	0
1.40816e-52	rs11171739	12	56470625	2850142	19	35024361	trans	T/C	C	15.2603	283	RPS26P55	0.750634	0
1.40816e-52	rs11171739	12	56470625	4480356	1	58521868	trans	T/C	C	15.2603	283	RPS26P15	0.750698	0
1.40816e-52	rs1873914	12	56379427	70180	1	208870744	trans	G/C	C	15.2603	283	RPS26P13	0.751245	0
1.40816e-52	rs1081975	12	56393337	670010	18	57429091	trans	C/G	G	15.2603	283	RPS26P54	0.751006	0
1.40816e-52	rs1081975	12	56393337	4670048	13	101192220	trans	C/G	G	15.2603	283	RPS26P47	0.75096	0
1.40816e-52	rs705699	12	56384804	70180	1	208870744	trans	G/A	A	15.2603	283	RPS26P13	0.750537	0
2.28431e-52	rs7297175	12	56473808	4670048	13	101192220	trans	C/T	T	15.2287	283	RPS26P47	0.75004	0
2.28431e-52	rs1131017	12	56435929	6270307	15	64885219	trans	G/C	C	15.2287	283	RP11-330L19.1	0.750226	0
2.28431e-52	rs10876864	12	56401085	4480356	1	58521868	trans	A/G	G	15.2287	283	RPS26P15	0.750142	0
2.28431e-52	rs10876864	12	56401085	4670048	13	101192220	trans	A/G	G	15.2287	283	RPS26P47	0.749886	0
2.28431e-52	rs1081975	12	56393337	2850142	19	35024361	trans	C/G	G	15.2287	283	RPS26P55	0.749728	0
2.28431e-52	rs1081975	12	56393337	6250292	9	30831934	trans	C/G	G	15.2287	283	RPS26P2	0.749729	0
2.28431e-52	rs1081975	12	56393337	3310241	18	57428836	trans	C/G	G	15.2287	283	RPS26P54	0.750215	0
3.7019e-52	rs2271194	12	56477694	5700615	10	89402650	trans	T/A	A	15.1971	283	RP11-57C13.5	0.749345	0
3.7019e-52	rs10876870	12	56478002	5700615	10	89402650	trans	C/A	A	15.1971	283	RP11-57C13.5	0.748931	0
3.7019e-52	rs11171739	12	56470625	6250292	9	30831934	trans	T/C	C	15.1971	283	RPS26P2	0.748858	0
3.7019e-52	rs11171739	12	56470625	670010	18	57429091	trans	T/C	C	15.1971	283	RPS26P54	0.749302	0
3.7019e-52	rs11171739	12	56470625	4670048	13	101192220	trans	T/C	C	15.1971	283	RPS26P47	0.748921	0
3.7019e-52	rs1081975	12	56393337	6960195	1	58522049	trans	C/G	G	15.1971	283	RPS26P15	0.748705	0
5.97504e-52	rs7971751	12	56478658	5700615	10	89402650	trans	C/A	A	15.1657	283	RP11-57C13.5	0.747983	0
9.63452e-52	rs1081975	12	56393337	6270307	15	64885219	trans	C/G	G	15.1343	283	RP11-330L19.1	0.746743	0
1.552e-51	rs705700	12	56389293	5700615	10	89402650	trans	T/C	C	15.103	283	RP11-57C13.5	0.745992	0
1.552e-51	rs773114	12	56379060	5700615	10	89402650	trans	A/T	T	15.103	283	RP11-57C13.5	0.746037	0
1.552e-51	rs1873914	12	56379427	5700615	10	89402650	trans	G/C	C	15.103	283	RP11-57C13.5	0.746393	0
1.552e-51	rs1081975	12	56393337	6560376	23	71264475	trans	C/G	G	15.103	283	RPS26P11	0.745772	0
2.49009e-51	rs705700	12	56389293	4480356	1	58521868	trans	T/C	C	15.0718	283	RPS26P15	0.745289	0
2.49009e-51	rs773114	12	56379060	4480356	1	58521868	trans	A/T	T	15.0718	283	RPS26P15	0.745098	0
2.49009e-51	rs1873914	12	56379427	4480356	1	58521868	trans	G/C	C	15.0718	283	RPS26P15	0.745449	0
2.49009e-51	rs1081975	12	56393337	6840746	17	8464694	trans	C/G	G	15.0718	283	RP11-713H12.1	0.744835	0
2.49009e-51	rs705699	12	56384804	5700615	10	89402650	trans	G/A	A	15.0718	283	RP11-57C13.5	0.745084	0
2.49009e-51	rs705699	12	56384804	4480356	1	58521868	trans	G/A	A	15.0718	283	RPS26P15	0.744507	0
3.97927e-51	rs2271194	12	56477694	4480356	1	58521868	trans	T/A	A	15.0407	283	RPS26P15	0.743957	0
3.97927e-51	rs10876864	12	56401085	830484	8	119774226	trans	A/G	G	15.0407	283	RPS26P35	0.743557	0
3.97927e-51	rs10876870	12	56478002	4480356	1	58521868	trans	C/A	A	15.0407	283	RPS26P15	0.743547	0
3.97927e-51	rs1081975	12	56393337	830484	8	119774226	trans	C/G	G	15.0407	283	RPS26P35	0.744134	0
6.35297e-51	rs2271194	12	56477694	2850142	19	35024361	trans	T/A	A	15.0096	283	RPS26P55	0.742988	0
6.35297e-51	rs2271194	12	56477694	4670048	13	101192220	trans	T/A	A	15.0096	283	RPS26P47	0.742525	0
6.35297e-51	rs7297175	12	56473808	6840746	17	8464694	trans	C/T	T	15.0096	283	RP11-713H12.1	0.743016	0
6.35297e-51	rs7971751	12	56478658	4480356	1	58521868	trans	C/A	A	15.0096	283	RPS26P15	0.742608	0
6.35297e-51	rs10876864	12	56401085	6840746	17	8464694	trans	A/G	G	15.0096	283	RP11-713H12.1	0.743173	0
6.35297e-51	rs10876870	12	56478002	2850142	19	35024361	trans	C/A	A	15.0096	283	RPS26P55	0.74254	0
1.01329e-50	rs2271194	12	56477694	6250292	9	30831934	trans	T/A	A	14.9787	283	RPS26P2	0.741655	0
1.01329e-50	rs2271194	12	56477694	670010	18	57429091	trans	T/A	A	14.9787	283	RPS26P54	0.742191	0
1.01329e-50	rs7971751	12	56478658	2850142	19	35024361	trans	C/A	A	14.9787	283	RPS26P55	0.741512	0
1.01329e-50	rs10876870	12	56478002	670010	18	57429091	trans	C/A	A	14.9787	283	RPS26P54	0.741766	0
1.01329e-50	rs10876870	12	56478002	4670048	13	101192220	trans	C/A	A	14.9787	283	RPS26P47	0.74213	0
1.01329e-50	rs11171739	12	56470625	6840746	17	8464694	trans	T/C	C	14.9787	283	RP11-713H12.1	0.741562	0
1.61464e-50	rs7297175	12	56473808	6560376	23	71264475	trans	C/T	T	14.9478	283	RPS26P11	0.740947	0
1.61464e-50	rs7297175	12	56473808	3310241	18	57428836	trans	C/T	T	14.9478	283	RPS26P54	0.740567	0
1.61464e-50	rs7971751	12	56478658	670010	18	57429091	trans	C/A	A	14.9478	283	RPS26P54	0.740792	0
1.61464e-50	rs7971751	12	56478658	4670048	13	101192220	trans	C/A	A	14.9478	283	RPS26P47	0.741231	0
1.61464e-50	rs10876864	12	56401085	6960195	1	58522049	trans	A/G	G	14.9478	283	RPS26P15	0.741191	0
1.61464e-50	rs10876870	12	56478002	6250292	9	30831934	trans	C/A	A	14.9478	283	RPS26P2	0.741226	0
1.61464e-50	rs773125	12	56394954	70180	1	208870744	trans	A/G	G	14.9478	283	RPS26P13	0.740529	0
1.61464e-50	rs1873914	12	56379427	4670048	13	101192220	trans	G/C	C	14.9478	283	RPS26P47	0.740616	0
2.56272e-50	rs7297175	12	56473808	830484	8	119774226	trans	C/T	T	14.917	283	RPS26P35	0.740303	0
2.56272e-50	rs7297175	12	56473808	6960195	1	58522049	trans	C/T	T	14.917	283	RPS26P15	0.739569	0
2.56272e-50	rs7971751	12	56478658	6250292	9	30831934	trans	C/A	A	14.917	283	RPS26P2	0.740243	0
2.56272e-50	rs705700	12	56389293	2850142	19	35024361	trans	T/C	C	14.917	283	RPS26P55	0.740059	0
2.56272e-50	rs705700	12	56389293	6250292	9	30831934	trans	T/C	C	14.917	283	RPS26P2	0.739826	0
2.56272e-50	rs705700	12	56389293	6960195	1	58522049	trans	T/C	C	14.917	283	RPS26P15	0.739505	0
2.56272e-50	rs773114	12	56379060	6250292	9	30831934	trans	A/T	T	14.917	283	RPS26P2	0.739779	0
2.56272e-50	rs773114	12	56379060	6960195	1	58522049	trans	A/T	T	14.917	283	RPS26P15	0.739523	0
2.56272e-50	rs773114	12	56379060	4670048	13	101192220	trans	A/T	T	14.917	283	RPS26P47	0.740354	0
2.56272e-50	rs773114	12	56379060	6270307	15	64885219	trans	A/T	T	14.917	283	RP11-330L19.1	0.739544	0
2.56272e-50	rs10876864	12	56401085	6560376	23	71264475	trans	A/G	G	14.917	283	RPS26P11	0.740488	0
2.56272e-50	rs10876864	12	56401085	3310241	18	57428836	trans	A/G	G	14.917	283	RPS26P54	0.740296	0
2.56272e-50	rs11171739	12	56470625	830484	8	119774226	trans	T/C	C	14.917	283	RPS26P35	0.739976	0
2.56272e-50	rs1873914	12	56379427	2850142	19	35024361	trans	G/C	C	14.917	283	RPS26P55	0.73958	0
2.56272e-50	rs1873914	12	56379427	6250292	9	30831934	trans	G/C	C	14.917	283	RPS26P2	0.74011	0
2.56272e-50	rs1873914	12	56379427	6960195	1	58522049	trans	G/C	C	14.917	283	RPS26P15	0.739774	0
2.56272e-50	rs1873914	12	56379427	6270307	15	64885219	trans	G/C	C	14.917	283	RP11-330L19.1	0.739923	0
2.56272e-50	rs705699	12	56384804	6960195	1	58522049	trans	G/A	A	14.917	283	RPS26P15	0.739696	0
4.05151e-50	rs705700	12	56389293	670010	18	57429091	trans	T/C	C	14.8862	283	RPS26P54	0.739191	0
4.05151e-50	rs705700	12	56389293	4670048	13	101192220	trans	T/C	C	14.8862	283	RPS26P47	0.739463	0
4.05151e-50	rs705700	12	56389293	6270307	15	64885219	trans	T/C	C	14.8862	283	RP11-330L19.1	0.738977	0
4.05151e-50	rs773114	12	56379060	2850142	19	35024361	trans	A/T	T	14.8862	283	RPS26P55	0.739252	0
4.05151e-50	rs773114	12	56379060	670010	18	57429091	trans	A/T	T	14.8862	283	RPS26P54	0.738511	0
4.05151e-50	rs773114	12	56379060	3310241	18	57428836	trans	A/T	T	14.8862	283	RPS26P54	0.738935	0
4.05151e-50	rs11171739	12	56470625	6560376	23	71264475	trans	T/C	C	14.8862	283	RPS26P11	0.739278	0
4.05151e-50	rs11171739	12	56470625	3310241	18	57428836	trans	T/C	C	14.8862	283	RPS26P54	0.739278	0
4.05151e-50	rs11171739	12	56470625	6960195	1	58522049	trans	T/C	C	14.8862	283	RPS26P15	0.739024	0
4.05151e-50	rs1873914	12	56379427	670010	18	57429091	trans	G/C	C	14.8862	283	RPS26P54	0.738768	0
4.05151e-50	rs1873914	12	56379427	3310241	18	57428836	trans	G/C	C	14.8862	283	RPS26P54	0.739372	0
4.05151e-50	rs705699	12	56384804	4670048	13	101192220	trans	G/A	A	14.8862	283	RPS26P47	0.738991	0
6.41837e-50	rs7297175	12	56473808	6270307	15	64885219	trans	C/T	T	14.8556	283	RP11-330L19.1	0.738253	0
6.41837e-50	rs10876864	12	56401085	6270307	15	64885219	trans	A/G	G	14.8556	283	RP11-330L19.1	0.738186	0
6.41837e-50	rs11171739	12	56470625	6270307	15	64885219	trans	T/C	C	14.8556	283	RP11-330L19.1	0.737691	0
6.41837e-50	rs705699	12	56384804	2850142	19	35024361	trans	G/A	A	14.8556	283	RPS26P55	0.737772	0
6.41837e-50	rs705699	12	56384804	6250292	9	30831934	trans	G/A	A	14.8556	283	RPS26P2	0.7379	0
6.41837e-50	rs705699	12	56384804	3310241	18	57428836	trans	G/A	A	14.8556	283	RPS26P54	0.737772	0
6.41837e-50	rs705699	12	56384804	6270307	15	64885219	trans	G/A	A	14.8556	283	RP11-330L19.1	0.738478	0
1.0098e-49	rs705700	12	56389293	6560376	23	71264475	trans	T/C	C	14.825	283	RPS26P11	0.736659	0
1.0098e-49	rs705700	12	56389293	3310241	18	57428836	trans	T/C	C	14.825	283	RPS26P54	0.737417	0
1.0098e-49	rs773114	12	56379060	6840746	17	8464694	trans	A/T	T	14.825	283	RP11-713H12.1	0.737008	0
1.0098e-49	rs1873914	12	56379427	6840746	17	8464694	trans	G/C	C	14.825	283	RP11-713H12.1	0.737279	0
1.0098e-49	rs705699	12	56384804	670010	18	57429091	trans	G/A	A	14.825	283	RPS26P54	0.737451	0
1.0098e-49	rs705699	12	56384804	6840746	17	8464694	trans	G/A	A	14.825	283	RP11-713H12.1	0.737066	0
1.59198e-49	rs705700	12	56389293	6840746	17	8464694	trans	T/C	C	14.7945	283	RP11-713H12.1	0.735751	0
1.59198e-49	rs773114	12	56379060	6560376	23	71264475	trans	A/T	T	14.7945	283	RPS26P11	0.735606	0
1.59198e-49	rs773114	12	56379060	830484	8	119774226	trans	A/T	T	14.7945	283	RPS26P35	0.735666	0
1.59198e-49	rs1873914	12	56379427	6560376	23	71264475	trans	G/C	C	14.7945	283	RPS26P11	0.735721	0
1.59198e-49	rs1873914	12	56379427	830484	8	119774226	trans	G/C	C	14.7945	283	RPS26P35	0.73588	0
1.59198e-49	rs705699	12	56384804	6560376	23	71264475	trans	G/A	A	14.7945	283	RPS26P11	0.735527	0
2.50003e-49	rs705700	12	56389293	830484	8	119774226	trans	T/C	C	14.7641	283	RPS26P35	0.735129	0
3.92242e-49	rs2271194	12	56477694	6840746	17	8464694	trans	T/A	A	14.7338	283	RP11-713H12.1	0.734499	0
3.92242e-49	rs10876870	12	56478002	6840746	17	8464694	trans	C/A	A	14.7338	283	RP11-713H12.1	0.734078	0
3.92242e-49	rs705699	12	56384804	830484	8	119774226	trans	G/A	A	14.7338	283	RPS26P35	0.733795	0
6.13028e-49	rs2271194	12	56477694	830484	8	119774226	trans	T/A	A	14.7035	283	RPS26P35	0.732946	0
6.13028e-49	rs2271194	12	56477694	3310241	18	57428836	trans	T/A	A	14.7035	283	RPS26P54	0.732673	0
6.13028e-49	rs7971751	12	56478658	6840746	17	8464694	trans	C/A	A	14.7035	283	RP11-713H12.1	0.733117	0
6.13028e-49	rs10876870	12	56478002	830484	8	119774226	trans	C/A	A	14.7035	283	RPS26P35	0.732526	0
9.57221e-49	rs2271194	12	56477694	6560376	23	71264475	trans	T/A	A	14.6733	283	RPS26P11	0.732434	0
9.57221e-49	rs7971751	12	56478658	830484	8	119774226	trans	C/A	A	14.6733	283	RPS26P35	0.731572	0
9.57221e-49	rs10876870	12	56478002	6560376	23	71264475	trans	C/A	A	14.6733	283	RPS26P11	0.732022	0
9.57221e-49	rs10876870	12	56478002	3310241	18	57428836	trans	C/A	A	14.6733	283	RPS26P54	0.732271	0
1.49331e-48	rs2271194	12	56477694	6960195	1	58522049	trans	T/A	A	14.6432	283	RPS26P15	0.730828	0
1.49331e-48	rs2271194	12	56477694	6270307	15	64885219	trans	T/A	A	14.6432	283	RP11-330L19.1	0.730801	0
1.49331e-48	rs7971751	12	56478658	6560376	23	71264475	trans	C/A	A	14.6432	283	RPS26P11	0.731083	0
1.49331e-48	rs7971751	12	56478658	3310241	18	57428836	trans	C/A	A	14.6432	283	RPS26P54	0.73135	0
2.3207e-48	rs10876870	12	56478002	6960195	1	58522049	trans	C/A	A	14.6132	283	RPS26P15	0.730358	0
2.3207e-48	rs10876870	12	56478002	6270307	15	64885219	trans	C/A	A	14.6132	283	RP11-330L19.1	0.730388	0
3.60328e-48	rs7971751	12	56478658	6960195	1	58522049	trans	C/A	A	14.5832	283	RPS26P15	0.729284	0
3.60328e-48	rs7971751	12	56478658	6270307	15	64885219	trans	C/A	A	14.5832	283	RP11-330L19.1	0.729443	0
3.60328e-48	rs773125	12	56394954	4480356	1	58521868	trans	A/G	G	14.5832	283	RPS26P15	0.728819	0
5.57337e-48	rs773125	12	56394954	2850142	19	35024361	trans	A/G	G	14.5533	283	RPS26P55	0.728027	0
5.57337e-48	rs773125	12	56394954	5700615	10	89402650	trans	A/G	G	14.5533	283	RP11-57C13.5	0.727757	0
8.613e-48	rs773125	12	56394954	6250292	9	30831934	trans	A/G	G	14.5235	283	RPS26P2	0.727003	0
8.613e-48	rs773125	12	56394954	670010	18	57429091	trans	A/G	G	14.5235	283	RPS26P54	0.726555	0
2.04556e-47	rs773125	12	56394954	6270307	15	64885219	trans	A/G	G	14.464	283	RP11-330L19.1	0.725147	0
3.14369e-47	rs773125	12	56394954	6960195	1	58522049	trans	A/G	G	14.4344	283	RPS26P15	0.724485	0
3.14369e-47	rs773125	12	56394954	4670048	13	101192220	trans	A/G	G	14.4344	283	RPS26P47	0.723717	0
4.82713e-47	rs1131017	12	56435929	5360180	11	57408703	trans	G/C	C	14.4049	283	MIR130A	0.72293	0
7.38422e-47	rs773125	12	56394954	6840746	17	8464694	trans	A/G	G	14.3754	283	RP11-713H12.1	0.721774	0
1.12862e-46	rs773125	12	56394954	6560376	23	71264475	trans	A/G	G	14.346	283	RPS26P11	0.721366	0
1.12862e-46	rs773125	12	56394954	830484	8	119774226	trans	A/G	G	14.346	283	RPS26P35	0.720532	0
1.72351e-46	rs773125	12	56394954	3310241	18	57428836	trans	A/G	G	14.3167	283	RPS26P54	0.720487	0
1.38514e-45	rs1081975	12	56393337	5360180	11	57408703	trans	C/G	G	14.171	283	MIR130A	0.71471	0
3.14955e-45	rs10876864	12	56401085	5360180	11	57408703	trans	A/G	G	14.1132	283	MIR130A	0.712932	0
1.59419e-44	rs7297175	12	56473808	5360180	11	57408703	trans	C/T	T	13.9984	283	MIR130A	0.709151	0
1.59419e-44	rs11171739	12	56470625	5360180	11	57408703	trans	T/C	C	13.9984	283	MIR130A	0.709394	0
7.85376e-44	rs1131017	12	56435929	620019	8	93156597	trans	G/C	C	13.8847	283	RP11-777J24.1	0.705098	0
7.85376e-44	rs773114	12	56379060	5360180	11	57408703	trans	A/T	T	13.8847	283	MIR130A	0.704879	0
7.85376e-44	rs1873914	12	56379427	5360180	11	57408703	trans	G/C	C	13.8847	283	MIR130A	0.705267	0
7.85376e-44	rs7312770	12	56467587	5700615	10	89402650	trans	T/C	C	13.8847	283	RP11-57C13.5	0.70466	0
1.1669e-43	rs705700	12	56389293	5360180	11	57408703	trans	T/C	C	13.8564	283	MIR130A	0.704425	0
1.1669e-43	rs705699	12	56384804	5360180	11	57408703	trans	G/A	A	13.8564	283	MIR130A	0.703712	0
2.55561e-43	rs7312770	12	56467587	70180	1	208870744	trans	T/C	C	13.8	283	RPS26P13	0.701596	0
3.76709e-43	rs2271194	12	56477694	5360180	11	57408703	trans	T/A	A	13.7719	283	MIR130A	0.701112	0
3.76709e-43	rs10876870	12	56478002	5360180	11	57408703	trans	C/A	A	13.7719	283	MIR130A	0.700645	0
5.54854e-43	rs7971751	12	56478658	5360180	11	57408703	trans	C/A	A	13.7438	283	MIR130A	0.69958	0
8.16607e-43	rs1081975	12	56393337	620019	8	93156597	trans	C/G	G	13.7158	283	RP11-777J24.1	0.69942	0
1.2009e-42	rs7297175	12	56473808	620019	8	93156597	trans	C/T	T	13.6879	283	RP11-777J24.1	0.698253	0
1.2009e-42	rs2017445	12	56407072	70180	1	208870744	trans	G/A	A	13.6879	283	RPS26P13	0.69777	0
1.75984e-42	rs7312770	12	56467587	670010	18	57429091	trans	T/C	C	13.66	283	RPS26P54	0.696987	0
2.57693e-42	rs11171739	12	56470625	620019	8	93156597	trans	T/C	C	13.6322	283	RP11-777J24.1	0.69588	0
8.03168e-42	rs10876864	12	56401085	620019	8	93156597	trans	A/G	G	13.5491	283	RP11-777J24.1	0.693048	0
1.69641e-41	rs2017445	12	56407072	5700615	10	89402650	trans	G/A	A	13.494	283	RP11-57C13.5	0.69122	0
2.46599e-41	rs7312770	12	56467587	6250292	9	30831934	trans	T/C	C	13.4666	283	RPS26P2	0.690075	0
3.57231e-41	rs7312770	12	56467587	4480356	1	58521868	trans	T/C	C	13.4391	283	RPS26P15	0.6892	0
3.57231e-41	rs7312770	12	56467587	4670048	13	101192220	trans	T/C	C	13.4391	283	RPS26P47	0.688816	0
5.1711e-41	rs2271194	12	56477694	620019	8	93156597	trans	T/A	A	13.4118	283	RP11-777J24.1	0.687962	0
5.1711e-41	rs10876870	12	56478002	620019	8	93156597	trans	C/A	A	13.4118	283	RP11-777J24.1	0.687512	0
5.1711e-41	rs773125	12	56394954	5360180	11	57408703	trans	A/G	G	13.4118	283	MIR130A	0.687639	0
1.07534e-40	rs7971751	12	56478658	620019	8	93156597	trans	C/A	A	13.3572	283	RP11-777J24.1	0.686484	0
1.07534e-40	rs705700	12	56389293	620019	8	93156597	trans	T/C	C	13.3572	283	RP11-777J24.1	0.686465	0
1.54898e-40	rs2017445	12	56407072	670010	18	57429091	trans	G/A	A	13.3301	283	RPS26P54	0.685099	0
1.54898e-40	rs7312770	12	56467587	2850142	19	35024361	trans	T/C	C	13.3301	283	RPS26P55	0.685069	0
2.2296e-40	rs1689510	12	56396768	70180	1	208870744	trans	G/C	C	13.3029	283	RPS26P13	0.684359	0
2.2296e-40	rs1702877	12	56427808	70180	1	208870744	trans	C/T	T	13.3029	283	RPS26P13	0.683835	0
2.2296e-40	rs773114	12	56379060	620019	8	93156597	trans	A/T	T	13.3029	283	RP11-777J24.1	0.684167	0
2.2296e-40	rs2017445	12	56407072	2850142	19	35024361	trans	G/A	A	13.3029	283	RPS26P55	0.683674	0
2.2296e-40	rs1873914	12	56379427	620019	8	93156597	trans	G/C	C	13.3029	283	RP11-777J24.1	0.684447	0
2.2296e-40	rs705699	12	56384804	620019	8	93156597	trans	G/A	A	13.3029	283	RP11-777J24.1	0.68402	0
4.58475e-40	rs772921	12	56403577	70180	1	208870744	trans	C/T	T	13.2488	283	RPS26P13	0.6816	0
4.58475e-40	rs705704	12	56435412	70180	1	208870744	trans	G/A	A	13.2488	283	RPS26P13	0.6816	0
4.58475e-40	rs34415530	12	56444632	70180	1	208870744	trans	C/T	T	13.2488	283	RPS26P13	0.681516	0
4.58475e-40	rs2456973	12	56416928	70180	1	208870744	trans	A/C	C	13.2488	283	RPS26P13	0.681682	0
4.58475e-40	rs7312770	12	56467587	6960195	1	58522049	trans	T/C	C	13.2488	283	RPS26P15	0.681588	0
6.56733e-40	rs61938963	12	56446804	70180	1	208870744	trans	C/T	T	13.2218	283	RPS26P13	0.681449	0
6.56733e-40	rs61938962	12	56446766	70180	1	208870744	trans	C/T	T	13.2218	283	RPS26P13	0.681449	0
9.4004e-40	rs7302200	12	56449435	5700615	10	89402650	trans	G/A	A	13.1949	283	RP11-57C13.5	0.679999	0
9.4004e-40	rs7302200	12	56449435	70180	1	208870744	trans	G/A	A	13.1949	283	RPS26P13	0.679836	0
9.4004e-40	rs2017445	12	56407072	6250292	9	30831934	trans	G/A	A	13.1949	283	RPS26P2	0.680387	0
9.4004e-40	rs10876866	12	56445366	70180	1	208870744	trans	G/A	A	13.1949	283	RPS26P13	0.67994	0
9.4004e-40	rs7312770	12	56467587	3310241	18	57428836	trans	T/C	C	13.1949	283	RPS26P54	0.679619	0
1.91171e-39	rs1689510	12	56396768	5700615	10	89402650	trans	G/C	C	13.1412	283	RP11-57C13.5	0.678218	0
1.91171e-39	rs7312770	12	56467587	6840746	17	8464694	trans	T/C	C	13.1412	283	RP11-713H12.1	0.677846	0
2.72329e-39	rs1702877	12	56427808	5700615	10	89402650	trans	C/T	T	13.1145	283	RP11-57C13.5	0.677296	0
2.72329e-39	rs2017445	12	56407072	4480356	1	58521868	trans	G/A	A	13.1145	283	RPS26P15	0.677012	0
3.87664e-39	rs61938963	12	56446804	5700615	10	89402650	trans	C/T	T	13.0878	283	RP11-57C13.5	0.675509	0
3.87664e-39	rs61938962	12	56446766	5700615	10	89402650	trans	C/T	T	13.0878	283	RP11-57C13.5	0.675509	0
3.87664e-39	rs1701704	12	56412487	70180	1	208870744	trans	T/G	G	13.0878	283	RPS26P13	0.676259	0
3.87664e-39	rs7312770	12	56467587	6270307	15	64885219	trans	T/C	C	13.0878	283	RP11-330L19.1	0.676385	0
5.50005e-39	rs772921	12	56403577	5700615	10	89402650	trans	C/T	T	13.0611	283	RP11-57C13.5	0.675455	0
5.50005e-39	rs705704	12	56435412	5700615	10	89402650	trans	G/A	A	13.0611	283	RP11-57C13.5	0.675455	0
5.50005e-39	rs34415530	12	56444632	5700615	10	89402650	trans	C/T	T	13.0611	283	RP11-57C13.5	0.674632	0
5.50005e-39	rs2456973	12	56416928	5700615	10	89402650	trans	A/C	C	13.0611	283	RP11-57C13.5	0.674865	0
7.7978e-39	rs2640564	12	56455294	70180	1	208870744	trans	C/T	T	13.0345	283	RPS26P13	0.673702	0
7.7978e-39	rs10876866	12	56445366	5700615	10	89402650	trans	G/A	A	13.0345	283	RP11-57C13.5	0.674174	0
1.10477e-38	rs1689510	12	56396768	2850142	19	35024361	trans	G/C	C	13.0079	283	RPS26P55	0.673331	0
1.10477e-38	rs1689510	12	56396768	670010	18	57429091	trans	G/C	C	13.0079	283	RPS26P54	0.672597	0
1.10477e-38	rs2017445	12	56407072	4670048	13	101192220	trans	G/A	A	13.0079	283	RPS26P47	0.673013	0
1.10477e-38	rs7312770	12	56467587	830484	8	119774226	trans	T/C	C	13.0079	283	RPS26P35	0.672841	0
1.56003e-38	rs1702877	12	56427808	2850142	19	35024361	trans	C/T	T	12.9814	283	RPS26P55	0.672244	0
1.56003e-38	rs1131017	12	56435929	5870739	24	21867583	trans	G/C	C	12.9814	283	KDM5D	0.671597	0
1.56003e-38	rs1131017	12	56435929	6660682	3	48731186	trans	G/C	C	12.9814	283	IP6K2	0.671859	0
1.56003e-38	rs773125	12	56394954	620019	8	93156597	trans	A/G	G	12.9814	283	RP11-777J24.1	0.67193	0
1.56003e-38	rs7312770	12	56467587	6560376	23	71264475	trans	T/C	C	12.9814	283	RPS26P11	0.671947	0
2.20711e-38	rs1702877	12	56427808	670010	18	57429091	trans	C/T	T	12.955	283	RPS26P54	0.671251	0
2.20711e-38	rs1131017	12	56435929	6100687	24	2727991	trans	G/C	C	12.955	283	RPS4Y1	0.670762	0
3.11228e-38	rs772921	12	56403577	2850142	19	35024361	trans	C/T	T	12.9286	283	RPS26P55	0.670271	0
3.11228e-38	rs705704	12	56435412	2850142	19	35024361	trans	G/A	A	12.9286	283	RPS26P55	0.670271	0
3.11228e-38	rs34415530	12	56444632	2850142	19	35024361	trans	C/T	T	12.9286	283	RPS26P55	0.669864	0
3.11228e-38	rs2456973	12	56416928	2850142	19	35024361	trans	A/C	C	12.9286	283	RPS26P55	0.669789	0
3.11228e-38	rs61938963	12	56446804	2850142	19	35024361	trans	C/T	T	12.9286	283	RPS26P55	0.67021	0
3.11228e-38	rs61938962	12	56446766	2850142	19	35024361	trans	C/T	T	12.9286	283	RPS26P55	0.67021	0
3.11228e-38	rs2017445	12	56407072	6840746	17	8464694	trans	G/A	A	12.9286	283	RP11-713H12.1	0.670228	0
3.11228e-38	rs2017445	12	56407072	6960195	1	58522049	trans	G/A	A	12.9286	283	RPS26P15	0.669649	0
4.37428e-38	rs772921	12	56403577	670010	18	57429091	trans	C/T	T	12.9022	283	RPS26P54	0.669247	0
4.37428e-38	rs705704	12	56435412	670010	18	57429091	trans	G/A	A	12.9022	283	RPS26P54	0.669247	0
4.37428e-38	rs2456973	12	56416928	670010	18	57429091	trans	A/C	C	12.9022	283	RPS26P54	0.668863	0
4.37428e-38	rs61938963	12	56446804	670010	18	57429091	trans	C/T	T	12.9022	283	RPS26P54	0.668852	0
4.37428e-38	rs61938962	12	56446766	670010	18	57429091	trans	C/T	T	12.9022	283	RPS26P54	0.668852	0
4.37428e-38	rs7302200	12	56449435	2850142	19	35024361	trans	G/A	A	12.9022	283	RPS26P55	0.668675	0
4.37428e-38	rs1701704	12	56412487	5700615	10	89402650	trans	T/G	G	12.9022	283	RP11-57C13.5	0.669339	0
4.37428e-38	rs3741499	12	56474379	70180	1	208870744	trans	C/T	T	12.9022	283	RPS26P13	0.668551	0
4.37428e-38	rs10876866	12	56445366	2850142	19	35024361	trans	G/A	A	12.9022	283	RPS26P55	0.669472	0
4.37428e-38	rs10876866	12	56445366	670010	18	57429091	trans	G/A	A	12.9022	283	RPS26P54	0.668699	0
6.15975e-38	rs1689510	12	56396768	6250292	9	30831934	trans	G/C	C	12.8759	283	RPS26P2	0.668258	0
6.15975e-38	rs34415530	12	56444632	670010	18	57429091	trans	C/T	T	12.8759	283	RPS26P54	0.668214	0
6.15975e-38	rs4759229	12	56474480	70180	1	208870744	trans	G/A	A	12.8759	283	RPS26P13	0.66777	0
6.15975e-38	rs2017445	12	56407072	830484	8	119774226	trans	G/A	A	12.8759	283	RPS26P35	0.667739	0
6.15975e-38	rs2017445	12	56407072	3310241	18	57428836	trans	G/A	A	12.8759	283	RPS26P54	0.668322	0
6.15975e-38	rs2017445	12	56407072	6270307	15	64885219	trans	G/A	A	12.8759	283	RP11-330L19.1	0.668443	0
6.15975e-38	rs1081975	12	56393337	6660682	3	48731186	trans	C/G	G	12.8759	283	IP6K2	0.667686	0
8.64561e-38	rs2640562	12	56466473	70180	1	208870744	trans	C/T	T	12.8496	283	RPS26P13	0.666563	0
8.64561e-38	rs1131017	12	56435929	2810504	17	79888245	trans	G/C	C	12.8496	283	MAFG-AS1	0.666937	0
8.64561e-38	rs7302200	12	56449435	670010	18	57429091	trans	G/A	A	12.8496	283	RPS26P54	0.667337	0
1.21264e-37	rs1702877	12	56427808	6250292	9	30831934	trans	C/T	T	12.8234	283	RPS26P2	0.666315	0
1.21264e-37	rs1701704	12	56412487	2850142	19	35024361	trans	T/G	G	12.8234	283	RPS26P55	0.665815	0
1.6997e-37	rs2640564	12	56455294	5700615	10	89402650	trans	C/T	T	12.7973	283	RP11-57C13.5	0.665287	0
1.6997e-37	rs1689510	12	56396768	4480356	1	58521868	trans	G/C	C	12.7973	283	RPS26P15	0.664867	0
1.6997e-37	rs772921	12	56403577	6250292	9	30831934	trans	C/T	T	12.7973	283	RPS26P2	0.66483	0
1.6997e-37	rs705704	12	56435412	6250292	9	30831934	trans	G/A	A	12.7973	283	RPS26P2	0.66483	0
1.6997e-37	rs61938963	12	56446804	6250292	9	30831934	trans	C/T	T	12.7973	283	RPS26P2	0.664578	0
1.6997e-37	rs61938962	12	56446766	6250292	9	30831934	trans	C/T	T	12.7973	283	RPS26P2	0.664578	0
1.6997e-37	rs2017445	12	56407072	6560376	23	71264475	trans	G/A	A	12.7973	283	RPS26P11	0.665014	0
2.38076e-37	rs34415530	12	56444632	6250292	9	30831934	trans	C/T	T	12.7712	283	RPS26P2	0.664175	0
2.38076e-37	rs2456973	12	56416928	6250292	9	30831934	trans	A/C	C	12.7712	283	RPS26P2	0.664475	0
2.38076e-37	rs4759229	12	56474480	5700615	10	89402650	trans	G/A	A	12.7712	283	RP11-57C13.5	0.663652	0
2.38076e-37	rs3741499	12	56474379	5700615	10	89402650	trans	C/T	T	12.7712	283	RP11-57C13.5	0.664397	0
2.38076e-37	rs10876864	12	56401085	5870739	24	21867583	trans	A/G	G	12.7712	283	KDM5D	0.663895	0
2.38076e-37	rs11171739	12	56470625	6100687	24	2727991	trans	T/C	C	12.7712	283	RPS4Y1	0.663523	0
2.38076e-37	rs1081975	12	56393337	6100687	24	2727991	trans	C/G	G	12.7712	283	RPS4Y1	0.663547	0
3.32391e-37	rs1702877	12	56427808	4480356	1	58521868	trans	C/T	T	12.7451	283	RPS26P15	0.663153	0
3.32391e-37	rs7297175	12	56473808	6100687	24	2727991	trans	C/T	T	12.7451	283	RPS4Y1	0.663363	0
3.32391e-37	rs7302200	12	56449435	6250292	9	30831934	trans	G/A	A	12.7451	283	RPS26P2	0.663355	0
3.32391e-37	rs1701704	12	56412487	670010	18	57429091	trans	T/G	G	12.7451	283	RPS26P54	0.663252	0
3.32391e-37	rs10876866	12	56445366	6250292	9	30831934	trans	G/A	A	12.7451	283	RPS26P2	0.662999	0
4.63757e-37	rs772921	12	56403577	4480356	1	58521868	trans	C/T	T	12.7191	283	RPS26P15	0.661502	0
4.63757e-37	rs2640562	12	56466473	5700615	10	89402650	trans	C/T	T	12.7191	283	RP11-57C13.5	0.662257	0
4.63757e-37	rs705704	12	56435412	4480356	1	58521868	trans	G/A	A	12.7191	283	RPS26P15	0.661502	0
4.63757e-37	rs705705	12	56435504	70180	1	208870744	trans	G/C	C	12.7191	283	RPS26P13	0.661559	0
4.63757e-37	rs705700	12	56389293	6100687	24	2727991	trans	T/C	C	12.7191	283	RPS4Y1	0.661812	0
4.63757e-37	rs61938963	12	56446804	4480356	1	58521868	trans	C/T	T	12.7191	283	RPS26P15	0.661673	0
4.63757e-37	rs61938962	12	56446766	4480356	1	58521868	trans	C/T	T	12.7191	283	RPS26P15	0.661673	0
4.63757e-37	rs10876864	12	56401085	6100687	24	2727991	trans	A/G	G	12.7191	283	RPS4Y1	0.661593	0
6.46607e-37	rs705705	12	56435504	5700615	10	89402650	trans	G/C	C	12.6931	283	RP11-57C13.5	0.661256	0
6.46607e-37	rs34415530	12	56444632	4480356	1	58521868	trans	C/T	T	12.6931	283	RPS26P15	0.661265	0
6.46607e-37	rs877636	12	56480583	70180	1	208870744	trans	A/G	G	12.6931	283	RPS26P13	0.660513	0
6.46607e-37	rs2456973	12	56416928	4480356	1	58521868	trans	A/C	C	12.6931	283	RPS26P15	0.660723	0
6.46607e-37	rs1081975	12	56393337	2810504	17	79888245	trans	C/G	G	12.6931	283	MAFG-AS1	0.661105	0
6.46607e-37	rs705696	12	56480648	70180	1	208870744	trans	G/A	A	12.6931	283	RPS26P13	0.660557	0
9.00945e-37	rs2640564	12	56455294	2850142	19	35024361	trans	C/T	T	12.6672	283	RPS26P55	0.659676	0
9.00945e-37	rs1689510	12	56396768	4670048	13	101192220	trans	G/C	C	12.6672	283	RPS26P47	0.659717	0
9.00945e-37	rs7297175	12	56473808	5870739	24	21867583	trans	C/T	T	12.6672	283	KDM5D	0.659748	0
9.00945e-37	rs7302200	12	56449435	4480356	1	58521868	trans	G/A	A	12.6672	283	RPS26P15	0.660151	0
9.00945e-37	rs10876866	12	56445366	4480356	1	58521868	trans	G/A	A	12.6672	283	RPS26P15	0.659699	0
9.00945e-37	rs10876864	12	56401085	6660682	3	48731186	trans	A/G	G	12.6672	283	IP6K2	0.659867	0
1.2513e-36	rs1689510	12	56396768	6840746	17	8464694	trans	G/C	C	12.6413	283	RP11-713H12.1	0.658701	0
1.2513e-36	rs7297175	12	56473808	6660682	3	48731186	trans	C/T	T	12.6413	283	IP6K2	0.659096	0
1.2513e-36	rs773114	12	56379060	6100687	24	2727991	trans	A/T	T	12.6413	283	RPS4Y1	0.658671	0
1.2513e-36	rs1701704	12	56412487	6250292	9	30831934	trans	T/G	G	12.6413	283	RPS26P2	0.659407	0
1.2513e-36	rs4759229	12	56474480	2850142	19	35024361	trans	G/A	A	12.6413	283	RPS26P55	0.65868	0
1.2513e-36	rs3741499	12	56474379	2850142	19	35024361	trans	C/T	T	12.6413	283	RPS26P55	0.658928	0
1.2513e-36	rs1873914	12	56379427	6100687	24	2727991	trans	G/C	C	12.6413	283	RPS4Y1	0.658717	0
1.2513e-36	rs705699	12	56384804	5870739	24	21867583	trans	G/A	A	12.6413	283	KDM5D	0.659454	0
1.2513e-36	rs2292239	12	56482180	70180	1	208870744	trans	G/T	T	12.6413	283	RPS26P13	0.659044	0
1.73674e-36	rs1689510	12	56396768	830484	8	119774226	trans	G/C	C	12.6155	283	RPS26P35	0.658171	0
1.73674e-36	rs1689510	12	56396768	6960195	1	58522049	trans	G/C	C	12.6155	283	RPS26P15	0.658187	0
1.73674e-36	rs1702877	12	56427808	6840746	17	8464694	trans	C/T	T	12.6155	283	RP11-713H12.1	0.658241	0
1.73674e-36	rs1702877	12	56427808	4670048	13	101192220	trans	C/T	T	12.6155	283	RPS26P47	0.658455	0
1.73674e-36	rs1081975	12	56393337	5870739	24	21867583	trans	C/G	G	12.6155	283	KDM5D	0.658164	0
1.73674e-36	rs705699	12	56384804	6100687	24	2727991	trans	G/A	A	12.6155	283	RPS4Y1	0.658107	0
2.40891e-36	rs2640564	12	56455294	670010	18	57429091	trans	C/T	T	12.5897	283	RPS26P54	0.657349	0
2.40891e-36	rs1689510	12	56396768	3310241	18	57428836	trans	G/C	C	12.5897	283	RPS26P54	0.65685	0
2.40891e-36	rs772921	12	56403577	4670048	13	101192220	trans	C/T	T	12.5897	283	RPS26P47	0.656574	0
2.40891e-36	rs1702877	12	56427808	830484	8	119774226	trans	C/T	T	12.5897	283	RPS26P35	0.656906	0
2.40891e-36	rs1702877	12	56427808	6960195	1	58522049	trans	C/T	T	12.5897	283	RPS26P15	0.656777	0
2.40891e-36	rs705704	12	56435412	4670048	13	101192220	trans	G/A	A	12.5897	283	RPS26P47	0.656574	0
2.40891e-36	rs773107	12	56369506	70180	1	208870744	trans	A/G	G	12.5897	283	RPS26P13	0.657054	0
2.40891e-36	rs877636	12	56480583	5700615	10	89402650	trans	A/G	G	12.5897	283	RP11-57C13.5	0.656767	0
2.40891e-36	rs61938963	12	56446804	4670048	13	101192220	trans	C/T	T	12.5897	283	RPS26P47	0.656559	0
2.40891e-36	rs61938962	12	56446766	4670048	13	101192220	trans	C/T	T	12.5897	283	RPS26P47	0.656559	0
2.40891e-36	rs773114	12	56379060	5870739	24	21867583	trans	A/T	T	12.5897	283	KDM5D	0.657095	0
2.40891e-36	rs2017445	12	56407072	5360180	11	57408703	trans	G/A	A	12.5897	283	MIR130A	0.657127	0
2.40891e-36	rs10876864	12	56401085	2810504	17	79888245	trans	A/G	G	12.5897	283	MAFG-AS1	0.657245	0
2.40891e-36	rs1873914	12	56379427	5870739	24	21867583	trans	G/C	C	12.5897	283	KDM5D	0.657283	0
2.40891e-36	rs705696	12	56480648	5700615	10	89402650	trans	G/A	A	12.5897	283	RP11-57C13.5	0.656878	0
2.40891e-36	rs2292239	12	56482180	5700615	10	89402650	trans	G/T	T	12.5897	283	RP11-57C13.5	0.656833	0
3.33903e-36	rs2271194	12	56477694	6100687	24	2727991	trans	T/A	A	12.564	283	RPS4Y1	0.656415	0
3.33903e-36	rs772921	12	56403577	6840746	17	8464694	trans	C/T	T	12.564	283	RP11-713H12.1	0.655741	0
3.33903e-36	rs1702877	12	56427808	3310241	18	57428836	trans	C/T	T	12.564	283	RPS26P54	0.656148	0
3.33903e-36	rs705704	12	56435412	6840746	17	8464694	trans	G/A	A	12.564	283	RP11-713H12.1	0.655741	0
3.33903e-36	rs34415530	12	56444632	4670048	13	101192220	trans	C/T	T	12.564	283	RPS26P47	0.656136	0
3.33903e-36	rs773107	12	56369506	5700615	10	89402650	trans	A/G	G	12.564	283	RP11-57C13.5	0.656419	0
3.33903e-36	rs705700	12	56389293	5870739	24	21867583	trans	T/C	C	12.564	283	KDM5D	0.655925	0
3.33903e-36	rs2456973	12	56416928	4670048	13	101192220	trans	A/C	C	12.564	283	RPS26P47	0.656228	0
3.33903e-36	rs61938963	12	56446804	6840746	17	8464694	trans	C/T	T	12.564	283	RP11-713H12.1	0.655541	0
3.33903e-36	rs61938962	12	56446766	6840746	17	8464694	trans	C/T	T	12.564	283	RP11-713H12.1	0.655541	0
3.33903e-36	rs7302200	12	56449435	4670048	13	101192220	trans	G/A	A	12.564	283	RPS26P47	0.655751	0
3.33903e-36	rs1701704	12	56412487	4480356	1	58521868	trans	T/G	G	12.564	283	RPS26P15	0.656396	0
3.33903e-36	rs4759229	12	56474480	670010	18	57429091	trans	G/A	A	12.564	283	RPS26P54	0.6556	0
3.33903e-36	rs3741499	12	56474379	670010	18	57429091	trans	C/T	T	12.564	283	RPS26P54	0.656259	0
3.33903e-36	rs10876870	12	56478002	6100687	24	2727991	trans	C/A	A	12.564	283	RPS4Y1	0.656006	0
3.33903e-36	rs11171739	12	56470625	5870739	24	21867583	trans	T/C	C	12.564	283	KDM5D	0.655845	0
4.61356e-36	rs2640564	12	56455294	6250292	9	30831934	trans	C/T	T	12.5383	283	RPS26P2	0.654954	0
4.61356e-36	rs1689510	12	56396768	6270307	15	64885219	trans	G/C	C	12.5383	283	RP11-330L19.1	0.655254	0
4.61356e-36	rs772921	12	56403577	830484	8	119774226	trans	C/T	T	12.5383	283	RPS26P35	0.654845	0
4.61356e-36	rs772921	12	56403577	6960195	1	58522049	trans	C/T	T	12.5383	283	RPS26P15	0.654653	0
4.61356e-36	rs1702877	12	56427808	6270307	15	64885219	trans	C/T	T	12.5383	283	RP11-330L19.1	0.65454	0
4.61356e-36	rs2640562	12	56466473	2850142	19	35024361	trans	C/T	T	12.5383	283	RPS26P55	0.655485	0
4.61356e-36	rs2640562	12	56466473	670010	18	57429091	trans	C/T	T	12.5383	283	RPS26P54	0.654975	0
4.61356e-36	rs7971751	12	56478658	6100687	24	2727991	trans	C/A	A	12.5383	283	RPS4Y1	0.655076	0
4.61356e-36	rs705704	12	56435412	830484	8	119774226	trans	G/A	A	12.5383	283	RPS26P35	0.654845	0
4.61356e-36	rs705704	12	56435412	6960195	1	58522049	trans	G/A	A	12.5383	283	RPS26P15	0.654653	0
4.61356e-36	rs705705	12	56435504	670010	18	57429091	trans	G/C	C	12.5383	283	RPS26P54	0.655045	0
4.61356e-36	rs34415530	12	56444632	6840746	17	8464694	trans	C/T	T	12.5383	283	RP11-713H12.1	0.655123	0
4.61356e-36	rs34415530	12	56444632	6960195	1	58522049	trans	C/T	T	12.5383	283	RPS26P15	0.654775	0
4.61356e-36	rs2456973	12	56416928	6840746	17	8464694	trans	A/C	C	12.5383	283	RP11-713H12.1	0.655007	0
4.61356e-36	rs61938963	12	56446804	830484	8	119774226	trans	C/T	T	12.5383	283	RPS26P35	0.654603	0
4.61356e-36	rs61938963	12	56446804	6960195	1	58522049	trans	C/T	T	12.5383	283	RPS26P15	0.654893	0
4.61356e-36	rs61938962	12	56446766	830484	8	119774226	trans	C/T	T	12.5383	283	RPS26P35	0.654603	0
4.61356e-36	rs61938962	12	56446766	6960195	1	58522049	trans	C/T	T	12.5383	283	RPS26P15	0.654893	0
4.61356e-36	rs10876866	12	56445366	4670048	13	101192220	trans	G/A	A	12.5383	283	RPS26P47	0.655016	0
4.61356e-36	rs11171739	12	56470625	6660682	3	48731186	trans	T/C	C	12.5383	283	IP6K2	0.655148	0
6.37044e-36	rs2271194	12	56477694	5870739	24	21867583	trans	T/A	A	12.5126	283	KDM5D	0.654356	0
6.37044e-36	rs772920	12	56390364	70180	1	208870744	trans	C/G	G	12.5126	283	RPS26P13	0.654078	0
6.37044e-36	rs1689510	12	56396768	6560376	23	71264475	trans	G/C	C	12.5126	283	RPS26P11	0.653989	0
6.37044e-36	rs7971751	12	56478658	5870739	24	21867583	trans	C/A	A	12.5126	283	KDM5D	0.653664	0
6.37044e-36	rs34415530	12	56444632	830484	8	119774226	trans	C/T	T	12.5126	283	RPS26P35	0.654441	0
6.37044e-36	rs705700	12	56389293	6660682	3	48731186	trans	T/C	C	12.5126	283	IP6K2	0.654252	0
6.37044e-36	rs2456973	12	56416928	830484	8	119774226	trans	A/C	C	12.5126	283	RPS26P35	0.654474	0
6.37044e-36	rs2456973	12	56416928	6960195	1	58522049	trans	A/C	C	12.5126	283	RPS26P15	0.654455	0
6.37044e-36	rs61938963	12	56446804	3310241	18	57428836	trans	C/T	T	12.5126	283	RPS26P54	0.653639	0
6.37044e-36	rs61938962	12	56446766	3310241	18	57428836	trans	C/T	T	12.5126	283	RPS26P54	0.653639	0
6.37044e-36	rs7302200	12	56449435	3310241	18	57428836	trans	G/A	A	12.5126	283	RPS26P54	0.653769	0
6.37044e-36	rs705702	12	56390636	70180	1	208870744	trans	A/G	G	12.5126	283	RPS26P13	0.654209	0
6.37044e-36	rs10876870	12	56478002	5870739	24	21867583	trans	C/A	A	12.5126	283	KDM5D	0.654171	0
8.79062e-36	rs2640564	12	56455294	4480356	1	58521868	trans	C/T	T	12.487	283	RPS26P15	0.653113	0
8.79062e-36	rs772921	12	56403577	3310241	18	57428836	trans	C/T	T	12.487	283	RPS26P54	0.653437	0
8.79062e-36	rs1702877	12	56427808	6560376	23	71264475	trans	C/T	T	12.487	283	RPS26P11	0.653349	0
8.79062e-36	rs705704	12	56435412	3310241	18	57428836	trans	G/A	A	12.487	283	RPS26P54	0.653437	0
8.79062e-36	rs705705	12	56435504	2850142	19	35024361	trans	G/C	C	12.487	283	RPS26P55	0.652517	0
8.79062e-36	rs34415530	12	56444632	3310241	18	57428836	trans	C/T	T	12.487	283	RPS26P54	0.653144	0
8.79062e-36	rs2456973	12	56416928	3310241	18	57428836	trans	A/C	C	12.487	283	RPS26P54	0.652543	0
8.79062e-36	rs7302200	12	56449435	830484	8	119774226	trans	G/A	A	12.487	283	RPS26P35	0.653075	0
8.79062e-36	rs7302200	12	56449435	6960195	1	58522049	trans	G/A	A	12.487	283	RPS26P15	0.652633	0
8.79062e-36	rs10876866	12	56445366	830484	8	119774226	trans	G/A	A	12.487	283	RPS26P35	0.652575	0
8.79062e-36	rs10876866	12	56445366	6840746	17	8464694	trans	G/A	A	12.487	283	RP11-713H12.1	0.652764	0
8.79062e-36	rs10876866	12	56445366	6960195	1	58522049	trans	G/A	A	12.487	283	RPS26P15	0.652777	0
1.21224e-35	rs2271194	12	56477694	6660682	3	48731186	trans	T/A	A	12.4615	283	IP6K2	0.651775	0
1.21224e-35	rs772921	12	56403577	6270307	15	64885219	trans	C/T	T	12.4615	283	RP11-330L19.1	0.652029	0
1.21224e-35	rs705704	12	56435412	6270307	15	64885219	trans	G/A	A	12.4615	283	RP11-330L19.1	0.652029	0
1.21224e-35	rs34415530	12	56444632	6270307	15	64885219	trans	C/T	T	12.4615	283	RP11-330L19.1	0.65213	0
1.21224e-35	rs61938963	12	56446804	6270307	15	64885219	trans	C/T	T	12.4615	283	RP11-330L19.1	0.652133	0
1.21224e-35	rs61938962	12	56446766	6270307	15	64885219	trans	C/T	T	12.4615	283	RP11-330L19.1	0.652133	0
1.21224e-35	rs7302200	12	56449435	6840746	17	8464694	trans	G/A	A	12.4615	283	RP11-713H12.1	0.652492	0
1.21224e-35	rs1701704	12	56412487	4670048	13	101192220	trans	T/G	G	12.4615	283	RPS26P47	0.651526	0
1.21224e-35	rs4759229	12	56474480	6250292	9	30831934	trans	G/A	A	12.4615	283	RPS26P2	0.65156	0
1.21224e-35	rs3741499	12	56474379	6250292	9	30831934	trans	C/T	T	12.4615	283	RPS26P2	0.65202	0
1.21224e-35	rs10876866	12	56445366	3310241	18	57428836	trans	G/A	A	12.4615	283	RPS26P54	0.652091	0
1.21224e-35	rs10876870	12	56478002	6660682	3	48731186	trans	C/A	A	12.4615	283	IP6K2	0.651524	0
1.6706e-35	rs772921	12	56403577	6560376	23	71264475	trans	C/T	T	12.436	283	RPS26P11	0.650557	0
1.6706e-35	rs7971751	12	56478658	6660682	3	48731186	trans	C/A	A	12.436	283	IP6K2	0.65096	0
1.6706e-35	rs705704	12	56435412	6560376	23	71264475	trans	G/A	A	12.436	283	RPS26P11	0.650557	0
1.6706e-35	rs705705	12	56435504	6250292	9	30831934	trans	G/C	C	12.436	283	RPS26P2	0.651158	0
1.6706e-35	rs877636	12	56480583	2850142	19	35024361	trans	A/G	G	12.436	283	RPS26P55	0.650567	0
1.6706e-35	rs2456973	12	56416928	6270307	15	64885219	trans	A/C	C	12.436	283	RP11-330L19.1	0.651153	0
1.6706e-35	rs7302200	12	56449435	6560376	23	71264475	trans	G/A	A	12.436	283	RPS26P11	0.650762	0
1.6706e-35	rs7302200	12	56449435	6270307	15	64885219	trans	G/A	A	12.436	283	RP11-330L19.1	0.651341	0
1.6706e-35	rs1701704	12	56412487	6840746	17	8464694	trans	T/G	G	12.436	283	RP11-713H12.1	0.650821	0
1.6706e-35	rs4759229	12	56474480	4480356	1	58521868	trans	G/A	A	12.436	283	RPS26P15	0.650833	0
1.6706e-35	rs3741499	12	56474379	4480356	1	58521868	trans	C/T	T	12.436	283	RPS26P15	0.651103	0
1.6706e-35	rs1873914	12	56379427	6660682	3	48731186	trans	G/C	C	12.436	283	IP6K2	0.650915	0
1.6706e-35	rs7312770	12	56467587	5360180	11	57408703	trans	T/C	C	12.436	283	MIR130A	0.650739	0
1.6706e-35	rs705696	12	56480648	2850142	19	35024361	trans	G/A	A	12.436	283	RPS26P55	0.650503	0
2.29503e-35	rs773111	12	56375740	70180	1	208870744	trans	C/A	A	12.4105	283	RPS26P13	0.649812	0
2.29503e-35	rs7297175	12	56473808	2810504	17	79888245	trans	C/T	T	12.4105	283	MAFG-AS1	0.649944	0
2.29503e-35	rs773112	12	56375881	70180	1	208870744	trans	C/T	T	12.4105	283	RPS26P13	0.649747	0
2.29503e-35	rs773109	12	56374695	70180	1	208870744	trans	G/A	A	12.4105	283	RPS26P13	0.649739	0
2.29503e-35	rs34415530	12	56444632	6560376	23	71264475	trans	C/T	T	12.4105	283	RPS26P11	0.65042	0
2.29503e-35	rs2456973	12	56416928	6560376	23	71264475	trans	A/C	C	12.4105	283	RPS26P11	0.649958	0
2.29503e-35	rs61938963	12	56446804	6560376	23	71264475	trans	C/T	T	12.4105	283	RPS26P11	0.650484	0
2.29503e-35	rs61938962	12	56446766	6560376	23	71264475	trans	C/T	T	12.4105	283	RPS26P11	0.650484	0
2.29503e-35	rs773114	12	56379060	6660682	3	48731186	trans	A/T	T	12.4105	283	IP6K2	0.650442	0
2.29503e-35	rs773110	12	56375137	70180	1	208870744	trans	C/G	G	12.4105	283	RPS26P13	0.649739	0
2.29503e-35	rs61937248	12	56381705	70180	1	208870744	trans	C/T	T	12.4105	283	RPS26P13	0.650347	0
2.29503e-35	rs61937249	12	56381916	70180	1	208870744	trans	A/G	G	12.4105	283	RPS26P13	0.650347	0
2.29503e-35	rs2048036	12	56380119	70180	1	208870744	trans	T/A	A	12.4105	283	RPS26P13	0.650246	0
2.29503e-35	rs61937247	12	56381484	70180	1	208870744	trans	A/C	C	12.4105	283	RPS26P13	0.650347	0
3.15085e-35	rs2640562	12	56466473	6250292	9	30831934	trans	C/T	T	12.3851	283	RPS26P2	0.648831	0
3.15085e-35	rs773108	12	56369911	70180	1	208870744	trans	A/G	G	12.3851	283	RPS26P13	0.649002	0
3.15085e-35	rs7302200	12	56449435	5360180	11	57408703	trans	G/A	A	12.3851	283	MIR130A	0.649386	0
3.15085e-35	rs1701704	12	56412487	830484	8	119774226	trans	T/G	G	12.3851	283	RPS26P35	0.649219	0
3.15085e-35	rs1701704	12	56412487	6960195	1	58522049	trans	T/G	G	12.3851	283	RPS26P15	0.649283	0
3.15085e-35	rs10876866	12	56445366	6270307	15	64885219	trans	G/A	A	12.3851	283	RP11-330L19.1	0.649085	0
3.15085e-35	rs7312770	12	56467587	620019	8	93156597	trans	T/C	C	12.3851	283	RP11-777J24.1	0.648836	0
4.32302e-35	rs2640564	12	56455294	4670048	13	101192220	trans	C/T	T	12.3597	283	RPS26P47	0.648097	0
4.32302e-35	rs772920	12	56390364	5700615	10	89402650	trans	C/G	G	12.3597	283	RP11-57C13.5	0.647871	0
4.32302e-35	rs877636	12	56480583	670010	18	57429091	trans	A/G	G	12.3597	283	RPS26P54	0.648372	0
4.32302e-35	rs705702	12	56390636	5700615	10	89402650	trans	A/G	G	12.3597	283	RP11-57C13.5	0.647937	0
4.32302e-35	rs10876866	12	56445366	6560376	23	71264475	trans	G/A	A	12.3597	283	RPS26P11	0.647967	0
4.32302e-35	rs11171739	12	56470625	2810504	17	79888245	trans	T/C	C	12.3597	283	MAFG-AS1	0.648105	0
4.32302e-35	rs705698	12	56384687	70180	1	208870744	trans	T/C	C	12.3597	283	RPS26P13	0.648092	0
4.32302e-35	rs705696	12	56480648	670010	18	57429091	trans	G/A	A	12.3597	283	RPS26P54	0.648411	0
5.92747e-35	rs2640564	12	56455294	6840746	17	8464694	trans	C/T	T	12.3344	283	RP11-713H12.1	0.647239	0
5.92747e-35	rs2640562	12	56466473	4480356	1	58521868	trans	C/T	T	12.3344	283	RPS26P15	0.646682	0
5.92747e-35	rs1701704	12	56412487	3310241	18	57428836	trans	T/G	G	12.3344	283	RPS26P54	0.647169	0
8.10208e-35	rs2640564	12	56455294	830484	8	119774226	trans	C/T	T	12.3091	283	RPS26P35	0.646246	0
8.10208e-35	rs2640564	12	56455294	3310241	18	57428836	trans	C/T	T	12.3091	283	RPS26P54	0.645689	0
8.10208e-35	rs2640564	12	56455294	6960195	1	58522049	trans	C/T	T	12.3091	283	RPS26P15	0.645841	0
8.10208e-35	rs1689510	12	56396768	5360180	11	57408703	trans	G/C	C	12.3091	283	MIR130A	0.64581	0
8.10208e-35	rs1702877	12	56427808	5360180	11	57408703	trans	C/T	T	12.3091	283	MIR130A	0.646203	0
8.10208e-35	rs1701704	12	56412487	6270307	15	64885219	trans	T/G	G	12.3091	283	RP11-330L19.1	0.645695	0
8.10208e-35	rs3741499	12	56474379	4670048	13	101192220	trans	C/T	T	12.3091	283	RPS26P47	0.645571	0
8.10208e-35	rs705699	12	56384804	6660682	3	48731186	trans	G/A	A	12.3091	283	IP6K2	0.645984	0
8.10208e-35	rs2292239	12	56482180	2850142	19	35024361	trans	G/T	T	12.3091	283	RPS26P55	0.646365	0
8.10208e-35	rs2292239	12	56482180	670010	18	57429091	trans	G/T	T	12.3091	283	RPS26P54	0.646495	0
1.10675e-34	rs773111	12	56375740	5700615	10	89402650	trans	C/A	A	12.2838	283	RP11-57C13.5	0.644661	0
1.10675e-34	rs773112	12	56375881	5700615	10	89402650	trans	C/T	T	12.2838	283	RP11-57C13.5	0.644667	0
1.10675e-34	rs773109	12	56374695	5700615	10	89402650	trans	G/A	A	12.2838	283	RP11-57C13.5	0.64454	0
1.10675e-34	rs773107	12	56369506	2850142	19	35024361	trans	A/G	G	12.2838	283	RPS26P55	0.645071	0
1.10675e-34	rs773110	12	56375137	5700615	10	89402650	trans	C/G	G	12.2838	283	RP11-57C13.5	0.64454	0
1.10675e-34	rs1701704	12	56412487	6560376	23	71264475	trans	T/G	G	12.2838	283	RPS26P11	0.644926	0
1.10675e-34	rs4759229	12	56474480	4670048	13	101192220	trans	G/A	A	12.2838	283	RPS26P47	0.645165	0
1.10675e-34	rs61937248	12	56381705	5700615	10	89402650	trans	C/T	T	12.2838	283	RP11-57C13.5	0.645359	0
1.10675e-34	rs61937249	12	56381916	5700615	10	89402650	trans	A/G	G	12.2838	283	RP11-57C13.5	0.645359	0
1.10675e-34	rs2048036	12	56380119	5700615	10	89402650	trans	T/A	A	12.2838	283	RP11-57C13.5	0.645249	0
1.10675e-34	rs61937247	12	56381484	5700615	10	89402650	trans	A/C	C	12.2838	283	RP11-57C13.5	0.645359	0
1.51088e-34	rs2640564	12	56455294	6270307	15	64885219	trans	C/T	T	12.2586	283	RP11-330L19.1	0.643645	0
1.51088e-34	rs772921	12	56403577	5360180	11	57408703	trans	C/T	T	12.2586	283	MIR130A	0.64358	0
1.51088e-34	rs773108	12	56369911	5700615	10	89402650	trans	A/G	G	12.2586	283	RP11-57C13.5	0.643648	0
1.51088e-34	rs705704	12	56435412	5360180	11	57408703	trans	G/A	A	12.2586	283	MIR130A	0.64358	0
1.51088e-34	rs705705	12	56435504	4480356	1	58521868	trans	G/C	C	12.2586	283	RPS26P15	0.64446	0
1.51088e-34	rs34415530	12	56444632	5360180	11	57408703	trans	C/T	T	12.2586	283	MIR130A	0.644406	0
1.51088e-34	rs877636	12	56480583	6250292	9	30831934	trans	A/G	G	12.2586	283	RPS26P2	0.644045	0
1.51088e-34	rs877636	12	56480583	4480356	1	58521868	trans	A/G	G	12.2586	283	RPS26P15	0.643528	0
1.51088e-34	rs705696	12	56480648	6250292	9	30831934	trans	G/A	A	12.2586	283	RPS26P2	0.644038	0
2.06127e-34	rs773107	12	56369506	670010	18	57429091	trans	A/G	G	12.2335	283	RPS26P54	0.643106	0
2.06127e-34	rs773107	12	56369506	4480356	1	58521868	trans	A/G	G	12.2335	283	RPS26P15	0.64257	0
2.06127e-34	rs705700	12	56389293	2810504	17	79888245	trans	T/C	C	12.2335	283	MAFG-AS1	0.6428	0
2.06127e-34	rs2456973	12	56416928	5360180	11	57408703	trans	A/C	C	12.2335	283	MIR130A	0.64298	0
2.06127e-34	rs61938963	12	56446804	5360180	11	57408703	trans	C/T	T	12.2335	283	MIR130A	0.643365	0
2.06127e-34	rs61938962	12	56446766	5360180	11	57408703	trans	C/T	T	12.2335	283	MIR130A	0.643365	0
2.06127e-34	rs4759229	12	56474480	6840746	17	8464694	trans	G/A	A	12.2335	283	RP11-713H12.1	0.643142	0
2.06127e-34	rs3741499	12	56474379	6840746	17	8464694	trans	C/T	T	12.2335	283	RP11-713H12.1	0.643361	0
2.06127e-34	rs705696	12	56480648	4480356	1	58521868	trans	G/A	A	12.2335	283	RPS26P15	0.643475	0
2.81038e-34	rs2640564	12	56455294	6560376	23	71264475	trans	C/T	T	12.2083	283	RPS26P11	0.641776	0
2.81038e-34	rs2271194	12	56477694	2810504	17	79888245	trans	T/A	A	12.2083	283	MAFG-AS1	0.642449	0
2.81038e-34	rs772920	12	56390364	2850142	19	35024361	trans	C/G	G	12.2083	283	RPS26P55	0.641976	0
2.81038e-34	rs773114	12	56379060	2810504	17	79888245	trans	A/T	T	12.2083	283	MAFG-AS1	0.641716	0
2.81038e-34	rs4759229	12	56474480	6960195	1	58522049	trans	G/A	A	12.2083	283	RPS26P15	0.641796	0
2.81038e-34	rs3741499	12	56474379	6960195	1	58522049	trans	C/T	T	12.2083	283	RPS26P15	0.642225	0
2.81038e-34	rs705702	12	56390636	2850142	19	35024361	trans	A/G	G	12.2083	283	RPS26P55	0.642082	0
2.81038e-34	rs10876870	12	56478002	2810504	17	79888245	trans	C/A	A	12.2083	283	MAFG-AS1	0.642103	0
2.81038e-34	rs1873914	12	56379427	2810504	17	79888245	trans	G/C	C	12.2083	283	MAFG-AS1	0.642279	0
2.81038e-34	rs705698	12	56384687	5700615	10	89402650	trans	T/C	C	12.2083	283	RP11-57C13.5	0.642008	0
3.81994e-34	rs772920	12	56390364	670010	18	57429091	trans	C/G	G	12.1833	283	RPS26P54	0.640969	0
3.81994e-34	rs2640562	12	56466473	4670048	13	101192220	trans	C/T	T	12.1833	283	RPS26P47	0.641345	0
3.81994e-34	rs7971751	12	56478658	2810504	17	79888245	trans	C/A	A	12.1833	283	MAFG-AS1	0.641313	0
3.81994e-34	rs773107	12	56369506	6250292	9	30831934	trans	A/G	G	12.1833	283	RPS26P2	0.641438	0
3.81994e-34	rs4759229	12	56474480	830484	8	119774226	trans	G/A	A	12.1833	283	RPS26P35	0.640767	0
3.81994e-34	rs3741499	12	56474379	830484	8	119774226	trans	C/T	T	12.1833	283	RPS26P35	0.641328	0
3.81994e-34	rs705702	12	56390636	670010	18	57429091	trans	A/G	G	12.1833	283	RPS26P54	0.641113	0
3.81994e-34	rs10876866	12	56445366	5360180	11	57408703	trans	G/A	A	12.1833	283	MIR130A	0.641223	0
3.81994e-34	rs705699	12	56384804	2810504	17	79888245	trans	G/A	A	12.1833	283	MAFG-AS1	0.641237	0
3.81994e-34	rs2292239	12	56482180	6250292	9	30831934	trans	G/T	T	12.1833	283	RPS26P2	0.641228	0
5.18894e-34	rs2640562	12	56466473	6840746	17	8464694	trans	C/T	T	12.1582	283	RP11-713H12.1	0.639765	0
5.18894e-34	rs773107	12	56369506	6960195	1	58522049	trans	A/G	G	12.1582	283	RPS26P15	0.63953	0
5.18894e-34	rs4759229	12	56474480	3310241	18	57428836	trans	G/A	A	12.1582	283	RPS26P54	0.640054	0
5.18894e-34	rs4759229	12	56474480	6270307	15	64885219	trans	G/A	A	12.1582	283	RP11-330L19.1	0.639692	0
5.18894e-34	rs3741499	12	56474379	3310241	18	57428836	trans	C/T	T	12.1582	283	RPS26P54	0.640496	0
5.18894e-34	rs3741499	12	56474379	6270307	15	64885219	trans	C/T	T	12.1582	283	RP11-330L19.1	0.640035	0
5.18894e-34	rs2292239	12	56482180	4480356	1	58521868	trans	G/T	T	12.1582	283	RPS26P15	0.639993	0
7.0442e-34	rs2640564	12	56455294	5360180	11	57408703	trans	C/T	T	12.1332	283	MIR130A	0.639029	0
7.0442e-34	rs772920	12	56390364	4480356	1	58521868	trans	C/G	G	12.1332	283	RPS26P15	0.638698	0
7.0442e-34	rs2640562	12	56466473	6960195	1	58522049	trans	C/T	T	12.1332	283	RPS26P15	0.638848	0
7.0442e-34	rs705705	12	56435504	4670048	13	101192220	trans	G/C	C	12.1332	283	RPS26P47	0.639353	0
7.0442e-34	rs4759229	12	56474480	6560376	23	71264475	trans	G/A	A	12.1332	283	RPS26P11	0.638916	0
7.0442e-34	rs3741499	12	56474379	6560376	23	71264475	trans	C/T	T	12.1332	283	RPS26P11	0.639356	0
7.0442e-34	rs705702	12	56390636	4480356	1	58521868	trans	A/G	G	12.1332	283	RPS26P15	0.63879	0
9.55684e-34	rs2640562	12	56466473	830484	8	119774226	trans	C/T	T	12.1083	283	RPS26P35	0.637723	0
9.55684e-34	rs773112	12	56375881	2850142	19	35024361	trans	C/T	T	12.1083	283	RPS26P55	0.637631	0
9.55684e-34	rs705705	12	56435504	6840746	17	8464694	trans	G/C	C	12.1083	283	RP11-713H12.1	0.637511	0
9.55684e-34	rs773107	12	56369506	6270307	15	64885219	trans	A/G	G	12.1083	283	RP11-330L19.1	0.638024	0
9.55684e-34	rs877636	12	56480583	4670048	13	101192220	trans	A/G	G	12.1083	283	RPS26P47	0.638297	0
9.55684e-34	rs61937248	12	56381705	2850142	19	35024361	trans	C/T	T	12.1083	283	RPS26P55	0.638075	0
9.55684e-34	rs61937249	12	56381916	2850142	19	35024361	trans	A/G	G	12.1083	283	RPS26P55	0.638075	0
9.55684e-34	rs2048036	12	56380119	2850142	19	35024361	trans	T/A	A	12.1083	283	RPS26P55	0.637963	0
9.55684e-34	rs61937247	12	56381484	2850142	19	35024361	trans	A/C	C	12.1083	283	RPS26P55	0.638075	0
9.55684e-34	rs705696	12	56480648	4670048	13	101192220	trans	G/A	A	12.1083	283	RPS26P47	0.638246	0
1.29577e-33	rs773111	12	56375740	2850142	19	35024361	trans	C/A	A	12.0834	283	RPS26P55	0.637489	0
1.29577e-33	rs773111	12	56375740	670010	18	57429091	trans	C/A	A	12.0834	283	RPS26P54	0.636542	0
1.29577e-33	rs772920	12	56390364	6250292	9	30831934	trans	C/G	G	12.0834	283	RPS26P2	0.637338	0
1.29577e-33	rs2640562	12	56466473	3310241	18	57428836	trans	C/T	T	12.0834	283	RPS26P54	0.637145	0
1.29577e-33	rs773108	12	56369911	2850142	19	35024361	trans	A/G	G	12.0834	283	RPS26P55	0.636531	0
1.29577e-33	rs773112	12	56375881	670010	18	57429091	trans	C/T	T	12.0834	283	RPS26P54	0.636605	0
1.29577e-33	rs773109	12	56374695	2850142	19	35024361	trans	G/A	A	12.0834	283	RPS26P55	0.637369	0
1.29577e-33	rs773110	12	56375137	2850142	19	35024361	trans	C/G	G	12.0834	283	RPS26P55	0.637369	0
1.29577e-33	rs1701704	12	56412487	5360180	11	57408703	trans	T/G	G	12.0834	283	MIR130A	0.637173	0
1.29577e-33	rs705702	12	56390636	6250292	9	30831934	trans	A/G	G	12.0834	283	RPS26P2	0.637454	0
1.29577e-33	rs61937248	12	56381705	670010	18	57429091	trans	C/T	T	12.0834	283	RPS26P54	0.637113	0
1.29577e-33	rs61937249	12	56381916	670010	18	57429091	trans	A/G	G	12.0834	283	RPS26P54	0.637113	0
1.29577e-33	rs773125	12	56394954	6100687	24	2727991	trans	A/G	G	12.0834	283	RPS4Y1	0.637044	0
1.29577e-33	rs2048036	12	56380119	670010	18	57429091	trans	T/A	A	12.0834	283	RPS26P54	0.63702	0
1.29577e-33	rs61937247	12	56381484	670010	18	57429091	trans	A/C	C	12.0834	283	RPS26P54	0.637113	0
1.75153e-33	rs772920	12	56390364	6960195	1	58522049	trans	C/G	G	12.0585	283	RPS26P15	0.63637	0
1.75153e-33	rs2640562	12	56466473	6270307	15	64885219	trans	C/T	T	12.0585	283	RP11-330L19.1	0.636157	0
1.75153e-33	rs773108	12	56369911	670010	18	57429091	trans	A/G	G	12.0585	283	RPS26P54	0.635647	0
1.75153e-33	rs773109	12	56374695	670010	18	57429091	trans	G/A	A	12.0585	283	RPS26P54	0.636445	0
1.75153e-33	rs705705	12	56435504	3310241	18	57428836	trans	G/C	C	12.0585	283	RPS26P54	0.635796	0
1.75153e-33	rs773107	12	56369506	6560376	23	71264475	trans	A/G	G	12.0585	283	RPS26P11	0.63556	0
1.75153e-33	rs773107	12	56369506	830484	8	119774226	trans	A/G	G	12.0585	283	RPS26P35	0.635965	0
1.75153e-33	rs773107	12	56369506	6840746	17	8464694	trans	A/G	G	12.0585	283	RP11-713H12.1	0.635501	0
1.75153e-33	rs877636	12	56480583	6840746	17	8464694	trans	A/G	G	12.0585	283	RP11-713H12.1	0.635521	0
1.75153e-33	rs773110	12	56375137	670010	18	57429091	trans	C/G	G	12.0585	283	RPS26P54	0.636445	0
1.75153e-33	rs705702	12	56390636	6960195	1	58522049	trans	A/G	G	12.0585	283	RPS26P15	0.636391	0
1.75153e-33	rs61937248	12	56381705	4480356	1	58521868	trans	C/T	T	12.0585	283	RPS26P15	0.635532	0
1.75153e-33	rs61937249	12	56381916	4480356	1	58521868	trans	A/G	G	12.0585	283	RPS26P15	0.635532	0
1.75153e-33	rs61937247	12	56381484	4480356	1	58521868	trans	A/C	C	12.0585	283	RPS26P15	0.635532	0
2.36614e-33	rs773111	12	56375740	6960195	1	58522049	trans	C/A	A	12.0337	283	RPS26P15	0.634774	0
2.36614e-33	rs773111	12	56375740	4480356	1	58521868	trans	C/A	A	12.0337	283	RPS26P15	0.635042	0
2.36614e-33	rs2640562	12	56466473	6560376	23	71264475	trans	C/T	T	12.0337	283	RPS26P11	0.635238	0
2.36614e-33	rs773112	12	56375881	6960195	1	58522049	trans	C/T	T	12.0337	283	RPS26P15	0.634835	0
2.36614e-33	rs773112	12	56375881	4480356	1	58521868	trans	C/T	T	12.0337	283	RPS26P15	0.635203	0
2.36614e-33	rs773109	12	56374695	6960195	1	58522049	trans	G/A	A	12.0337	283	RPS26P15	0.63468	0
2.36614e-33	rs773109	12	56374695	4480356	1	58521868	trans	G/A	A	12.0337	283	RPS26P15	0.634921	0
2.36614e-33	rs705705	12	56435504	6960195	1	58522049	trans	G/C	C	12.0337	283	RPS26P15	0.634792	0
2.36614e-33	rs773107	12	56369506	3310241	18	57428836	trans	A/G	G	12.0337	283	RPS26P54	0.63462	0
2.36614e-33	rs773107	12	56369506	4670048	13	101192220	trans	A/G	G	12.0337	283	RPS26P47	0.634676	0
2.36614e-33	rs773110	12	56375137	6960195	1	58522049	trans	C/G	G	12.0337	283	RPS26P15	0.63468	0
2.36614e-33	rs773110	12	56375137	4480356	1	58521868	trans	C/G	G	12.0337	283	RPS26P15	0.634921	0
2.36614e-33	rs61937248	12	56381705	6960195	1	58522049	trans	C/T	T	12.0337	283	RPS26P15	0.635086	0
2.36614e-33	rs61937249	12	56381916	6960195	1	58522049	trans	A/G	G	12.0337	283	RPS26P15	0.635086	0
2.36614e-33	rs705698	12	56384687	2850142	19	35024361	trans	T/C	C	12.0337	283	RPS26P55	0.635037	0
2.36614e-33	rs2048036	12	56380119	6960195	1	58522049	trans	T/A	A	12.0337	283	RPS26P15	0.635061	0
2.36614e-33	rs2048036	12	56380119	4480356	1	58521868	trans	T/A	A	12.0337	283	RPS26P15	0.635462	0
2.36614e-33	rs61937247	12	56381484	6960195	1	58522049	trans	A/C	C	12.0337	283	RPS26P15	0.635086	0
2.36614e-33	rs705696	12	56480648	6840746	17	8464694	trans	G/A	A	12.0337	283	RP11-713H12.1	0.635478	0
2.36614e-33	rs2292239	12	56482180	4670048	13	101192220	trans	G/T	T	12.0337	283	RPS26P47	0.634791	0
3.19447e-33	rs773111	12	56375740	6250292	9	30831934	trans	C/A	A	12.0089	283	RPS26P2	0.633637	0
3.19447e-33	rs705701	12	56389768	5700615	10	89402650	trans	C/T	T	12.0089	283	RP11-57C13.5	0.634007	0
3.19447e-33	rs773108	12	56369911	6960195	1	58522049	trans	A/G	G	12.0089	283	RPS26P15	0.634099	0
3.19447e-33	rs773108	12	56369911	4480356	1	58521868	trans	A/G	G	12.0089	283	RPS26P15	0.634184	0
3.19447e-33	rs773112	12	56375881	6250292	9	30831934	trans	C/T	T	12.0089	283	RPS26P2	0.633711	0
3.19447e-33	rs773109	12	56374695	6250292	9	30831934	trans	G/A	A	12.0089	283	RPS26P2	0.633536	0
3.19447e-33	rs705705	12	56435504	830484	8	119774226	trans	G/C	C	12.0089	283	RPS26P35	0.633716	0
3.19447e-33	rs877636	12	56480583	830484	8	119774226	trans	A/G	G	12.0089	283	RPS26P35	0.633519	0
3.19447e-33	rs773110	12	56375137	6250292	9	30831934	trans	C/G	G	12.0089	283	RPS26P2	0.633536	0
3.19447e-33	rs61937248	12	56381705	6250292	9	30831934	trans	C/T	T	12.0089	283	RPS26P2	0.634113	0
3.19447e-33	rs61937249	12	56381916	6250292	9	30831934	trans	A/G	G	12.0089	283	RPS26P2	0.634113	0
3.19447e-33	rs773125	12	56394954	6660682	3	48731186	trans	A/G	G	12.0089	283	IP6K2	0.633764	0
3.19447e-33	rs705698	12	56384687	670010	18	57429091	trans	T/C	C	12.0089	283	RPS26P54	0.634449	0
3.19447e-33	rs705698	12	56384687	6960195	1	58522049	trans	T/C	C	12.0089	283	RPS26P15	0.633918	0
3.19447e-33	rs705698	12	56384687	4480356	1	58521868	trans	T/C	C	12.0089	283	RPS26P15	0.634002	0
3.19447e-33	rs2048036	12	56380119	6250292	9	30831934	trans	T/A	A	12.0089	283	RPS26P2	0.634042	0
3.19447e-33	rs61937247	12	56381484	6250292	9	30831934	trans	A/C	C	12.0089	283	RPS26P2	0.634113	0
3.19447e-33	rs705696	12	56480648	830484	8	119774226	trans	G/A	A	12.0089	283	RPS26P35	0.633501	0
4.31014e-33	rs772920	12	56390364	6270307	15	64885219	trans	C/G	G	11.9842	283	RP11-330L19.1	0.633066	0
4.31014e-33	rs773108	12	56369911	6250292	9	30831934	trans	A/G	G	11.9842	283	RPS26P2	0.63283	0
4.31014e-33	rs705705	12	56435504	6270307	15	64885219	trans	G/C	C	11.9842	283	RP11-330L19.1	0.632832	0
4.31014e-33	rs877636	12	56480583	3310241	18	57428836	trans	A/G	G	11.9842	283	RPS26P54	0.633067	0
4.31014e-33	rs877636	12	56480583	6960195	1	58522049	trans	A/G	G	11.9842	283	RPS26P15	0.63339	0
4.31014e-33	rs705702	12	56390636	6270307	15	64885219	trans	A/G	G	11.9842	283	RP11-330L19.1	0.633088	0
4.31014e-33	rs2017445	12	56407072	620019	8	93156597	trans	G/A	A	11.9842	283	RP11-777J24.1	0.633229	0
4.31014e-33	rs705696	12	56480648	3310241	18	57428836	trans	G/A	A	11.9842	283	RPS26P54	0.633115	0
4.31014e-33	rs705696	12	56480648	6960195	1	58522049	trans	G/A	A	11.9842	283	RPS26P15	0.63335	0
5.79793e-33	rs773111	12	56375740	6270307	15	64885219	trans	C/A	A	11.9595	283	RP11-330L19.1	0.63181	0
5.79793e-33	rs773112	12	56375881	6270307	15	64885219	trans	C/T	T	11.9595	283	RP11-330L19.1	0.63193	0
5.79793e-33	rs773109	12	56374695	6270307	15	64885219	trans	G/A	A	11.9595	283	RP11-330L19.1	0.631696	0
5.79793e-33	rs705705	12	56435504	6560376	23	71264475	trans	G/C	C	11.9595	283	RPS26P11	0.632136	0
5.79793e-33	rs877636	12	56480583	6560376	23	71264475	trans	A/G	G	11.9595	283	RPS26P11	0.63171	0
5.79793e-33	rs877636	12	56480583	6270307	15	64885219	trans	A/G	G	11.9595	283	RP11-330L19.1	0.632356	0
5.79793e-33	rs773110	12	56375137	6270307	15	64885219	trans	C/G	G	11.9595	283	RP11-330L19.1	0.631696	0
5.79793e-33	rs61937248	12	56381705	6270307	15	64885219	trans	C/T	T	11.9595	283	RP11-330L19.1	0.632322	0
5.79793e-33	rs61937249	12	56381916	6270307	15	64885219	trans	A/G	G	11.9595	283	RP11-330L19.1	0.632322	0
5.79793e-33	rs2048036	12	56380119	6270307	15	64885219	trans	T/A	A	11.9595	283	RP11-330L19.1	0.632242	0
5.79793e-33	rs61937247	12	56381484	6270307	15	64885219	trans	A/C	C	11.9595	283	RP11-330L19.1	0.632322	0
5.79793e-33	rs705696	12	56480648	6560376	23	71264475	trans	G/A	A	11.9595	283	RPS26P11	0.631727	0
5.79793e-33	rs705696	12	56480648	6270307	15	64885219	trans	G/A	A	11.9595	283	RP11-330L19.1	0.632375	0
5.79793e-33	rs2292239	12	56482180	3310241	18	57428836	trans	G/T	T	11.9595	283	RPS26P54	0.6318	0
5.79793e-33	rs2292239	12	56482180	6840746	17	8464694	trans	G/T	T	11.9595	283	RP11-713H12.1	0.632126	0
7.81336e-33	rs772920	12	56390364	6560376	23	71264475	trans	C/G	G	11.9348	283	RPS26P11	0.630888	0
7.81336e-33	rs772920	12	56390364	830484	8	119774226	trans	C/G	G	11.9348	283	RPS26P35	0.630628	0
7.81336e-33	rs772920	12	56390364	3310241	18	57428836	trans	C/G	G	11.9348	283	RPS26P54	0.630729	0
7.81336e-33	rs772920	12	56390364	6840746	17	8464694	trans	C/G	G	11.9348	283	RP11-713H12.1	0.630834	0
7.81336e-33	rs773108	12	56369911	6270307	15	64885219	trans	A/G	G	11.9348	283	RP11-330L19.1	0.630922	0
7.81336e-33	rs705702	12	56390636	6560376	23	71264475	trans	A/G	G	11.9348	283	RPS26P11	0.63093	0
7.81336e-33	rs705702	12	56390636	830484	8	119774226	trans	A/G	G	11.9348	283	RPS26P35	0.630653	0
7.81336e-33	rs705702	12	56390636	3310241	18	57428836	trans	A/G	G	11.9348	283	RPS26P54	0.630782	0
7.81336e-33	rs705702	12	56390636	6840746	17	8464694	trans	A/G	G	11.9348	283	RP11-713H12.1	0.630861	0
7.81336e-33	rs61937248	12	56381705	3310241	18	57428836	trans	C/T	T	11.9348	283	RPS26P54	0.630539	0
7.81336e-33	rs61937249	12	56381916	3310241	18	57428836	trans	A/G	G	11.9348	283	RPS26P54	0.630539	0
7.81336e-33	rs61937247	12	56381484	3310241	18	57428836	trans	A/C	C	11.9348	283	RPS26P54	0.630539	0
7.81336e-33	rs2292239	12	56482180	830484	8	119774226	trans	G/T	T	11.9348	283	RPS26P35	0.630955	0
7.81336e-33	rs2292239	12	56482180	6270307	15	64885219	trans	G/T	T	11.9348	283	RP11-330L19.1	0.630695	0
1.04977e-32	rs773111	12	56375740	3310241	18	57428836	trans	C/A	A	11.9102	283	RPS26P54	0.630031	0
1.04977e-32	rs772920	12	56390364	4670048	13	101192220	trans	C/G	G	11.9102	283	RPS26P47	0.62953	0
1.04977e-32	rs773112	12	56375881	3310241	18	57428836	trans	C/T	T	11.9102	283	RPS26P54	0.630091	0
1.04977e-32	rs773109	12	56374695	3310241	18	57428836	trans	G/A	A	11.9102	283	RPS26P54	0.629916	0
1.04977e-32	rs773107	12	56369506	5360180	11	57408703	trans	A/G	G	11.9102	283	MIR130A	0.630212	0
1.04977e-32	rs773110	12	56375137	3310241	18	57428836	trans	C/G	G	11.9102	283	RPS26P54	0.629916	0
1.04977e-32	rs3741499	12	56474379	5360180	11	57408703	trans	C/T	T	11.9102	283	MIR130A	0.629816	0
1.04977e-32	rs705702	12	56390636	4670048	13	101192220	trans	A/G	G	11.9102	283	RPS26P47	0.629606	0
1.04977e-32	rs61937248	12	56381705	6840746	17	8464694	trans	C/T	T	11.9102	283	RP11-713H12.1	0.629657	0
1.04977e-32	rs61937249	12	56381916	6840746	17	8464694	trans	A/G	G	11.9102	283	RP11-713H12.1	0.629657	0
1.04977e-32	rs705698	12	56384687	6250292	9	30831934	trans	T/C	C	11.9102	283	RPS26P2	0.630379	0
1.04977e-32	rs705698	12	56384687	6270307	15	64885219	trans	T/C	C	11.9102	283	RP11-330L19.1	0.62986	0
1.04977e-32	rs2048036	12	56380119	3310241	18	57428836	trans	T/A	A	11.9102	283	RPS26P54	0.630463	0
1.04977e-32	rs2048036	12	56380119	6840746	17	8464694	trans	T/A	A	11.9102	283	RP11-713H12.1	0.62959	0
1.04977e-32	rs61937247	12	56381484	6840746	17	8464694	trans	A/C	C	11.9102	283	RP11-713H12.1	0.629657	0
1.04977e-32	rs2292239	12	56482180	6560376	23	71264475	trans	G/T	T	11.9102	283	RPS26P11	0.629915	0
1.04977e-32	rs2292239	12	56482180	6960195	1	58522049	trans	G/T	T	11.9102	283	RPS26P15	0.630305	0
1.40959e-32	rs773111	12	56375740	6840746	17	8464694	trans	C/A	A	11.8856	283	RP11-713H12.1	0.629228	0
1.40959e-32	rs773108	12	56369911	3310241	18	57428836	trans	A/G	G	11.8856	283	RPS26P54	0.629168	0
1.40959e-32	rs773112	12	56375881	6840746	17	8464694	trans	C/T	T	11.8856	283	RP11-713H12.1	0.629337	0
1.40959e-32	rs773109	12	56374695	6840746	17	8464694	trans	G/A	A	11.8856	283	RP11-713H12.1	0.629121	0
1.40959e-32	rs773110	12	56375137	6840746	17	8464694	trans	C/G	G	11.8856	283	RP11-713H12.1	0.629121	0
1.40959e-32	rs4759229	12	56474480	5360180	11	57408703	trans	G/A	A	11.8856	283	MIR130A	0.629205	0
1.40959e-32	rs61937248	12	56381705	830484	8	119774226	trans	C/T	T	11.8856	283	RPS26P35	0.628713	0
1.40959e-32	rs61937249	12	56381916	830484	8	119774226	trans	A/G	G	11.8856	283	RPS26P35	0.628713	0
1.40959e-32	rs705698	12	56384687	6840746	17	8464694	trans	T/C	C	11.8856	283	RP11-713H12.1	0.629132	0
1.40959e-32	rs2048036	12	56380119	830484	8	119774226	trans	T/A	A	11.8856	283	RPS26P35	0.628638	0
1.40959e-32	rs61937247	12	56381484	830484	8	119774226	trans	A/C	C	11.8856	283	RPS26P35	0.628713	0
1.88708e-32	rs773111	12	56375740	830484	8	119774226	trans	C/A	A	11.861	283	RPS26P35	0.628236	0
1.88708e-32	rs773108	12	56369911	6840746	17	8464694	trans	A/G	G	11.861	283	RP11-713H12.1	0.628468	0
1.88708e-32	rs773112	12	56375881	830484	8	119774226	trans	C/T	T	11.861	283	RPS26P35	0.628318	0
1.88708e-32	rs773109	12	56374695	830484	8	119774226	trans	G/A	A	11.861	283	RPS26P35	0.628119	0
1.88708e-32	rs773110	12	56375137	830484	8	119774226	trans	C/G	G	11.861	283	RPS26P35	0.628119	0
1.88708e-32	rs61937248	12	56381705	4670048	13	101192220	trans	C/T	T	11.861	283	RPS26P47	0.627522	0
1.88708e-32	rs61937249	12	56381916	4670048	13	101192220	trans	A/G	G	11.861	283	RPS26P47	0.627522	0
1.88708e-32	rs773125	12	56394954	2810504	17	79888245	trans	A/G	G	11.861	283	MAFG-AS1	0.62834	0
1.88708e-32	rs705698	12	56384687	3310241	18	57428836	trans	T/C	C	11.861	283	RPS26P54	0.628405	0
1.88708e-32	rs61937247	12	56381484	4670048	13	101192220	trans	A/C	C	11.861	283	RPS26P47	0.627522	0
2.52482e-32	rs7297175	12	56473808	4150753	7	30053164	trans	C/T	T	-11.8365	283	FKBP14	-0.626909	0
2.53085e-32	rs773111	12	56375740	6560376	23	71264475	trans	C/A	A	11.8365	283	RPS26P11	0.626524	0
2.53085e-32	rs773111	12	56375740	4670048	13	101192220	trans	C/A	A	11.8365	283	RPS26P47	0.627044	0
2.53085e-32	rs705701	12	56389768	6270307	15	64885219	trans	C/T	T	11.8365	283	RP11-330L19.1	0.627281	0
2.53085e-32	rs773108	12	56369911	830484	8	119774226	trans	A/G	G	11.8365	283	RPS26P35	0.627398	0
2.53085e-32	rs773112	12	56375881	6560376	23	71264475	trans	C/T	T	11.8365	283	RPS26P11	0.626644	0
2.53085e-32	rs773112	12	56375881	4670048	13	101192220	trans	C/T	T	11.8365	283	RPS26P47	0.627192	0
2.53085e-32	rs773109	12	56374695	4670048	13	101192220	trans	G/A	A	11.8365	283	RPS26P47	0.626937	0
2.53085e-32	rs773110	12	56375137	4670048	13	101192220	trans	C/G	G	11.8365	283	RPS26P47	0.626937	0
2.53085e-32	rs61937248	12	56381705	6560376	23	71264475	trans	C/T	T	11.8365	283	RPS26P11	0.626736	0
2.53085e-32	rs61937249	12	56381916	6560376	23	71264475	trans	A/G	G	11.8365	283	RPS26P11	0.626736	0
2.53085e-32	rs705698	12	56384687	830484	8	119774226	trans	T/C	C	11.8365	283	RPS26P35	0.62659	0
2.53085e-32	rs2048036	12	56380119	6560376	23	71264475	trans	T/A	A	11.8365	283	RPS26P11	0.626736	0
2.53085e-32	rs2048036	12	56380119	4670048	13	101192220	trans	T/A	A	11.8365	283	RPS26P47	0.627452	0
2.53085e-32	rs61937247	12	56381484	6560376	23	71264475	trans	A/C	C	11.8365	283	RPS26P11	0.626736	0
3.3761e-32	rs1131017	12	56435929	4150753	7	30053164	trans	G/C	C	-11.8121	283	FKBP14	-0.6262	0
3.3761e-32	rs11171739	12	56470625	4150753	7	30053164	trans	T/C	C	-11.8121	283	FKBP14	-0.626343	0
3.38414e-32	rs705701	12	56389768	70180	1	208870744	trans	C/T	T	11.8121	283	RPS26P13	0.626166	0
3.38414e-32	rs705701	12	56389768	4480356	1	58521868	trans	C/T	T	11.8121	283	RPS26P15	0.626278	0
3.38414e-32	rs2640562	12	56466473	5360180	11	57408703	trans	C/T	T	11.8121	283	MIR130A	0.626247	0
3.38414e-32	rs773108	12	56369911	6560376	23	71264475	trans	A/G	G	11.8121	283	RPS26P11	0.626	0
3.38414e-32	rs773108	12	56369911	4670048	13	101192220	trans	A/G	G	11.8121	283	RPS26P47	0.626234	0
3.38414e-32	rs773109	12	56374695	6560376	23	71264475	trans	G/A	A	11.8121	283	RPS26P11	0.626445	0
3.38414e-32	rs773110	12	56375137	6560376	23	71264475	trans	C/G	G	11.8121	283	RPS26P11	0.626445	0
3.38414e-32	rs705698	12	56384687	6560376	23	71264475	trans	T/C	C	11.8121	283	RPS26P11	0.625768	0
4.52245e-32	rs1689510	12	56396768	620019	8	93156597	trans	G/C	C	11.7876	283	RP11-777J24.1	0.625279	0
4.52245e-32	rs705701	12	56389768	2850142	19	35024361	trans	C/T	T	11.7876	283	RPS26P55	0.62498	0
4.52245e-32	rs705701	12	56389768	6960195	1	58522049	trans	C/T	T	11.7876	283	RPS26P15	0.624668	0
4.52245e-32	rs2017445	12	56407072	2810504	17	79888245	trans	G/A	A	11.7876	283	MAFG-AS1	0.6254	0
4.52245e-32	rs705698	12	56384687	4670048	13	101192220	trans	T/C	C	11.7876	283	RPS26P47	0.624826	0
6.02579e-32	rs1131017	12	56435929	1690440	23	73040945	trans	G/C	C	-11.7632	283	TSIX;XIST	-0.624467	0
6.04008e-32	rs705701	12	56389768	670010	18	57429091	trans	C/T	T	11.7632	283	RPS26P54	0.623836	0
6.04008e-32	rs705705	12	56435504	5360180	11	57408703	trans	G/C	C	11.7632	283	MIR130A	0.623506	0
8.04318e-32	rs10876864	12	56401085	1690440	23	73040945	trans	A/G	G	-11.7389	283	TSIX;XIST	-0.622977	0
8.06222e-32	rs705701	12	56389768	6560376	23	71264475	trans	C/T	T	11.7389	283	RPS26P11	0.62316	0
8.06222e-32	rs1702877	12	56427808	620019	8	93156597	trans	C/T	T	11.7389	283	RP11-777J24.1	0.623106	0
1.0755e-31	rs772921	12	56403577	620019	8	93156597	trans	C/T	T	11.7146	283	RP11-777J24.1	0.621882	0
1.0755e-31	rs705704	12	56435412	620019	8	93156597	trans	G/A	A	11.7146	283	RP11-777J24.1	0.621882	0
1.0755e-31	rs34415530	12	56444632	620019	8	93156597	trans	C/T	T	11.7146	283	RP11-777J24.1	0.622233	0
1.0755e-31	rs61938963	12	56446804	620019	8	93156597	trans	C/T	T	11.7146	283	RP11-777J24.1	0.622051	0
1.0755e-31	rs61938962	12	56446766	620019	8	93156597	trans	C/T	T	11.7146	283	RP11-777J24.1	0.622051	0
1.0755e-31	rs7302200	12	56449435	620019	8	93156597	trans	G/A	A	11.7146	283	RP11-777J24.1	0.6215	0
1.42713e-31	rs11171739	12	56470625	1690440	23	73040945	trans	T/C	C	-11.6903	283	TSIX;XIST	-0.620696	0
1.43049e-31	rs877636	12	56480583	5360180	11	57408703	trans	A/G	G	11.6903	283	MIR130A	0.62099	0
1.43049e-31	rs2456973	12	56416928	620019	8	93156597	trans	A/C	C	11.6903	283	RP11-777J24.1	0.620867	0
1.43049e-31	rs773125	12	56394954	5870739	24	21867583	trans	A/G	G	11.6903	283	KDM5D	0.621323	0
1.43049e-31	rs705696	12	56480648	5360180	11	57408703	trans	G/A	A	11.6903	283	MIR130A	0.621038	0
1.89709e-31	rs2271194	12	56477694	4150753	7	30053164	trans	T/A	A	-11.6661	283	FKBP14	-0.61969	0
1.89709e-31	rs7297175	12	56473808	1690440	23	73040945	trans	C/T	T	-11.6661	283	TSIX;XIST	-0.620031	0
1.90156e-31	rs705701	12	56389768	6250292	9	30831934	trans	C/T	T	11.6661	283	RPS26P2	0.619618	0
1.90156e-31	rs10876866	12	56445366	620019	8	93156597	trans	G/A	A	11.6661	283	RP11-777J24.1	0.619897	0
2.52035e-31	rs10876864	12	56401085	4150753	7	30053164	trans	A/G	G	-11.6419	283	FKBP14	-0.618501	0
2.52035e-31	rs10876870	12	56478002	4150753	7	30053164	trans	C/A	A	-11.6419	283	FKBP14	-0.619305	0
2.52035e-31	rs1081975	12	56393337	1690440	23	73040945	trans	C/G	G	-11.6419	283	TSIX;XIST	-0.618618	0
2.52627e-31	rs772920	12	56390364	5360180	11	57408703	trans	C/G	G	11.6419	283	MIR130A	0.619077	0
2.52627e-31	rs705701	12	56389768	3310241	18	57428836	trans	C/T	T	11.6419	283	RPS26P54	0.61932	0
2.52627e-31	rs705701	12	56389768	6840746	17	8464694	trans	C/T	T	11.6419	283	RP11-713H12.1	0.618527	0
2.52627e-31	rs705702	12	56390636	5360180	11	57408703	trans	A/G	G	11.6419	283	MIR130A	0.619196	0
2.52627e-31	rs2292239	12	56482180	5360180	11	57408703	trans	G/T	T	11.6419	283	MIR130A	0.618992	0
3.34643e-31	rs7971751	12	56478658	4150753	7	30053164	trans	C/A	A	-11.6177	283	FKBP14	-0.618429	0
3.35427e-31	rs705701	12	56389768	4670048	13	101192220	trans	C/T	T	11.6177	283	RPS26P47	0.6183	0
4.45106e-31	rs773111	12	56375740	5360180	11	57408703	trans	C/A	A	11.5936	283	MIR130A	0.616629	0
4.45106e-31	rs773112	12	56375881	5360180	11	57408703	trans	C/T	T	11.5936	283	MIR130A	0.616642	0
4.45106e-31	rs773109	12	56374695	5360180	11	57408703	trans	G/A	A	11.5936	283	MIR130A	0.616507	0
4.45106e-31	rs773110	12	56375137	5360180	11	57408703	trans	C/G	G	11.5936	283	MIR130A	0.616507	0
4.45106e-31	rs61937248	12	56381705	5360180	11	57408703	trans	C/T	T	11.5936	283	MIR130A	0.617159	0
4.45106e-31	rs61937249	12	56381916	5360180	11	57408703	trans	A/G	G	11.5936	283	MIR130A	0.617159	0
4.45106e-31	rs2048036	12	56380119	5360180	11	57408703	trans	T/A	A	11.5936	283	MIR130A	0.617093	0
4.45106e-31	rs61937247	12	56381484	5360180	11	57408703	trans	A/C	C	11.5936	283	MIR130A	0.617159	0
5.88931e-31	rs705701	12	56389768	830484	8	119774226	trans	C/T	T	11.5695	283	RPS26P35	0.616354	0
5.88931e-31	rs773108	12	56369911	5360180	11	57408703	trans	A/G	G	11.5695	283	MIR130A	0.615741	0
7.76974e-31	rs1131017	12	56435929	1580608	7	82993516	trans	G/C	C	-11.5454	283	SEMA3E	-0.615033	0
7.78783e-31	rs705698	12	56384687	5360180	11	57408703	trans	T/C	C	11.5454	283	MIR130A	0.61467	0
7.78783e-31	rs7312770	12	56467587	6660682	3	48731186	trans	T/C	C	11.5454	283	IP6K2	0.614771	0
1.02925e-30	rs1702877	12	56427808	2810504	17	79888245	trans	C/T	T	11.5214	283	MAFG-AS1	0.613888	0
1.02925e-30	rs1701704	12	56412487	620019	8	93156597	trans	T/G	G	11.5214	283	RP11-777J24.1	0.613913	0
1.02925e-30	rs7312770	12	56467587	2810504	17	79888245	trans	T/C	C	11.5214	283	MAFG-AS1	0.614052	0
1.35635e-30	rs2271194	12	56477694	1690440	23	73040945	trans	T/A	A	-11.4974	283	TSIX;XIST	-0.613092	0
1.35635e-30	rs705700	12	56389293	1690440	23	73040945	trans	T/C	C	-11.4974	283	TSIX;XIST	-0.61292	0
1.35635e-30	rs10876870	12	56478002	1690440	23	73040945	trans	C/A	A	-11.4974	283	TSIX;XIST	-0.612669	0
1.35949e-30	rs2640564	12	56455294	620019	8	93156597	trans	C/T	T	11.4974	283	RP11-777J24.1	0.61272	0
1.79052e-30	rs7971751	12	56478658	1690440	23	73040945	trans	C/A	A	-11.4735	283	TSIX;XIST	-0.611712	0
1.79052e-30	rs10876864	12	56401085	2350543	19	40022096	trans	A/G	G	-11.4735	283	EID2B	-0.612044	0
1.79467e-30	rs1689510	12	56396768	2810504	17	79888245	trans	G/C	C	11.4735	283	MAFG-AS1	0.612427	0
1.79467e-30	rs772921	12	56403577	2810504	17	79888245	trans	C/T	T	11.4735	283	MAFG-AS1	0.611577	0
1.79467e-30	rs705704	12	56435412	2810504	17	79888245	trans	G/A	A	11.4735	283	MAFG-AS1	0.611577	0
1.79467e-30	rs7302200	12	56449435	2810504	17	79888245	trans	G/A	A	11.4735	283	MAFG-AS1	0.612457	0
1.79467e-30	rs4759229	12	56474480	620019	8	93156597	trans	G/A	A	11.4735	283	RP11-777J24.1	0.611741	0
1.79467e-30	rs3741499	12	56474379	620019	8	93156597	trans	C/T	T	11.4735	283	RP11-777J24.1	0.61249	0
1.79467e-30	rs2017445	12	56407072	6660682	3	48731186	trans	G/A	A	11.4735	283	IP6K2	0.61162	0
1.79467e-30	rs7312770	12	56467587	5870739	24	21867583	trans	T/C	C	11.4735	283	KDM5D	0.611757	0
2.36779e-30	rs2456973	12	56416928	2810504	17	79888245	trans	A/C	C	11.4496	283	MAFG-AS1	0.610958	0
2.36779e-30	rs61938963	12	56446804	2810504	17	79888245	trans	C/T	T	11.4496	283	MAFG-AS1	0.611	0
2.36779e-30	rs61938962	12	56446766	2810504	17	79888245	trans	C/T	T	11.4496	283	MAFG-AS1	0.611	0
3.1078e-30	rs7297175	12	56473808	1580608	7	82993516	trans	C/T	T	-11.4257	283	SEMA3E	-0.610336	0
3.1078e-30	rs1131017	12	56435929	3870450	1	40981937	trans	G/C	C	-11.4257	283	EXO5	-0.609854	0
3.1078e-30	rs705699	12	56384804	1690440	23	73040945	trans	G/A	A	-11.4257	283	TSIX;XIST	-0.610128	0
3.11497e-30	rs1131017	12	56435929	4150600	24	22754289	trans	G/C	C	11.4257	283	EIF1AY	0.609877	0
3.11497e-30	rs10876866	12	56445366	2810504	17	79888245	trans	G/A	A	11.4257	283	MAFG-AS1	0.609825	0
4.08622e-30	rs773114	12	56379060	1690440	23	73040945	trans	A/T	T	-11.4019	283	TSIX;XIST	-0.609425	0
4.08622e-30	rs10876864	12	56401085	1580608	7	82993516	trans	A/G	G	-11.4019	283	SEMA3E	-0.609167	0
4.08622e-30	rs1873914	12	56379427	1690440	23	73040945	trans	G/C	C	-11.4019	283	TSIX;XIST	-0.609394	0
4.08622e-30	rs1081975	12	56393337	4150753	7	30053164	trans	C/G	G	-11.4019	283	FKBP14	-0.6095	0
4.09562e-30	rs2640562	12	56466473	620019	8	93156597	trans	C/T	T	11.4019	283	RP11-777J24.1	0.608861	0
4.09562e-30	rs34415530	12	56444632	2810504	17	79888245	trans	C/T	T	11.4019	283	MAFG-AS1	0.60939	0
5.36966e-30	rs11171739	12	56470625	1580608	7	82993516	trans	T/C	C	-11.3781	283	SEMA3E	-0.608134	0
7.05224e-30	rs7297175	12	56473808	3870450	1	40981937	trans	C/T	T	-11.3543	283	EXO5	-0.607441	0
9.25684e-30	rs1131017	12	56435929	2350543	19	40022096	trans	G/C	C	-11.3306	283	EID2B	-0.605832	0
9.25684e-30	rs10876864	12	56401085	3870450	1	40981937	trans	A/G	G	-11.3306	283	EXO5	-0.60597	0
9.25684e-30	rs1081975	12	56393337	1580608	7	82993516	trans	C/G	G	-11.3306	283	SEMA3E	-0.606335	0
1.21438e-29	rs705705	12	56435504	620019	8	93156597	trans	G/C	C	11.3069	283	RP11-777J24.1	0.604504	0
1.58499e-29	rs11171739	12	56470625	3870450	1	40981937	trans	T/C	C	-11.2832	283	EXO5	-0.604391	0
1.5886e-29	rs877636	12	56480583	620019	8	93156597	trans	A/G	G	11.2832	283	RP11-777J24.1	0.604006	0
1.5886e-29	rs1701704	12	56412487	2810504	17	79888245	trans	T/G	G	11.2832	283	MAFG-AS1	0.60411	0
1.5886e-29	rs10876864	12	56401085	4150600	24	22754289	trans	A/G	G	11.2832	283	EIF1AY	0.603732	0
1.5886e-29	rs705696	12	56480648	620019	8	93156597	trans	G/A	A	11.2832	283	RP11-777J24.1	0.604069	0
2.08171e-29	rs2292239	12	56482180	620019	8	93156597	trans	G/T	T	11.2596	283	RP11-777J24.1	0.603062	0
2.70789e-29	rs7297175	12	56473808	2630246	17	8262003	trans	C/T	T	-11.236	283	AC135178.1	-0.602264	0
2.70789e-29	rs1131017	12	56435929	3310592	7	99091179	trans	G/C	C	-11.236	283	ZNF394	-0.601726	0
2.70789e-29	rs1081975	12	56393337	3310592	7	99091179	trans	C/G	G	-11.236	283	ZNF394	-0.602206	0
2.71403e-29	rs11171739	12	56470625	4150600	24	22754289	trans	T/C	C	11.236	283	EIF1AY	0.601853	0
3.5365e-29	rs2271194	12	56477694	1580608	7	82993516	trans	T/A	A	-11.2124	283	SEMA3E	-0.600653	0
3.5365e-29	rs1131017	12	56435929	2630246	17	8262003	trans	G/C	C	-11.2124	283	AC135178.1	-0.601299	0
3.5365e-29	rs773114	12	56379060	4150753	7	30053164	trans	A/T	T	-11.2124	283	FKBP14	-0.6009	0
3.5365e-29	rs1873914	12	56379427	4150753	7	30053164	trans	G/C	C	-11.2124	283	FKBP14	-0.601376	0
3.5445e-29	rs7297175	12	56473808	4150600	24	22754289	trans	C/T	T	11.2124	283	EIF1AY	0.600852	0
3.5445e-29	rs1081975	12	56393337	4150600	24	22754289	trans	C/G	G	11.2124	283	EIF1AY	0.600829	0
4.6161e-29	rs10876870	12	56478002	1580608	7	82993516	trans	C/A	A	-11.1889	283	SEMA3E	-0.600236	0
4.6161e-29	rs705699	12	56384804	4150753	7	30053164	trans	G/A	A	-11.1889	283	FKBP14	-0.599993	0
4.62652e-29	rs2640564	12	56455294	2810504	17	79888245	trans	C/T	T	11.1889	283	MAFG-AS1	0.600051	0
4.62652e-29	rs773107	12	56369506	620019	8	93156597	trans	A/G	G	11.1889	283	RP11-777J24.1	0.599609	0
6.00841e-29	rs7971751	12	56478658	1580608	7	82993516	trans	C/A	A	-11.1654	283	SEMA3E	-0.59928	0
6.00841e-29	rs10876864	12	56401085	3310592	7	99091179	trans	A/G	G	-11.1654	283	ZNF394	-0.599257	0
6.00841e-29	rs11171739	12	56470625	2630246	17	8262003	trans	T/C	C	-11.1654	283	AC135178.1	-0.598871	0
6.00841e-29	rs773125	12	56394954	1690440	23	73040945	trans	A/G	G	-11.1654	283	TSIX;XIST	-0.598612	0
6.02195e-29	rs772920	12	56390364	620019	8	93156597	trans	C/G	G	11.1654	283	RP11-777J24.1	0.598512	0
6.02195e-29	rs1131017	12	56435929	6020273	24	22930747	trans	G/C	C	11.1654	283	RPS4Y2	0.598961	0
6.02195e-29	rs705702	12	56390636	620019	8	93156597	trans	A/G	G	11.1654	283	RP11-777J24.1	0.598754	0
7.834e-29	rs2271194	12	56477694	3870450	1	40981937	trans	T/A	A	-11.142	283	EXO5	-0.598157	0
7.834e-29	rs7297175	12	56473808	3310592	7	99091179	trans	C/T	T	-11.142	283	ZNF394	-0.59823	0
7.834e-29	rs10876870	12	56478002	3870450	1	40981937	trans	C/A	A	-11.142	283	EXO5	-0.597792	0
7.85162e-29	rs7312770	12	56467587	6100687	24	2727991	trans	T/C	C	11.142	283	RPS4Y1	0.597872	0
1.01858e-28	rs7971751	12	56478658	3870450	1	40981937	trans	C/A	A	-11.1186	283	EXO5	-0.596943	0
1.01858e-28	rs705700	12	56389293	4150753	7	30053164	trans	T/C	C	-11.1186	283	FKBP14	-0.597174	0
1.01858e-28	rs11171739	12	56470625	3310592	7	99091179	trans	T/C	C	-11.1186	283	ZNF394	-0.596714	0
1.02086e-28	rs11171739	12	56470625	6280646	24	2712175	trans	T/C	C	11.1186	283	RPS4Y1	0.597475	0
1.32364e-28	rs1131017	12	56435929	1850561	3	69156929	trans	G/C	C	-11.0952	283	LMOD3	-0.595545	0
1.32364e-28	rs773125	12	56394954	4150753	7	30053164	trans	A/G	G	-11.0952	283	FKBP14	-0.595753	0
1.32364e-28	rs1081975	12	56393337	3870450	1	40981937	trans	C/G	G	-11.0952	283	EXO5	-0.595942	0
1.3266e-28	rs773114	12	56379060	4150600	24	22754289	trans	A/T	T	11.0952	283	EIF1AY	0.595829	0
1.71529e-28	rs1131017	12	56435929	4040360	9	114339839	trans	G/C	C	-11.0718	283	ZNF483	-0.594651	0
1.71529e-28	rs773125	12	56394954	3310592	7	99091179	trans	A/G	G	-11.0718	283	ZNF394	-0.594765	0
1.71912e-28	rs705701	12	56389768	5360180	11	57408703	trans	C/T	T	11.0718	283	MIR130A	0.595129	0
1.71912e-28	rs7297175	12	56473808	6280646	24	2712175	trans	C/T	T	11.0718	283	RPS4Y1	0.594858	0
1.71912e-28	rs7302200	12	56449435	6660682	3	48731186	trans	G/A	A	11.0718	283	IP6K2	0.594868	0
1.71912e-28	rs10876864	12	56401085	6280646	24	2712175	trans	A/G	G	11.0718	283	RPS4Y1	0.594526	0
1.71912e-28	rs1873914	12	56379427	4150600	24	22754289	trans	G/C	C	11.0718	283	EIF1AY	0.595456	0
2.2266e-28	rs7297175	12	56473808	2350543	19	40022096	trans	C/T	T	-11.0485	283	EID2B	-0.593952	0
2.2266e-28	rs1081975	12	56393337	6280731	15	78886100	trans	C/G	G	-11.0485	283	CHRNA5	-0.594224	0
2.23157e-28	rs2271194	12	56477694	4150600	24	22754289	trans	T/A	A	11.0485	283	EIF1AY	0.594448	0
2.23157e-28	rs705705	12	56435504	2810504	17	79888245	trans	G/C	C	11.0485	283	MAFG-AS1	0.594274	0
2.23157e-28	rs1131017	12	56435929	6280646	24	2712175	trans	G/C	C	11.0485	283	RPS4Y1	0.594334	0
2.23157e-28	rs3741499	12	56474379	2810504	17	79888245	trans	C/T	T	11.0485	283	MAFG-AS1	0.593682	0
2.23157e-28	rs10876864	12	56401085	6020273	24	22930747	trans	A/G	G	11.0485	283	RPS4Y2	0.594014	0
2.23157e-28	rs10876870	12	56478002	4150600	24	22754289	trans	C/A	A	11.0485	283	EIF1AY	0.594037	0
2.23157e-28	rs705699	12	56384804	4150600	24	22754289	trans	G/A	A	11.0485	283	EIF1AY	0.593771	0
2.88234e-28	rs2271194	12	56477694	2630246	17	8262003	trans	T/A	A	-11.0252	283	AC135178.1	-0.592679	0
2.88234e-28	rs11171739	12	56470625	2350543	19	40022096	trans	T/C	C	-11.0252	283	EID2B	-0.593224	0
2.88876e-28	rs773111	12	56375740	620019	8	93156597	trans	C/A	A	11.0252	283	RP11-777J24.1	0.592609	0
2.88876e-28	rs1689510	12	56396768	6660682	3	48731186	trans	G/C	C	11.0252	283	IP6K2	0.593113	0
2.88876e-28	rs7971751	12	56478658	4150600	24	22754289	trans	C/A	A	11.0252	283	EIF1AY	0.593106	0
2.88876e-28	rs773112	12	56375881	620019	8	93156597	trans	C/T	T	11.0252	283	RP11-777J24.1	0.592645	0
2.88876e-28	rs773109	12	56374695	620019	8	93156597	trans	G/A	A	11.0252	283	RP11-777J24.1	0.59255	0
2.88876e-28	rs773110	12	56375137	620019	8	93156597	trans	C/G	G	11.0252	283	RP11-777J24.1	0.59255	0
2.88876e-28	rs4759229	12	56474480	2810504	17	79888245	trans	G/A	A	11.0252	283	MAFG-AS1	0.592954	0
2.88876e-28	rs11171739	12	56470625	6020273	24	22930747	trans	T/C	C	11.0252	283	RPS4Y2	0.593034	0
2.88876e-28	rs61937248	12	56381705	620019	8	93156597	trans	C/T	T	11.0252	283	RP11-777J24.1	0.592703	0
2.88876e-28	rs61937249	12	56381916	620019	8	93156597	trans	A/G	G	11.0252	283	RP11-777J24.1	0.592703	0
2.88876e-28	rs2048036	12	56380119	620019	8	93156597	trans	T/A	A	11.0252	283	RP11-777J24.1	0.592722	0
2.88876e-28	rs61937247	12	56381484	620019	8	93156597	trans	A/C	C	11.0252	283	RP11-777J24.1	0.592703	0
3.73749e-28	rs7971751	12	56478658	2630246	17	8262003	trans	C/A	A	-11.0019	283	AC135178.1	-0.591508	0
3.73749e-28	rs1131017	12	56435929	7510470	2	208463288	trans	G/C	C	-11.0019	283	CREB1	-0.592116	0
3.73749e-28	rs1131017	12	56435929	6370682	23	48834038	trans	G/C	C	-11.0019	283	GRIPAP1	-0.591567	0
3.73749e-28	rs773114	12	56379060	2630246	17	8262003	trans	A/T	T	-11.0019	283	AC135178.1	-0.591654	0
3.73749e-28	rs773114	12	56379060	3310592	7	99091179	trans	A/T	T	-11.0019	283	ZNF394	-0.591974	0
3.73749e-28	rs10876864	12	56401085	2630246	17	8262003	trans	A/G	G	-11.0019	283	AC135178.1	-0.592096	0
3.73749e-28	rs10876870	12	56478002	2630246	17	8262003	trans	C/A	A	-11.0019	283	AC135178.1	-0.592319	0
3.73749e-28	rs1873914	12	56379427	2630246	17	8262003	trans	G/C	C	-11.0019	283	AC135178.1	-0.591733	0
3.73749e-28	rs1873914	12	56379427	3310592	7	99091179	trans	G/C	C	-11.0019	283	ZNF394	-0.59249	0
3.74579e-28	rs2271194	12	56477694	6280646	24	2712175	trans	T/A	A	11.0019	283	RPS4Y1	0.591679	0
3.74579e-28	rs772921	12	56403577	6660682	3	48731186	trans	C/T	T	11.0019	283	IP6K2	0.591543	0
3.74579e-28	rs1702877	12	56427808	6660682	3	48731186	trans	C/T	T	11.0019	283	IP6K2	0.591633	0
3.74579e-28	rs2640562	12	56466473	2810504	17	79888245	trans	C/T	T	11.0019	283	MAFG-AS1	0.59219	0
3.74579e-28	rs773108	12	56369911	620019	8	93156597	trans	A/G	G	11.0019	283	RP11-777J24.1	0.592319	0
3.74579e-28	rs705704	12	56435412	6660682	3	48731186	trans	G/A	A	11.0019	283	IP6K2	0.591543	0
3.74579e-28	rs705700	12	56389293	4150600	24	22754289	trans	T/C	C	11.0019	283	EIF1AY	0.592097	0
3.74579e-28	rs2292239	12	56482180	2810504	17	79888245	trans	G/T	T	11.0019	283	MAFG-AS1	0.591618	0
4.83301e-28	rs10876864	12	56401085	1850561	3	69156929	trans	A/G	G	-10.9787	283	LMOD3	-0.590945	0
4.83301e-28	rs1081975	12	56393337	6370682	23	48834038	trans	C/G	G	-10.9787	283	GRIPAP1	-0.590671	0
4.83301e-28	rs705699	12	56384804	3310592	7	99091179	trans	G/A	A	-10.9787	283	ZNF394	-0.591077	0
4.84372e-28	rs7297175	12	56473808	6020273	24	22930747	trans	C/T	T	10.9787	283	RPS4Y2	0.591114	0
4.84372e-28	rs7971751	12	56478658	6280646	24	2712175	trans	C/A	A	10.9787	283	RPS4Y1	0.590567	0
4.84372e-28	rs34415530	12	56444632	6660682	3	48731186	trans	C/T	T	10.9787	283	IP6K2	0.591388	0
4.84372e-28	rs61938963	12	56446804	6660682	3	48731186	trans	C/T	T	10.9787	283	IP6K2	0.591095	0
4.84372e-28	rs61938962	12	56446766	6660682	3	48731186	trans	C/T	T	10.9787	283	IP6K2	0.591095	0
4.84372e-28	rs10876870	12	56478002	6280646	24	2712175	trans	C/A	A	10.9787	283	RPS4Y1	0.591336	0
4.84372e-28	rs705698	12	56384687	620019	8	93156597	trans	T/C	C	10.9787	283	RP11-777J24.1	0.590654	0
6.2463e-28	rs1131017	12	56435929	7160747	14	104058236	trans	G/C	C	-10.9555	283	APOPT1	-0.590202	0
6.2463e-28	rs10876864	12	56401085	4040360	9	114339839	trans	A/G	G	-10.9555	283	ZNF483	-0.59037	0
6.2463e-28	rs11171739	12	56470625	7510470	2	208463288	trans	T/C	C	-10.9555	283	CREB1	-0.590052	0
6.2463e-28	rs773125	12	56394954	2630246	17	8262003	trans	A/G	G	-10.9555	283	AC135178.1	-0.589869	0
6.2463e-28	rs1081975	12	56393337	2350543	19	40022096	trans	C/G	G	-10.9555	283	EID2B	-0.589772	0
6.26012e-28	rs2456973	12	56416928	6660682	3	48731186	trans	A/C	C	10.9555	283	IP6K2	0.590298	0
8.06857e-28	rs2271194	12	56477694	3310592	7	99091179	trans	T/A	A	-10.9324	283	ZNF394	-0.589437	0
8.06857e-28	rs7297175	12	56473808	7510470	2	208463288	trans	C/T	T	-10.9324	283	CREB1	-0.589425	0
8.06857e-28	rs7297175	12	56473808	1850561	3	69156929	trans	C/T	T	-10.9324	283	LMOD3	-0.588924	0
8.06857e-28	rs705700	12	56389293	3310592	7	99091179	trans	T/C	C	-10.9324	283	ZNF394	-0.588669	0
8.06857e-28	rs773114	12	56379060	1580608	7	82993516	trans	A/T	T	-10.9324	283	SEMA3E	-0.589134	0
8.06857e-28	rs10876870	12	56478002	3310592	7	99091179	trans	C/A	A	-10.9324	283	ZNF394	-0.589031	0
8.06857e-28	rs1873914	12	56379427	1580608	7	82993516	trans	G/C	C	-10.9324	283	SEMA3E	-0.589146	0
8.08638e-28	rs773107	12	56369506	2810504	17	79888245	trans	A/G	G	10.9324	283	MAFG-AS1	0.588669	0
1.0394e-27	rs7971751	12	56478658	3310592	7	99091179	trans	C/A	A	-10.9092	283	ZNF394	-0.58811	0
1.0394e-27	rs1131017	12	56435929	3450750	19	58051846	trans	G/C	C	-10.9092	283	ZNF549	-0.587732	0
1.0394e-27	rs1131017	12	56435929	6280731	15	78886100	trans	G/C	C	-10.9092	283	CHRNA5	-0.587681	0
1.0394e-27	rs773125	12	56394954	1580608	7	82993516	trans	A/G	G	-10.9092	283	SEMA3E	-0.587598	0
1.0394e-27	rs705699	12	56384804	2630246	17	8262003	trans	G/A	A	-10.9092	283	AC135178.1	-0.58787	0
1.0394e-27	rs705699	12	56384804	1580608	7	82993516	trans	G/A	A	-10.9092	283	SEMA3E	-0.587549	0
1.04169e-27	rs2271194	12	56477694	6020273	24	22930747	trans	T/A	A	10.9092	283	RPS4Y2	0.587962	0
1.04169e-27	rs2017445	12	56407072	6100687	24	2727991	trans	G/A	A	10.9092	283	RPS4Y1	0.588136	0
1.04169e-27	rs10876866	12	56445366	6660682	3	48731186	trans	G/A	A	10.9092	283	IP6K2	0.587622	0
1.04169e-27	rs10876870	12	56478002	6020273	24	22930747	trans	C/A	A	10.9092	283	RPS4Y2	0.58765	0
1.04169e-27	rs705696	12	56480648	2810504	17	79888245	trans	G/A	A	10.9092	283	MAFG-AS1	0.587623	0
1.3412e-27	rs2271194	12	56477694	1850561	3	69156929	trans	T/A	A	-10.8862	283	LMOD3	-0.587346	0
1.3412e-27	rs7297175	12	56473808	7160747	14	104058236	trans	C/T	T	-10.8862	283	APOPT1	-0.586771	0
1.3412e-27	rs7971751	12	56478658	1850561	3	69156929	trans	C/A	A	-10.8862	283	LMOD3	-0.587049	0
1.3412e-27	rs705700	12	56389293	2630246	17	8262003	trans	T/C	C	-10.8862	283	AC135178.1	-0.587138	0
1.3412e-27	rs705700	12	56389293	1580608	7	82993516	trans	T/C	C	-10.8862	283	SEMA3E	-0.58695	0
1.3412e-27	rs10876870	12	56478002	1850561	3	69156929	trans	C/A	A	-10.8862	283	LMOD3	-0.587254	0
1.3412e-27	rs11171739	12	56470625	7160747	14	104058236	trans	T/C	C	-10.8862	283	APOPT1	-0.586562	0
1.3412e-27	rs11171739	12	56470625	1850561	3	69156929	trans	T/C	C	-10.8862	283	LMOD3	-0.587197	0
1.3412e-27	rs1081975	12	56393337	2630246	17	8262003	trans	C/G	G	-10.8862	283	AC135178.1	-0.586656	0
1.3412e-27	rs1081975	12	56393337	7510470	2	208463288	trans	C/G	G	-10.8862	283	CREB1	-0.586694	0
1.34415e-27	rs7971751	12	56478658	6020273	24	22930747	trans	C/A	A	10.8862	283	RPS4Y2	0.586946	0
1.34415e-27	rs877636	12	56480583	2810504	17	79888245	trans	A/G	G	10.8862	283	MAFG-AS1	0.587345	0
1.72593e-27	rs2271194	12	56477694	2350543	19	40022096	trans	T/A	A	-10.8631	283	EID2B	-0.585719	0
1.72593e-27	rs1131017	12	56435929	2030020	6	34716172	trans	G/C	C	-10.8631	283	-	-0.586086	0
1.72593e-27	rs10876864	12	56401085	6370682	23	48834038	trans	A/G	G	-10.8631	283	GRIPAP1	-0.586086	0
1.72972e-27	rs1081975	12	56393337	6280646	24	2712175	trans	C/G	G	10.8631	283	RPS4Y1	0.585852	0
2.21985e-27	rs2271194	12	56477694	7510470	2	208463288	trans	T/A	A	-10.8401	283	CREB1	-0.584543	0
2.21985e-27	rs7297175	12	56473808	2030020	6	34716172	trans	C/T	T	-10.8401	283	-	-0.5845	0
2.21985e-27	rs2017445	12	56407072	4150753	7	30053164	trans	G/A	A	-10.8401	283	FKBP14	-0.585254	0
2.21985e-27	rs10876870	12	56478002	2350543	19	40022096	trans	C/A	A	-10.8401	283	EID2B	-0.585302	0
2.21985e-27	rs11171739	12	56470625	4040360	9	114339839	trans	T/C	C	-10.8401	283	ZNF483	-0.584532	0
2.22471e-27	rs2640564	12	56455294	6660682	3	48731186	trans	C/T	T	10.8401	283	IP6K2	0.585481	0
2.22471e-27	rs2017445	12	56407072	5870739	24	21867583	trans	G/A	A	10.8401	283	KDM5D	0.585352	0
2.85362e-27	rs7297175	12	56473808	4040360	9	114339839	trans	C/T	T	-10.8171	283	ZNF483	-0.58368	0
2.85362e-27	rs7297175	12	56473808	3450750	19	58051846	trans	C/T	T	-10.8171	283	ZNF549	-0.583974	0
2.85362e-27	rs7297175	12	56473808	6370682	23	48834038	trans	C/T	T	-10.8171	283	GRIPAP1	-0.584176	0
2.85362e-27	rs7971751	12	56478658	2350543	19	40022096	trans	C/A	A	-10.8171	283	EID2B	-0.584335	0
2.85362e-27	rs10876870	12	56478002	7510470	2	208463288	trans	C/A	A	-10.8171	283	CREB1	-0.584214	0
2.85986e-27	rs1701704	12	56412487	6660682	3	48731186	trans	T/G	G	10.8171	283	IP6K2	0.584182	0
3.66642e-27	rs7971751	12	56478658	7510470	2	208463288	trans	C/A	A	-10.7941	283	CREB1	-0.583476	0
3.66642e-27	rs10876864	12	56401085	3450750	19	58051846	trans	A/G	G	-10.7941	283	ZNF549	-0.582698	0
3.66642e-27	rs11171739	12	56470625	6370682	23	48834038	trans	T/C	C	-10.7941	283	GRIPAP1	-0.583453	0
4.70824e-27	rs1131017	12	56435929	1010296	5	96253328	trans	G/C	C	-10.7711	283	ERAP2	-0.581511	0
4.70824e-27	rs705700	12	56389293	6280731	15	78886100	trans	T/C	C	-10.7711	283	CHRNA5	-0.582051	0
4.70824e-27	rs773114	12	56379060	2350543	19	40022096	trans	A/T	T	-10.7711	283	EID2B	-0.581816	0
4.70824e-27	rs10876864	12	56401085	7510470	2	208463288	trans	A/G	G	-10.7711	283	CREB1	-0.582186	0
4.70824e-27	rs11171739	12	56470625	2030020	6	34716172	trans	T/C	C	-10.7711	283	-	-0.581867	0
4.70824e-27	rs1873914	12	56379427	3870450	1	40981937	trans	G/C	C	-10.7711	283	EXO5	-0.581576	0
4.70824e-27	rs1873914	12	56379427	2350543	19	40022096	trans	G/C	C	-10.7711	283	EID2B	-0.58234	0
4.71848e-27	rs705701	12	56389768	620019	8	93156597	trans	C/T	T	10.7711	283	RP11-777J24.1	0.58248	0
4.71848e-27	rs705702	12	56390636	2810504	17	79888245	trans	A/G	G	10.7711	283	MAFG-AS1	0.58177	0
6.02985e-27	rs705700	12	56389293	3870450	1	40981937	trans	T/C	C	-10.7482	283	EXO5	-0.581069	0
6.02985e-27	rs773114	12	56379060	3870450	1	40981937	trans	A/T	T	-10.7482	283	EXO5	-0.581285	0
6.02985e-27	rs773114	12	56379060	6280731	15	78886100	trans	A/T	T	-10.7482	283	CHRNA5	-0.580788	0
6.02985e-27	rs10876864	12	56401085	2030020	6	34716172	trans	A/G	G	-10.7482	283	-	-0.581419	0
6.02985e-27	rs11171739	12	56470625	3450750	19	58051846	trans	T/C	C	-10.7482	283	ZNF549	-0.580662	0
6.02985e-27	rs773125	12	56394954	6280731	15	78886100	trans	A/G	G	-10.7482	283	CHRNA5	-0.581398	0
6.02985e-27	rs1873914	12	56379427	6280731	15	78886100	trans	G/C	C	-10.7482	283	CHRNA5	-0.581056	0
6.02985e-27	rs1081975	12	56393337	990332	4	84383315	trans	C/G	G	-10.7482	283	MRPS18C;FAM175A	-0.581482	0
6.02985e-27	rs7312770	12	56467587	4150753	7	30053164	trans	T/C	C	-10.7482	283	FKBP14	-0.58079	0
6.02985e-27	rs705699	12	56384804	3870450	1	40981937	trans	G/A	A	-10.7482	283	EXO5	-0.580622	0
6.04293e-27	rs772920	12	56390364	2810504	17	79888245	trans	C/G	G	10.7482	283	MAFG-AS1	0.581475	0
7.73517e-27	rs2271194	12	56477694	3450750	19	58051846	trans	T/A	A	-10.7254	283	ZNF549	-0.579581	0
7.73517e-27	rs1131017	12	56435929	990332	4	84383315	trans	G/C	C	-10.7254	283	MRPS18C;FAM175A	-0.579669	0
7.73517e-27	rs10876864	12	56401085	7160747	14	104058236	trans	A/G	G	-10.7254	283	APOPT1	-0.579565	0
7.73517e-27	rs705699	12	56384804	2350543	19	40022096	trans	G/A	A	-10.7254	283	EID2B	-0.58043	0
7.73517e-27	rs705699	12	56384804	7510470	2	208463288	trans	G/A	A	-10.7254	283	CREB1	-0.580109	0
7.75192e-27	rs1131017	12	56435929	1230746	9	88916486	trans	G/C	C	10.7254	283	ZCCHC6	0.57965	0
9.89618e-27	rs7971751	12	56478658	3450750	19	58051846	trans	C/A	A	-10.7025	283	ZNF549	-0.579084	0
9.89618e-27	rs10876870	12	56478002	3450750	19	58051846	trans	C/A	A	-10.7025	283	ZNF549	-0.579435	0
9.91757e-27	rs10876864	12	56401085	1230746	9	88916486	trans	A/G	G	10.7025	283	ZCCHC6	0.578542	0
9.91757e-27	rs773125	12	56394954	6280646	24	2712175	trans	A/G	G	10.7025	283	RPS4Y1	0.57902	0
1.26544e-26	rs2271194	12	56477694	7160747	14	104058236	trans	T/A	A	-10.6797	283	APOPT1	-0.578031	0
1.26544e-26	rs7297175	12	56473808	6280731	15	78886100	trans	C/T	T	-10.6797	283	CHRNA5	-0.57831	0
1.26544e-26	rs10876870	12	56478002	7160747	14	104058236	trans	C/A	A	-10.6797	283	APOPT1	-0.577575	0
1.26544e-26	rs11171739	12	56470625	6280731	15	78886100	trans	T/C	C	-10.6797	283	CHRNA5	-0.578314	0
1.6173e-26	rs2271194	12	56477694	2030020	6	34716172	trans	T/A	A	-10.6569	283	-	-0.576502	0
1.6173e-26	rs2271194	12	56477694	6370682	23	48834038	trans	T/A	A	-10.6569	283	GRIPAP1	-0.57749	0
1.6173e-26	rs7297175	12	56473808	990332	4	84383315	trans	C/T	T	-10.6569	283	MRPS18C;FAM175A	-0.577038	0
1.6173e-26	rs7971751	12	56478658	7160747	14	104058236	trans	C/A	A	-10.6569	283	APOPT1	-0.576551	0
1.6173e-26	rs1131017	12	56435929	290095	12	53342560	trans	G/C	C	-10.6569	283	KRT8	-0.577215	0
1.6173e-26	rs1131017	12	56435929	4670577	2	62727887	trans	G/C	C	-10.6569	283	TMEM17	-0.576549	0
1.6173e-26	rs1131017	12	56435929	1850040	3	196434202	trans	G/C	C	-10.6569	283	CEP19	-0.5775	0
1.6173e-26	rs705700	12	56389293	2350543	19	40022096	trans	T/C	C	-10.6569	283	EID2B	-0.577468	0
1.6173e-26	rs10876864	12	56401085	1850040	3	196434202	trans	A/G	G	-10.6569	283	CEP19	-0.576944	0
1.6173e-26	rs10876870	12	56478002	6370682	23	48834038	trans	C/A	A	-10.6569	283	GRIPAP1	-0.577141	0
1.6173e-26	rs11171739	12	56470625	4670577	2	62727887	trans	T/C	C	-10.6569	283	TMEM17	-0.576538	0
1.6173e-26	rs773125	12	56394954	2350543	19	40022096	trans	A/G	G	-10.6569	283	EID2B	-0.5771	0
1.62078e-26	rs773111	12	56375740	2810504	17	79888245	trans	C/A	A	10.6569	283	MAFG-AS1	0.576589	0
1.62078e-26	rs1702877	12	56427808	6100687	24	2727991	trans	C/T	T	10.6569	283	RPS4Y1	0.577198	0
1.62078e-26	rs2640562	12	56466473	6660682	3	48731186	trans	C/T	T	10.6569	283	IP6K2	0.576824	0
1.62078e-26	rs3741499	12	56474379	6660682	3	48731186	trans	C/T	T	10.6569	283	IP6K2	0.576866	0
1.62078e-26	rs61937248	12	56381705	2810504	17	79888245	trans	C/T	T	10.6569	283	MAFG-AS1	0.577255	0
1.62078e-26	rs61937249	12	56381916	2810504	17	79888245	trans	A/G	G	10.6569	283	MAFG-AS1	0.577255	0
1.62078e-26	rs1081975	12	56393337	6020273	24	22930747	trans	C/G	G	10.6569	283	RPS4Y2	0.577315	0
1.62078e-26	rs2048036	12	56380119	2810504	17	79888245	trans	T/A	A	10.6569	283	MAFG-AS1	0.577135	0
1.62078e-26	rs61937247	12	56381484	2810504	17	79888245	trans	A/C	C	10.6569	283	MAFG-AS1	0.577255	0
2.06594e-26	rs2271194	12	56477694	4040360	9	114339839	trans	T/A	A	-10.6342	283	ZNF483	-0.576258	0
2.06594e-26	rs7297175	12	56473808	1010296	5	96253328	trans	C/T	T	-10.6342	283	ERAP2	-0.57601	0
2.06594e-26	rs7971751	12	56478658	6370682	23	48834038	trans	C/A	A	-10.6342	283	GRIPAP1	-0.576351	0
2.06594e-26	rs773114	12	56379060	7510470	2	208463288	trans	A/T	T	-10.6342	283	CREB1	-0.576301	0
2.06594e-26	rs10876864	12	56401085	6280731	15	78886100	trans	A/G	G	-10.6342	283	CHRNA5	-0.575793	0
2.06594e-26	rs10876870	12	56478002	4040360	9	114339839	trans	C/A	A	-10.6342	283	ZNF483	-0.575812	0
2.06594e-26	rs10876870	12	56478002	2030020	6	34716172	trans	C/A	A	-10.6342	283	-	-0.576179	0
2.06594e-26	rs11171739	12	56470625	990332	4	84383315	trans	T/C	C	-10.6342	283	MRPS18C;FAM175A	-0.575586	0
2.06594e-26	rs11171739	12	56470625	1010296	5	96253328	trans	T/C	C	-10.6342	283	ERAP2	-0.575649	0
2.06594e-26	rs773125	12	56394954	3870450	1	40981937	trans	A/G	G	-10.6342	283	EXO5	-0.576212	0
2.06594e-26	rs1873914	12	56379427	7510470	2	208463288	trans	G/C	C	-10.6342	283	CREB1	-0.576304	0
2.06594e-26	rs705699	12	56384804	6280731	15	78886100	trans	G/A	A	-10.6342	283	CHRNA5	-0.576453	0
2.07038e-26	rs1689510	12	56396768	6100687	24	2727991	trans	G/C	C	10.6342	283	RPS4Y1	0.576384	0
2.07038e-26	rs773108	12	56369911	2810504	17	79888245	trans	A/G	G	10.6342	283	MAFG-AS1	0.575594	0
2.07038e-26	rs773112	12	56375881	2810504	17	79888245	trans	C/T	T	10.6342	283	MAFG-AS1	0.576364	0
2.07038e-26	rs773109	12	56374695	2810504	17	79888245	trans	G/A	A	10.6342	283	MAFG-AS1	0.576461	0
2.07038e-26	rs773110	12	56375137	2810504	17	79888245	trans	C/G	G	10.6342	283	MAFG-AS1	0.576461	0
2.07038e-26	rs4759229	12	56474480	6660682	3	48731186	trans	G/A	A	10.6342	283	IP6K2	0.576177	0
2.07038e-26	rs773125	12	56394954	4150600	24	22754289	trans	A/G	G	10.6342	283	EIF1AY	0.575811	0
2.63203e-26	rs7971751	12	56478658	4040360	9	114339839	trans	C/A	A	-10.6114	283	ZNF483	-0.574798	0
2.63203e-26	rs7971751	12	56478658	2030020	6	34716172	trans	C/A	A	-10.6114	283	-	-0.575441	0
2.63203e-26	rs1873914	12	56379427	6370682	23	48834038	trans	G/C	C	-10.6114	283	GRIPAP1	-0.574595	0
2.63203e-26	rs1081975	12	56393337	1850561	3	69156929	trans	C/G	G	-10.6114	283	LMOD3	-0.57506	0
2.63767e-26	rs34415530	12	56444632	6100687	24	2727991	trans	C/T	T	10.6114	283	RPS4Y1	0.575144	0
2.63767e-26	rs705700	12	56389293	6280646	24	2712175	trans	T/C	C	10.6114	283	RPS4Y1	0.574907	0
2.63767e-26	rs61938963	12	56446804	6100687	24	2727991	trans	C/T	T	10.6114	283	RPS4Y1	0.57507	0
2.63767e-26	rs61938962	12	56446766	6100687	24	2727991	trans	C/T	T	10.6114	283	RPS4Y1	0.57507	0
3.3587e-26	rs7297175	12	56473808	4670577	2	62727887	trans	C/T	T	-10.5887	283	TMEM17	-0.573847	0
3.3587e-26	rs705700	12	56389293	7510470	2	208463288	trans	T/C	C	-10.5887	283	CREB1	-0.573887	0
3.3587e-26	rs773114	12	56379060	6370682	23	48834038	trans	A/T	T	-10.5887	283	GRIPAP1	-0.574113	0
3.3587e-26	rs10876864	12	56401085	1010296	5	96253328	trans	A/G	G	-10.5887	283	ERAP2	-0.573811	0
3.3587e-26	rs773125	12	56394954	4010736	4	122250204	trans	A/G	G	-10.5887	283	Y_RNA	-0.574404	0
3.3587e-26	rs773125	12	56394954	7510470	2	208463288	trans	A/G	G	-10.5887	283	CREB1	-0.573733	0
3.36588e-26	rs772921	12	56403577	6100687	24	2727991	trans	C/T	T	10.5887	283	RPS4Y1	0.573814	0
3.36588e-26	rs705704	12	56435412	6100687	24	2727991	trans	G/A	A	10.5887	283	RPS4Y1	0.573814	0
3.36588e-26	rs773107	12	56369506	6660682	3	48731186	trans	A/G	G	10.5887	283	IP6K2	0.573915	0
3.36588e-26	rs2456973	12	56416928	6100687	24	2727991	trans	A/C	C	10.5887	283	RPS4Y1	0.573821	0
3.36588e-26	rs10876866	12	56445366	6100687	24	2727991	trans	G/A	A	10.5887	283	RPS4Y1	0.573664	0
3.36588e-26	rs705698	12	56384687	2810504	17	79888245	trans	T/C	C	10.5887	283	MAFG-AS1	0.573658	0
4.28378e-26	rs1702877	12	56427808	5870739	24	21867583	trans	C/T	T	10.5661	283	KDM5D	0.573247	0
4.28378e-26	rs705696	12	56480648	6660682	3	48731186	trans	G/A	A	10.5661	283	IP6K2	0.572569	0
5.43767e-26	rs2271194	12	56477694	6280731	15	78886100	trans	T/A	A	-10.5434	283	CHRNA5	-0.571712	0
5.43767e-26	rs7297175	12	56473808	290095	12	53342560	trans	C/T	T	-10.5434	283	KRT8	-0.571605	0
5.43767e-26	rs1131017	12	56435929	1410400	1	245014413	trans	G/C	C	-10.5434	283	HNRNPU-AS1	-0.57166	0
5.43767e-26	rs705700	12	56389293	6370682	23	48834038	trans	T/C	C	-10.5434	283	GRIPAP1	-0.572378	0
5.43767e-26	rs11171739	12	56470625	4200605	7	152343859	trans	T/C	C	-10.5434	283	XRCC2	-0.57235	0
5.43767e-26	rs11171739	12	56470625	1850040	3	196434202	trans	T/C	C	-10.5434	283	CEP19	-0.57235	0
5.43767e-26	rs1081975	12	56393337	4010736	4	122250204	trans	C/G	G	-10.5434	283	Y_RNA	-0.57231	0
5.43767e-26	rs1081975	12	56393337	4040360	9	114339839	trans	C/G	G	-10.5434	283	ZNF483	-0.572162	0
5.43767e-26	rs1081975	12	56393337	3450750	19	58051846	trans	C/G	G	-10.5434	283	ZNF549	-0.571506	0
5.44925e-26	rs1689510	12	56396768	5870739	24	21867583	trans	G/C	C	10.5434	283	KDM5D	0.57166	0
5.44925e-26	rs877636	12	56480583	6660682	3	48731186	trans	A/G	G	10.5434	283	IP6K2	0.572492	0
5.44925e-26	rs2292239	12	56482180	6660682	3	48731186	trans	G/T	T	10.5434	283	IP6K2	0.571982	0
6.91359e-26	rs7297175	12	56473808	1850040	3	196434202	trans	C/T	T	-10.5208	283	CEP19	-0.571488	0
6.91359e-26	rs7971751	12	56478658	6280731	15	78886100	trans	C/A	A	-10.5208	283	CHRNA5	-0.570501	0
6.91359e-26	rs1131017	12	56435929	6560601	3	178741809	trans	G/C	C	-10.5208	283	ZMAT3	-0.571445	0
6.91359e-26	rs773114	12	56379060	4010736	4	122250204	trans	A/T	T	-10.5208	283	Y_RNA	-0.570976	0
6.91359e-26	rs773114	12	56379060	1850561	3	69156929	trans	A/T	T	-10.5208	283	LMOD3	-0.570538	0
6.91359e-26	rs10876870	12	56478002	6280731	15	78886100	trans	C/A	A	-10.5208	283	CHRNA5	-0.571339	0
6.91359e-26	rs1873914	12	56379427	4010736	4	122250204	trans	G/C	C	-10.5208	283	Y_RNA	-0.570974	0
6.91359e-26	rs1873914	12	56379427	1850561	3	69156929	trans	G/C	C	-10.5208	283	LMOD3	-0.570759	0
6.91359e-26	rs1081975	12	56393337	1010296	5	96253328	trans	C/G	G	-10.5208	283	ERAP2	-0.571361	0
6.91359e-26	rs1081975	12	56393337	2030020	6	34716172	trans	C/G	G	-10.5208	283	-	-0.571018	0
6.91359e-26	rs705699	12	56384804	6370682	23	48834038	trans	G/A	A	-10.5208	283	GRIPAP1	-0.571385	0
6.92828e-26	rs705705	12	56435504	6660682	3	48731186	trans	G/C	C	10.5208	283	IP6K2	0.571064	0
6.92828e-26	rs7302200	12	56449435	6100687	24	2727991	trans	G/A	A	10.5208	283	RPS4Y1	0.570588	0
6.92828e-26	rs1701704	12	56412487	6100687	24	2727991	trans	T/G	G	10.5208	283	RPS4Y1	0.57111	0
8.78566e-26	rs2271194	12	56477694	990332	4	84383315	trans	T/A	A	-10.4983	283	MRPS18C;FAM175A	-0.570152	0
8.78566e-26	rs7297175	12	56473808	5270064	23	50335018	trans	C/T	T	-10.4983	283	SHROOM4	-0.570317	0
8.78566e-26	rs7297175	12	56473808	4200605	7	152343859	trans	C/T	T	-10.4983	283	XRCC2	-0.570026	0
8.78566e-26	rs1131017	12	56435929	5270064	23	50335018	trans	G/C	C	-10.4983	283	SHROOM4	-0.570008	0
8.78566e-26	rs1131017	12	56435929	4200605	7	152343859	trans	G/C	C	-10.4983	283	XRCC2	-0.569681	0
8.78566e-26	rs10876870	12	56478002	990332	4	84383315	trans	C/A	A	-10.4983	283	MRPS18C;FAM175A	-0.569825	0
8.78566e-26	rs11171739	12	56470625	290095	12	53342560	trans	T/C	C	-10.4983	283	KRT8	-0.569558	0
8.78566e-26	rs773125	12	56394954	6370682	23	48834038	trans	A/G	G	-10.4983	283	GRIPAP1	-0.570351	0
8.78566e-26	rs1081975	12	56393337	7160747	14	104058236	trans	C/G	G	-10.4983	283	APOPT1	-0.569564	0
8.80429e-26	rs2640564	12	56455294	6100687	24	2727991	trans	C/T	T	10.4983	283	RPS4Y1	0.570453	0
8.80429e-26	rs772921	12	56403577	5870739	24	21867583	trans	C/T	T	10.4983	283	KDM5D	0.569525	0
8.80429e-26	rs705704	12	56435412	5870739	24	21867583	trans	G/A	A	10.4983	283	KDM5D	0.569525	0
8.80429e-26	rs1131017	12	56435929	6900746	5	138941941	trans	G/C	C	10.4983	283	UBE2D2	0.570401	0
1.1159e-25	rs2271194	12	56477694	4670577	2	62727887	trans	T/A	A	-10.4757	283	TMEM17	-0.569352	0
1.1159e-25	rs7971751	12	56478658	990332	4	84383315	trans	C/A	A	-10.4757	283	MRPS18C;FAM175A	-0.569063	0
1.1159e-25	rs10876864	12	56401085	290095	12	53342560	trans	A/G	G	-10.4757	283	KRT8	-0.569208	0
1.1159e-25	rs10876870	12	56478002	4670577	2	62727887	trans	C/A	A	-10.4757	283	TMEM17	-0.568954	0
1.1159e-25	rs7312770	12	56467587	2350543	19	40022096	trans	T/C	C	-10.4757	283	EID2B	-0.568664	0
1.1159e-25	rs705699	12	56384804	1850561	3	69156929	trans	G/A	A	-10.4757	283	LMOD3	-0.569076	0
1.11826e-25	rs34415530	12	56444632	5870739	24	21867583	trans	C/T	T	10.4757	283	KDM5D	0.568586	0
1.11826e-25	rs705700	12	56389293	6020273	24	22930747	trans	T/C	C	10.4757	283	RPS4Y2	0.568893	0
1.11826e-25	rs2456973	12	56416928	5870739	24	21867583	trans	A/C	C	10.4757	283	KDM5D	0.56907	0
1.11826e-25	rs61938963	12	56446804	5870739	24	21867583	trans	C/T	T	10.4757	283	KDM5D	0.569184	0
1.11826e-25	rs61938962	12	56446766	5870739	24	21867583	trans	C/T	T	10.4757	283	KDM5D	0.569184	0
1.11826e-25	rs773114	12	56379060	6280646	24	2712175	trans	A/T	T	10.4757	283	RPS4Y1	0.569493	0
1.11826e-25	rs1701704	12	56412487	5870739	24	21867583	trans	T/G	G	10.4757	283	KDM5D	0.568868	0
1.11826e-25	rs10876866	12	56445366	5870739	24	21867583	trans	G/A	A	10.4757	283	KDM5D	0.569216	0
1.11826e-25	rs1873914	12	56379427	6280646	24	2712175	trans	G/C	C	10.4757	283	RPS4Y1	0.569095	0
1.11826e-25	rs7312770	12	56467587	4150600	24	22754289	trans	T/C	C	10.4757	283	EIF1AY	0.569494	0
1.41663e-25	rs2271194	12	56477694	1010296	5	96253328	trans	T/A	A	-10.4532	283	ERAP2	-0.568421	0
1.41663e-25	rs7971751	12	56478658	4670577	2	62727887	trans	C/A	A	-10.4532	283	TMEM17	-0.568055	0
1.41663e-25	rs705700	12	56389293	4010736	4	122250204	trans	T/C	C	-10.4532	283	Y_RNA	-0.567882	0
1.41663e-25	rs10876870	12	56478002	1010296	5	96253328	trans	C/A	A	-10.4532	283	ERAP2	-0.568019	0
1.41663e-25	rs11171739	12	56470625	1170523	13	50575155	trans	T/C	C	-10.4532	283	TRIM13	-0.567528	0
1.41663e-25	rs705699	12	56384804	4040360	9	114339839	trans	G/A	A	-10.4532	283	ZNF483	-0.567986	0
1.41663e-25	rs705699	12	56384804	3450750	19	58051846	trans	G/A	A	-10.4532	283	ZNF549	-0.567986	0
1.41962e-25	rs7297175	12	56473808	1230746	9	88916486	trans	C/T	T	10.4532	283	ZCCHC6	0.568166	0
1.41962e-25	rs705702	12	56390636	6660682	3	48731186	trans	A/G	G	10.4532	283	IP6K2	0.567512	0
1.41962e-25	rs705699	12	56384804	6020273	24	22930747	trans	G/A	A	10.4532	283	RPS4Y2	0.568114	0
1.41962e-25	rs705699	12	56384804	6280646	24	2712175	trans	G/A	A	10.4532	283	RPS4Y1	0.567922	0
1.79372e-25	rs1689510	12	56396768	4150753	7	30053164	trans	G/C	C	-10.4307	283	FKBP14	-0.566582	0
1.79372e-25	rs7971751	12	56478658	1010296	5	96253328	trans	C/A	A	-10.4307	283	ERAP2	-0.567094	0
1.79372e-25	rs10876864	12	56401085	1410400	1	245014413	trans	A/G	G	-10.4307	283	HNRNPU-AS1	-0.567418	0
1.79372e-25	rs11171739	12	56470625	5270064	23	50335018	trans	T/C	C	-10.4307	283	SHROOM4	-0.567021	0
1.79372e-25	rs705699	12	56384804	4010736	4	122250204	trans	G/A	A	-10.4307	283	Y_RNA	-0.567216	0
1.7975e-25	rs772920	12	56390364	6660682	3	48731186	trans	C/G	G	10.4307	283	IP6K2	0.567187	0
1.7975e-25	rs705701	12	56389768	5870739	24	21867583	trans	C/T	T	10.4307	283	KDM5D	0.566642	0
1.7975e-25	rs1131017	12	56435929	2690438	16	31000604	trans	G/C	C	10.4307	283	STX1B	0.567071	0
1.7975e-25	rs3741499	12	56474379	6100687	24	2727991	trans	C/T	T	10.4307	283	RPS4Y1	0.566662	0
1.7975e-25	rs11171739	12	56470625	1230746	9	88916486	trans	T/C	C	10.4307	283	ZCCHC6	0.566513	0
1.7975e-25	rs1081975	12	56393337	1850687	24	7249037	trans	C/G	G	10.4307	283	PRKY	0.567115	0
2.27005e-25	rs7297175	12	56473808	1170523	13	50575155	trans	C/T	T	-10.4082	283	TRIM13	-0.566005	0
2.27005e-25	rs61938963	12	56446804	4150753	7	30053164	trans	C/T	T	-10.4082	283	FKBP14	-0.565511	0
2.27005e-25	rs61938962	12	56446766	4150753	7	30053164	trans	C/T	T	-10.4082	283	FKBP14	-0.565511	0
2.27005e-25	rs773114	12	56379060	990332	4	84383315	trans	A/T	T	-10.4082	283	MRPS18C;FAM175A	-0.565789	0
2.27005e-25	rs773114	12	56379060	2030020	6	34716172	trans	A/T	T	-10.4082	283	-	-0.565769	0
2.27005e-25	rs10876866	12	56445366	4150753	7	30053164	trans	G/A	A	-10.4082	283	FKBP14	-0.56636	0
2.27005e-25	rs10876864	12	56401085	6560601	3	178741809	trans	A/G	G	-10.4082	283	ZMAT3	-0.565819	0
2.27005e-25	rs10876864	12	56401085	990332	4	84383315	trans	A/G	G	-10.4082	283	MRPS18C;FAM175A	-0.565627	0
2.27005e-25	rs1873914	12	56379427	990332	4	84383315	trans	G/C	C	-10.4082	283	MRPS18C;FAM175A	-0.566483	0
2.27005e-25	rs1873914	12	56379427	2030020	6	34716172	trans	G/C	C	-10.4082	283	-	-0.565758	0
2.27482e-25	rs773114	12	56379060	2690438	16	31000604	trans	A/T	T	10.4082	283	STX1B	0.566254	0
2.27482e-25	rs773114	12	56379060	6020273	24	22930747	trans	A/T	T	10.4082	283	RPS4Y2	0.566106	0
2.27482e-25	rs4759229	12	56474480	6100687	24	2727991	trans	G/A	A	10.4082	283	RPS4Y1	0.566093	0
2.27482e-25	rs1873914	12	56379427	2690438	16	31000604	trans	G/C	C	10.4082	283	STX1B	0.566452	0
2.27482e-25	rs1873914	12	56379427	6020273	24	22930747	trans	G/C	C	10.4082	283	RPS4Y2	0.566101	0
2.27482e-25	rs1081975	12	56393337	2690438	16	31000604	trans	C/G	G	10.4082	283	STX1B	0.566042	0
2.87144e-25	rs2271194	12	56477694	4200605	7	152343859	trans	T/A	A	-10.3858	283	XRCC2	-0.564956	0
2.87144e-25	rs1702877	12	56427808	4150753	7	30053164	trans	C/T	T	-10.3858	283	FKBP14	-0.564716	0
2.87144e-25	rs705700	12	56389293	1850561	3	69156929	trans	T/C	C	-10.3858	283	LMOD3	-0.56501	0
2.87144e-25	rs2456973	12	56416928	4150753	7	30053164	trans	A/C	C	-10.3858	283	FKBP14	-0.565268	0
2.87144e-25	rs10876864	12	56401085	4670577	2	62727887	trans	A/G	G	-10.3858	283	TMEM17	-0.565116	0
2.87144e-25	rs10876870	12	56478002	4200605	7	152343859	trans	C/A	A	-10.3858	283	XRCC2	-0.564551	0
2.87144e-25	rs773125	12	56394954	990332	4	84383315	trans	A/G	G	-10.3858	283	MRPS18C;FAM175A	-0.565192	0
2.87144e-25	rs1081975	12	56393337	290095	12	53342560	trans	C/G	G	-10.3858	283	KRT8	-0.565441	0
2.87144e-25	rs705699	12	56384804	2030020	6	34716172	trans	G/A	A	-10.3858	283	-	-0.565228	0
2.87747e-25	rs705700	12	56389293	2690438	16	31000604	trans	T/C	C	10.3858	283	STX1B	0.565264	0
2.87747e-25	rs705699	12	56384804	2690438	16	31000604	trans	G/A	A	10.3858	283	STX1B	0.564779	0
3.63036e-25	rs772921	12	56403577	4150753	7	30053164	trans	C/T	T	-10.3634	283	FKBP14	-0.563829	0
3.63036e-25	rs1702877	12	56427808	4040360	9	114339839	trans	C/T	T	-10.3634	283	ZNF483	-0.563601	0
3.63036e-25	rs7971751	12	56478658	4200605	7	152343859	trans	C/A	A	-10.3634	283	XRCC2	-0.563637	0
3.63036e-25	rs705704	12	56435412	4150753	7	30053164	trans	G/A	A	-10.3634	283	FKBP14	-0.563829	0
3.63036e-25	rs34415530	12	56444632	4150753	7	30053164	trans	C/T	T	-10.3634	283	FKBP14	-0.5636	0
3.63036e-25	rs705700	12	56389293	990332	4	84383315	trans	T/C	C	-10.3634	283	MRPS18C;FAM175A	-0.564028	0
3.63036e-25	rs705700	12	56389293	2030020	6	34716172	trans	T/C	C	-10.3634	283	-	-0.563754	0
3.63036e-25	rs773114	12	56379060	3450750	19	58051846	trans	A/T	T	-10.3634	283	ZNF549	-0.564323	0
3.63036e-25	rs4759229	12	56474480	4150753	7	30053164	trans	G/A	A	-10.3634	283	FKBP14	-0.563813	0
3.63036e-25	rs3741499	12	56474379	4150753	7	30053164	trans	C/T	T	-10.3634	283	FKBP14	-0.564251	0
3.63036e-25	rs10876864	12	56401085	5270064	23	50335018	trans	A/G	G	-10.3634	283	SHROOM4	-0.564029	0
3.63036e-25	rs1873914	12	56379427	3450750	19	58051846	trans	G/C	C	-10.3634	283	ZNF549	-0.564435	0
3.63036e-25	rs705699	12	56384804	990332	4	84383315	trans	G/A	A	-10.3634	283	MRPS18C;FAM175A	-0.563752	0
3.63796e-25	rs2271194	12	56477694	1230746	9	88916486	trans	T/A	A	10.3634	283	ZCCHC6	0.563854	0
3.63796e-25	rs10876864	12	56401085	6900746	5	138941941	trans	A/G	G	10.3634	283	UBE2D2	0.564221	0
3.63796e-25	rs10876870	12	56478002	1230746	9	88916486	trans	C/A	A	10.3634	283	ZCCHC6	0.563644	0
4.58757e-25	rs2271194	12	56477694	1850040	3	196434202	trans	T/A	A	-10.341	283	CEP19	-0.562923	0
4.58757e-25	rs773114	12	56379060	4040360	9	114339839	trans	A/T	T	-10.341	283	ZNF483	-0.563267	0
4.58757e-25	rs1873914	12	56379427	4040360	9	114339839	trans	G/C	C	-10.341	283	ZNF483	-0.563354	0
4.58757e-25	rs7312770	12	56467587	1690440	23	73040945	trans	T/C	C	-10.341	283	TSIX;XIST	-0.562719	0
4.59715e-25	rs7971751	12	56478658	1230746	9	88916486	trans	C/A	A	10.341	283	ZCCHC6	0.563136	0
4.59715e-25	rs1131017	12	56435929	1070463	24	21765862	trans	G/C	C	10.341	283	TXLNG2P	0.563477	0
5.79428e-25	rs2271194	12	56477694	290095	12	53342560	trans	T/A	A	-10.3187	283	KRT8	-0.561933	0
5.79428e-25	rs10876870	12	56478002	290095	12	53342560	trans	C/A	A	-10.3187	283	KRT8	-0.561516	0
5.79428e-25	rs10876870	12	56478002	1850040	3	196434202	trans	C/A	A	-10.3187	283	CEP19	-0.562431	0
5.79428e-25	rs11171739	12	56470625	6560601	3	178741809	trans	T/C	C	-10.3187	283	ZMAT3	-0.561628	0
5.79428e-25	rs773125	12	56394954	1010296	5	96253328	trans	A/G	G	-10.3187	283	ERAP2	-0.56221	0
5.80636e-25	rs2640562	12	56466473	6100687	24	2727991	trans	C/T	T	10.3187	283	RPS4Y1	0.562026	0
5.80636e-25	rs705705	12	56435504	6100687	24	2727991	trans	G/C	C	10.3187	283	RPS4Y1	0.562184	0
5.80636e-25	rs61937248	12	56381705	6660682	3	48731186	trans	C/T	T	10.3187	283	IP6K2	0.561595	0
5.80636e-25	rs61937249	12	56381916	6660682	3	48731186	trans	A/G	G	10.3187	283	IP6K2	0.561595	0
5.80636e-25	rs1081975	12	56393337	1230746	9	88916486	trans	C/G	G	10.3187	283	ZCCHC6	0.56154	0
5.80636e-25	rs2048036	12	56380119	6660682	3	48731186	trans	T/A	A	10.3187	283	IP6K2	0.561536	0
5.80636e-25	rs61937247	12	56381484	6660682	3	48731186	trans	A/C	C	10.3187	283	IP6K2	0.561595	0
7.31477e-25	rs1689510	12	56396768	4040360	9	114339839	trans	G/C	C	-10.2964	283	ZNF483	-0.561359	0
7.31477e-25	rs7297175	12	56473808	6560601	3	178741809	trans	C/T	T	-10.2964	283	ZMAT3	-0.561498	0
7.31477e-25	rs7971751	12	56478658	290095	12	53342560	trans	C/A	A	-10.2964	283	KRT8	-0.560559	0
7.31477e-25	rs7971751	12	56478658	1850040	3	196434202	trans	C/A	A	-10.2964	283	CEP19	-0.561316	0
7.31477e-25	rs1701704	12	56412487	4150753	7	30053164	trans	T/G	G	-10.2964	283	FKBP14	-0.560538	0
7.31477e-25	rs1081975	12	56393337	5270064	23	50335018	trans	C/G	G	-10.2964	283	SHROOM4	-0.560723	0
7.31477e-25	rs705699	12	56384804	5270064	23	50335018	trans	G/A	A	-10.2964	283	SHROOM4	-0.561251	0
7.32999e-25	rs773111	12	56375740	6660682	3	48731186	trans	C/A	A	10.2964	283	IP6K2	0.561058	0
7.32999e-25	rs773112	12	56375881	6660682	3	48731186	trans	C/T	T	10.2964	283	IP6K2	0.561022	0
7.32999e-25	rs773109	12	56374695	6660682	3	48731186	trans	G/A	A	10.2964	283	IP6K2	0.560912	0
7.32999e-25	rs773110	12	56375137	6660682	3	48731186	trans	C/G	G	10.2964	283	IP6K2	0.560912	0
7.32999e-25	rs10876864	12	56401085	2690438	16	31000604	trans	A/G	G	10.2964	283	STX1B	0.560896	0
7.32999e-25	rs10876864	12	56401085	1850687	24	7249037	trans	A/G	G	10.2964	283	PRKY	0.561024	0
9.21054e-25	rs772921	12	56403577	4040360	9	114339839	trans	C/T	T	-10.2741	283	ZNF483	-0.55986	0
9.21054e-25	rs7297175	12	56473808	1410400	1	245014413	trans	C/T	T	-10.2741	283	HNRNPU-AS1	-0.55999	0
9.21054e-25	rs2640562	12	56466473	4150753	7	30053164	trans	C/T	T	-10.2741	283	FKBP14	-0.559751	0
9.21054e-25	rs705704	12	56435412	4040360	9	114339839	trans	G/A	A	-10.2741	283	ZNF483	-0.55986	0
9.21054e-25	rs1131017	12	56435929	4010736	4	122250204	trans	G/C	C	-10.2741	283	Y_RNA	-0.559854	0
9.21054e-25	rs705700	12	56389293	3450750	19	58051846	trans	T/C	C	-10.2741	283	ZNF549	-0.560408	0
9.21054e-25	rs61938963	12	56446804	4040360	9	114339839	trans	C/T	T	-10.2741	283	ZNF483	-0.559524	0
9.21054e-25	rs61938962	12	56446766	4040360	9	114339839	trans	C/T	T	-10.2741	283	ZNF483	-0.559524	0
9.22966e-25	rs773108	12	56369911	6660682	3	48731186	trans	A/G	G	10.2741	283	IP6K2	0.560164	0
1.1592e-24	rs2271194	12	56477694	1170523	13	50575155	trans	T/A	A	-10.2518	283	TRIM13	-0.559105	0
1.1592e-24	rs2271194	12	56477694	5270064	23	50335018	trans	T/A	A	-10.2518	283	SHROOM4	-0.55939	0
1.1592e-24	rs705705	12	56435504	4150753	7	30053164	trans	G/C	C	-10.2518	283	FKBP14	-0.55947	0
1.1592e-24	rs34415530	12	56444632	4040360	9	114339839	trans	C/T	T	-10.2518	283	ZNF483	-0.559096	0
1.1592e-24	rs705700	12	56389293	4040360	9	114339839	trans	T/C	C	-10.2518	283	ZNF483	-0.558604	0
1.1592e-24	rs2456973	12	56416928	4040360	9	114339839	trans	A/C	C	-10.2518	283	ZNF483	-0.559124	0
1.1592e-24	rs773114	12	56379060	5270064	23	50335018	trans	A/T	T	-10.2518	283	SHROOM4	-0.559166	0
1.1592e-24	rs2017445	12	56407072	2350543	19	40022096	trans	G/A	A	-10.2518	283	EID2B	-0.558621	0
1.1592e-24	rs10876864	12	56401085	4200605	7	152343859	trans	A/G	G	-10.2518	283	XRCC2	-0.559298	0
1.1592e-24	rs10876870	12	56478002	1170523	13	50575155	trans	C/A	A	-10.2518	283	TRIM13	-0.558655	0
1.1592e-24	rs10876870	12	56478002	5270064	23	50335018	trans	C/A	A	-10.2518	283	SHROOM4	-0.558975	0
1.1592e-24	rs11171739	12	56470625	1410400	1	245014413	trans	T/C	C	-10.2518	283	HNRNPU-AS1	-0.559217	0
1.1592e-24	rs1873914	12	56379427	5270064	23	50335018	trans	G/C	C	-10.2518	283	SHROOM4	-0.559364	0
1.1592e-24	rs1081975	12	56393337	4670577	2	62727887	trans	C/G	G	-10.2518	283	TMEM17	-0.559498	0
1.1616e-24	rs2640564	12	56455294	5870739	24	21867583	trans	C/T	T	10.2518	283	KDM5D	0.559416	0
1.1616e-24	rs1131017	12	56435929	1850687	24	7249037	trans	G/C	C	10.2518	283	PRKY	0.559209	0
1.1616e-24	rs877636	12	56480583	6100687	24	2727991	trans	A/G	G	10.2518	283	RPS4Y1	0.55893	0
1.1616e-24	rs773125	12	56394954	1230746	9	88916486	trans	A/G	G	10.2518	283	ZCCHC6	0.558867	0
1.1616e-24	rs773125	12	56394954	6020273	24	22930747	trans	A/G	G	10.2518	283	RPS4Y2	0.55864	0
1.1616e-24	rs1081975	12	56393337	6900746	5	138941941	trans	C/G	G	10.2518	283	UBE2D2	0.559435	0
1.1616e-24	rs705696	12	56480648	6100687	24	2727991	trans	G/A	A	10.2518	283	RPS4Y1	0.558788	0
1.46122e-24	rs7971751	12	56478658	1170523	13	50575155	trans	C/A	A	-10.2296	283	TRIM13	-0.557629	0
1.46122e-24	rs7971751	12	56478658	5270064	23	50335018	trans	C/A	A	-10.2296	283	SHROOM4	-0.558036	0
1.46122e-24	rs1131017	12	56435929	1170523	13	50575155	trans	G/C	C	-10.2296	283	TRIM13	-0.557578	0
1.46122e-24	rs773125	12	56394954	3450750	19	58051846	trans	A/G	G	-10.2296	283	ZNF549	-0.557517	0
1.46122e-24	rs773125	12	56394954	2030020	6	34716172	trans	A/G	G	-10.2296	283	-	-0.558207	0
1.46122e-24	rs1081975	12	56393337	6560601	3	178741809	trans	C/G	G	-10.2296	283	ZMAT3	-0.558455	0
1.46122e-24	rs1081975	12	56393337	1170523	13	50575155	trans	C/G	G	-10.2296	283	TRIM13	-0.558203	0
1.46122e-24	rs7312770	12	56467587	3870450	1	40981937	trans	T/C	C	-10.2296	283	EXO5	-0.55797	0
1.46424e-24	rs7302200	12	56449435	5870739	24	21867583	trans	G/A	A	10.2296	283	KDM5D	0.55802	0
1.46424e-24	rs705699	12	56384804	1230746	9	88916486	trans	G/A	A	10.2296	283	ZCCHC6	0.557595	0
1.83722e-24	rs2271194	12	56477694	6560601	3	178741809	trans	T/A	A	-10.2074	283	ZMAT3	-0.556692	0
1.83722e-24	rs877636	12	56480583	4150753	7	30053164	trans	A/G	G	-10.2074	283	FKBP14	-0.557057	0
1.83722e-24	rs2017445	12	56407072	3870450	1	40981937	trans	G/A	A	-10.2074	283	EXO5	-0.557277	0
1.83722e-24	rs1081975	12	56393337	1410400	1	245014413	trans	C/G	G	-10.2074	283	HNRNPU-AS1	-0.557206	0
1.83722e-24	rs705696	12	56480648	4150753	7	30053164	trans	G/A	A	-10.2074	283	FKBP14	-0.556929	0
1.84101e-24	rs772920	12	56390364	6100687	24	2727991	trans	C/G	G	10.2074	283	RPS4Y1	0.557253	0
1.84101e-24	rs773107	12	56369506	6100687	24	2727991	trans	A/G	G	10.2074	283	RPS4Y1	0.556538	0
1.84101e-24	rs705700	12	56389293	1850687	24	7249037	trans	T/C	C	10.2074	283	PRKY	0.556509	0
1.84101e-24	rs705702	12	56390636	6100687	24	2727991	trans	A/G	G	10.2074	283	RPS4Y1	0.557247	0
1.84101e-24	rs705699	12	56384804	1850687	24	7249037	trans	G/A	A	10.2074	283	PRKY	0.556953	0
2.30885e-24	rs2640564	12	56455294	4150753	7	30053164	trans	C/T	T	-10.1852	283	FKBP14	-0.555535	0
2.30885e-24	rs7297175	12	56473808	1090646	2	208477114	trans	C/T	T	-10.1852	283	METTL21A	-0.556188	0
2.30885e-24	rs7971751	12	56478658	6560601	3	178741809	trans	C/A	A	-10.1852	283	ZMAT3	-0.555719	0
2.30885e-24	rs1131017	12	56435929	1090646	2	208477114	trans	G/C	C	-10.1852	283	METTL21A	-0.556164	0
2.30885e-24	rs10876870	12	56478002	6560601	3	178741809	trans	C/A	A	-10.1852	283	ZMAT3	-0.556392	0
2.30885e-24	rs1081975	12	56393337	1850040	3	196434202	trans	C/G	G	-10.1852	283	CEP19	-0.55588	0
2.30885e-24	rs705699	12	56384804	290095	12	53342560	trans	G/A	A	-10.1852	283	KRT8	-0.555863	0
2.3136e-24	rs773114	12	56379060	1850687	24	7249037	trans	A/T	T	10.1852	283	PRKY	0.555609	0
2.3136e-24	rs4759229	12	56474480	5870739	24	21867583	trans	G/A	A	10.1852	283	KDM5D	0.556045	0
2.3136e-24	rs3741499	12	56474379	5870739	24	21867583	trans	C/T	T	10.1852	283	KDM5D	0.556216	0
2.3136e-24	rs11171739	12	56470625	2690438	16	31000604	trans	T/C	C	10.1852	283	STX1B	0.555917	0
2.3136e-24	rs705698	12	56384687	6660682	3	48731186	trans	T/C	C	10.1852	283	IP6K2	0.556375	0
2.89418e-24	rs773114	12	56379060	7160747	14	104058236	trans	A/T	T	-10.163	283	APOPT1	-0.554533	0
2.89418e-24	rs1701704	12	56412487	4040360	9	114339839	trans	T/G	G	-10.163	283	ZNF483	-0.554707	0
2.89418e-24	rs11171739	12	56470625	1090646	2	208477114	trans	T/C	C	-10.163	283	METTL21A	-0.555029	0
2.89418e-24	rs773125	12	56394954	7160747	14	104058236	trans	A/G	G	-10.163	283	APOPT1	-0.554748	0
2.89418e-24	rs705699	12	56384804	1850040	3	196434202	trans	G/A	A	-10.163	283	CEP19	-0.554516	0
2.90013e-24	rs705700	12	56389293	1070463	24	21765862	trans	T/C	C	10.163	283	TXLNG2P	0.554825	0
2.90013e-24	rs773125	12	56394954	1850687	24	7249037	trans	A/G	G	10.163	283	PRKY	0.554673	0
2.90013e-24	rs1873914	12	56379427	1850687	24	7249037	trans	G/C	C	10.163	283	PRKY	0.55531	0
3.63361e-24	rs7297175	12	56473808	4010736	4	122250204	trans	C/T	T	-10.1409	283	Y_RNA	-0.554389	0
3.63361e-24	rs7297175	12	56473808	6450475	1	38269162	trans	C/T	T	-10.1409	283	YRDC	-0.554174	0
3.63361e-24	rs1131017	12	56435929	6450475	1	38269162	trans	G/C	C	-10.1409	283	YRDC	-0.553809	0
3.63361e-24	rs1131017	12	56435929	3180746	15	45901393	trans	G/C	C	-10.1409	283	BLOC1S6	-0.554076	0
3.63361e-24	rs705700	12	56389293	5270064	23	50335018	trans	T/C	C	-10.1409	283	SHROOM4	-0.553585	0
3.63361e-24	rs773114	12	56379060	290095	12	53342560	trans	A/T	T	-10.1409	283	KRT8	-0.553752	0
3.63361e-24	rs10876866	12	56445366	4040360	9	114339839	trans	G/A	A	-10.1409	283	ZNF483	-0.553734	0
3.63361e-24	rs1873914	12	56379427	290095	12	53342560	trans	G/C	C	-10.1409	283	KRT8	-0.553929	0
3.63361e-24	rs1873914	12	56379427	7160747	14	104058236	trans	G/C	C	-10.1409	283	APOPT1	-0.554293	0
3.63361e-24	rs1873914	12	56379427	4670577	2	62727887	trans	G/C	C	-10.1409	283	TMEM17	-0.553617	0
3.63361e-24	rs705699	12	56384804	1170523	13	50575155	trans	G/A	A	-10.1409	283	TRIM13	-0.554452	0
3.63361e-24	rs705699	12	56384804	7160747	14	104058236	trans	G/A	A	-10.1409	283	APOPT1	-0.553938	0
3.64105e-24	rs7297175	12	56473808	2690438	16	31000604	trans	C/T	T	10.1409	283	STX1B	0.554459	0
3.64105e-24	rs877636	12	56480583	5870739	24	21867583	trans	A/G	G	10.1409	283	KDM5D	0.553505	0
3.64105e-24	rs705700	12	56389293	1230746	9	88916486	trans	T/C	C	10.1409	283	ZCCHC6	0.554348	0
3.64105e-24	rs773114	12	56379060	1230746	9	88916486	trans	A/T	T	10.1409	283	ZCCHC6	0.55358	0
3.64105e-24	rs11171739	12	56470625	6900746	5	138941941	trans	T/C	C	10.1409	283	UBE2D2	0.553951	0
3.64105e-24	rs1873914	12	56379427	1230746	9	88916486	trans	G/C	C	10.1409	283	ZCCHC6	0.553864	0
3.64105e-24	rs1081975	12	56393337	1070463	24	21765862	trans	C/G	G	10.1409	283	TXLNG2P	0.553703	0
3.64105e-24	rs705699	12	56384804	1070463	24	21765862	trans	G/A	A	10.1409	283	TXLNG2P	0.553682	0
3.64105e-24	rs2292239	12	56482180	6100687	24	2727991	trans	G/T	T	10.1409	283	RPS4Y1	0.553646	0
4.55041e-24	rs773114	12	56379060	6560601	3	178741809	trans	A/T	T	-10.1188	283	ZMAT3	-0.552623	0
4.55041e-24	rs773114	12	56379060	4670577	2	62727887	trans	A/T	T	-10.1188	283	TMEM17	-0.553495	0
4.55041e-24	rs10876864	12	56401085	4010736	4	122250204	trans	A/G	G	-10.1188	283	Y_RNA	-0.552713	0
4.55041e-24	rs773125	12	56394954	4040360	9	114339839	trans	A/G	G	-10.1188	283	ZNF483	-0.552575	0
4.55041e-24	rs1873914	12	56379427	6560601	3	178741809	trans	G/C	C	-10.1188	283	ZMAT3	-0.552618	0
4.55041e-24	rs1873914	12	56379427	1850040	3	196434202	trans	G/C	C	-10.1188	283	CEP19	-0.552733	0
4.55041e-24	rs705699	12	56384804	4670577	2	62727887	trans	G/A	A	-10.1188	283	TMEM17	-0.553105	0
4.55041e-24	rs2292239	12	56482180	4150753	7	30053164	trans	G/T	T	-10.1188	283	FKBP14	-0.552996	0
4.55972e-24	rs773111	12	56375740	6100687	24	2727991	trans	C/A	A	10.1188	283	RPS4Y1	0.552528	0
4.55972e-24	rs705701	12	56389768	6100687	24	2727991	trans	C/T	T	10.1188	283	RPS4Y1	0.55316	0
4.55972e-24	rs2640562	12	56466473	5870739	24	21867583	trans	C/T	T	10.1188	283	KDM5D	0.552681	0
4.55972e-24	rs773108	12	56369911	6100687	24	2727991	trans	A/G	G	10.1188	283	RPS4Y1	0.552575	0
4.55972e-24	rs773112	12	56375881	6100687	24	2727991	trans	C/T	T	10.1188	283	RPS4Y1	0.55265	0
4.55972e-24	rs773114	12	56379060	1070463	24	21765862	trans	A/T	T	10.1188	283	TXLNG2P	0.552801	0
4.55972e-24	rs11171739	12	56470625	1850687	24	7249037	trans	T/C	C	10.1188	283	PRKY	0.552618	0
4.55972e-24	rs773125	12	56394954	1070463	24	21765862	trans	A/G	G	10.1188	283	TXLNG2P	0.552629	0
4.55972e-24	rs1873914	12	56379427	1070463	24	21765862	trans	G/C	C	10.1188	283	TXLNG2P	0.55295	0
4.55972e-24	rs705699	12	56384804	6900746	5	138941941	trans	G/A	A	10.1188	283	UBE2D2	0.55272	0
4.55972e-24	rs705696	12	56480648	5870739	24	21867583	trans	G/A	A	10.1188	283	KDM5D	0.553359	0
5.70742e-24	rs2640564	12	56455294	4040360	9	114339839	trans	C/T	T	-10.0967	283	ZNF483	-0.552329	0
5.70742e-24	rs7297175	12	56473808	3180746	15	45901393	trans	C/T	T	-10.0967	283	BLOC1S6	-0.552315	0
5.70742e-24	rs2640562	12	56466473	4040360	9	114339839	trans	C/T	T	-10.0967	283	ZNF483	-0.552121	0
5.70742e-24	rs705700	12	56389293	7160747	14	104058236	trans	T/C	C	-10.0967	283	APOPT1	-0.5525	0
5.70742e-24	rs773114	12	56379060	1010296	5	96253328	trans	A/T	T	-10.0967	283	ERAP2	-0.551818	0
5.70742e-24	rs773114	12	56379060	1850040	3	196434202	trans	A/T	T	-10.0967	283	CEP19	-0.552419	0
5.70742e-24	rs7302200	12	56449435	4150753	7	30053164	trans	G/A	A	-10.0967	283	FKBP14	-0.552108	0
5.70742e-24	rs2017445	12	56407072	4040360	9	114339839	trans	G/A	A	-10.0967	283	ZNF483	-0.551562	0
5.70742e-24	rs10876864	12	56401085	1170523	13	50575155	trans	A/G	G	-10.0967	283	TRIM13	-0.552009	0
5.70742e-24	rs11171739	12	56470625	4010736	4	122250204	trans	T/C	C	-10.0967	283	Y_RNA	-0.552238	0
5.70742e-24	rs705699	12	56384804	6450475	1	38269162	trans	G/A	A	-10.0967	283	YRDC	-0.55195	0
5.70742e-24	rs705699	12	56384804	1010296	5	96253328	trans	G/A	A	-10.0967	283	ERAP2	-0.552142	0
5.71907e-24	rs773109	12	56374695	6100687	24	2727991	trans	G/A	A	10.0967	283	RPS4Y1	0.552469	0
5.71907e-24	rs773110	12	56375137	6100687	24	2727991	trans	C/G	G	10.0967	283	RPS4Y1	0.552469	0
5.71907e-24	rs11171739	12	56470625	1070463	24	21765862	trans	T/C	C	10.0967	283	TXLNG2P	0.552428	0
5.71907e-24	rs61937248	12	56381705	6100687	24	2727991	trans	C/T	T	10.0967	283	RPS4Y1	0.552245	0
5.71907e-24	rs61937249	12	56381916	6100687	24	2727991	trans	A/G	G	10.0967	283	RPS4Y1	0.552245	0
5.71907e-24	rs2048036	12	56380119	6100687	24	2727991	trans	T/A	A	10.0967	283	RPS4Y1	0.552392	0
5.71907e-24	rs61937247	12	56381484	6100687	24	2727991	trans	A/C	C	10.0967	283	RPS4Y1	0.552245	0
7.14059e-24	rs2271194	12	56477694	1090646	2	208477114	trans	T/A	A	-10.0747	283	METTL21A	-0.550774	0
7.14059e-24	rs2271194	12	56477694	1410400	1	245014413	trans	T/A	A	-10.0747	283	HNRNPU-AS1	-0.550513	0
7.14059e-24	rs705700	12	56389293	1010296	5	96253328	trans	T/C	C	-10.0747	283	ERAP2	-0.551165	0
7.14059e-24	rs773114	12	56379060	1170523	13	50575155	trans	A/T	T	-10.0747	283	TRIM13	-0.551067	0
7.14059e-24	rs11171739	12	56470625	6450475	1	38269162	trans	T/C	C	-10.0747	283	YRDC	-0.551032	0
7.14059e-24	rs11171739	12	56470625	3180746	15	45901393	trans	T/C	C	-10.0747	283	BLOC1S6	-0.551159	0
7.14059e-24	rs1873914	12	56379427	1170523	13	50575155	trans	G/C	C	-10.0747	283	TRIM13	-0.550866	0
7.14059e-24	rs1873914	12	56379427	1010296	5	96253328	trans	G/C	C	-10.0747	283	ERAP2	-0.551405	0
7.14059e-24	rs1081975	12	56393337	4200605	7	152343859	trans	C/G	G	-10.0747	283	XRCC2	-0.550772	0
7.15513e-24	rs1873914	12	56379427	6900746	5	138941941	trans	G/C	C	10.0747	283	UBE2D2	0.55063	0
7.15513e-24	rs705698	12	56384687	5870739	24	21867583	trans	T/C	C	10.0747	283	KDM5D	0.551044	0
7.15513e-24	rs705698	12	56384687	6100687	24	2727991	trans	T/C	C	10.0747	283	RPS4Y1	0.551102	0
8.92935e-24	rs2271194	12	56477694	4010736	4	122250204	trans	T/A	A	-10.0527	283	Y_RNA	-0.549797	0
8.92935e-24	rs7971751	12	56478658	1090646	2	208477114	trans	C/A	A	-10.0527	283	METTL21A	-0.549802	0
8.92935e-24	rs705700	12	56389293	290095	12	53342560	trans	T/C	C	-10.0527	283	KRT8	-0.549543	0
8.92935e-24	rs705700	12	56389293	6450475	1	38269162	trans	T/C	C	-10.0527	283	YRDC	-0.550261	0
8.92935e-24	rs4759229	12	56474480	4040360	9	114339839	trans	G/A	A	-10.0527	283	ZNF483	-0.550024	0
8.92935e-24	rs10876864	12	56401085	6450475	1	38269162	trans	A/G	G	-10.0527	283	YRDC	-0.550091	0
8.92935e-24	rs10876870	12	56478002	4010736	4	122250204	trans	C/A	A	-10.0527	283	Y_RNA	-0.549602	0
8.92935e-24	rs10876870	12	56478002	1090646	2	208477114	trans	C/A	A	-10.0527	283	METTL21A	-0.550495	0
8.92935e-24	rs10876870	12	56478002	1410400	1	245014413	trans	C/A	A	-10.0527	283	HNRNPU-AS1	-0.550054	0
8.92935e-24	rs773125	12	56394954	1850561	3	69156929	trans	A/G	G	-10.0527	283	LMOD3	-0.550413	0
8.92935e-24	rs1081975	12	56393337	6450475	1	38269162	trans	C/G	G	-10.0527	283	YRDC	-0.550127	0
8.9475e-24	rs773114	12	56379060	6900746	5	138941941	trans	A/T	T	10.0527	283	UBE2D2	0.550228	0
8.9475e-24	rs10876864	12	56401085	1070463	24	21765862	trans	A/G	G	10.0527	283	TXLNG2P	0.550219	0
1.11609e-23	rs1689510	12	56396768	1850561	3	69156929	trans	G/C	C	-10.0307	283	LMOD3	-0.548643	0
1.11609e-23	rs1702877	12	56427808	3870450	1	40981937	trans	C/T	T	-10.0307	283	EXO5	-0.54943	0
1.11609e-23	rs7971751	12	56478658	4010736	4	122250204	trans	C/A	A	-10.0307	283	Y_RNA	-0.54916	0
1.11609e-23	rs7971751	12	56478658	1410400	1	245014413	trans	C/A	A	-10.0307	283	HNRNPU-AS1	-0.549013	0
1.11609e-23	rs705700	12	56389293	4670577	2	62727887	trans	T/C	C	-10.0307	283	TMEM17	-0.548501	0
1.11609e-23	rs705700	12	56389293	1850040	3	196434202	trans	T/C	C	-10.0307	283	CEP19	-0.549159	0
1.11609e-23	rs773114	12	56379060	6450475	1	38269162	trans	A/T	T	-10.0307	283	YRDC	-0.54886	0
1.11609e-23	rs3741499	12	56474379	4040360	9	114339839	trans	C/T	T	-10.0307	283	ZNF483	-0.549026	0
1.11609e-23	rs1873914	12	56379427	6450475	1	38269162	trans	G/C	C	-10.0307	283	YRDC	-0.548942	0
1.11609e-23	rs705699	12	56384804	6560601	3	178741809	trans	G/A	A	-10.0307	283	ZMAT3	-0.54932	0
1.11835e-23	rs2271194	12	56477694	2690438	16	31000604	trans	T/A	A	10.0307	283	STX1B	0.549343	0
1.11835e-23	rs7297175	12	56473808	1850687	24	7249037	trans	C/T	T	10.0307	283	PRKY	0.548915	0
1.11835e-23	rs705700	12	56389293	6900746	5	138941941	trans	T/C	C	10.0307	283	UBE2D2	0.549477	0
1.11835e-23	rs10876870	12	56478002	2690438	16	31000604	trans	C/A	A	10.0307	283	STX1B	0.548975	0
1.39433e-23	rs705700	12	56389293	1170523	13	50575155	trans	T/C	C	-10.0087	283	TRIM13	-0.547602	0
1.39433e-23	rs7302200	12	56449435	4040360	9	114339839	trans	G/A	A	-10.0087	283	ZNF483	-0.547776	0
1.39433e-23	rs773125	12	56394954	5270064	23	50335018	trans	A/G	G	-10.0087	283	SHROOM4	-0.548305	0
1.39433e-23	rs7312770	12	56467587	1580608	7	82993516	trans	T/C	C	-10.0087	283	SEMA3E	-0.548468	0
1.39716e-23	rs773111	12	56375740	5870739	24	21867583	trans	C/A	A	10.0087	283	KDM5D	0.547534	0
1.39716e-23	rs7297175	12	56473808	1070463	24	21765862	trans	C/T	T	10.0087	283	TXLNG2P	0.547986	0
1.39716e-23	rs7971751	12	56478658	2690438	16	31000604	trans	C/A	A	10.0087	283	STX1B	0.548158	0
1.39716e-23	rs61937248	12	56381705	5870739	24	21867583	trans	C/T	T	10.0087	283	KDM5D	0.54785	0
1.39716e-23	rs61937249	12	56381916	5870739	24	21867583	trans	A/G	G	10.0087	283	KDM5D	0.54785	0
1.39716e-23	rs2048036	12	56380119	5870739	24	21867583	trans	T/A	A	10.0087	283	KDM5D	0.547792	0
1.39716e-23	rs61937247	12	56381484	5870739	24	21867583	trans	A/C	C	10.0087	283	KDM5D	0.54785	0
1.39716e-23	rs2292239	12	56482180	5870739	24	21867583	trans	G/T	T	10.0087	283	KDM5D	0.54838	0
1.74112e-23	rs2640564	12	56455294	1850561	3	69156929	trans	C/T	T	-9.98679	283	LMOD3	-0.547367	0
1.74112e-23	rs1702877	12	56427808	1850561	3	69156929	trans	C/T	T	-9.98679	283	LMOD3	-0.547108	0
1.74112e-23	rs705700	12	56389293	6560601	3	178741809	trans	T/C	C	-9.98679	283	ZMAT3	-0.547099	0
1.74112e-23	rs2456973	12	56416928	1850561	3	69156929	trans	A/C	C	-9.98679	283	LMOD3	-0.546791	0
1.74463e-23	rs773108	12	56369911	5870739	24	21867583	trans	A/G	G	9.98679	283	KDM5D	0.546942	0
1.74463e-23	rs773112	12	56375881	5870739	24	21867583	trans	C/T	T	9.98679	283	KDM5D	0.547481	0
1.74463e-23	rs773109	12	56374695	5870739	24	21867583	trans	G/A	A	9.98679	283	KDM5D	0.547418	0
1.74463e-23	rs705705	12	56435504	5870739	24	21867583	trans	G/C	C	9.98679	283	KDM5D	0.547083	0
1.74463e-23	rs773107	12	56369506	5870739	24	21867583	trans	A/G	G	9.98679	283	KDM5D	0.546657	0
1.74463e-23	rs773110	12	56375137	5870739	24	21867583	trans	C/G	G	9.98679	283	KDM5D	0.547418	0
2.16874e-23	rs772921	12	56403577	1850561	3	69156929	trans	C/T	T	-9.96488	283	LMOD3	-0.546483	0
2.16874e-23	rs2640562	12	56466473	3870450	1	40981937	trans	C/T	T	-9.96488	283	EXO5	-0.545859	0
2.16874e-23	rs705704	12	56435412	1850561	3	69156929	trans	G/A	A	-9.96488	283	LMOD3	-0.546483	0
2.16874e-23	rs34415530	12	56444632	1850561	3	69156929	trans	C/T	T	-9.96488	283	LMOD3	-0.546221	0
2.16874e-23	rs2456973	12	56416928	3870450	1	40981937	trans	A/C	C	-9.96488	283	EXO5	-0.54552	0
2.16874e-23	rs61938963	12	56446804	1850561	3	69156929	trans	C/T	T	-9.96488	283	LMOD3	-0.546066	0
2.16874e-23	rs61938962	12	56446766	1850561	3	69156929	trans	C/T	T	-9.96488	283	LMOD3	-0.546066	0
2.16874e-23	rs773114	12	56379060	1410400	1	245014413	trans	A/T	T	-9.96488	283	HNRNPU-AS1	-0.545639	0
2.16874e-23	rs773125	12	56394954	6450475	1	38269162	trans	A/G	G	-9.96488	283	YRDC	-0.545933	0
2.16874e-23	rs773125	12	56394954	1850040	3	196434202	trans	A/G	G	-9.96488	283	CEP19	-0.545922	0
2.16874e-23	rs1873914	12	56379427	1410400	1	245014413	trans	G/C	C	-9.96488	283	HNRNPU-AS1	-0.546144	0
2.70554e-23	rs2271194	12	56477694	6450475	1	38269162	trans	T/A	A	-9.94299	283	YRDC	-0.544995	0
2.70554e-23	rs1689510	12	56396768	3870450	1	40981937	trans	G/C	C	-9.94299	283	EXO5	-0.545061	0
2.70554e-23	rs2017445	12	56407072	1580608	7	82993516	trans	G/A	A	-9.94299	283	SEMA3E	-0.545468	0
2.70554e-23	rs2017445	12	56407072	1850561	3	69156929	trans	G/A	A	-9.94299	283	LMOD3	-0.545081	0
2.70554e-23	rs10876864	12	56401085	1090646	2	208477114	trans	A/G	G	-9.94299	283	METTL21A	-0.54536	0
2.70554e-23	rs10876870	12	56478002	6450475	1	38269162	trans	C/A	A	-9.94299	283	YRDC	-0.544645	0
2.70554e-23	rs773125	12	56394954	6560601	3	178741809	trans	A/G	G	-9.94299	283	ZMAT3	-0.545187	0
2.70554e-23	rs7312770	12	56467587	5270064	23	50335018	trans	T/C	C	-9.94299	283	SHROOM4	-0.545382	0
2.71098e-23	rs2271194	12	56477694	6900746	5	138941941	trans	T/A	A	9.94299	283	UBE2D2	0.545184	0
2.71098e-23	rs772920	12	56390364	5870739	24	21867583	trans	C/G	G	9.94299	283	KDM5D	0.545018	0
2.71098e-23	rs7297175	12	56473808	6900746	5	138941941	trans	C/T	T	9.94299	283	UBE2D2	0.54526	0
2.71098e-23	rs705702	12	56390636	5870739	24	21867583	trans	A/G	G	9.94299	283	KDM5D	0.544889	0
2.71098e-23	rs10876870	12	56478002	6900746	5	138941941	trans	C/A	A	9.94299	283	UBE2D2	0.544723	0
3.36684e-23	rs2271194	12	56477694	3180746	15	45901393	trans	T/A	A	-9.92113	283	BLOC1S6	-0.544433	0
3.36684e-23	rs1689510	12	56396768	2350543	19	40022096	trans	G/C	C	-9.92113	283	EID2B	-0.544176	0
3.36684e-23	rs772921	12	56403577	3870450	1	40981937	trans	C/T	T	-9.92113	283	EXO5	-0.543923	0
3.36684e-23	rs7971751	12	56478658	6450475	1	38269162	trans	C/A	A	-9.92113	283	YRDC	-0.543818	0
3.36684e-23	rs705704	12	56435412	3870450	1	40981937	trans	G/A	A	-9.92113	283	EXO5	-0.543923	0
3.36684e-23	rs705700	12	56389293	1410400	1	245014413	trans	T/C	C	-9.92113	283	HNRNPU-AS1	-0.544227	0
3.36684e-23	rs61938963	12	56446804	3870450	1	40981937	trans	C/T	T	-9.92113	283	EXO5	-0.543536	0
3.36684e-23	rs61938962	12	56446766	3870450	1	40981937	trans	C/T	T	-9.92113	283	EXO5	-0.543536	0
3.36684e-23	rs10876870	12	56478002	3180746	15	45901393	trans	C/A	A	-9.92113	283	BLOC1S6	-0.544058	0
3.36684e-23	rs773125	12	56394954	4670577	2	62727887	trans	A/G	G	-9.92113	283	TMEM17	-0.543772	0
3.36684e-23	rs7312770	12	56467587	2630246	17	8262003	trans	T/C	C	-9.92113	283	AC135178.1	-0.54414	0
3.36684e-23	rs705699	12	56384804	1410400	1	245014413	trans	G/A	A	-9.92113	283	HNRNPU-AS1	-0.544253	0
3.37359e-23	rs2271194	12	56477694	1850687	24	7249037	trans	T/A	A	9.92113	283	PRKY	0.54371	0
3.37359e-23	rs7971751	12	56478658	6900746	5	138941941	trans	C/A	A	9.92113	283	UBE2D2	0.543676	0
4.1878e-23	rs1702877	12	56427808	2350543	19	40022096	trans	C/T	T	-9.89929	283	EID2B	-0.543325	0
4.1878e-23	rs7971751	12	56478658	3180746	15	45901393	trans	C/A	A	-9.89929	283	BLOC1S6	-0.543207	0
4.1878e-23	rs705705	12	56435504	4040360	9	114339839	trans	G/C	C	-9.89929	283	ZNF483	-0.543453	0
4.1878e-23	rs34415530	12	56444632	3870450	1	40981937	trans	C/T	T	-9.89929	283	EXO5	-0.543341	0
4.1878e-23	rs7302200	12	56449435	1850561	3	69156929	trans	G/A	A	-9.89929	283	LMOD3	-0.543328	0
4.1878e-23	rs1701704	12	56412487	1850561	3	69156929	trans	T/G	G	-9.89929	283	LMOD3	-0.542981	0
4.1878e-23	rs2017445	12	56407072	1690440	23	73040945	trans	G/A	A	-9.89929	283	TSIX;XIST	-0.543361	0
4.1878e-23	rs1081975	12	56393337	3180746	15	45901393	trans	C/G	G	-9.89929	283	BLOC1S6	-0.542642	0
4.1878e-23	rs7312770	12	56467587	1850561	3	69156929	trans	T/C	C	-9.89929	283	LMOD3	-0.542975	0
4.1878e-23	rs705699	12	56384804	3180746	15	45901393	trans	G/A	A	-9.89929	283	BLOC1S6	-0.542649	0
4.19618e-23	rs2017445	12	56407072	4150600	24	22754289	trans	G/A	A	9.89929	283	EIF1AY	0.542951	0
4.19618e-23	rs10876870	12	56478002	1850687	24	7249037	trans	C/A	A	9.89929	283	PRKY	0.543243	0
5.20649e-23	rs7297175	12	56473808	5570593	1	1885015	trans	C/T	T	-9.87749	283	C1orf222	-0.541712	0
5.20649e-23	rs4759229	12	56474480	1850561	3	69156929	trans	G/A	A	-9.87749	283	LMOD3	-0.541675	0
5.20649e-23	rs3741499	12	56474379	1850561	3	69156929	trans	C/T	T	-9.87749	283	LMOD3	-0.541717	0
5.20649e-23	rs2017445	12	56407072	1010296	5	96253328	trans	G/A	A	-9.87749	283	ERAP2	-0.542471	0
5.20649e-23	rs10876864	12	56401085	3180746	15	45901393	trans	A/G	G	-9.87749	283	BLOC1S6	-0.542163	0
5.21689e-23	rs2271194	12	56477694	1070463	24	21765862	trans	T/A	A	9.87749	283	TXLNG2P	0.542403	0
5.21689e-23	rs705701	12	56389768	6660682	3	48731186	trans	C/T	T	9.87749	283	IP6K2	0.541554	0
5.21689e-23	rs7971751	12	56478658	1850687	24	7249037	trans	C/A	A	9.87749	283	PRKY	0.542184	0
5.21689e-23	rs10876870	12	56478002	1070463	24	21765862	trans	C/A	A	9.87749	283	TXLNG2P	0.54189	0
6.46994e-23	rs772921	12	56403577	2350543	19	40022096	trans	C/T	T	-9.8557	283	EID2B	-0.540659	0
6.46994e-23	rs2640562	12	56466473	1850561	3	69156929	trans	C/T	T	-9.8557	283	LMOD3	-0.540883	0
6.46994e-23	rs705704	12	56435412	2350543	19	40022096	trans	G/A	A	-9.8557	283	EID2B	-0.540659	0
6.46994e-23	rs877636	12	56480583	4040360	9	114339839	trans	A/G	G	-9.8557	283	ZNF483	-0.540525	0
6.46994e-23	rs877636	12	56480583	1850561	3	69156929	trans	A/G	G	-9.8557	283	LMOD3	-0.540654	0
6.46994e-23	rs773114	12	56379060	3180746	15	45901393	trans	A/T	T	-9.8557	283	BLOC1S6	-0.540898	0
6.46994e-23	rs2017445	12	56407072	4670577	2	62727887	trans	G/A	A	-9.8557	283	TMEM17	-0.541141	0
6.46994e-23	rs10876866	12	56445366	1850561	3	69156929	trans	G/A	A	-9.8557	283	LMOD3	-0.541456	0
6.46994e-23	rs1873914	12	56379427	3180746	15	45901393	trans	G/C	C	-9.8557	283	BLOC1S6	-0.541143	0
6.46994e-23	rs705696	12	56480648	1850561	3	69156929	trans	G/A	A	-9.8557	283	LMOD3	-0.540581	0
6.48283e-23	rs7971751	12	56478658	1070463	24	21765862	trans	C/A	A	9.8557	283	TXLNG2P	0.540734	0
8.0362e-23	rs1689510	12	56396768	1690440	23	73040945	trans	G/C	C	-9.83394	283	TSIX;XIST	-0.539964	0
8.0362e-23	rs2456973	12	56416928	2350543	19	40022096	trans	A/C	C	-9.83394	283	EID2B	-0.540483	0
8.0362e-23	rs10876866	12	56445366	3870450	1	40981937	trans	G/A	A	-9.83394	283	EXO5	-0.53952	0
8.0362e-23	rs1081975	12	56393337	1090646	2	208477114	trans	C/G	G	-9.83394	283	METTL21A	-0.540158	0
8.0362e-23	rs7312770	12	56467587	3310592	7	99091179	trans	T/C	C	-9.83394	283	ZNF394	-0.540429	0
8.0362e-23	rs705699	12	56384804	4200605	7	152343859	trans	G/A	A	-9.83394	283	XRCC2	-0.539699	0
8.0362e-23	rs705696	12	56480648	4040360	9	114339839	trans	G/A	A	-9.83394	283	ZNF483	-0.540467	0
9.95717e-23	rs1702877	12	56427808	1690440	23	73040945	trans	C/T	T	-9.81221	283	TSIX;XIST	-0.538897	0
9.95717e-23	rs7297175	12	56473808	1260646	10	48927695	trans	C/T	T	-9.81221	283	BMS1P5	-0.539254	0
9.95717e-23	rs34415530	12	56444632	2350543	19	40022096	trans	C/T	T	-9.81221	283	EID2B	-0.539422	0
9.95717e-23	rs1131017	12	56435929	5570593	1	1885015	trans	G/C	C	-9.81221	283	C1orf222	-0.539031	0
9.95717e-23	rs61938963	12	56446804	2350543	19	40022096	trans	C/T	T	-9.81221	283	EID2B	-0.539287	0
9.95717e-23	rs61938962	12	56446766	2350543	19	40022096	trans	C/T	T	-9.81221	283	EID2B	-0.539287	0
9.95717e-23	rs4759229	12	56474480	3870450	1	40981937	trans	G/A	A	-9.81221	283	EXO5	-0.538516	0
9.95717e-23	rs3741499	12	56474379	3870450	1	40981937	trans	C/T	T	-9.81221	283	EXO5	-0.538588	0
9.95717e-23	rs773125	12	56394954	290095	12	53342560	trans	A/G	G	-9.81221	283	KRT8	-0.53894	0
1.2356e-22	rs2640564	12	56455294	2350543	19	40022096	trans	C/T	T	-9.7905	283	EID2B	-0.538413	0
1.2356e-22	rs1131017	12	56435929	1260646	10	48927695	trans	G/C	C	-9.7905	283	BMS1P5	-0.537756	0
1.2356e-22	rs773114	12	56379060	4200605	7	152343859	trans	A/T	T	-9.7905	283	XRCC2	-0.537645	0
1.2356e-22	rs1701704	12	56412487	3870450	1	40981937	trans	T/G	G	-9.7905	283	EXO5	-0.537535	0
1.2356e-22	rs11171739	12	56470625	5570593	1	1885015	trans	T/C	C	-9.7905	283	C1orf222	-0.537962	0
1.2356e-22	rs1873914	12	56379427	4200605	7	152343859	trans	G/C	C	-9.7905	283	XRCC2	-0.537697	0
1.2356e-22	rs2292239	12	56482180	4040360	9	114339839	trans	G/T	T	-9.7905	283	ZNF483	-0.537976	0
1.2356e-22	rs2292239	12	56482180	1850561	3	69156929	trans	G/T	T	-9.7905	283	LMOD3	-0.538237	0
1.23805e-22	rs7955865	12	56468706	70180	1	208870744	trans	T/A	A	9.7905	283	RPS26P13	0.538096	0
1.52954e-22	rs772921	12	56403577	1690440	23	73040945	trans	C/T	T	-9.76882	283	TSIX;XIST	-0.536626	0
1.52954e-22	rs705704	12	56435412	1690440	23	73040945	trans	G/A	A	-9.76882	283	TSIX;XIST	-0.536626	0
1.52954e-22	rs705705	12	56435504	1850561	3	69156929	trans	G/C	C	-9.76882	283	LMOD3	-0.537109	0
1.52954e-22	rs34415530	12	56444632	1690440	23	73040945	trans	C/T	T	-9.76882	283	TSIX;XIST	-0.536819	0
1.52954e-22	rs1131017	12	56435929	3610358	14	45396010	trans	G/C	C	-9.76882	283	KLHL28	-0.536851	0
1.52954e-22	rs1131017	12	56435929	2060110	14	90422961	trans	G/C	C	-9.76882	283	TDP1	-0.537042	0
1.52954e-22	rs2456973	12	56416928	1690440	23	73040945	trans	A/C	C	-9.76882	283	TSIX;XIST	-0.53689	0
1.52954e-22	rs61938963	12	56446804	1690440	23	73040945	trans	C/T	T	-9.76882	283	TSIX;XIST	-0.536957	0
1.52954e-22	rs61938962	12	56446766	1690440	23	73040945	trans	C/T	T	-9.76882	283	TSIX;XIST	-0.536957	0
1.52954e-22	rs10876866	12	56445366	2350543	19	40022096	trans	G/A	A	-9.76882	283	EID2B	-0.537199	0
1.52954e-22	rs10876864	12	56401085	2060110	14	90422961	trans	A/G	G	-9.76882	283	TDP1	-0.537241	0
1.52954e-22	rs773125	12	56394954	1170523	13	50575155	trans	A/G	G	-9.76882	283	TRIM13	-0.537382	0
1.89626e-22	rs705700	12	56389293	4200605	7	152343859	trans	T/C	C	-9.74716	283	XRCC2	-0.536477	0
1.89626e-22	rs705700	12	56389293	3180746	15	45901393	trans	T/C	C	-9.74716	283	BLOC1S6	-0.536041	0
1.89626e-22	rs773125	12	56394954	1410400	1	245014413	trans	A/G	G	-9.74716	283	HNRNPU-AS1	-0.536265	0
1.89626e-22	rs7312770	12	56467587	990332	4	84383315	trans	T/C	C	-9.74716	283	MRPS18C;FAM175A	-0.535663	0
2.34519e-22	rs7302200	12	56449435	1690440	23	73040945	trans	G/A	A	-9.72553	283	TSIX;XIST	-0.535328	0
2.34519e-22	rs2017445	12	56407072	3450750	19	58051846	trans	G/A	A	-9.72553	283	ZNF549	-0.53467	0
2.34519e-22	rs10876866	12	56445366	1690440	23	73040945	trans	G/A	A	-9.72553	283	TSIX;XIST	-0.53541	0
2.34519e-22	rs11171739	12	56470625	1260646	10	48927695	trans	T/C	C	-9.72553	283	BMS1P5	-0.535044	0
2.3498e-22	rs1131017	12	56435929	4920328	23	19817788	trans	G/C	C	9.72553	283	SH3KBP1	0.535221	0
2.89905e-22	rs2271194	12	56477694	5570593	1	1885015	trans	T/A	A	-9.70392	283	C1orf222	-0.534225	0
2.89905e-22	rs7297175	12	56473808	360373	14	93538368	trans	C/T	T	-9.70392	283	ITPK1-AS1	-0.533855	0
2.89905e-22	rs1701704	12	56412487	1690440	23	73040945	trans	T/G	G	-9.70392	283	TSIX;XIST	-0.534138	0
2.89905e-22	rs2017445	12	56407072	3310592	7	99091179	trans	G/A	A	-9.70392	283	ZNF394	-0.534317	0
2.89905e-22	rs10876870	12	56478002	5570593	1	1885015	trans	C/A	A	-9.70392	283	C1orf222	-0.533974	0
2.89905e-22	rs1081975	12	56393337	3610358	14	45396010	trans	C/G	G	-9.70392	283	KLHL28	-0.53445	0
2.89905e-22	rs7312770	12	56467587	7510470	2	208463288	trans	T/C	C	-9.70392	283	CREB1	-0.533867	0
3.58207e-22	rs1689510	12	56396768	3310592	7	99091179	trans	G/C	C	-9.68234	283	ZNF394	-0.533032	0
3.58207e-22	rs2640562	12	56466473	2350543	19	40022096	trans	C/T	T	-9.68234	283	EID2B	-0.532675	0
3.58207e-22	rs2640562	12	56466473	4670577	2	62727887	trans	C/T	T	-9.68234	283	TMEM17	-0.532584	0
3.58207e-22	rs7971751	12	56478658	5570593	1	1885015	trans	C/A	A	-9.68234	283	C1orf222	-0.533379	0
3.58207e-22	rs1131017	12	56435929	2760156	1	150969323	trans	G/C	C	-9.68234	283	FAM63A	-0.532607	0
3.58207e-22	rs1701704	12	56412487	2350543	19	40022096	trans	T/G	G	-9.68234	283	EID2B	-0.532665	0
3.58207e-22	rs2017445	12	56407072	6560601	3	178741809	trans	G/A	A	-9.68234	283	ZMAT3	-0.533055	0
3.58207e-22	rs773125	12	56394954	3180746	15	45901393	trans	A/G	G	-9.68234	283	BLOC1S6	-0.533133	0
4.42396e-22	rs1702877	12	56427808	4670577	2	62727887	trans	C/T	T	-9.66078	283	TMEM17	-0.531907	0
4.42396e-22	rs2640562	12	56466473	3310592	7	99091179	trans	C/T	T	-9.66078	283	ZNF394	-0.532018	0
4.42396e-22	rs705705	12	56435504	3870450	1	40981937	trans	G/C	C	-9.66078	283	EXO5	-0.532149	0
4.42396e-22	rs1131017	12	56435929	360373	14	93538368	trans	G/C	C	-9.66078	283	ITPK1-AS1	-0.531866	0
4.42396e-22	rs877636	12	56480583	3870450	1	40981937	trans	A/G	G	-9.66078	283	EXO5	-0.531807	0
4.42396e-22	rs7302200	12	56449435	3870450	1	40981937	trans	G/A	A	-9.66078	283	EXO5	-0.53194	0
4.42396e-22	rs7302200	12	56449435	2350543	19	40022096	trans	G/A	A	-9.66078	283	EID2B	-0.531599	0
4.42396e-22	rs4759229	12	56474480	1690440	23	73040945	trans	G/A	A	-9.66078	283	TSIX;XIST	-0.531636	0
4.42396e-22	rs3741499	12	56474379	1690440	23	73040945	trans	C/T	T	-9.66078	283	TSIX;XIST	-0.532457	0
4.42396e-22	rs2017445	12	56407072	1410400	1	245014413	trans	G/A	A	-9.66078	283	HNRNPU-AS1	-0.531801	0
4.42396e-22	rs10876864	12	56401085	3610358	14	45396010	trans	A/G	G	-9.66078	283	KLHL28	-0.532126	0
4.42396e-22	rs705696	12	56480648	3870450	1	40981937	trans	G/A	A	-9.66078	283	EXO5	-0.53186	0
4.4326e-22	rs7302200	12	56449435	4150600	24	22754289	trans	G/A	A	9.66078	283	EIF1AY	0.53154	0
4.4326e-22	rs7955865	12	56468706	2850142	19	35024361	trans	T/A	A	9.66078	283	RPS26P55	0.531555	0
4.4326e-22	rs773125	12	56394954	6900746	5	138941941	trans	A/G	G	9.66078	283	UBE2D2	0.531986	0
5.45056e-22	rs2640564	12	56455294	3870450	1	40981937	trans	C/T	T	-9.63925	283	EXO5	-0.530669	0
5.45056e-22	rs2640564	12	56455294	1690440	23	73040945	trans	C/T	T	-9.63925	283	TSIX;XIST	-0.53121	0
5.45056e-22	rs2271194	12	56477694	1260646	10	48927695	trans	T/A	A	-9.63925	283	BMS1P5	-0.531132	0
5.45056e-22	rs705705	12	56435504	2350543	19	40022096	trans	G/C	C	-9.63925	283	EID2B	-0.531228	0
5.45056e-22	rs34415530	12	56444632	3310592	7	99091179	trans	C/T	T	-9.63925	283	ZNF394	-0.531123	0
5.45056e-22	rs1131017	12	56435929	2630379	19	12024866	trans	G/C	C	-9.63925	283	ZNF69	-0.531104	0
5.45056e-22	rs2456973	12	56416928	3310592	7	99091179	trans	A/C	C	-9.63925	283	ZNF394	-0.530766	0
5.45056e-22	rs10876870	12	56478002	1260646	10	48927695	trans	C/A	A	-9.63925	283	BMS1P5	-0.530874	0
5.45056e-22	rs7312770	12	56467587	6370682	23	48834038	trans	T/C	C	-9.63925	283	GRIPAP1	-0.531466	0
5.45056e-22	rs2292239	12	56482180	3870450	1	40981937	trans	G/T	T	-9.63925	283	EXO5	-0.530629	0
5.46119e-22	rs7312770	12	56467587	2690438	16	31000604	trans	T/C	C	9.63925	283	STX1B	0.530682	0
6.72542e-22	rs772921	12	56403577	3310592	7	99091179	trans	C/T	T	-9.61774	283	ZNF394	-0.530354	0
6.72542e-22	rs1702877	12	56427808	3310592	7	99091179	trans	C/T	T	-9.61774	283	ZNF394	-0.530479	0
6.72542e-22	rs7971751	12	56478658	1260646	10	48927695	trans	C/A	A	-9.61774	283	BMS1P5	-0.530255	0
6.72542e-22	rs773112	12	56375881	4150753	7	30053164	trans	C/T	T	-9.61774	283	FKBP14	-0.529854	0
6.72542e-22	rs705704	12	56435412	3310592	7	99091179	trans	G/A	A	-9.61774	283	ZNF394	-0.530354	0
6.72542e-22	rs61938963	12	56446804	3310592	7	99091179	trans	C/T	T	-9.61774	283	ZNF394	-0.530404	0
6.72542e-22	rs61938962	12	56446766	3310592	7	99091179	trans	C/T	T	-9.61774	283	ZNF394	-0.530404	0
6.72542e-22	rs10876864	12	56401085	5570593	1	1885015	trans	A/G	G	-9.61774	283	C1orf222	-0.530144	0
6.72542e-22	rs11171739	12	56470625	2060110	14	90422961	trans	T/C	C	-9.61774	283	TDP1	-0.530412	0
6.72542e-22	rs61937248	12	56381705	4150753	7	30053164	trans	C/T	T	-9.61774	283	FKBP14	-0.530027	0
6.72542e-22	rs61937249	12	56381916	4150753	7	30053164	trans	A/G	G	-9.61774	283	FKBP14	-0.530027	0
6.72542e-22	rs2048036	12	56380119	4150753	7	30053164	trans	T/A	A	-9.61774	283	FKBP14	-0.529973	0
6.72542e-22	rs61937247	12	56381484	4150753	7	30053164	trans	A/C	C	-9.61774	283	FKBP14	-0.530027	0
6.72542e-22	rs2292239	12	56482180	1690440	23	73040945	trans	G/T	T	-9.61774	283	TSIX;XIST	-0.530434	0
6.7385e-22	rs773107	12	56369506	2690438	16	31000604	trans	A/G	G	9.61774	283	STX1B	0.529578	0
6.7385e-22	rs7955865	12	56468706	5700615	10	89402650	trans	T/A	A	9.61774	283	RP11-57C13.5	0.529742	0
8.27855e-22	rs773111	12	56375740	4150753	7	30053164	trans	C/A	A	-9.59625	283	FKBP14	-0.529487	0
8.27855e-22	rs773108	12	56369911	4150753	7	30053164	trans	A/G	G	-9.59625	283	FKBP14	-0.528702	0
8.27855e-22	rs773109	12	56374695	4150753	7	30053164	trans	G/A	A	-9.59625	283	FKBP14	-0.529368	0
8.27855e-22	rs773110	12	56375137	4150753	7	30053164	trans	C/G	G	-9.59625	283	FKBP14	-0.529368	0
8.27855e-22	rs10876864	12	56401085	2760156	1	150969323	trans	A/G	G	-9.59625	283	FAM63A	-0.528673	0
8.27855e-22	rs11171739	12	56470625	360373	14	93538368	trans	T/C	C	-9.59625	283	ITPK1-AS1	-0.529143	0
8.27855e-22	rs11171739	12	56470625	3610358	14	45396010	trans	T/C	C	-9.59625	283	KLHL28	-0.529016	0
8.27855e-22	rs1081975	12	56393337	2060110	14	90422961	trans	C/G	G	-9.59625	283	TDP1	-0.528724	0
8.27855e-22	rs7312770	12	56467587	4040360	9	114339839	trans	T/C	C	-9.59625	283	ZNF483	-0.529409	0
8.27855e-22	rs7312770	12	56467587	6280731	15	78886100	trans	T/C	C	-9.59625	283	CHRNA5	-0.529323	0
8.29462e-22	rs705701	12	56389768	2810504	17	79888245	trans	C/T	T	9.59625	283	MAFG-AS1	0.528957	0
8.29462e-22	rs1131017	12	56435929	3520731	2	232756980	trans	G/C	C	9.59625	283	MIR1471	0.529129	0
8.29462e-22	rs2017445	12	56407072	2690438	16	31000604	trans	G/A	A	9.59625	283	STX1B	0.529014	0
8.29462e-22	rs773125	12	56394954	2690438	16	31000604	trans	A/G	G	9.59625	283	STX1B	0.528765	0
8.29462e-22	rs2069408	12	56364321	70180	1	208870744	trans	A/G	G	9.59625	283	RPS26P13	0.529057	0
1.02055e-21	rs2271194	12	56477694	360373	14	93538368	trans	T/A	A	-9.57479	283	ITPK1-AS1	-0.528132	0
1.02055e-21	rs772920	12	56390364	4150753	7	30053164	trans	C/G	G	-9.57479	283	FKBP14	-0.528096	0
1.02055e-21	rs1689510	12	56396768	1010296	5	96253328	trans	G/C	C	-9.57479	283	ERAP2	-0.528168	0
1.02055e-21	rs1689510	12	56396768	4670577	2	62727887	trans	G/C	C	-9.57479	283	TMEM17	-0.528466	0
1.02055e-21	rs1689510	12	56396768	1410400	1	245014413	trans	G/C	C	-9.57479	283	HNRNPU-AS1	-0.527689	0
1.02055e-21	rs1702877	12	56427808	1410400	1	245014413	trans	C/T	T	-9.57479	283	HNRNPU-AS1	-0.527963	0
1.02055e-21	rs7297175	12	56473808	2630379	19	12024866	trans	C/T	T	-9.57479	283	ZNF69	-0.528333	0
1.02055e-21	rs7971751	12	56478658	360373	14	93538368	trans	C/A	A	-9.57479	283	ITPK1-AS1	-0.52761	0
1.02055e-21	rs1131017	12	56435929	2600273	15	43931723	trans	G/C	C	-9.57479	283	CATSPER2	-0.527742	0
1.02055e-21	rs2456973	12	56416928	1410400	1	245014413	trans	A/C	C	-9.57479	283	HNRNPU-AS1	-0.527994	0
1.02055e-21	rs705702	12	56390636	4150753	7	30053164	trans	A/G	G	-9.57479	283	FKBP14	-0.528375	0
1.02055e-21	rs10876870	12	56478002	360373	14	93538368	trans	C/A	A	-9.57479	283	ITPK1-AS1	-0.527992	0
1.02055e-21	rs773125	12	56394954	4200605	7	152343859	trans	A/G	G	-9.57479	283	XRCC2	-0.527854	0
1.02055e-21	rs1081975	12	56393337	1260646	10	48927695	trans	C/G	G	-9.57479	283	BMS1P5	-0.527923	0
1.02055e-21	rs705698	12	56384687	4150753	7	30053164	trans	T/C	C	-9.57479	283	FKBP14	-0.527587	0
1.02055e-21	rs7312770	12	56467587	7160747	14	104058236	trans	T/C	C	-9.57479	283	APOPT1	-0.528432	0
1.02252e-21	rs7302200	12	56449435	2690438	16	31000604	trans	G/A	A	9.57479	283	STX1B	0.528029	0
1.02252e-21	rs7312770	12	56467587	3520731	2	232756980	trans	T/C	C	9.57479	283	MIR1471	0.527967	0
1.25508e-21	rs2456973	12	56416928	4670577	2	62727887	trans	A/C	C	-9.55335	283	TMEM17	-0.527155	0
1.25508e-21	rs773114	12	56379060	360373	14	93538368	trans	A/T	T	-9.55335	283	ITPK1-AS1	-0.526535	0
1.25508e-21	rs3741499	12	56474379	2350543	19	40022096	trans	C/T	T	-9.55335	283	EID2B	-0.527423	0
1.25508e-21	rs2017445	12	56407072	7510470	2	208463288	trans	G/A	A	-9.55335	283	CREB1	-0.52666	0
1.25508e-21	rs10876866	12	56445366	3310592	7	99091179	trans	G/A	A	-9.55335	283	ZNF394	-0.527368	0
1.25508e-21	rs1873914	12	56379427	1260646	10	48927695	trans	G/C	C	-9.55335	283	BMS1P5	-0.526549	0
1.25508e-21	rs705699	12	56384804	1260646	10	48927695	trans	G/A	A	-9.55335	283	BMS1P5	-0.527191	0
1.25751e-21	rs1689510	12	56396768	4150600	24	22754289	trans	G/C	C	9.55335	283	EIF1AY	0.526651	0
1.25751e-21	rs1702877	12	56427808	4150600	24	22754289	trans	C/T	T	9.55335	283	EIF1AY	0.526859	0
1.54282e-21	rs2640564	12	56455294	3310592	7	99091179	trans	C/T	T	-9.53194	283	ZNF394	-0.52578	0
1.54282e-21	rs772921	12	56403577	4670577	2	62727887	trans	C/T	T	-9.53194	283	TMEM17	-0.526321	0
1.54282e-21	rs772921	12	56403577	1410400	1	245014413	trans	C/T	T	-9.53194	283	HNRNPU-AS1	-0.526257	0
1.54282e-21	rs2640562	12	56466473	1690440	23	73040945	trans	C/T	T	-9.53194	283	TSIX;XIST	-0.525699	0
1.54282e-21	rs705704	12	56435412	4670577	2	62727887	trans	G/A	A	-9.53194	283	TMEM17	-0.526321	0
1.54282e-21	rs705704	12	56435412	1410400	1	245014413	trans	G/A	A	-9.53194	283	HNRNPU-AS1	-0.526257	0
1.54282e-21	rs61938963	12	56446804	4670577	2	62727887	trans	C/T	T	-9.53194	283	TMEM17	-0.526029	0
1.54282e-21	rs61938963	12	56446804	1410400	1	245014413	trans	C/T	T	-9.53194	283	HNRNPU-AS1	-0.525733	0
1.54282e-21	rs61938962	12	56446766	4670577	2	62727887	trans	C/T	T	-9.53194	283	TMEM17	-0.526029	0
1.54282e-21	rs61938962	12	56446766	1410400	1	245014413	trans	C/T	T	-9.53194	283	HNRNPU-AS1	-0.525733	0
1.54282e-21	rs773114	12	56379060	1260646	10	48927695	trans	A/T	T	-9.53194	283	BMS1P5	-0.526451	0
1.54282e-21	rs4759229	12	56474480	2350543	19	40022096	trans	G/A	A	-9.53194	283	EID2B	-0.526319	0
1.54282e-21	rs4759229	12	56474480	4670577	2	62727887	trans	G/A	A	-9.53194	283	TMEM17	-0.526375	0
1.54282e-21	rs3741499	12	56474379	4670577	2	62727887	trans	C/T	T	-9.53194	283	TMEM17	-0.525992	0
1.54282e-21	rs10876864	12	56401085	2630379	19	12024866	trans	A/G	G	-9.53194	283	ZNF69	-0.52586	0
1.54282e-21	rs11171739	12	56470625	2630379	19	12024866	trans	T/C	C	-9.53194	283	ZNF69	-0.525971	0
1.54282e-21	rs1873914	12	56379427	360373	14	93538368	trans	G/C	C	-9.53194	283	ITPK1-AS1	-0.526454	0
1.54282e-21	rs7312770	12	56467587	1170523	13	50575155	trans	T/C	C	-9.53194	283	TRIM13	-0.525764	0
1.89566e-21	rs1702877	12	56427808	1010296	5	96253328	trans	C/T	T	-9.51055	283	ERAP2	-0.525195	0
1.89566e-21	rs7297175	12	56473808	2060110	14	90422961	trans	C/T	T	-9.51055	283	TDP1	-0.525428	0
1.89566e-21	rs34415530	12	56444632	4670577	2	62727887	trans	C/T	T	-9.51055	283	TMEM17	-0.525118	0
1.89566e-21	rs34415530	12	56444632	1410400	1	245014413	trans	C/T	T	-9.51055	283	HNRNPU-AS1	-0.524793	0
1.89566e-21	rs4759229	12	56474480	3310592	7	99091179	trans	G/A	A	-9.51055	283	ZNF394	-0.525259	0
1.89566e-21	rs3741499	12	56474379	3310592	7	99091179	trans	C/T	T	-9.51055	283	ZNF394	-0.524985	0
1.89566e-21	rs10876864	12	56401085	1260646	10	48927695	trans	A/G	G	-9.51055	283	BMS1P5	-0.525157	0
1.89566e-21	rs10876864	12	56401085	7570546	1	112142125	trans	A/G	G	-9.51055	283	RAP1A	-0.524582	0
1.89566e-21	rs10876864	12	56401085	7610528	19	19821861	trans	A/G	G	-9.51055	283	ZNF14	-0.524582	0
1.89566e-21	rs7312770	12	56467587	1010296	5	96253328	trans	T/C	C	-9.51055	283	ERAP2	-0.524738	0
1.89566e-21	rs705699	12	56384804	360373	14	93538368	trans	G/A	A	-9.51055	283	ITPK1-AS1	-0.524561	0
1.89566e-21	rs705696	12	56480648	1690440	23	73040945	trans	G/A	A	-9.51055	283	TSIX;XIST	-0.52468	0
1.89931e-21	rs2017445	12	56407072	1230746	9	88916486	trans	G/A	A	9.51055	283	ZCCHC6	0.525455	0
2.32814e-21	rs1689510	12	56396768	3450750	19	58051846	trans	G/C	C	-9.48919	283	ZNF549	-0.523636	0
2.32814e-21	rs1689510	12	56396768	6280731	15	78886100	trans	G/C	C	-9.48919	283	CHRNA5	-0.524131	0
2.32814e-21	rs772921	12	56403577	1010296	5	96253328	trans	C/T	T	-9.48919	283	ERAP2	-0.523697	0
2.32814e-21	rs1702877	12	56427808	3450750	19	58051846	trans	C/T	T	-9.48919	283	ZNF549	-0.524451	0
2.32814e-21	rs1702877	12	56427808	6280731	15	78886100	trans	C/T	T	-9.48919	283	CHRNA5	-0.52352	0
2.32814e-21	rs7297175	12	56473808	2760156	1	150969323	trans	C/T	T	-9.48919	283	FAM63A	-0.524457	0
2.32814e-21	rs705704	12	56435412	1010296	5	96253328	trans	G/A	A	-9.48919	283	ERAP2	-0.523697	0
2.32814e-21	rs773107	12	56369506	1690440	23	73040945	trans	A/G	G	-9.48919	283	TSIX;XIST	-0.524014	0
2.32814e-21	rs877636	12	56480583	1690440	23	73040945	trans	A/G	G	-9.48919	283	TSIX;XIST	-0.52438	0
2.32814e-21	rs1701704	12	56412487	3310592	7	99091179	trans	T/G	G	-9.48919	283	ZNF394	-0.524143	0
2.32814e-21	rs2017445	12	56407072	1850040	3	196434202	trans	G/A	A	-9.48919	283	CEP19	-0.523998	0
2.32814e-21	rs10876866	12	56445366	4670577	2	62727887	trans	G/A	A	-9.48919	283	TMEM17	-0.523966	0
2.32814e-21	rs10876864	12	56401085	2600273	15	43931723	trans	A/G	G	-9.48919	283	CATSPER2	-0.524006	0
2.33261e-21	rs1689510	12	56396768	1230746	9	88916486	trans	G/C	C	9.48919	283	ZCCHC6	0.52379	0
2.33261e-21	rs2456973	12	56416928	4150600	24	22754289	trans	A/C	C	9.48919	283	EIF1AY	0.524451	0
2.33261e-21	rs61938963	12	56446804	4150600	24	22754289	trans	C/T	T	9.48919	283	EIF1AY	0.523876	0
2.33261e-21	rs61938962	12	56446766	4150600	24	22754289	trans	C/T	T	9.48919	283	EIF1AY	0.523876	0
2.85253e-21	rs773111	12	56375740	4040360	9	114339839	trans	C/A	A	-9.46784	283	ZNF483	-0.523416	0
2.85253e-21	rs1689510	12	56396768	1580608	7	82993516	trans	G/C	C	-9.46784	283	SEMA3E	-0.523426	0
2.85253e-21	rs1702877	12	56427808	7160747	14	104058236	trans	C/T	T	-9.46784	283	APOPT1	-0.522897	0
2.85253e-21	rs1702877	12	56427808	1580608	7	82993516	trans	C/T	T	-9.46784	283	SEMA3E	-0.523166	0
2.85253e-21	rs7297175	12	56473808	3610358	14	45396010	trans	C/T	T	-9.46784	283	KLHL28	-0.523099	0
2.85253e-21	rs773108	12	56369911	4040360	9	114339839	trans	A/G	G	-9.46784	283	ZNF483	-0.523435	0
2.85253e-21	rs773112	12	56375881	4040360	9	114339839	trans	C/T	T	-9.46784	283	ZNF483	-0.523093	0
2.85253e-21	rs773109	12	56374695	4040360	9	114339839	trans	G/A	A	-9.46784	283	ZNF483	-0.523363	0
2.85253e-21	rs2456973	12	56416928	3450750	19	58051846	trans	A/C	C	-9.46784	283	ZNF549	-0.522952	0
2.85253e-21	rs2456973	12	56416928	1010296	5	96253328	trans	A/C	C	-9.46784	283	ERAP2	-0.523242	0
2.85253e-21	rs61938963	12	56446804	1010296	5	96253328	trans	C/T	T	-9.46784	283	ERAP2	-0.522698	0
2.85253e-21	rs61938962	12	56446766	1010296	5	96253328	trans	C/T	T	-9.46784	283	ERAP2	-0.522698	0
2.85253e-21	rs773110	12	56375137	4040360	9	114339839	trans	C/G	G	-9.46784	283	ZNF483	-0.523363	0
2.85253e-21	rs10876866	12	56445366	1410400	1	245014413	trans	G/A	A	-9.46784	283	HNRNPU-AS1	-0.523096	0
2.85253e-21	rs61937248	12	56381705	4040360	9	114339839	trans	C/T	T	-9.46784	283	ZNF483	-0.523275	0
2.85253e-21	rs61937249	12	56381916	4040360	9	114339839	trans	A/G	G	-9.46784	283	ZNF483	-0.523275	0
2.85253e-21	rs773125	12	56394954	2630379	19	12024866	trans	A/G	G	-9.46784	283	ZNF69	-0.522805	0
2.85253e-21	rs705698	12	56384687	4040360	9	114339839	trans	T/C	C	-9.46784	283	ZNF483	-0.522893	0
2.85253e-21	rs2048036	12	56380119	4040360	9	114339839	trans	T/A	A	-9.46784	283	ZNF483	-0.52332	0
2.85253e-21	rs61937247	12	56381484	4040360	9	114339839	trans	A/C	C	-9.46784	283	ZNF483	-0.523275	0
2.85253e-21	rs7312770	12	56467587	290095	12	53342560	trans	T/C	C	-9.46784	283	KRT8	-0.5231	0
2.85799e-21	rs772921	12	56403577	4150600	24	22754289	trans	C/T	T	9.46784	283	EIF1AY	0.523057	0
2.85799e-21	rs705704	12	56435412	4150600	24	22754289	trans	G/A	A	9.46784	283	EIF1AY	0.523057	0
2.85799e-21	rs1701704	12	56412487	4150600	24	22754289	trans	T/G	G	9.46784	283	EIF1AY	0.522733	0
2.85799e-21	rs7955865	12	56468706	670010	18	57429091	trans	T/A	A	9.46784	283	RPS26P54	0.523492	0
2.85799e-21	rs1081975	12	56393337	3520731	2	232756980	trans	C/G	G	9.46784	283	MIR1471	0.522782	0
2.85799e-21	rs7312770	12	56467587	6020273	24	22930747	trans	T/C	C	9.46784	283	RPS4Y2	0.5232	0
3.50015e-21	rs2271194	12	56477694	2630379	19	12024866	trans	T/A	A	-9.44652	283	ZNF69	-0.521765	0
3.50015e-21	rs2271194	12	56477694	2060110	14	90422961	trans	T/A	A	-9.44652	283	TDP1	-0.521824	0
3.50015e-21	rs1689510	12	56396768	7160747	14	104058236	trans	G/C	C	-9.44652	283	APOPT1	-0.521556	0
3.50015e-21	rs772921	12	56403577	3450750	19	58051846	trans	C/T	T	-9.44652	283	ZNF549	-0.521905	0
3.50015e-21	rs2640562	12	56466473	1010296	5	96253328	trans	C/T	T	-9.44652	283	ERAP2	-0.522025	0
3.50015e-21	rs2640562	12	56466473	1410400	1	245014413	trans	C/T	T	-9.44652	283	HNRNPU-AS1	-0.522002	0
3.50015e-21	rs705704	12	56435412	3450750	19	58051846	trans	G/A	A	-9.44652	283	ZNF549	-0.521905	0
3.50015e-21	rs34415530	12	56444632	3450750	19	58051846	trans	C/T	T	-9.44652	283	ZNF549	-0.522309	0
3.50015e-21	rs34415530	12	56444632	1010296	5	96253328	trans	C/T	T	-9.44652	283	ERAP2	-0.521553	0
3.50015e-21	rs34415530	12	56444632	1580608	7	82993516	trans	C/T	T	-9.44652	283	SEMA3E	-0.521809	0
3.50015e-21	rs773107	12	56369506	4040360	9	114339839	trans	A/G	G	-9.44652	283	ZNF483	-0.521558	0
3.50015e-21	rs773107	12	56369506	1850561	3	69156929	trans	A/G	G	-9.44652	283	LMOD3	-0.521582	0
3.50015e-21	rs1131017	12	56435929	7610528	19	19821861	trans	G/C	C	-9.44652	283	ZNF14	-0.522133	0
3.50015e-21	rs2456973	12	56416928	6280731	15	78886100	trans	A/C	C	-9.44652	283	CHRNA5	-0.521752	0
3.50015e-21	rs61938963	12	56446804	3450750	19	58051846	trans	C/T	T	-9.44652	283	ZNF549	-0.521557	0
3.50015e-21	rs61938962	12	56446766	3450750	19	58051846	trans	C/T	T	-9.44652	283	ZNF549	-0.521557	0
3.50015e-21	rs2017445	12	56407072	7160747	14	104058236	trans	G/A	A	-9.44652	283	APOPT1	-0.521865	0
3.50015e-21	rs10876870	12	56478002	2630379	19	12024866	trans	C/A	A	-9.44652	283	ZNF69	-0.521501	0
3.50015e-21	rs11171739	12	56470625	2760156	1	150969323	trans	T/C	C	-9.44652	283	FAM63A	-0.522481	0
3.50015e-21	rs1081975	12	56393337	2630379	19	12024866	trans	C/G	G	-9.44652	283	ZNF69	-0.522215	0
3.50685e-21	rs7297175	12	56473808	6400082	12	27066519	trans	C/T	T	9.44652	283	ASUN	0.522111	0
3.50685e-21	rs34415530	12	56444632	4150600	24	22754289	trans	C/T	T	9.44652	283	EIF1AY	0.522482	0
3.50685e-21	rs11171739	12	56470625	6400082	12	27066519	trans	T/C	C	9.44652	283	ASUN	0.521656	0
3.50685e-21	rs7955865	12	56468706	6250292	9	30831934	trans	T/A	A	9.44652	283	RPS26P2	0.521786	0
4.28469e-21	rs705701	12	56389768	1580608	7	82993516	trans	C/T	T	-9.42523	283	SEMA3E	-0.520827	0
4.28469e-21	rs772921	12	56403577	1580608	7	82993516	trans	C/T	T	-9.42523	283	SEMA3E	-0.520561	0
4.28469e-21	rs7971751	12	56478658	2630379	19	12024866	trans	C/A	A	-9.42523	283	ZNF69	-0.52091	0
4.28469e-21	rs705704	12	56435412	1580608	7	82993516	trans	G/A	A	-9.42523	283	SEMA3E	-0.520561	0
4.28469e-21	rs1131017	12	56435929	6220202	14	74351733	trans	G/C	C	-9.42523	283	PTGR2	-0.521168	0
4.28469e-21	rs1131017	12	56435929	3610427	10	17451443	trans	G/C	C	-9.42523	283	ST8SIA6-AS1	-0.521356	0
4.28469e-21	rs2456973	12	56416928	1580608	7	82993516	trans	A/C	C	-9.42523	283	SEMA3E	-0.520903	0
4.28469e-21	rs61938963	12	56446804	6280731	15	78886100	trans	C/T	T	-9.42523	283	CHRNA5	-0.521038	0
4.28469e-21	rs61938962	12	56446766	6280731	15	78886100	trans	C/T	T	-9.42523	283	CHRNA5	-0.521038	0
4.28469e-21	rs10876870	12	56478002	2060110	14	90422961	trans	C/A	A	-9.42523	283	TDP1	-0.521374	0
4.28469e-21	rs7312770	12	56467587	2030020	6	34716172	trans	T/C	C	-9.42523	283	-	-0.52078	0
4.28469e-21	rs7312770	12	56467587	3180746	15	45901393	trans	T/C	C	-9.42523	283	BLOC1S6	-0.520863	0
4.28469e-21	rs11171733	12	56456266	4480356	1	58521868	trans	A/G	A	-9.42523	283	RPS26P15	-0.52054	0
4.29287e-21	rs10876866	12	56445366	4150600	24	22754289	trans	G/A	A	9.42523	283	EIF1AY	0.520839	0
4.29287e-21	rs11171739	12	56470625	4920328	23	19817788	trans	T/C	C	9.42523	283	SH3KBP1	0.521085	0
4.29287e-21	rs7312770	12	56467587	6280646	24	2712175	trans	T/C	C	9.42523	283	RPS4Y1	0.520598	0
5.25273e-21	rs772920	12	56390364	4040360	9	114339839	trans	C/G	G	-9.40396	283	ZNF483	-0.520176	0
5.25273e-21	rs772920	12	56390364	1690440	23	73040945	trans	C/G	G	-9.40396	283	TSIX;XIST	-0.519702	0
5.25273e-21	rs1689510	12	56396768	7510470	2	208463288	trans	G/C	C	-9.40396	283	CREB1	-0.519653	0
5.25273e-21	rs772921	12	56403577	6280731	15	78886100	trans	C/T	T	-9.40396	283	CHRNA5	-0.520433	0
5.25273e-21	rs1702877	12	56427808	1850040	3	196434202	trans	C/T	T	-9.40396	283	CEP19	-0.520193	0
5.25273e-21	rs7297175	12	56473808	2600273	15	43931723	trans	C/T	T	-9.40396	283	CATSPER2	-0.52043	0
5.25273e-21	rs2640562	12	56466473	7510470	2	208463288	trans	C/T	T	-9.40396	283	CREB1	-0.520476	0
5.25273e-21	rs7971751	12	56478658	2060110	14	90422961	trans	C/A	A	-9.40396	283	TDP1	-0.520355	0
5.25273e-21	rs705704	12	56435412	6280731	15	78886100	trans	G/A	A	-9.40396	283	CHRNA5	-0.520433	0
5.25273e-21	rs877636	12	56480583	2350543	19	40022096	trans	A/G	G	-9.40396	283	EID2B	-0.519537	0
5.25273e-21	rs705700	12	56389293	360373	14	93538368	trans	T/C	C	-9.40396	283	ITPK1-AS1	-0.519683	0
5.25273e-21	rs2456973	12	56416928	7160747	14	104058236	trans	A/C	C	-9.40396	283	APOPT1	-0.519901	0
5.25273e-21	rs61938963	12	56446804	7160747	14	104058236	trans	C/T	T	-9.40396	283	APOPT1	-0.519628	0
5.25273e-21	rs61938963	12	56446804	1580608	7	82993516	trans	C/T	T	-9.40396	283	SEMA3E	-0.519649	0
5.25273e-21	rs61938962	12	56446766	7160747	14	104058236	trans	C/T	T	-9.40396	283	APOPT1	-0.519628	0
5.25273e-21	rs61938962	12	56446766	1580608	7	82993516	trans	C/T	T	-9.40396	283	SEMA3E	-0.519649	0
5.25273e-21	rs7302200	12	56449435	1410400	1	245014413	trans	G/A	A	-9.40396	283	HNRNPU-AS1	-0.520074	0
5.25273e-21	rs1701704	12	56412487	1410400	1	245014413	trans	T/G	G	-9.40396	283	HNRNPU-AS1	-0.52049	0
5.25273e-21	rs705702	12	56390636	4040360	9	114339839	trans	A/G	G	-9.40396	283	ZNF483	-0.520114	0
5.25273e-21	rs705702	12	56390636	1690440	23	73040945	trans	A/G	G	-9.40396	283	TSIX;XIST	-0.51971	0
5.25273e-21	rs2017445	12	56407072	6280731	15	78886100	trans	G/A	A	-9.40396	283	CHRNA5	-0.51955	0
5.25273e-21	rs10876864	12	56401085	6220202	14	74351733	trans	A/G	G	-9.40396	283	PTGR2	-0.520426	0
5.25273e-21	rs773125	12	56394954	360373	14	93538368	trans	A/G	G	-9.40396	283	ITPK1-AS1	-0.520497	0
5.25273e-21	rs773125	12	56394954	1090646	2	208477114	trans	A/G	G	-9.40396	283	METTL21A	-0.520359	0
5.25273e-21	rs1081975	12	56393337	2600273	15	43931723	trans	C/G	G	-9.40396	283	CATSPER2	-0.519776	0
5.25273e-21	rs7312770	12	56467587	4200605	7	152343859	trans	T/C	C	-9.40396	283	XRCC2	-0.52009	0
5.25273e-21	rs705696	12	56480648	2350543	19	40022096	trans	G/A	A	-9.40396	283	EID2B	-0.519567	0
5.26273e-21	rs1689510	12	56396768	6280646	24	2712175	trans	G/C	C	9.40396	283	RPS4Y1	0.519738	0
5.26273e-21	rs1131017	12	56435929	4570164	6	36642677	trans	G/C	C	9.40396	283	LAP3P2	0.519521	0
5.26273e-21	rs7302200	12	56449435	6280646	24	2712175	trans	G/A	A	9.40396	283	RPS4Y1	0.519639	0
5.26273e-21	rs2017445	12	56407072	6020273	24	22930747	trans	G/A	A	9.40396	283	RPS4Y2	0.519603	0
5.26273e-21	rs7955865	12	56468706	4480356	1	58521868	trans	T/A	A	9.40396	283	RPS26P15	0.520432	0
5.26273e-21	rs7312770	12	56467587	1230746	9	88916486	trans	T/C	C	9.40396	283	ZCCHC6	0.520383	0
6.42436e-21	rs2271194	12	56477694	3610358	14	45396010	trans	T/A	A	-9.38271	283	KLHL28	-0.51937	0
6.42436e-21	rs772921	12	56403577	7160747	14	104058236	trans	C/T	T	-9.38271	283	APOPT1	-0.519153	0
6.42436e-21	rs705704	12	56435412	7160747	14	104058236	trans	G/A	A	-9.38271	283	APOPT1	-0.519153	0
6.42436e-21	rs705705	12	56435504	7160747	14	104058236	trans	G/C	C	-9.38271	283	APOPT1	-0.518769	0
6.42436e-21	rs34415530	12	56444632	7160747	14	104058236	trans	C/T	T	-9.38271	283	APOPT1	-0.519093	0
6.42436e-21	rs34415530	12	56444632	6280731	15	78886100	trans	C/T	T	-9.38271	283	CHRNA5	-0.519039	0
6.42436e-21	rs4759229	12	56474480	3450750	19	58051846	trans	G/A	A	-9.38271	283	ZNF549	-0.518606	0
6.42436e-21	rs10876866	12	56445366	1010296	5	96253328	trans	G/A	A	-9.38271	283	ERAP2	-0.518524	0
6.42436e-21	rs10876864	12	56401085	360373	14	93538368	trans	A/G	G	-9.38271	283	ITPK1-AS1	-0.518955	0
6.42436e-21	rs10876870	12	56478002	3610358	14	45396010	trans	C/A	A	-9.38271	283	KLHL28	-0.518877	0
6.42436e-21	rs11171733	12	56456266	3310241	18	57428836	trans	A/G	A	-9.38271	283	RPS26P54	-0.519038	0
6.42436e-21	rs11171733	12	56456266	6270307	15	64885219	trans	A/G	A	-9.38271	283	RP11-330L19.1	-0.519286	0
6.43656e-21	rs2640564	12	56455294	1230746	9	88916486	trans	C/T	T	9.38271	283	ZCCHC6	0.518536	0
6.43656e-21	rs1702877	12	56427808	1230746	9	88916486	trans	C/T	T	9.38271	283	ZCCHC6	0.518671	0
6.43656e-21	rs34415530	12	56444632	1230746	9	88916486	trans	C/T	T	9.38271	283	ZCCHC6	0.519132	0
6.43656e-21	rs2456973	12	56416928	1230746	9	88916486	trans	A/C	C	9.38271	283	ZCCHC6	0.519414	0
6.43656e-21	rs1701704	12	56412487	2690438	16	31000604	trans	T/G	G	9.38271	283	STX1B	0.519465	0
6.43656e-21	rs2069408	12	56364321	4480356	1	58521868	trans	A/G	G	9.38271	283	RPS26P15	0.519245	0
7.85382e-21	rs2640564	12	56455294	7160747	14	104058236	trans	C/T	T	-9.36148	283	APOPT1	-0.51811	0
7.85382e-21	rs1689510	12	56396768	1850040	3	196434202	trans	G/C	C	-9.36148	283	CEP19	-0.518139	0
7.85382e-21	rs1702877	12	56427808	7510470	2	208463288	trans	C/T	T	-9.36148	283	CREB1	-0.517848	0
7.85382e-21	rs2640562	12	56466473	7160747	14	104058236	trans	C/T	T	-9.36148	283	APOPT1	-0.518039	0
7.85382e-21	rs2640562	12	56466473	3450750	19	58051846	trans	C/T	T	-9.36148	283	ZNF549	-0.517587	0
7.85382e-21	rs7971751	12	56478658	3610358	14	45396010	trans	C/A	A	-9.36148	283	KLHL28	-0.517759	0
7.85382e-21	rs1131017	12	56435929	7570546	1	112142125	trans	G/C	C	-9.36148	283	RAP1A	-0.517659	0
7.85382e-21	rs877636	12	56480583	4670577	2	62727887	trans	A/G	G	-9.36148	283	TMEM17	-0.518439	0
7.85382e-21	rs705700	12	56389293	1260646	10	48927695	trans	T/C	C	-9.36148	283	BMS1P5	-0.518333	0
7.85382e-21	rs705700	12	56389293	1090646	2	208477114	trans	T/C	C	-9.36148	283	METTL21A	-0.517803	0
7.85382e-21	rs2456973	12	56416928	7510470	2	208463288	trans	A/C	C	-9.36148	283	CREB1	-0.517666	0
7.85382e-21	rs773114	12	56379060	2630379	19	12024866	trans	A/T	T	-9.36148	283	ZNF69	-0.517791	0
7.85382e-21	rs773114	12	56379060	3610358	14	45396010	trans	A/T	T	-9.36148	283	KLHL28	-0.518191	0
7.85382e-21	rs1701704	12	56412487	4670577	2	62727887	trans	T/G	G	-9.36148	283	TMEM17	-0.518184	0
7.85382e-21	rs4759229	12	56474480	1010296	5	96253328	trans	G/A	A	-9.36148	283	ERAP2	-0.517501	0
7.85382e-21	rs3741499	12	56474379	3450750	19	58051846	trans	C/T	T	-9.36148	283	ZNF549	-0.517504	0
7.85382e-21	rs10876866	12	56445366	7160747	14	104058236	trans	G/A	A	-9.36148	283	APOPT1	-0.517718	0
7.85382e-21	rs1873914	12	56379427	2630379	19	12024866	trans	G/C	C	-9.36148	283	ZNF69	-0.517807	0
7.85382e-21	rs1873914	12	56379427	1090646	2	208477114	trans	G/C	C	-9.36148	283	METTL21A	-0.517527	0
7.85382e-21	rs1873914	12	56379427	3610358	14	45396010	trans	G/C	C	-9.36148	283	KLHL28	-0.517945	0
7.85382e-21	rs705699	12	56384804	3610358	14	45396010	trans	G/A	A	-9.36148	283	KLHL28	-0.518339	0
7.85382e-21	rs11171733	12	56456266	830484	8	119774226	trans	A/G	A	-9.36148	283	RPS26P35	-0.517784	0
7.85382e-21	rs705696	12	56480648	4670577	2	62727887	trans	G/A	A	-9.36148	283	TMEM17	-0.518427	0
7.85382e-21	rs2292239	12	56482180	2350543	19	40022096	trans	G/T	T	-9.36148	283	EID2B	-0.51847	0
7.85382e-21	rs2292239	12	56482180	4670577	2	62727887	trans	G/T	T	-9.36148	283	TMEM17	-0.517885	0
7.8687e-21	rs2640564	12	56455294	6280646	24	2712175	trans	C/T	T	9.36148	283	RPS4Y1	0.517868	0
7.8687e-21	rs772921	12	56403577	1230746	9	88916486	trans	C/T	T	9.36148	283	ZCCHC6	0.518449	0
7.8687e-21	rs705704	12	56435412	1230746	9	88916486	trans	G/A	A	9.36148	283	ZCCHC6	0.518449	0
7.8687e-21	rs34415530	12	56444632	6280646	24	2712175	trans	C/T	T	9.36148	283	RPS4Y1	0.518408	0
7.8687e-21	rs1131017	12	56435929	6860102	24	21751448	trans	G/C	C	9.36148	283	TXLNG2P	0.518065	0
7.8687e-21	rs61938963	12	56446804	1230746	9	88916486	trans	C/T	T	9.36148	283	ZCCHC6	0.517743	0
7.8687e-21	rs61938962	12	56446766	1230746	9	88916486	trans	C/T	T	9.36148	283	ZCCHC6	0.517743	0
7.8687e-21	rs4759229	12	56474480	6280646	24	2712175	trans	G/A	A	9.36148	283	RPS4Y1	0.518007	0
7.8687e-21	rs3741499	12	56474379	6280646	24	2712175	trans	C/T	T	9.36148	283	RPS4Y1	0.518461	0
9.59709e-21	rs2640564	12	56455294	3450750	19	58051846	trans	C/T	T	-9.34028	283	ZNF549	-0.516885	0
9.59709e-21	rs772921	12	56403577	7510470	2	208463288	trans	C/T	T	-9.34028	283	CREB1	-0.516592	0
9.59709e-21	rs7297175	12	56473808	3610427	10	17451443	trans	C/T	T	-9.34028	283	ST8SIA6-AS1	-0.516944	0
9.59709e-21	rs705704	12	56435412	7510470	2	208463288	trans	G/A	A	-9.34028	283	CREB1	-0.516592	0
9.59709e-21	rs877636	12	56480583	3310592	7	99091179	trans	A/G	G	-9.34028	283	ZNF394	-0.517277	0
9.59709e-21	rs705700	12	56389293	3610358	14	45396010	trans	T/C	C	-9.34028	283	KLHL28	-0.516841	0
9.59709e-21	rs61938963	12	56446804	7510470	2	208463288	trans	C/T	T	-9.34028	283	CREB1	-0.516821	0
9.59709e-21	rs61938962	12	56446766	7510470	2	208463288	trans	C/T	T	-9.34028	283	CREB1	-0.516821	0
9.59709e-21	rs773114	12	56379060	1090646	2	208477114	trans	A/T	T	-9.34028	283	METTL21A	-0.516819	0
9.59709e-21	rs1701704	12	56412487	3450750	19	58051846	trans	T/G	G	-9.34028	283	ZNF549	-0.51671	0
9.59709e-21	rs1701704	12	56412487	1010296	5	96253328	trans	T/G	G	-9.34028	283	ERAP2	-0.517094	0
9.59709e-21	rs1701704	12	56412487	7510470	2	208463288	trans	T/G	G	-9.34028	283	CREB1	-0.516518	0
9.59709e-21	rs3741499	12	56474379	1010296	5	96253328	trans	C/T	T	-9.34028	283	ERAP2	-0.517317	0
9.59709e-21	rs10876866	12	56445366	3450750	19	58051846	trans	G/A	A	-9.34028	283	ZNF549	-0.516659	0
9.59709e-21	rs10876866	12	56445366	6280731	15	78886100	trans	G/A	A	-9.34028	283	CHRNA5	-0.516994	0
9.59709e-21	rs11171731	12	56443342	4480356	1	58521868	trans	T/C	T	-9.34028	283	RPS26P15	-0.516869	0
9.59709e-21	rs1081975	12	56393337	3610427	10	17451443	trans	C/G	G	-9.34028	283	ST8SIA6-AS1	-0.517386	0
9.59709e-21	rs7312770	12	56467587	1410400	1	245014413	trans	T/C	C	-9.34028	283	HNRNPU-AS1	-0.516981	0
9.59709e-21	rs705699	12	56384804	1090646	2	208477114	trans	G/A	A	-9.34028	283	METTL21A	-0.516928	0
9.59709e-21	rs11171733	12	56456266	5700615	10	89402650	trans	A/G	A	-9.34028	283	RP11-57C13.5	-0.516501	0
9.59709e-21	rs705696	12	56480648	3310592	7	99091179	trans	G/A	A	-9.34028	283	ZNF394	-0.517162	0
9.61523e-21	rs2640564	12	56455294	4150600	24	22754289	trans	C/T	T	9.34028	283	EIF1AY	0.516597	0
9.61523e-21	rs2271194	12	56477694	4920328	23	19817788	trans	T/A	A	9.34028	283	SH3KBP1	0.516659	0
9.61523e-21	rs7297175	12	56473808	4570164	6	36642677	trans	C/T	T	9.34028	283	LAP3P2	0.517131	0
9.61523e-21	rs2017445	12	56407072	6900746	5	138941941	trans	G/A	A	9.34028	283	UBE2D2	0.517014	0
9.61523e-21	rs10876864	12	56401085	4920328	23	19817788	trans	A/G	G	9.34028	283	SH3KBP1	0.516654	0
9.61523e-21	rs1081975	12	56393337	6400082	12	27066519	trans	C/G	G	9.34028	283	ASUN	0.516548	0
1.17221e-20	rs2640564	12	56455294	1580608	7	82993516	trans	C/T	T	-9.3191	283	SEMA3E	-0.515852	0
1.17221e-20	rs773111	12	56375740	3310592	7	99091179	trans	C/A	A	-9.3191	283	ZNF394	-0.515559	0
1.17221e-20	rs1689510	12	56396768	6560601	3	178741809	trans	G/C	C	-9.3191	283	ZMAT3	-0.516298	0
1.17221e-20	rs772921	12	56403577	1850040	3	196434202	trans	C/T	T	-9.3191	283	CEP19	-0.51576	0
1.17221e-20	rs7297175	12	56473808	7610528	19	19821861	trans	C/T	T	-9.3191	283	ZNF14	-0.515676	0
1.17221e-20	rs773112	12	56375881	3310592	7	99091179	trans	C/T	T	-9.3191	283	ZNF394	-0.515515	0
1.17221e-20	rs773109	12	56374695	3310592	7	99091179	trans	G/A	A	-9.3191	283	ZNF394	-0.515543	0
1.17221e-20	rs705704	12	56435412	1850040	3	196434202	trans	G/A	A	-9.3191	283	CEP19	-0.51576	0
1.17221e-20	rs705705	12	56435504	3310592	7	99091179	trans	G/C	C	-9.3191	283	ZNF394	-0.515877	0
1.17221e-20	rs705705	12	56435504	1690440	23	73040945	trans	G/C	C	-9.3191	283	TSIX;XIST	-0.516226	0
1.17221e-20	rs34415530	12	56444632	7510470	2	208463288	trans	C/T	T	-9.3191	283	CREB1	-0.515645	0
1.17221e-20	rs773107	12	56369506	4150753	7	30053164	trans	A/G	G	-9.3191	283	FKBP14	-0.515526	0
1.17221e-20	rs773114	12	56379060	2060110	14	90422961	trans	A/T	T	-9.3191	283	TDP1	-0.516024	0
1.17221e-20	rs7302200	12	56449435	3310592	7	99091179	trans	G/A	A	-9.3191	283	ZNF394	-0.515781	0
1.17221e-20	rs773110	12	56375137	3310592	7	99091179	trans	C/G	G	-9.3191	283	ZNF394	-0.515543	0
1.17221e-20	rs1701704	12	56412487	7160747	14	104058236	trans	T/G	G	-9.3191	283	APOPT1	-0.516005	0
1.17221e-20	rs61937248	12	56381705	3310592	7	99091179	trans	C/T	T	-9.3191	283	ZNF394	-0.515578	0
1.17221e-20	rs61937249	12	56381916	3310592	7	99091179	trans	A/G	G	-9.3191	283	ZNF394	-0.515578	0
1.17221e-20	rs773125	12	56394954	5570593	1	1885015	trans	A/G	G	-9.3191	283	C1orf222	-0.516262	0
1.17221e-20	rs1873914	12	56379427	2060110	14	90422961	trans	G/C	C	-9.3191	283	TDP1	-0.51591	0
1.17221e-20	rs11171731	12	56443342	6270307	15	64885219	trans	T/C	T	-9.3191	283	RP11-330L19.1	-0.516256	0
1.17221e-20	rs1081975	12	56393337	360373	14	93538368	trans	C/G	G	-9.3191	283	ITPK1-AS1	-0.515845	0
1.17221e-20	rs1081975	12	56393337	5570593	1	1885015	trans	C/G	G	-9.3191	283	C1orf222	-0.516209	0
1.17221e-20	rs2048036	12	56380119	3310592	7	99091179	trans	T/A	A	-9.3191	283	ZNF394	-0.515574	0
1.17221e-20	rs61937247	12	56381484	3310592	7	99091179	trans	A/C	C	-9.3191	283	ZNF394	-0.515578	0
1.17442e-20	rs2271194	12	56477694	6400082	12	27066519	trans	T/A	A	9.3191	283	ASUN	0.51622	0
1.17442e-20	rs1689510	12	56396768	2690438	16	31000604	trans	G/C	C	9.3191	283	STX1B	0.515527	0
1.17442e-20	rs772921	12	56403577	2690438	16	31000604	trans	C/T	T	9.3191	283	STX1B	0.515952	0
1.17442e-20	rs7971751	12	56478658	4920328	23	19817788	trans	C/A	A	9.3191	283	SH3KBP1	0.515786	0
1.17442e-20	rs705704	12	56435412	2690438	16	31000604	trans	G/A	A	9.3191	283	STX1B	0.515952	0
1.17442e-20	rs1131017	12	56435929	6400082	12	27066519	trans	G/C	C	9.3191	283	ASUN	0.516039	0
1.17442e-20	rs2456973	12	56416928	2690438	16	31000604	trans	A/C	C	9.3191	283	STX1B	0.515923	0
1.17442e-20	rs2456973	12	56416928	6280646	24	2712175	trans	A/C	C	9.3191	283	RPS4Y1	0.516259	0
1.17442e-20	rs61938963	12	56446804	6280646	24	2712175	trans	C/T	T	9.3191	283	RPS4Y1	0.516153	0
1.17442e-20	rs61938962	12	56446766	6280646	24	2712175	trans	C/T	T	9.3191	283	RPS4Y1	0.516153	0
1.17442e-20	rs10876864	12	56401085	3520731	2	232756980	trans	A/G	G	9.3191	283	MIR1471	0.515567	0
1.17442e-20	rs10876870	12	56478002	4920328	23	19817788	trans	C/A	A	9.3191	283	SH3KBP1	0.516388	0
1.17442e-20	rs10876870	12	56478002	6400082	12	27066519	trans	C/A	A	9.3191	283	ASUN	0.515901	0
1.17442e-20	rs11171739	12	56470625	4570164	6	36642677	trans	T/C	C	9.3191	283	LAP3P2	0.516073	0
1.17442e-20	rs11171739	12	56470625	6860102	24	21751448	trans	T/C	C	9.3191	283	TXLNG2P	0.516454	0
1.17442e-20	rs7312770	12	56467587	1070463	24	21765862	trans	T/C	C	9.3191	283	TXLNG2P	0.516425	0
1.17442e-20	rs2069408	12	56364321	6960195	1	58522049	trans	A/G	G	9.3191	283	RPS26P15	0.515517	0
1.43112e-20	rs2640564	12	56455294	1410400	1	245014413	trans	C/T	T	-9.29794	283	HNRNPU-AS1	-0.515466	0
1.43112e-20	rs7297175	12	56473808	7570546	1	112142125	trans	C/T	T	-9.29794	283	RAP1A	-0.515012	0
1.43112e-20	rs773108	12	56369911	3310592	7	99091179	trans	A/G	G	-9.29794	283	ZNF394	-0.515482	0
1.43112e-20	rs877636	12	56480583	3450750	19	58051846	trans	A/G	G	-9.29794	283	ZNF549	-0.515339	0
1.43112e-20	rs11171710	12	56368078	6270307	15	64885219	trans	A/G	A	-9.29794	283	RP11-330L19.1	-0.515168	0
1.43112e-20	rs2456973	12	56416928	1850040	3	196434202	trans	A/C	C	-9.29794	283	CEP19	-0.515194	0
1.43112e-20	rs61938963	12	56446804	1850040	3	196434202	trans	C/T	T	-9.29794	283	CEP19	-0.515004	0
1.43112e-20	rs61938962	12	56446766	1850040	3	196434202	trans	C/T	T	-9.29794	283	CEP19	-0.515004	0
1.43112e-20	rs7302200	12	56449435	1010296	5	96253328	trans	G/A	A	-9.29794	283	ERAP2	-0.515018	0
1.43112e-20	rs4759229	12	56474480	7510470	2	208463288	trans	G/A	A	-9.29794	283	CREB1	-0.514636	0
1.43112e-20	rs3741499	12	56474379	7510470	2	208463288	trans	C/T	T	-9.29794	283	CREB1	-0.51502	0
1.43112e-20	rs10876866	12	56445366	1580608	7	82993516	trans	G/A	A	-9.29794	283	SEMA3E	-0.514724	0
1.43112e-20	rs10876864	12	56401085	3610427	10	17451443	trans	A/G	G	-9.29794	283	ST8SIA6-AS1	-0.514927	0
1.43112e-20	rs11171739	12	56470625	7610528	19	19821861	trans	T/C	C	-9.29794	283	ZNF14	-0.515439	0
1.43112e-20	rs11171739	12	56470625	2600273	15	43931723	trans	T/C	C	-9.29794	283	CATSPER2	-0.514741	0
1.43112e-20	rs61937248	12	56381705	1850561	3	69156929	trans	C/T	T	-9.29794	283	LMOD3	-0.514562	0
1.43112e-20	rs61937249	12	56381916	1850561	3	69156929	trans	A/G	G	-9.29794	283	LMOD3	-0.514562	0
1.43112e-20	rs773125	12	56394954	1260646	10	48927695	trans	A/G	G	-9.29794	283	BMS1P5	-0.515064	0
1.43112e-20	rs11171731	12	56443342	3310241	18	57428836	trans	T/C	T	-9.29794	283	RPS26P54	-0.515243	0
1.43112e-20	rs705698	12	56384687	1690440	23	73040945	trans	T/C	C	-9.29794	283	TSIX;XIST	-0.514953	0
1.43112e-20	rs2048036	12	56380119	1850561	3	69156929	trans	T/A	A	-9.29794	283	LMOD3	-0.514553	0
1.43112e-20	rs61937247	12	56381484	1850561	3	69156929	trans	A/C	C	-9.29794	283	LMOD3	-0.514562	0
1.43112e-20	rs705699	12	56384804	2630379	19	12024866	trans	G/A	A	-9.29794	283	ZNF69	-0.515453	0
1.43112e-20	rs705696	12	56480648	3450750	19	58051846	trans	G/A	A	-9.29794	283	ZNF549	-0.515329	0
1.43382e-20	rs772921	12	56403577	6280646	24	2712175	trans	C/T	T	9.29794	283	RPS4Y1	0.514608	0
1.43382e-20	rs1702877	12	56427808	6280646	24	2712175	trans	C/T	T	9.29794	283	RPS4Y1	0.514983	0
1.43382e-20	rs7297175	12	56473808	4920328	23	19817788	trans	C/T	T	9.29794	283	SH3KBP1	0.514641	0
1.43382e-20	rs7297175	12	56473808	6860102	24	21751448	trans	C/T	T	9.29794	283	TXLNG2P	0.514764	0
1.43382e-20	rs2640562	12	56466473	6280646	24	2712175	trans	C/T	T	9.29794	283	RPS4Y1	0.515327	0
1.43382e-20	rs7971751	12	56478658	6400082	12	27066519	trans	C/A	A	9.29794	283	ASUN	0.515148	0
1.43382e-20	rs705704	12	56435412	6280646	24	2712175	trans	G/A	A	9.29794	283	RPS4Y1	0.514608	0
1.43382e-20	rs773107	12	56369506	4150600	24	22754289	trans	A/G	G	9.29794	283	EIF1AY	0.515371	0
1.43382e-20	rs61938963	12	56446804	2690438	16	31000604	trans	C/T	T	9.29794	283	STX1B	0.515287	0
1.43382e-20	rs61938962	12	56446766	2690438	16	31000604	trans	C/T	T	9.29794	283	STX1B	0.515287	0
1.43382e-20	rs3741499	12	56474379	4150600	24	22754289	trans	C/T	T	9.29794	283	EIF1AY	0.514676	0
1.43382e-20	rs10876866	12	56445366	1230746	9	88916486	trans	G/A	A	9.29794	283	ZCCHC6	0.514623	0
1.43382e-20	rs7955865	12	56468706	830484	8	119774226	trans	T/A	A	9.29794	283	RPS26P35	0.515171	0
1.74317e-20	rs2640564	12	56455294	4670577	2	62727887	trans	C/T	T	-9.2768	283	TMEM17	-0.514018	0
1.74317e-20	rs773111	12	56375740	1690440	23	73040945	trans	C/A	A	-9.2768	283	TSIX;XIST	-0.513614	0
1.74317e-20	rs773111	12	56375740	1850561	3	69156929	trans	C/A	A	-9.2768	283	LMOD3	-0.514229	0
1.74317e-20	rs772920	12	56390364	3310592	7	99091179	trans	C/G	G	-9.2768	283	ZNF394	-0.514148	0
1.74317e-20	rs705701	12	56389768	3870450	1	40981937	trans	C/T	T	-9.2768	283	EXO5	-0.514342	0
1.74317e-20	rs1702877	12	56427808	6560601	3	178741809	trans	C/T	T	-9.2768	283	ZMAT3	-0.514035	0
1.74317e-20	rs7297175	12	56473808	6220202	14	74351733	trans	C/T	T	-9.2768	283	PTGR2	-0.513838	0
1.74317e-20	rs2640562	12	56466473	1580608	7	82993516	trans	C/T	T	-9.2768	283	SEMA3E	-0.514023	0
1.74317e-20	rs773108	12	56369911	1850561	3	69156929	trans	A/G	G	-9.2768	283	LMOD3	-0.513734	0
1.74317e-20	rs773112	12	56375881	1690440	23	73040945	trans	C/T	T	-9.2768	283	TSIX;XIST	-0.514034	0
1.74317e-20	rs773112	12	56375881	1850561	3	69156929	trans	C/T	T	-9.2768	283	LMOD3	-0.514148	0
1.74317e-20	rs773109	12	56374695	1850561	3	69156929	trans	G/A	A	-9.2768	283	LMOD3	-0.514165	0
1.74317e-20	rs705705	12	56435504	1010296	5	96253328	trans	G/C	C	-9.2768	283	ERAP2	-0.514248	0
1.74317e-20	rs705705	12	56435504	4670577	2	62727887	trans	G/C	C	-9.2768	283	TMEM17	-0.513567	0
1.74317e-20	rs773114	12	56379060	240364	3	129149968	trans	A/T	T	-9.2768	283	MBD4	-0.513846	0
1.74317e-20	rs7302200	12	56449435	1580608	7	82993516	trans	G/A	A	-9.2768	283	SEMA3E	-0.513875	0
1.74317e-20	rs773110	12	56375137	1850561	3	69156929	trans	C/G	G	-9.2768	283	LMOD3	-0.514165	0
1.74317e-20	rs1701704	12	56412487	1580608	7	82993516	trans	T/G	G	-9.2768	283	SEMA3E	-0.51357	0
1.74317e-20	rs4759229	12	56474480	7160747	14	104058236	trans	G/A	A	-9.2768	283	APOPT1	-0.514121	0
1.74317e-20	rs3741499	12	56474379	7160747	14	104058236	trans	C/T	T	-9.2768	283	APOPT1	-0.514458	0
1.74317e-20	rs705702	12	56390636	3310592	7	99091179	trans	A/G	G	-9.2768	283	ZNF394	-0.514184	0
1.74317e-20	rs61937248	12	56381705	1690440	23	73040945	trans	C/T	T	-9.2768	283	TSIX;XIST	-0.514383	0
1.74317e-20	rs61937249	12	56381916	1690440	23	73040945	trans	A/G	G	-9.2768	283	TSIX;XIST	-0.514383	0
1.74317e-20	rs1873914	12	56379427	240364	3	129149968	trans	G/C	C	-9.2768	283	MBD4	-0.514345	0
1.74317e-20	rs11171731	12	56443342	830484	8	119774226	trans	T/C	T	-9.2768	283	RPS26P35	-0.514081	0
1.74317e-20	rs11171731	12	56443342	5700615	10	89402650	trans	T/C	T	-9.2768	283	RP11-57C13.5	-0.513573	0
1.74317e-20	rs2048036	12	56380119	1690440	23	73040945	trans	T/A	A	-9.2768	283	TSIX;XIST	-0.514271	0
1.74317e-20	rs61937247	12	56381484	1690440	23	73040945	trans	A/C	C	-9.2768	283	TSIX;XIST	-0.514383	0
1.74317e-20	rs7312770	12	56467587	3450750	19	58051846	trans	T/C	C	-9.2768	283	ZNF549	-0.513558	0
1.74317e-20	rs11171733	12	56456266	70180	1	208870744	trans	A/G	A	-9.2768	283	RPS26P13	-0.514339	0
1.74645e-20	rs1702877	12	56427808	2690438	16	31000604	trans	C/T	T	9.2768	283	STX1B	0.514497	0
1.74645e-20	rs7297175	12	56473808	3520731	2	232756980	trans	C/T	T	9.2768	283	MIR1471	0.514329	0
1.74645e-20	rs1701704	12	56412487	1230746	9	88916486	trans	T/G	G	9.2768	283	ZCCHC6	0.513826	0
1.74645e-20	rs4759229	12	56474480	4150600	24	22754289	trans	G/A	A	9.2768	283	EIF1AY	0.514218	0
1.74645e-20	rs10876866	12	56445366	2690438	16	31000604	trans	G/A	A	9.2768	283	STX1B	0.513675	0
1.74645e-20	rs11171739	12	56470625	5360209	18	46545843	trans	T/C	C	9.2768	283	-	0.514424	0
1.74645e-20	rs7955865	12	56468706	4670048	13	101192220	trans	T/A	A	9.2768	283	RPS26P47	0.513625	0
2.12632e-20	rs2271194	12	56477694	2760156	1	150969323	trans	T/A	A	-9.25569	283	FAM63A	-0.513088	0
2.12632e-20	rs1702877	12	56427808	990332	4	84383315	trans	C/T	T	-9.25569	283	MRPS18C;FAM175A	-0.51339	0
2.12632e-20	rs773109	12	56374695	1690440	23	73040945	trans	G/A	A	-9.25569	283	TSIX;XIST	-0.513439	0
2.12632e-20	rs34415530	12	56444632	1850040	3	196434202	trans	C/T	T	-9.25569	283	CEP19	-0.513311	0
2.12632e-20	rs705700	12	56389293	2060110	14	90422961	trans	T/C	C	-9.25569	283	TDP1	-0.513069	0
2.12632e-20	rs11171710	12	56368078	3310241	18	57428836	trans	A/G	A	-9.25569	283	RPS26P54	-0.513179	0
2.12632e-20	rs773110	12	56375137	1690440	23	73040945	trans	C/G	G	-9.25569	283	TSIX;XIST	-0.513439	0
2.12632e-20	rs1701704	12	56412487	6280731	15	78886100	trans	T/G	G	-9.25569	283	CHRNA5	-0.513186	0
2.12632e-20	rs4759229	12	56474480	1580608	7	82993516	trans	G/A	A	-9.25569	283	SEMA3E	-0.513011	0
2.12632e-20	rs4759229	12	56474480	1410400	1	245014413	trans	G/A	A	-9.25569	283	HNRNPU-AS1	-0.512731	0
2.12632e-20	rs3741499	12	56474379	1580608	7	82993516	trans	C/T	T	-9.25569	283	SEMA3E	-0.513087	0
2.12632e-20	rs3741499	12	56474379	1410400	1	245014413	trans	C/T	T	-9.25569	283	HNRNPU-AS1	-0.512507	0
2.12632e-20	rs2017445	12	56407072	2030020	6	34716172	trans	G/A	A	-9.25569	283	-	-0.512778	0
2.12632e-20	rs10876866	12	56445366	7510470	2	208463288	trans	G/A	A	-9.25569	283	CREB1	-0.512818	0
2.12632e-20	rs10876870	12	56478002	2760156	1	150969323	trans	C/A	A	-9.25569	283	FAM63A	-0.512609	0
2.12632e-20	rs11171739	12	56470625	3610427	10	17451443	trans	T/C	C	-9.25569	283	ST8SIA6-AS1	-0.513028	0
2.12632e-20	rs1873914	12	56379427	2600273	15	43931723	trans	G/C	C	-9.25569	283	CATSPER2	-0.512762	0
2.12632e-20	rs705699	12	56384804	240364	3	129149968	trans	G/A	A	-9.25569	283	MBD4	-0.512823	0
2.12632e-20	rs705699	12	56384804	2060110	14	90422961	trans	G/A	A	-9.25569	283	TDP1	-0.513464	0
2.12632e-20	rs2292239	12	56482180	3310592	7	99091179	trans	G/T	T	-9.25569	283	ZNF394	-0.513399	0
2.12632e-20	rs2292239	12	56482180	3450750	19	58051846	trans	G/T	T	-9.25569	283	ZNF549	-0.513074	0
2.13031e-20	rs1689510	12	56396768	6020273	24	22930747	trans	G/C	C	9.25569	283	RPS4Y2	0.512662	0
2.13031e-20	rs1702877	12	56427808	6020273	24	22930747	trans	C/T	T	9.25569	283	RPS4Y2	0.512533	0
2.13031e-20	rs2640562	12	56466473	4150600	24	22754289	trans	C/T	T	9.25569	283	EIF1AY	0.513379	0
2.13031e-20	rs34415530	12	56444632	2690438	16	31000604	trans	C/T	T	9.25569	283	STX1B	0.512523	0
2.13031e-20	rs10876866	12	56445366	6280646	24	2712175	trans	G/A	A	9.25569	283	RPS4Y1	0.513037	0
2.13031e-20	rs10876864	12	56401085	4570164	6	36642677	trans	A/G	G	9.25569	283	LAP3P2	0.512626	0
2.13031e-20	rs11171739	12	56470625	3520731	2	232756980	trans	T/C	C	9.25569	283	MIR1471	0.513345	0
2.13031e-20	rs7955865	12	56468706	5360180	11	57408703	trans	T/A	A	9.25569	283	MIR130A	0.513019	0
2.59253e-20	rs2640564	12	56455294	6280731	15	78886100	trans	C/T	T	-9.2346	283	CHRNA5	-0.511546	0
2.59253e-20	rs772920	12	56390364	6280731	15	78886100	trans	C/G	G	-9.2346	283	CHRNA5	-0.511973	0
2.59253e-20	rs1689510	12	56396768	990332	4	84383315	trans	G/C	C	-9.2346	283	MRPS18C;FAM175A	-0.511751	0
2.59253e-20	rs772921	12	56403577	6560601	3	178741809	trans	C/T	T	-9.2346	283	ZMAT3	-0.512496	0
2.59253e-20	rs7971751	12	56478658	2760156	1	150969323	trans	C/A	A	-9.2346	283	FAM63A	-0.511535	0
2.59253e-20	rs773108	12	56369911	1690440	23	73040945	trans	A/G	G	-9.2346	283	TSIX;XIST	-0.512475	0
2.59253e-20	rs705704	12	56435412	6560601	3	178741809	trans	G/A	A	-9.2346	283	ZMAT3	-0.512496	0
2.59253e-20	rs705705	12	56435504	7510470	2	208463288	trans	G/C	C	-9.2346	283	CREB1	-0.512039	0
2.59253e-20	rs34415530	12	56444632	6560601	3	178741809	trans	C/T	T	-9.2346	283	ZMAT3	-0.512039	0
2.59253e-20	rs2456973	12	56416928	6560601	3	178741809	trans	A/C	C	-9.2346	283	ZMAT3	-0.51164	0
2.59253e-20	rs61938963	12	56446804	6560601	3	178741809	trans	C/T	T	-9.2346	283	ZMAT3	-0.511607	0
2.59253e-20	rs61938962	12	56446766	6560601	3	178741809	trans	C/T	T	-9.2346	283	ZMAT3	-0.511607	0
2.59253e-20	rs773114	12	56379060	2600273	15	43931723	trans	A/T	T	-9.2346	283	CATSPER2	-0.511907	0
2.59253e-20	rs705702	12	56390636	6280731	15	78886100	trans	A/G	G	-9.2346	283	CHRNA5	-0.512104	0
2.59253e-20	rs1081975	12	56393337	7570546	1	112142125	trans	C/G	G	-9.2346	283	RAP1A	-0.51169	0
2.59253e-20	rs11171733	12	56456266	6560376	23	71264475	trans	A/G	A	-9.2346	283	RPS26P11	-0.511717	0
2.59253e-20	rs11171733	12	56456266	6840746	17	8464694	trans	A/G	A	-9.2346	283	RP11-713H12.1	-0.512255	0
2.59253e-20	rs11171733	12	56456266	4670048	13	101192220	trans	A/G	A	-9.2346	283	RPS26P47	-0.512187	0
2.59738e-20	rs877636	12	56480583	6280646	24	2712175	trans	A/G	G	9.2346	283	RPS4Y1	0.512046	0
2.59738e-20	rs705700	12	56389293	6400082	12	27066519	trans	T/C	C	9.2346	283	ASUN	0.511758	0
2.59738e-20	rs1701704	12	56412487	6280646	24	2712175	trans	T/G	G	9.2346	283	RPS4Y1	0.512224	0
[truncated: 32,358 more rows]
