# Supplementary material for: Pathogenic implications for autoimmune mechanisms derived by comparative eQTL analysis of CD4+ versus CD8+ T cells
Source: PLoS Genet. 2017 Mar 1;13(3):e1006643. doi: 10.1371/journal.pgen.1006643 (PMC5352142; doi:10.1371/journal.pgen.1006643)
Supplement: S6 Table — (XLS) [file pgen.1006643.s015.xls]

## Sheet: Il27region_trans-eQTL
S6 Table. IL27 region trans-eQTL mapping results for the IRF1 and STAT1 genes in CD4+ T cells, CD8+ T cells, monocytes, and B cells.
SNP	Chr	Pos	Alleles	Allele Assessed	Distance To Canonical TSS	SNP In Gene	SNP In Exon	ExonID	Exon Pos	Exon Rank In Transcript	GWAS Disease or Trait	Immune Disease	EGCUT FREQ1	Fairfax FREQ1	IRF1												STAT1
															CD4			CD8			Bcells			Monocytes			CD4			CD8			Bcells			Monocytes
															PValue	ZScore	Corr	PValue	ZScore	Corr	PValue	ZScore	Corr	PValue	ZScore	Corr	PValue	ZScore	Corr	PValue	ZScore	Corr	PValue	ZScore	Corr	PValue	ZScore	Corr
rs9927863	16	28200560	C/T	C	322812	No	-	-	-	-	-	-	0.300794	0.288173	0.918598	0.102265	0.0058583	0.853857	0.184235	0.0109315	0.9469	0.0667536	0.0043297	0.946741	0.0668733	0.0043951	0.562184	0.579666	0.0344583	0.314608	1.0058	0.0596305	0.688862	0.400578	0.0235086	0.893561	-0.133748	-0.0081571
rs8051453	16	28201053	T/C	T	322319	No	-	-	-	-	-	-	0.300532	0.284332	0.918598	0.102265	0.0064979	0.840855	0.200985	0.0118205	0.986596	-0.0166883	-0.0008078	0.789161	0.267509	0.0158626	0.550774	0.596725	0.0349195	0.314608	1.0058	0.0600025	0.713619	0.367188	0.0220156	0.986596	-0.0167183	-0.0010195
rs11640420	16	28202340	T/G	T	321032	No	-	-	-	-	-	-	0.118505	0.140928	0.473991	0.716167	0.0424995	0.402143	0.837932	0.0503825	0.255873	-1.13612	-0.0682336	0.0558505	-1.91212	-0.114341	0.4229	0.801515	0.0473397	0.973196	-0.0334963	-0.0021308	0.340996	-0.952009	-0.0567998	0.123219	-1.54135	-0.0916104
rs12102469	16	28206357	C/T	C	317015	No	-	-	-	-	-	-	0.300527	0.284343	0.905117	0.11931	0.0065199	0.840855	0.200985	0.0118495	0.986596	-0.0166883	-0.0008318	0.789161	0.267509	0.0158206	0.550774	0.596725	0.0348698	0.314608	1.0058	0.0599345	0.713619	0.367188	0.0218868	0.986596	-0.0167183	-0.0011124
rs9925019	16	28208556	A/G	A	314816	No	-	-	-	-	-	-	0.292123	0.278415	0.657621	0.443221	0.0256512	0.627251	0.485799	0.0289861	0.893719	-0.133509	-0.0077305	0.893719	0.133748	0.0077462	0.413129	0.818588	0.0478649	0.283361	1.07298	0.0636598	0.789469	0.26703	0.0162998	0.933534	0.0835919	0.004901
rs11074897	16	28208768	T/C	T	314604	No	-	-	-	-	-	-	0.300526	0.284346	0.905117	0.11931	0.0065199	0.840855	0.200985	0.0118495	0.986596	-0.0166883	-0.0008318	0.789161	0.267509	0.0158206	0.550774	0.596725	0.0348698	0.314608	1.0058	0.0599345	0.713619	0.367188	0.0218868	0.986596	-0.0167183	-0.0011124
rs4368163	16	28209725	T/A	T	313647	No	-	-	-	-	-	-	0.291257	0.278353	0.657621	0.443221	0.0259037	0.627251	0.485799	0.0288031	0.893719	-0.133509	-0.0077747	0.893719	0.133748	0.0077475	0.38441	0.869814	0.0507609	0.290968	1.05618	0.0629347	0.789469	0.26703	0.0162474	0.933534	0.0835919	0.0049432
rs34331000	16	28210084	C/T	C	313288	No	-	-	-	-	-	-	0.292067	0.278413	0.657621	0.443221	0.0259171	0.627251	0.485799	0.0291448	0.893719	-0.133509	-0.0077305	0.893719	0.133748	0.0077462	0.413129	0.818588	0.0480543	0.283361	1.07298	0.0638248	0.789469	0.26703	0.0162998	0.933534	0.0835919	0.004901
rs28658541	16	28210976	G/C	G	312396	No	-	-	-	-	-	-	0.277406	0.302889	0.621165	0.494382	0.0287367	0.568949	0.569602	0.033667	0.385285	0.868381	0.0521136	0.85417	0.183907	0.0111584	0.495239	0.682036	0.0404205	0.283361	1.07298	0.0638792	0.385285	0.868381	0.0524959	0.615949	0.501661	0.0295292
rs9939142	16	28213424	C/A	C	309948	No	-	-	-	-	-	-	0.292065	0.279035	0.670108	0.426168	0.024861	0.615386	0.502558	0.0296691	0.933374	-0.0834422	-0.0054067	0.893719	0.133748	0.0081796	0.40338	0.835662	0.0491031	0.275889	1.08978	0.0650261	0.802433	0.250339	0.0146358	0.960122	0.0501549	0.0025586
rs7198254	16	28214822	T/C	T	308550	No	-	-	-	-	-	-	0.300835	0.284652	0.918598	0.102265	0.0058233	0.827741	0.217735	0.0131044	0.986756	0.0166883	0.0014621	0.776257	0.284231	0.0172935	0.550774	0.596725	0.0354898	0.306592	1.02259	0.0610701	0.751244	0.317107	0.0189449	0.959963	-0.0501549	-0.0031128
rs7204453	16	28215693	T/C	T	307679	No	-	-	-	-	-	-	0.296837	0.28238	0.931943	-0.0852209	-0.0047804	0.920027	0.10049	0.0060944	0.920344	0.100131	0.0058121	0.700682	0.384571	0.0233496	0.670108	0.426168	0.0249202	0.383536	0.871493	0.0518196	0.676532	0.417274	0.0249269	0.973356	0.0334366	0.0017151
rs7498882	16	28216605	C/T	C	306767	No	-	-	-	-	-	-	0.300834	0.284655	0.918598	0.102265	0.0057827	0.827741	0.217735	0.0130715	0.986756	0.0166883	0.0014621	0.776257	0.284231	0.0172935	0.550774	0.596725	0.0354429	0.306592	1.02259	0.0610256	0.751244	0.317107	0.0189449	0.959963	-0.0501549	-0.0031128
rs9927626	16	28216674	T/C	T	306698	No	-	-	-	-	-	-	0.300834	0.284655	0.918598	0.102265	0.0058047	0.827741	0.217735	0.0131004	0.986756	0.0166883	0.0014621	0.776257	0.284231	0.0172935	0.550774	0.596725	0.0353932	0.306592	1.02259	0.0609576	0.751244	0.317107	0.0189449	0.959963	-0.0501549	-0.0031128
rs9940721	16	28216954	G/T	G	306418	No	-	-	-	-	-	-	0.292433	0.279065	0.670108	0.426168	0.024916	0.615386	0.502558	0.0302276	0.933374	-0.0834422	-0.0053691	0.893719	0.133748	0.0082446	0.413129	0.818588	0.0483785	0.275889	1.08978	0.0646826	0.802433	0.250339	0.0145865	0.973356	0.0334366	0.0024292
rs9938000	16	28217796	A/G	A	305576	No	-	-	-	-	-	-	0.292433	0.279065	0.670108	0.426168	0.024916	0.615386	0.502558	0.0302276	0.933374	-0.0834422	-0.0053691	0.893719	0.133748	0.0082446	0.413129	0.818588	0.0483785	0.275889	1.08978	0.0646826	0.802433	0.250339	0.0145865	0.973356	0.0334366	0.0024292
rs7184927	16	28217833	C/T	C	305539	No	-	-	-	-	-	-	0.300834	0.284657	0.918598	0.102265	0.0058047	0.827741	0.217735	0.0131004	0.986756	0.0166883	0.0014621	0.776257	0.284231	0.0172935	0.550774	0.596725	0.0353932	0.306592	1.02259	0.0609576	0.751244	0.317107	0.0189449	0.959963	-0.0501549	-0.0031128
rs7189762	16	28218704	C/A	C	304668	No	-	-	-	-	-	-	0.388179	0.439929	0.38441	0.869814	0.0511216	0.247272	1.157	0.0687395	0.802278	-0.250339	-0.0152808	0.569628	-0.568585	-0.0335845	0.290238	1.05775	0.0619581	0.202451	1.2747	0.0756002	0.841324	0.200267	0.0115453	0.421975	-0.80294	-0.0484492
rs7194691	16	28218976	T/C	T	304396	No	-	-	-	-	-	-	0.292431	0.279067	0.670108	0.426168	0.024916	0.615386	0.502558	0.0302276	0.933374	-0.0834422	-0.0053691	0.893719	0.133748	0.0082446	0.413129	0.818588	0.0483785	0.275889	1.08978	0.0646826	0.802433	0.250339	0.0145865	0.973356	0.0334366	0.0024292
rs9926820	16	28221494	A/G	A	301878	No	-	-	-	-	-	-	0.302527	0.287454	0.932102	0.0852209	0.0050165	0.867055	0.167486	0.0096436	0.986596	-0.0166883	-0.0007966	0.725588	0.351122	0.0208621	0.573707	0.562608	0.03278	0.322663	0.989003	0.0593809	0.815295	0.233648	0.0138748	0.946582	-0.0668733	-0.0044468
rs9935074	16	28224357	C/A	C	299015	No	-	-	-	-	-	-	0.280288	0.271398	0.838041	0.204536	0.012422	0.603621	0.519317	0.0312247	0.71347	-0.367188	-0.0221741	0.90686	0.117029	0.0073445	0.375187	0.886892	0.0518253	0.268553	1.10658	0.06559	0.90686	-0.11682	-0.0074325	0.86737	0.167187	0.0104809
rs9935314	16	28224358	C/G	C	299014	No	-	-	-	-	-	-	0.280288	0.271398	0.838041	0.204536	0.012422	0.603621	0.519317	0.0312247	0.71347	-0.367188	-0.0221741	0.90686	0.117029	0.0073445	0.375187	0.886892	0.0518253	0.268553	1.10658	0.06559	0.90686	-0.11682	-0.0074325	0.86737	0.167187	0.0104809
rs7189380	16	28225816	G/A	G	297556	No	-	-	-	-	-	-	0.298065	0.287839	0.878241	0.1534	0.0092141	0.750333	0.318244	0.018711	0.880765	0.150198	0.0086656	0.920185	0.10031	0.0059066	0.495239	0.682036	0.0395947	0.227278	1.20743	0.0718329	0.828364	0.216957	0.013269	0.763414	-0.300953	-0.0176513
rs7195723	16	28226743	G/C	G	296629	No	-	-	-	-	-	-	0.338331	0.264571	0.904958	-0.11931	-0.0066647	0.663127	-0.435526	-0.0258346	0.104718	1.6226	0.0965142	0.0155205	2.42006	0.143951	0.245886	-1.16034	-0.0675167	0.383427	-0.871493	-0.0517915	0.358409	0.918554	0.0554709	0.0755682	1.77715	0.105594
rs12923389	16	28227466	C/T	C	295906	No	-	-	-	-	-	-	0.278829	0.276339	0.851347	0.187491	0.0108558	0.986596	-0.0167482	-0.000778	0.9469	0.0667536	0.0041437	0.663853	0.434748	0.0261627	0.330951	0.972303	0.056791	0.190805	1.30835	0.0784549	0.73853	0.3338	0.0203017	0.933534	0.0835919	0.0054986
rs8062648	16	28227777	C/G	C	295595	No	-	-	-	-	-	-	0.300321	0.279551	0.918598	0.102265	0.0062506	0.814674	0.234486	0.0143293	0.986756	0.0166883	0.000729	0.880449	0.150467	0.0085798	0.53948	0.613786	0.0355898	0.298712	1.03939	0.0619385	0.701127	0.383882	0.0234061	0.946582	-0.0668733	-0.0037225
rs9931708	16	28228631	G/C	G	294741	No	-	-	-	-	-	-	0.300449	0.283293	0.918598	0.102265	0.0060142	0.814674	0.234486	0.0138732	0.960122	0.0500651	0.0027291	0.776257	0.284231	0.0173281	0.550774	0.596725	0.035143	0.306592	1.02259	0.061448	0.688862	0.400578	0.0242766	0.946582	-0.0668733	-0.0039819
rs36020229	16	28230148	C/G	C	293224	No	-	-	-	-	-	-	0.297593	0.279991	0.864696	0.170445	0.0098322	0.946582	-0.0669929	-0.0035167	0.986596	-0.0166883	-0.0010011	0.725588	0.351122	0.0211441	0.53948	0.613786	0.0357281	0.356633	0.921846	0.055113	0.73853	0.3338	0.0198709	0.986756	0.0167183	0.0014219
rs12922344	16	28232688	A/T	A	290684	No	-	-	-	-	-	-	0.291872	0.277689	0.670108	0.426168	0.0247819	0.603621	0.519317	0.030515	0.946741	-0.0667536	-0.0035366	0.893719	0.133748	0.0078215	0.413129	0.818588	0.047604	0.275889	1.08978	0.0645959	0.73853	0.3338	0.0201357	0.986756	0.0167183	0.0013239
rs28404480	16	28232809	G/A	G	290563	No	-	-	-	-	-	-	0.291866	0.277689	0.670108	0.426168	0.024743	0.615386	0.502558	0.0304837	0.946741	-0.0667536	-0.0035366	0.893719	0.133748	0.0078215	0.413129	0.818588	0.0475578	0.275889	1.08978	0.0645508	0.73853	0.3338	0.0201357	0.986756	0.0167183	0.0013239
rs150273737	16	28233222	G/T	G	290150	No	-	-	-	-	-	-	0.116874	0.109823	0.85119	-0.187491	-0.0106465	0.724988	-0.35175	-0.020936	0.483178	0.701219	0.0416376	0.366314	0.903446	0.0539169	0.959166	-0.0511323	-0.003396	0.920027	0.10049	0.0058684	0.933534	0.0834422	0.004965	0.0970755	-1.65919	-0.0989924
rs6498075	16	28234408	G/A	G	288964	No	-	-	-	-	-	-	0.29997	0.285263	0.918598	0.102265	0.0064796	0.814674	0.234486	0.0140944	0.959963	-0.0500651	-0.0028093	0.802123	0.250788	0.01465	0.550774	0.596725	0.0349978	0.306592	1.02259	0.061142	0.73853	0.3338	0.0204047	0.986596	-0.0167183	-0.0005852
rs4372695	16	28234723	A/G	A	288649	No	-	-	-	-	-	-	0.291703	0.277694	0.670108	0.426168	0.0246969	0.615386	0.502558	0.0304563	0.946741	-0.0667536	-0.0036177	0.893719	0.133748	0.0078671	0.413129	0.818588	0.0476385	0.275889	1.08978	0.0646186	0.73853	0.3338	0.0201234	0.986756	0.0167183	0.0013731
rs12935715	16	28235084	T/C	T	288288	No	-	-	-	-	-	-	0.288855	0.277398	0.645373	0.460274	0.0273801	0.63907	0.46904	0.0283872	0.946741	-0.0667536	-0.003779	0.893719	0.133748	0.0077181	0.393881	0.852737	0.0498233	0.306592	1.02259	0.0614162	0.73853	0.3338	0.019812	0.986756	0.0167183	0.0014107
rs7186880	16	28235247	T/C	T	288125	No	-	-	-	-	-	-	0.291746	0.277694	0.670108	0.426168	0.0245443	0.615386	0.502558	0.030232	0.946741	-0.0667536	-0.0036177	0.893719	0.133748	0.0078671	0.4229	0.801515	0.0472515	0.283361	1.07298	0.0642262	0.73853	0.3338	0.0201234	0.986756	0.0167183	0.0013731
rs28609462	16	28237702	T/G	T	285670	No	-	-	-	-	-	-	0.291308	0.277714	0.68254	0.409117	0.0238532	0.627251	0.485799	0.0292115	0.946741	-0.0667536	-0.0036988	0.893719	0.133748	0.0079126	0.432805	0.784443	0.0460743	0.290968	1.05618	0.0629414	0.73853	0.3338	0.0201111	0.986756	0.0167183	0.0014223
rs112725843	16	28238440	T/C	T	284932	No	-	-	-	-	-	-	0.146663	0.185406	0.38441	0.869814	0.0508013	0.202451	1.2747	0.07612	0.688715	-0.400578	-0.0237145	0.441537	-0.769448	-0.0461974	0.17753	1.34859	0.0790817	0.700089	0.385258	0.0225251	0.604737	-0.517463	-0.0305669	0.348759	-0.936958	-0.056247
rs7184239	16	28239935	G/A	G	283437	No	-	-	-	-	-	-	0.299019	0.283198	0.932102	0.0852209	0.005202	0.840855	0.200985	0.0121413	0.960122	0.0500651	0.0027416	0.776257	0.284231	0.0174482	0.573707	0.562608	0.0330807	0.322663	0.989003	0.0591115	0.688862	0.400578	0.0244263	0.946582	-0.0668733	-0.0036678
rs4332752	16	28241477	C/T	C	281895	No	-	-	-	-	-	-	0.297147	0.282678	0.918598	0.102265	0.006441	0.853857	0.184235	0.0114907	0.973356	-0.0333767	-0.0016047	0.841011	0.200626	0.0120788	0.528171	0.630847	0.0366716	0.306592	1.02259	0.0611967	0.815295	0.233648	0.0144963	0.933374	-0.0835919	-0.0052899
rs6498076	16	28241564	A/T	A	281808	No	-	-	-	-	-	-	0.298652	0.284348	0.932102	0.0852209	0.0049935	0.840855	0.200985	0.0116428	0.973515	0.0333767	0.0016007	0.776257	0.284231	0.0174035	0.573707	0.562608	0.0331314	0.330951	0.972211	0.0584943	0.751244	0.317107	0.0188746	0.959963	-0.0501549	-0.0030256
rs8055846	16	28241942	T/G	T	281430	No	-	-	-	-	-	-	0.29093	0.279014	0.707661	0.375015	0.0222914	0.663272	0.435526	0.0264837	0.933374	-0.0834422	-0.0052076	0.893719	0.133748	0.0081538	0.453134	0.750303	0.0441634	0.314608	1.0058	0.0599788	0.802433	0.250339	0.0146098	0.973356	0.0334366	0.0023313
rs4534849	16	28242440	A/C	A	280932	No	-	-	-	-	-	-	0.298871	0.284452	0.932102	0.0852209	0.0045555	0.853857	0.184235	0.0105553	0.986756	0.0166883	0.0013705	0.763567	0.300953	0.0175549	0.573707	0.562608	0.032513	0.330951	0.972211	0.0575703	0.751244	0.317107	0.0189935	0.959963	-0.0501549	-0.0028514
rs4075049	16	28243289	A/G	A	280083	No	-	-	-	-	-	-	0.298722	0.284452	0.945786	0.0681766	0.004422	0.867055	0.167486	0.0103544	0.986756	0.0166883	0.0013705	0.763567	0.300953	0.0175549	0.585478	0.54555	0.0322738	0.339375	0.955421	0.0573037	0.751244	0.317107	0.0189935	0.959963	-0.0501549	-0.0028514
rs9931976	16	28243927	C/T	C	279445	No	-	-	-	-	-	-	0.298711	0.284489	0.905117	0.11931	0.0065001	0.853857	0.184235	0.0114644	0.986756	0.0166883	0.0013761	0.763567	0.300953	0.0175456	0.573707	0.562608	0.033361	0.339375	0.955421	0.0574859	0.751244	0.317107	0.0189441	0.959963	-0.0501549	-0.0028337
rs9921579	16	28244337	G/A	G	279035	No	-	-	-	-	-	-	0.298181	0.284456	0.905117	0.11931	0.0072551	0.840855	0.200985	0.0124867	0.986756	0.0166883	0.0013705	0.763567	0.300953	0.0175549	0.550774	0.596725	0.0346797	0.322663	0.989003	0.0589202	0.751244	0.317107	0.0189935	0.959963	-0.0501549	-0.0028514
rs12923684	16	28245027	A/G	A	278345	No	-	-	-	-	-	-	0.291391	0.285836	0.657621	0.443221	0.0264063	0.615386	0.502558	0.029795	0.973515	0.0333767	0.0015274	0.85417	0.183907	0.0107552	0.4229	0.801515	0.0471304	0.314608	1.0058	0.0603176	0.920344	0.100131	0.006034	0.750637	-0.317676	-0.0190086
rs193284279	16	28245074	G/T	G	278298	No	-	-	-	-	-	-	0.129358	0.11576	0.972877	0.0340882	0.001554	0.763109	0.301491	0.0178101	0.452532	0.751356	0.0451999	0.291791	1.0543	0.0631553	0.891505	-0.136355	-0.0079507	0.322663	0.989003	0.0592444	1	0	-0.0004173	0.854013	-0.183907	-0.0112153
rs8059307	16	28246336	A/G	A	277036	No	-	-	-	-	-	-	0.29728	0.284449	0.838041	0.204536	0.0119038	0.788853	0.267987	0.0159684	0.986756	0.0166883	0.0013705	0.763567	0.300953	0.0175549	0.506178	0.664972	0.0385621	0.306592	1.02259	0.0614416	0.751244	0.317107	0.0189935	0.959963	-0.0501549	-0.0028514
rs9938394	16	28246668	C/T	C	276704	No	-	-	-	-	-	-	0.239617	0.233216	0.85119	-0.187491	-0.0108362	0.568949	0.569602	0.0336404	0.228976	1.20312	0.072103	0.40293	0.836437	0.0495787	0.720493	0.357965	0.0208388	0.314608	1.0058	0.0600192	0.349685	0.935281	0.0558527	0.627818	0.484932	0.02925
rs9929981	16	28246874	T/G	T	276498	No	-	-	-	-	-	-	0.297144	0.284452	0.824781	0.221582	0.0126089	0.788853	0.267987	0.0164605	0.986756	0.0166883	0.0013705	0.763567	0.300953	0.0175549	0.506178	0.664972	0.0390458	0.298712	1.03939	0.0617075	0.751244	0.317107	0.0189935	0.959963	-0.0501549	-0.0028514
rs8054903	16	28247665	T/A	T	275707	No	-	-	-	-	-	-	0.296097	0.284601	0.746089	0.323867	0.0194257	0.725138	0.35175	0.0209387	0.973515	0.0333767	0.0021122	0.776257	0.284231	0.0173175	0.453134	0.750303	0.0441441	0.261353	1.12339	0.0667939	0.73853	0.3338	0.0200178	0.973196	-0.0334366	-0.002438
rs11862841	16	28247706	T/A	T	275666	No	-	-	-	-	-	-	0.295534	0.2808	0.746089	0.323867	0.0192473	0.712575	0.368504	0.0220219	0.986596	-0.0166883	-0.001076	0.880449	0.150467	0.0089953	0.453134	0.750303	0.0440101	0.261353	1.12339	0.0672202	0.763872	0.300414	0.0180702	0.973196	-0.0334366	-0.0023849
rs9930465	16	28247747	G/A	G	275625	No	-	-	-	-	-	-	0.297719	0.285723	0.811416	0.238629	0.0143489	0.801659	0.251236	0.0154456	0.986756	0.0166883	0.0009573	0.776257	0.284231	0.0165433	0.506178	0.664972	0.0392376	0.314608	1.0058	0.05992	0.751244	0.317107	0.0187698	0.946582	-0.0668733	-0.0043247
rs28678875	16	28247882	A/G	A	275490	No	-	-	-	-	-	-	0.289134	0.279035	0.609071	0.511437	0.0298341	0.591959	0.536078	0.0316978	0.933374	-0.0834422	-0.0052884	0.893719	0.133748	0.0081992	0.393881	0.852737	0.0495189	0.290968	1.05618	0.0631378	0.802433	0.250339	0.0145982	0.973356	0.0334366	0.0023803
rs11862057	16	28248197	A/T	A	275175	No	-	-	-	-	-	-	0.297174	0.284452	0.838041	0.204536	0.0120883	0.788853	0.267987	0.0158294	0.986756	0.0166883	0.0013705	0.763567	0.300953	0.0175549	0.517114	0.647909	0.0379002	0.306592	1.02259	0.0608305	0.751244	0.317107	0.0189935	0.959963	-0.0501549	-0.0028514
rs11074900	16	28248263	T/C	T	275109	No	-	-	-	-	-	-	0.295581	0.284401	0.746089	0.323867	0.0189802	0.712575	0.368504	0.0217312	0.986756	0.0166883	0.0013256	0.776257	0.284231	0.0174859	0.453134	0.750303	0.0435434	0.261353	1.12339	0.0668413	0.751244	0.317107	0.0190974	0.959963	-0.0501549	-0.0027691
rs11074901	16	28248400	A/G	A	274972	No	-	-	-	-	-	-	0.341492	0.320788	0.682393	-0.409117	-0.0239576	0.788853	0.267987	0.0164074	0.701127	0.383882	0.0226781	0.986756	0.0167183	0.0005753	0.918598	0.102265	0.0062639	0.411646	0.821153	0.0493038	0.593341	0.534164	0.032487	0.776104	-0.284231	-0.0166682
rs7191738	16	28249911	G/A	G	273461	No	-	-	-	-	-	-	0.285604	0.276903	0.851347	0.187491	0.0112717	0.959963	0.0502446	0.0026449	0.946741	-0.0667536	-0.0036491	0.814985	0.234067	0.0138377	0.330951	0.972303	0.0568381	0.227278	1.20743	0.0717058	0.815295	0.233648	0.0140289	0.946741	0.0668733	0.0044178
rs13336193	16	28250252	G/T	G	273120	No	-	-	-	-	-	-	0.295089	0.280746	0.758996	0.306818	0.0181259	0.737776	0.334996	0.0195495	0.986596	-0.0166883	-0.0009008	0.880449	0.150467	0.0089226	0.506178	0.664972	0.0385446	0.290968	1.05618	0.0634728	0.763872	0.300414	0.0182111	0.973196	-0.0334366	-0.0023073
rs12708708	16	28250533	C/T	C	272839	No	-	-	-	-	-	-	0.288736	0.278981	0.63322	0.477328	0.0283462	0.627251	0.485799	0.0288346	0.933374	-0.0834422	-0.0051121	0.893719	0.133748	0.0081258	0.463436	0.733234	0.0434031	0.322663	0.989003	0.0588198	0.802433	0.250339	0.01474	0.973356	0.0334366	0.0024592
rs8056552	16	28251007	G/A	G	272365	No	-	-	-	-	-	-	0.296955	0.284452	0.864696	0.170445	0.0101183	0.827741	0.217735	0.0125584	0.986756	0.0166883	0.0013705	0.763567	0.300953	0.0175549	0.597222	0.528493	0.0308272	0.347936	0.938633	0.0558163	0.751244	0.317107	0.0189935	0.959963	-0.0501549	-0.0028514
rs8057071	16	28251277	T/C	T	272095	No	-	-	-	-	-	-	0.295296	0.280753	0.785161	0.272723	0.0164412	0.763109	0.301491	0.0177786	0.986596	-0.0166883	-0.0009814	0.880449	0.150467	0.0089675	0.53948	0.613786	0.0356569	0.306592	1.02259	0.0609906	0.763872	0.300414	0.0181992	0.973196	-0.0334366	-0.0022581
rs9939733	16	28251856	C/T	C	271516	No	-	-	-	-	-	-	0.297125	0.284452	0.878241	0.1534	0.00864	0.853857	0.184235	0.0109853	0.986756	0.0166883	0.0013705	0.763567	0.300953	0.0175549	0.63322	0.477328	0.0282284	0.365465	0.905061	0.0535799	0.751244	0.317107	0.0189935	0.959963	-0.0501549	-0.0028514
rs28532123	16	28251879	G/A	G	271493	No	-	-	-	-	-	-	0.295553	0.284461	0.79826	0.255675	0.0153743	0.775951	0.284739	0.0166361	0.986756	0.0166883	0.0010358	0.763567	0.300953	0.0175172	0.562184	0.579666	0.0338957	0.314608	1.0058	0.0595458	0.751244	0.317107	0.0189126	0.959963	-0.0501549	-0.0026512
rs12932249	16	28252213	G/A	G	271159	No	-	-	-	-	-	-	0.309347	0.296979	0.945626	-0.0681766	-0.0039426	0.973196	-0.0334963	-0.0015299	0.802278	-0.250339	-0.0151742	0.828052	0.217347	0.0132665	0.79826	0.255675	0.0146325	0.471279	0.720504	0.0427291	0.933534	0.0834422	0.0048835	0.725438	-0.351122	-0.0209346
rs12932625	16	28252217	A/G	A	271155	No	-	-	-	-	-	-	0.309343	0.296988	0.945626	-0.0681766	-0.0039426	0.973196	-0.0334963	-0.0015299	0.802278	-0.250339	-0.0152789	0.828052	0.217347	0.0132133	0.79826	0.255675	0.0146325	0.471279	0.720504	0.0427291	0.933534	0.0834422	0.0047897	0.725438	-0.351122	-0.0208942
rs111806192	16	28252382	T/G	T	270990	No	-	-	-	-	-	-	0.28857	0.279728	0.695058	0.392066	0.0226835	0.712575	0.368504	0.0215393	0.841168	-0.200267	-0.0121393	0.90686	0.117029	0.0072602	0.473991	0.716167	0.0418227	0.347936	0.938633	0.0559138	0.880765	0.150198	0.0088214	0.933534	0.0835919	0.0045167
rs9932218	16	28253321	G/C	G	270051	No	-	-	-	-	-	-	0.296046	0.286633	1	0	-0.0004985	0.959804	-0.0502446	-0.0028903	0.763719	-0.300414	-0.0175476	0.802123	0.250788	0.0147333	0.550774	0.596725	0.0345693	0.365465	0.905061	0.0543078	0.960122	0.0500651	0.0028461	0.973356	0.0334366	0.0022047
rs9932382	16	28253469	T/C	T	269903	No	-	-	-	-	-	-	0.298784	0.291102	0.986277	-0.0170441	-0.0009174	0.893403	-0.133987	-0.0078328	0.688715	-0.400578	-0.0240193	0.651701	0.451475	0.0267307	0.562184	0.579666	0.0336394	0.402143	0.837932	0.050211	0.893719	-0.133509	-0.0084391	0.946582	-0.0668733	-0.0044298
rs12925111	16	28254627	G/A	G	268745	No	-	-	-	-	-	-	0.295243	0.287876	0.986437	0.0170441	0.0006586	0.946582	-0.0669929	-0.0035296	0.71347	-0.367188	-0.0222119	0.90686	0.117029	0.0073843	0.517114	0.647909	0.0377316	0.365465	0.905061	0.0543554	0.959963	-0.0500651	-0.0031622	1	0	-0.0002382
rs6498077	16	28255246	G/A	G	268126	No	-	-	-	-	-	-	0.295201	0.287943	1	0	0.0003219	0.946582	-0.0669929	-0.0040062	0.700978	-0.383882	-0.0228374	0.90686	0.117029	0.0072972	0.517114	0.647909	0.0379175	0.365465	0.905061	0.0543485	0.946741	-0.0667536	-0.0036692	1	0	-0.0001044
rs9938269	16	28255639	T/C	T	267733	No	-	-	-	-	-	-	0.295527	0.287986	0.972877	0.0340882	0.0019773	0.959804	-0.0502446	-0.0027623	0.700978	-0.383882	-0.0232469	0.90686	0.117029	0.0072622	0.495239	0.682036	0.0398763	0.347936	0.938633	0.055529	0.946741	-0.0667536	-0.0040182	1	0	3.40947e-05
rs28660393	16	28255656	T/C	T	267716	No	-	-	-	-	-	-	0.295522	0.287986	0.972877	0.0340882	0.0019773	0.959804	-0.0502446	-0.0027623	0.700978	-0.383882	-0.0232469	0.90686	0.117029	0.0072622	0.495239	0.682036	0.0398763	0.347936	0.938633	0.055529	0.946741	-0.0667536	-0.0040182	1	0	3.40947e-05
rs9938481	16	28255697	A/G	A	267675	No	-	-	-	-	-	-	0.29551	0.287986	0.972877	0.0340882	0.0018937	0.959804	-0.0502446	-0.0028311	0.700978	-0.383882	-0.0232469	0.90686	0.117029	0.0072622	0.495239	0.682036	0.0397948	0.356633	0.921846	0.0554774	0.946741	-0.0667536	-0.0040182	1	0	3.40947e-05
rs28593217	16	28255699	A/G	A	267673	No	-	-	-	-	-	-	0.289003	0.282599	0.838041	0.204536	0.0123145	0.906702	0.117238	0.006532	0.616512	-0.500763	-0.0298693	0.973196	-0.0334366	-0.0021882	0.442963	0.767372	0.0453901	0.392773	0.854712	0.0512701	0.880607	-0.150198	-0.0085838	0.933534	0.0835919	0.0051572
rs9933728	16	28256798	G/T	G	266574	No	-	-	-	-	-	-	0.294621	0.29112	0.986437	0.0170441	0.0013668	0.986596	-0.0167482	-0.0014002	0.763719	-0.300414	-0.0179563	0.841011	0.200626	0.0117051	0.517114	0.647909	0.0377261	0.347936	0.938633	0.0564776	0.973356	-0.0333767	-0.0015202	0.933534	0.0835919	0.0050785
rs8061272	16	28257218	A/C	A	266154	No	-	-	-	-	-	-	0.294535	0.284307	0.959166	-0.0511323	-0.0027121	0.906543	-0.117238	-0.0067277	0.664288	-0.43397	-0.0256145	0.986596	-0.0167183	-0.0013369	0.550774	0.596725	0.0353443	0.383536	0.871493	0.0524935	0.933374	-0.0834422	-0.0050529	0.986756	0.0167183	0.0005478
rs9673178	16	28258151	C/T	C	265221	No	-	-	-	-	-	-	0.294417	0.286219	0.945626	-0.0681766	-0.0038842	0.893403	-0.133987	-0.0075758	0.664288	-0.43397	-0.0263572	1	0	-6.87477e-05	0.562184	0.579666	0.0340806	0.383536	0.871493	0.0517905	0.880607	-0.150198	-0.0094052	0.933374	-0.0835919	-0.0050186
rs9673810	16	28258384	G/C	G	264988	No	-	-	-	-	-	-	0.294359	0.286219	0.945626	-0.0681766	-0.0041351	0.893403	-0.133987	-0.0077814	0.664288	-0.43397	-0.0263572	1	0	-6.87477e-05	0.562184	0.579666	0.0338287	0.383536	0.871493	0.0516248	0.880607	-0.150198	-0.0094052	0.933374	-0.0835919	-0.0050186
rs9673197	16	28258418	C/T	C	264954	No	-	-	-	-	-	-	0.294353	0.286219	0.945626	-0.0681766	-0.0042187	0.893403	-0.133987	-0.0078499	0.664288	-0.43397	-0.0263572	1	0	-6.87477e-05	0.562184	0.579666	0.0337447	0.383536	0.871493	0.0515695	0.880607	-0.150198	-0.0094052	0.933374	-0.0835919	-0.0050186
rs7194674	16	28259598	A/G	A	263774	No	-	-	-	-	-	-	0.294043	0.284307	0.931943	-0.0852209	-0.0053059	0.880134	-0.150736	-0.0088532	0.664288	-0.43397	-0.0256145	0.986596	-0.0167183	-0.0013369	0.573707	0.562608	0.0327416	0.392773	0.854712	0.0507827	0.933374	-0.0834422	-0.0050529	0.986756	0.0167183	0.0005478
rs4453501	16	28260001	A/G	A	263371	No	-	-	-	-	-	-	0.29393	0.286219	0.918439	-0.102265	-0.0063894	0.866898	-0.167486	-0.0096268	0.664288	-0.43397	-0.0263572	1	0	-6.87477e-05	0.585478	0.54555	0.0315519	0.402143	0.837932	0.0501159	0.880607	-0.150198	-0.0094052	0.933374	-0.0835919	-0.0050186
rs4371160	16	28260145	T/C	T	263227	No	-	-	-	-	-	-	0.293283	0.285226	0.918439	-0.102265	-0.0063399	0.866898	-0.167486	-0.0101423	0.640214	-0.467365	-0.028448	0.920027	-0.10031	-0.0061829	0.573707	0.562608	0.0328017	0.402143	0.837932	0.0503628	0.893719	-0.133509	-0.0078812	0.920027	-0.10031	-0.0058978
rs4453500	16	28260266	A/G	A	263106	No	-	-	-	-	-	-	0.320516	0.324147	0.645229	-0.460274	-0.0273498	0.801505	-0.251236	-0.0153537	0.841168	-0.200267	-0.012266	0.700534	-0.384571	-0.0225757	0.670108	0.426168	0.0246115	0.651125	0.452282	0.0271535	0.90686	-0.11682	-0.0074838	0.725438	-0.351122	-0.0209743
rs11865651	16	28260638	C/G	C	262734	No	-	-	-	-	-	-	0.293332	0.284972	0.918439	-0.102265	-0.0058383	0.866898	-0.167486	-0.0104985	0.640214	-0.467365	-0.0284174	0.933374	-0.0835919	-0.0052447	0.53948	0.613786	0.0357044	0.365465	0.905061	0.0543172	0.828208	-0.216957	-0.0131599	0.880291	-0.150467	-0.0085601
rs4412973	16	28261270	C/G	C	262102	No	-	-	-	-	-	-	0.296113	0.286219	0.904958	-0.11931	-0.0074668	0.866898	-0.167486	-0.0104052	0.664288	-0.43397	-0.0263572	1	0	-6.87477e-05	0.573707	0.562608	0.0325654	0.383536	0.871493	0.0523714	0.880607	-0.150198	-0.0094052	0.933374	-0.0835919	-0.0050186
rs4624180	16	28261511	G/A	G	261861	No	-	-	-	-	-	-	0.296492	0.286219	0.891505	-0.136355	-0.0077931	0.8537	-0.184235	-0.0106517	0.664288	-0.43397	-0.0263572	1	0	-6.87477e-05	0.573707	0.562608	0.0326245	0.374433	0.888276	0.0527014	0.880607	-0.150198	-0.0094052	0.933374	-0.0835919	-0.0050186
rs7499168	16	28262856	T/C	T	260516	No	-	-	-	-	-	-	0.292361	0.284452	0.986437	0.0170441	0.0009415	0.973196	-0.0334963	-0.0023373	0.604737	-0.517463	-0.0307471	0.986596	-0.0167183	-0.0009359	0.517114	0.647909	0.0382965	0.392773	0.854712	0.0508524	0.828208	-0.216957	-0.0130814	1	0	-0.000312
rs9936283	16	28263362	C/T	C	260010	No	-	-	-	-	-	-	0.296783	0.284456	0.959166	-0.0511323	-0.0032528	0.919868	-0.10049	-0.0056932	0.604737	-0.517463	-0.0307471	0.986596	-0.0167183	-0.0009359	0.506178	0.664972	0.0385616	0.365465	0.905061	0.054005	0.828208	-0.216957	-0.0130814	1	0	-0.000312
rs28375527	16	28263477	C/A	C	259895	No	-	-	-	-	-	-	0.296473	0.285186	0.945626	-0.0681766	-0.0038697	0.919868	-0.10049	-0.0064258	0.628244	-0.484063	-0.0292617	0.986756	0.0167183	0.0009284	0.506178	0.664972	0.0386187	0.365465	0.905061	0.0535037	0.789315	-0.26703	-0.016187	0.986596	-0.0167183	-0.000678
rs11860882	16	28263512	T/G	T	259860	No	-	-	-	-	-	-	0.298075	0.284452	0.931943	-0.0852209	-0.0046232	0.906543	-0.117238	-0.0066265	0.604737	-0.517463	-0.0307471	0.986596	-0.0167183	-0.0009359	0.506178	0.664972	0.0385206	0.356633	0.921846	0.0547168	0.828208	-0.216957	-0.0130814	1	0	-0.000312
rs34204148	16	28263891	G/C	G	259481	No	-	-	-	-	-	-	0.299404	0.284562	0.918439	-0.102265	-0.0058187	0.893403	-0.133987	-0.0075357	0.604737	-0.517463	-0.0310812	0.986596	-0.0167183	-0.0008585	0.506178	0.664972	0.0385102	0.356633	0.921846	0.0554587	0.828208	-0.216957	-0.0133313	1	0	-0.0002748
rs35344868	16	28263943	A/C	A	259429	No	-	-	-	-	-	-	0.299503	0.282606	0.918439	-0.102265	-0.0059623	0.893403	-0.133987	-0.0076335	0.616512	-0.500763	-0.0302307	0.973196	-0.0334366	-0.0021939	0.506178	0.664972	0.0385815	0.347936	0.938633	0.0556914	0.880607	-0.150198	-0.0089107	0.933534	0.0835919	0.0051368
rs13338487	16	28264145	C/T	C	259227	No	-	-	-	-	-	-	0.300115	0.282606	0.904958	-0.11931	-0.0065563	0.893403	-0.133987	-0.007998	0.616512	-0.500763	-0.0302307	0.973196	-0.0334366	-0.0021939	0.506178	0.664972	0.0388131	0.347936	0.938633	0.056271	0.880607	-0.150198	-0.0089107	0.933534	0.0835919	0.0051368
rs11861891	16	28264210	G/A	G	259162	No	-	-	-	-	-	-	0.300319	0.284452	0.904958	-0.11931	-0.0067932	0.893403	-0.133987	-0.0082783	0.604737	-0.517463	-0.0307471	0.986596	-0.0167183	-0.0009359	0.517114	0.647909	0.038473	0.347936	0.938633	0.056	0.828208	-0.216957	-0.0130814	1	0	-0.000312
rs7204045	16	28264672	T/C	T	258700	No	-	-	-	-	-	-	0.301452	0.286198	0.972718	-0.0340882	-0.0016834	0.933215	-0.0837413	-0.0049931	0.71347	-0.367188	-0.0222736	0.893719	0.133748	0.0084373	0.484552	0.699101	0.0405441	0.306592	1.02259	0.0610734	0.946741	-0.0667536	-0.0043821	0.90686	0.117029	0.0074821
rs7205609	16	28264853	C/T	C	258519	No	-	-	-	-	-	-	0.308307	0.289753	0.864538	-0.170445	-0.0097888	0.827585	-0.217735	-0.0128212	0.802278	-0.250339	-0.0148202	0.776257	0.284231	0.0165805	0.53948	0.613786	0.0359351	0.261353	1.12339	0.0669859	0.933534	0.0834422	0.0046342	0.893719	0.133748	0.0077785
rs4787447	16	28265785	T/C	T	257587	No	-	-	-	-	-	-	0.05077	0.0523304	0.811416	0.238629	0.0138004	0.866898	-0.167486	-0.0095708	0.0878592	-1.70666	-0.102451	0.776104	-0.284231	-0.0166726	0.864696	0.170445	0.0100457	0.524255	-0.63666	-0.0382502	0.0362244	-2.09426	-0.124977	0.0178266	-2.36912	-0.141364
rs12596562	16	28266156	C/T	C	257216	No	-	-	-	-	-	-	0.0511182	0.0530035	0.864696	0.170445	0.0095043	0.827585	-0.217735	-0.0128763	0.0976408	-1.65622	-0.0992872	0.789007	-0.267509	-0.016082	0.932102	0.0852209	0.0051273	0.450729	-0.754049	-0.0451349	0.0269252	-2.21255	-0.131562	0.0374156	-2.0811	-0.123614
rs17639827	16	28266608	G/T	G	256764	No	-	-	-	-	-	-	0.303543	0.299083	0.986277	-0.0170441	-0.0006736	0.933215	-0.0837413	-0.0045896	0.90686	-0.11682	-0.0065768	0.90686	0.117029	0.0070336	0.473991	0.716167	0.041663	0.283361	1.07298	0.0637811	0.946741	-0.0667536	-0.0037057	0.85417	0.183907	0.0113357
rs8048601	16	28267756	C/G	C	255616	No	-	-	-	-	-	-	0.281441	0.255191	0.798105	-0.255675	-0.0146665	0.580263	-0.55284	-0.0329334	0.558951	-0.584271	-0.0354027	0.604319	0.518391	0.0307851	0.746089	0.323867	0.0193681	0.481682	0.703733	0.0420772	0.472757	-0.71793	-0.0429371	0.86737	0.167187	0.0099632
rs11861390	16	28268807	C/A	C	254565	No	-	-	-	-	-	-	0.304323	0.29365	0.918598	0.102265	0.0057576	0.986596	-0.0167482	-0.0011897	0.725889	-0.350494	-0.0214416	0.789161	0.267509	0.0161796	0.366102	0.903971	0.0531919	0.275889	1.08978	0.0654583	0.725889	-0.350494	-0.0207302	0.946582	-0.0668733	-0.0037471
rs11861427	16	28268913	G/A	G	254459	No	-	-	-	-	-	-	0.305112	0.295053	0.959326	0.0511323	0.0032796	0.933215	-0.0837413	-0.0049293	0.725889	-0.350494	-0.0205453	0.713022	0.367846	0.0219595	0.330951	0.972303	0.0565896	0.290968	1.05618	0.0627796	0.776564	-0.283722	-0.0170995	0.973356	0.0334366	0.001566
rs11861670	16	28269529	T/C	T	253843	No	-	-	-	-	-	-	0.303118	0.294143	0.905117	0.11931	0.0067118	1	0	-0.000112	0.652134	-0.450667	-0.0269134	0.763567	0.300953	0.0181763	0.35705	0.921052	0.0535511	0.275889	1.08978	0.0651031	0.676386	-0.417274	-0.0253686	0.933374	-0.0835919	-0.0049115
rs4075245	16	28270459	G/C	G	252913	No	-	-	-	-	-	-	0.0763003	0.119504	0.0087057	-2.62321	-0.15265	0.0287717	-2.18655	-0.130249	0.16532	1.38753	0.0830049	0.880449	0.150467	0.0085408	0.3843	-0.869814	-0.0505484	0.392662	-0.854712	-0.0509945	0.54784	-0.600975	-0.0360591	0.592512	-0.535122	-0.0323341
rs8056259	16	28272373	T/C	T	250999	No	-	-	-	-	-	-	0.357342	0.303267	0.585478	0.54555	0.0316345	0.627251	0.485799	0.0288895	0.341097	0.952009	0.057367	0.0603538	1.87836	0.111908	0.339375	-0.955218	-0.0563806	0.0454787	-2.00014	-0.118612	0.104718	-1.6226	-0.0966196	0.375294	-0.886691	-0.0531716
rs7404931	16	28272624	C/T	C	250748	No	-	-	-	-	-	-	0.355281	0.302684	0.573707	0.562608	0.0332957	0.615386	0.502558	0.0300577	0.358409	0.918554	0.0548392	0.0676096	1.82774	0.109476	0.3843	-0.869814	-0.0509638	0.0473228	-1.98322	-0.118385	0.115951	1.57219	0.0935503	0.393659	0.853187	0.0509602
rs4788054	16	28273097	A/G	A	250275	No	-	-	-	-	-	-	0.356125	0.301224	0.645373	0.460274	0.0270021	0.663272	0.435526	0.0255031	0.385285	0.868381	0.0519894	0.0783739	1.76029	0.104941	0.297968	-1.04066	-0.0610969	0.0355708	-2.10177	-0.124837	0.119898	-1.55539	-0.0929784	0.42209	-0.80294	-0.0475085
rs4324133	16	28274774	C/G	C	248598	No	-	-	-	-	-	-	0.347709	0.295733	0.339477	0.955218	0.0564463	0.431048	0.787598	0.0468723	0.308298	1.01894	0.0607422	0.0676096	1.82774	0.109361	0.85119	-0.187491	-0.0106715	0.13528	-1.49355	-0.08916	0.616653	0.500763	0.0302659	0.209261	1.25564	0.0748608
rs4255791	16	28274804	A/G	A	248568	No	-	-	-	-	-	-	0.357827	0.323322	0.550774	0.596725	0.0345455	0.5804	0.55284	0.0325312	0.483178	0.701219	0.0421135	0.11143	1.59184	0.0952486	0.682393	-0.409117	-0.0236021	0.139729	-1.4767	-0.0877786	0.828364	0.216957	0.0132107	0.441656	0.769448	0.046019
rs8058566	16	28276242	G/A	G	247130	No	-	-	-	-	-	-	0.36262	0.293286	0.720493	0.357965	0.0209366	0.63907	0.46904	0.027811	0.228976	1.20312	0.0718705	0.0580659	1.89524	0.113032	0.442844	-0.767372	-0.0447229	0.0867493	-1.71278	-0.102196	0.292616	1.05241	0.0625321	0.185902	1.32281	0.0788316
rs34264727	16	28278502	G/C	G	244870	No	-	-	-	-	-	-	0.357602	0.287334	0.573707	0.562608	0.0329637	0.568949	0.569602	0.0337241	0.210133	1.25339	0.0750716	0.0603538	1.87836	0.111878	0.550641	-0.596725	-0.034868	0.0998873	-1.64528	-0.097546	0.394436	0.851659	0.0509444	0.221708	1.22206	0.0726767
rs12922840	16	28280038	C/T	C	243334	No	-	-	-	-	-	-	0.401827	0.319242	0.528171	0.630847	0.0374123	0.687684	0.402014	0.0242949	0.581771	0.550865	0.0333826	0.140482	1.47407	0.0882102	0.621024	-0.494382	-0.0290939	0.0964727	-1.66215	-0.099317	1	0	-8.20391e-05	0.375294	0.886691	0.0534045
rs111341598	16	28280918	A/G	A	242454	No	-	-	-	-	-	-	0.0532875	0.0681625	0.682393	-0.409117	-0.0238811	NA	NA	NA	0.90686	-0.11682	-0.0069691	0.514143	-0.652261	-0.0387166	0.932102	0.0852209	0.0051965	NA	NA	NA	0.676386	-0.417274	-0.0248984	0.763567	0.300953	0.0175011
rs4788055	16	28283287	C/T	C	240085	No	-	-	-	-	-	-	0.481861	0.415383	0.375187	0.886892	0.0524847	0.314608	1.0058	0.059717	0.394436	0.851659	0.0505112	0.29955	1.03753	0.0622038	0.972718	-0.0340882	-0.0020922	0.114566	-1.57782	-0.0944454	0.776564	-0.283722	-0.0166496	0.503623	0.668999	0.0404935
rs4788056	16	28283438	G/A	G	239934	No	-	-	-	-	-	-	0.478756	0.415274	0.339477	0.955218	0.0560166	0.306592	1.02259	0.0610387	0.394436	0.851659	0.050755	0.29955	1.03753	0.0624526	0.972718	-0.0340882	-0.0017047	0.13089	-1.5104	-0.0895066	0.789315	-0.26703	-0.016223	0.492965	0.685737	0.0407228
rs11074902	16	28285775	G/A	G	237597	No	-	-	-	-	-	-	0.474065	0.412293	0.413129	0.818588	0.0476934	0.392773	0.854712	0.0511449	0.349685	0.935281	0.0563176	0.315379	1.004	0.060304	0.931943	-0.0852209	-0.0048517	0.13528	-1.49355	-0.0891459	0.763719	-0.300414	-0.0177746	0.581085	0.551853	0.0331577
rs12446454	16	28286477	C/T	C	236895	No	-	-	-	-	-	-	0.488655	0.41659	0.442963	0.767372	0.0446302	0.392773	0.854712	0.0509135	0.292616	1.05241	0.0625345	0.234676	1.1885	0.0709938	0.891505	-0.136355	-0.0083622	0.139729	-1.4767	-0.0881769	0.828208	-0.216957	-0.0132123	0.53618	0.618788	0.0371412
rs77436586	16	28288282	A/G	A	235090	No	-	-	-	-	-	-	0.437094	0.377341	0.495239	0.682036	0.0395698	0.347936	0.938633	0.0560191	0.063169	1.85815	0.110639	0.0937382	1.67603	0.100202	0.798105	-0.255675	-0.0152663	0.163741	-1.3925	-0.0829823	0.701127	0.383882	0.023298	0.284169	1.07107	0.0640121
rs59149199	16	28288283	C/G	C	235089	No	-	-	-	-	-	-	0.471254	0.406231	0.473991	0.716167	0.0416709	0.383536	0.871493	0.0518762	0.216236	1.23663	0.0740285	0.191553	1.30602	0.0783039	0.931943	-0.0852209	-0.0051509	0.174147	-1.35883	-0.0806212	0.71347	-0.367188	-0.0220796	0.525168	0.635524	0.038142
rs34952347	16	28288551	C/T	C	234821	No	-	-	-	-	-	-	0.476503	0.409422	0.528171	0.630847	0.0367334	0.402143	0.837932	0.0497556	0.198164	1.28691	0.0769851	0.149754	1.44044	0.086472	0.824625	-0.221582	-0.0127731	0.158717	-1.40934	-0.0844232	0.763719	-0.300414	-0.0178739	0.48243	0.702477	0.0415955
rs4635350	16	28289243	T/C	T	234129	No	-	-	-	-	-	-	0.440895	0.517668	0.959166	-0.0511323	-0.0031651	0.973196	-0.0334963	-0.0019667	0.0733575	1.7908	0.107135	0.123268	-1.54135	-0.0915268	0.609071	0.511437	0.0296946	0.130941	1.5104	0.0899785	0.986756	0.0166883	0.0007313	0.42209	-0.80294	-0.0478849
rs12921103	16	28290182	A/G	A	233190	No	-	-	-	-	-	-	0.438187	0.378991	0.463436	0.733234	0.0427177	0.330951	0.972211	0.0577968	0.0520887	1.94241	0.115792	0.0937382	1.67603	0.0995865	0.837885	-0.204536	-0.0120926	0.196496	-1.29153	-0.0770739	0.751244	0.317107	0.0192755	0.276683	1.08784	0.065347
rs75901237	16	28291470	G/A	G	231902	No	-	-	-	-	-	-	0.167473	0.174663	0.771969	-0.28977	-0.0174363	0.513498	0.653426	0.0390646	0.73838	-0.3338	-0.0195164	0.2917	-1.0543	-0.0633104	0.986277	-0.0170441	-0.000618	0.322663	0.989003	0.059367	0.841324	0.200267	0.0117596	0.127359	-1.52453	-0.0905977
rs146548937	16	28291514	A/G	A	231858	No	-	-	-	-	-	-	0.421077	0.37514	0.562184	0.579666	0.0336636	0.481682	0.703733	0.0421005	0.16532	1.38753	0.0834889	0.0971158	1.65919	0.0992976	0.50605	-0.664972	-0.038938	0.118524	-1.56096	-0.0930909	0.973356	-0.0333767	-0.0020758	0.366314	0.903446	0.0543309
rs4787450	16	28291553	C/T	C	231819	No	-	-	-	-	-	-	0.0981885	0.113053	0.516985	-0.647909	-0.0376703	0.139729	-1.4767	-0.0876896	0.802278	-0.250339	-0.0149644	0.827897	-0.217347	-0.0128802	0.69491	-0.392066	-0.0230396	0.687537	-0.402014	-0.0236505	0.536707	-0.61768	-0.0373742	0.41233	-0.819688	-0.0489529
rs12923256	16	28294248	A/G	A	229124	No	-	-	-	-	-	-	0.381575	0.425837	0.0063836	-2.72738	-0.159248	0.168884	-1.37567	-0.0818018	0.0180301	-2.36488	-0.140777	0.131606	-1.50771	-0.0901926	0.330852	-0.972303	-0.0566952	0.421281	0.804375	0.0475908	0.358305	-0.918554	-0.0546589	0.299456	-1.03753	-0.0624657
rs7204435	16	28294316	T/C	T	229056	No	-	-	-	-	-	-	0.377228	0.420839	0.0016563	-3.14567	-0.182847	0.12254	-1.54411	-0.0919435	0.0118157	-2.51751	-0.150086	0.0603265	-1.87836	-0.112467	0.297968	-1.04066	-0.0608499	0.513498	0.653426	0.0389514	0.26297	-1.11938	-0.067026	0.307349	-1.02077	-0.0605076
rs7202923	16	28294335	A/T	A	229037	No	-	-	-	-	-	-	0.377224	0.420809	0.0016563	-3.14567	-0.182825	0.12254	-1.54411	-0.0917914	0.0118157	-2.51751	-0.150265	0.0603265	-1.87836	-0.112344	0.297968	-1.04066	-0.0608298	0.513498	0.653426	0.0388108	0.26297	-1.11938	-0.0670007	0.315282	-1.004	-0.0603966
rs7203298	16	28294499	A/G	A	228873	No	-	-	-	-	-	-	0.388597	0.427048	0.0010823	-3.26819	-0.18989	0.13528	-1.49355	-0.0889704	0.0075716	-2.67045	-0.159184	0.0516547	-1.94589	-0.11607	0.267344	-1.10904	-0.0645482	0.440825	0.770823	0.0459881	0.145725	-1.45464	-0.0865405	0.299456	-1.03753	-0.0617915
rs72791854	16	28296068	A/G	A	227304	No	-	-	-	-	-	-	0.0762636	NA	0.585478	0.54555	0.032159	0.450849	0.754049	0.0447355	NA	NA	NA	NA	NA	NA	0.495113	-0.682036	-0.0404882	0.0722721	-1.79721	-0.106734	NA	NA	NA	NA	NA	NA
rs112223196	16	28298418	C/A	C	224954	No	-	-	-	-	-	-	0.265997	0.211988	0.137332	-1.48565	-0.0868254	0.322565	-0.989003	-0.0593628	0.986596	-0.0166883	-0.0006956	0.248172	1.15494	0.0694311	0.0091606	-2.60586	-0.15227	0.0419314	-2.03401	-0.121377	0.413129	-0.81822	-0.0493203	0.841011	0.200626	0.0122708
rs28709965	16	28299132	A/G	A	224240	No	-	-	-	-	-	-	0.463257	0.484795	0.00176	3.12819	0.182214	0.306592	1.02259	0.0608899	0.893719	-0.133509	-0.0076932	0.145006	-1.45725	-0.0867962	0.0025012	3.02339	0.176213	0.144345	1.45986	0.0865744	0.86737	-0.166887	-0.0100508	0.441537	-0.769448	-0.0455163
rs9939450	16	28301487	C/T	C	221885	No	-	-	-	-	-	-	0.463259	0.485866	0.0019801	3.09324	0.179638	0.314608	1.0058	0.0600278	0.933374	-0.0834422	-0.0046119	0.154504	-1.42363	-0.0849426	0.0022267	3.0583	0.178237	0.130941	1.5104	0.0898675	0.841168	-0.200267	-0.0124419	0.441537	-0.769448	-0.0457476
rs181052342	16	28303636	G/A	G	219736	No	-	-	-	-	-	-	0.0681422	0.0735477	0.53948	0.613786	0.0363351	0.880134	-0.150736	-0.0093693	0.893877	0.133509	0.0081468	0.581085	0.551853	0.0332421	0.959166	-0.0511323	-0.0030488	0.827585	-0.217735	-0.0126632	0.536839	0.61768	0.037015	0.393659	0.853187	0.0505495
rs76597446	16	28304676	A/G	A	218696	No	-	-	-	-	-	-	0.0783882	NA	0.63322	0.477328	0.0275238	0.461001	0.737276	0.0438964	NA	NA	NA	NA	NA	NA	0.69491	-0.392066	-0.0234083	0.107049	-1.61155	-0.096089	NA	NA	NA	NA	NA	NA
rs8052258	16	28304997	C/T	C	218375	No	-	-	-	-	-	-	0.429712	0.469965	3.05671e-05	4.16924	0.240861	0.0646313	1.84791	0.109989	0.841168	-0.200267	-0.0119351	0.174908	-1.35641	-0.0812425	8.21636e-05	3.93804	0.228348	0.0275666	2.20351	0.131032	0.789315	-0.26703	-0.0163223	0.357364	-0.920201	-0.0554607
rs9889107	16	28306987	A/G	A	216385	No	-	-	-	-	-	-	0.190096	0.204947	0.0249226	-2.24245	-0.131489	0.814674	0.234486	0.0139773	0.763872	0.300414	0.0180807	0.663853	0.434748	0.0263904	0.539347	-0.613786	-0.0363739	0.986756	0.0167482	0.0009267	0.255957	1.13612	0.0680254	0.503623	0.668999	0.0398093
rs4788058	16	28307103	C/T	C	216269	No	-	-	-	-	-	-	0.079516	0.0715265	0.108318	-1.6057	-0.0938264	0.055416	-1.91554	-0.114061	0.581771	0.550865	0.0333279	0.725588	0.351122	0.0209265	0.0512477	-1.94938	-0.113866	0.179531	-1.342	-0.080231	0.442487	0.76807	0.0456979	0.185902	1.32281	0.0791726
rs33957528	16	28307940	T/C	T	215432	No	-	-	-	-	-	-	0.412573	0.445627	1.75324e-05	4.2942	0.248041	0.0899238	1.6959	0.101154	1	0	0.0001989	0.149698	-1.44044	-0.0859298	2.61313e-05	4.20491	0.242514	0.0176347	2.37336	0.140702	0.973356	-0.0333767	-0.002143	0.492839	-0.685737	-0.041009
rs28520136	16	28309340	G/A	G	214032	No	-	-	-	-	-	-	0.270423	0.290696	0.0048868	-2.81431	-0.164472	0.481557	-0.703733	-0.0420136	0.960122	0.0500651	0.0031681	0.639642	0.468203	0.0284902	0.0812987	-1.74304	-0.1023	0.481557	-0.703733	-0.0415849	0.462583	0.734642	0.0443628	0.40293	0.836437	0.0503386
rs35625936	16	28309613	A/G	A	213759	No	-	-	-	-	-	-	0.0812588	0.0718498	0.108318	-1.6057	-0.0938375	0.083666	-1.72966	-0.103373	0.593341	0.534164	0.0319588	0.725588	0.351122	0.020962	0.0533348	-1.93217	-0.113009	0.196496	-1.29153	-0.0773286	0.462583	0.734642	0.0442626	0.180375	1.33961	0.0797037
rs13335237	16	28310911	A/G	A	212461	No	-	-	-	-	-	-	0.188377	0.203373	0.0384523	-2.06994	-0.121198	0.687684	0.402014	0.0244469	0.920344	0.100131	0.0060377	0.59265	0.535122	0.0319783	0.516985	-0.647909	-0.0377206	0.906702	0.117238	0.007433	0.324428	0.98547	0.0587598	0.514272	0.652261	0.0390292
rs28403272	16	28311702	A/G	A	211670	No	-	-	-	-	-	-	0.0808371	0.0701431	0.100964	-1.64002	-0.0955158	0.083666	-1.72966	-0.103057	0.676532	0.417274	0.0246453	0.814985	0.234067	0.0144636	0.0554925	-1.91497	-0.11238	0.179531	-1.342	-0.0795464	0.559086	-0.584271	-0.0350672	0.159487	-1.40682	-0.0838977
rs2650494	16	28318440	G/A	G	204932	No	-	-	-	-	-	-	0.37634	0.429233	1.49245e-05	4.32997	0.249957	0.149021	1.44302	0.0856778	0.726039	0.350494	0.0211779	0.149698	-1.44044	-0.085669	5.24125e-05	4.04461	0.233942	0.0202222	2.32237	0.138398	0.880765	0.150198	0.0086036	0.43175	-0.786193	-0.0472661
rs34256587	16	28318992	T/C	T	204380	No	-	-	-	-	-	-	0.377312	0.433322	1.26774e-05	4.36577	0.252352	0.135332	1.49355	0.089211	0.676532	0.417274	0.0254009	0.119186	-1.55818	-0.0927234	4.50357e-05	4.08018	0.236413	0.0168392	2.39036	0.141709	0.828364	0.216957	0.0127224	0.3843	-0.869939	-0.0519787
rs1875219	16	28319885	G/A	G	203487	No	-	-	-	-	-	-	0.212307	0.20503	0.0435496	-2.01826	-0.117805	0.513498	0.653426	0.0386519	0.570307	-0.567567	-0.0343574	0.59265	0.535122	0.0323815	0.621024	-0.494382	-0.0288326	0.827741	0.217735	0.0125772	0.640357	0.467365	0.0276427	0.581085	0.551853	0.0330389
rs34469634	16	28320102	G/T	G	203270	No	-	-	-	-	-	-	0.10426	0.106546	0.232243	-1.19455	-0.0704177	0.440707	-0.770823	-0.0463392	0.570442	0.567567	0.0342338	0.558413	0.585319	0.034797	0.432688	-0.784443	-0.0455432	0.557607	-0.586365	-0.0347456	0.581771	0.550865	0.0332561	0.0496927	1.96278	0.117441
rs11863346	16	28323470	T/G	T	199902	No	-	-	-	-	-	-	0.21885	0.231449	0.0368701	-2.08718	-0.122294	0.750333	0.318244	0.0188837	0.332645	-0.968739	-0.0577771	0.53618	0.618788	0.0374048	0.422784	-0.801515	-0.0473198	0.973196	-0.0334963	-0.0017304	0.90686	-0.11682	-0.0065978	0.973196	-0.0334366	-0.0016233
rs13338835	16	28325940	A/C	A	197432	No	-	-	-	-	-	-	0.269968	0.305654	0.0754696	-1.77741	-0.103507	0.866898	-0.167486	-0.0097161	0.593203	-0.534164	-0.0319862	0.348861	0.936958	0.0562806	0.453014	-0.750303	-0.0439789	0.712426	-0.368504	-0.0215992	0.893877	0.133509	0.0079091	0.40293	0.836437	0.0496038
rs12448898	16	28326380	G/A	G	196992	No	-	-	-	-	-	-	0.271235	0.305963	0.0700171	-1.81178	-0.106104	0.814519	-0.234486	-0.0135457	0.593203	-0.534164	-0.0318126	0.348861	0.936958	0.0561633	0.422784	-0.801515	-0.047034	0.663127	-0.435526	-0.0259489	0.893877	0.133509	0.0083578	0.412444	0.819688	0.049487
rs7203028	16	28327227	C/T	C	196145	No	-	-	-	-	-	-	0.27178	0.306292	0.0727175	-1.79459	-0.105265	0.801505	-0.251236	-0.014854	0.593203	-0.534164	-0.0315866	0.348861	0.936958	0.0559642	0.422784	-0.801515	-0.0471138	0.638927	-0.46904	-0.0278611	0.880765	0.150198	0.0086898	0.412444	0.819688	0.04877
rs2726039	16	28327463	A/G	A	195909	No	-	-	-	-	-	-	0.354633	0.408127	1.92255e-06	4.76151	0.27417	0.0300523	2.16958	0.128599	0.270201	1.10263	0.0662852	0.43175	-0.786193	-0.0468727	3.57436e-05	4.13359	0.239176	0.0026541	3.00521	0.177842	0.547973	0.600975	0.035711	0.663708	-0.434748	-0.0262321
rs2055390	16	28328226	A/T	A	195146	No	-	-	-	-	-	-	0.355232	0.408343	1.92255e-06	4.76151	0.274023	0.0287864	2.18655	0.129653	0.255957	1.13612	0.0675555	0.43175	-0.786193	-0.04666	3.86174e-05	4.11578	0.23798	0.0026541	3.00521	0.177544	0.547973	0.600975	0.0362359	0.663708	-0.434748	-0.0263954
rs113394773	16	28328916	T/C	T	194456	No	-	-	-	-	-	-	0.0659681	0.0811449	NA	NA	NA	NA	NA	NA	0.73853	0.3338	0.0202983	0.43175	-0.786193	-0.046761	NA	NA	NA	NA	NA	NA	0.452412	-0.751356	-0.0452867	0.357364	-0.920201	-0.0551616
rs117356732	16	28329324	A/G	A	194048	No	-	-	-	-	-	-	0.110701	NA	0.0006121	-3.4261	-0.199146	0.126662	-1.52725	-0.0913175	NA	NA	NA	NA	NA	NA	6.09248e-05	-4.00906	-0.23151	0.314512	-1.0058	-0.0599026	NA	NA	NA	NA	NA	NA
rs2726040	16	28330790	G/C	G	192582	No	-	-	-	-	-	-	0.355005	0.409774	2.74275e-06	4.68928	0.270225	0.0341243	2.11872	0.12603	0.248993	1.15287	0.0686895	0.492839	-0.685737	-0.0410729	3.57436e-05	4.13359	0.239455	0.0022386	3.0567	0.181482	0.547973	0.600975	0.0363759	0.725438	-0.351122	-0.020829
rs8049206	16	28332521	T/C	T	190851	No	-	-	-	-	-	-	0.492176	0.48509	0.339477	0.955218	0.0558164	0.339274	-0.955421	-0.0566866	0.933534	0.0834422	0.0054392	0.828052	0.217347	0.0133557	0.670108	0.426168	0.0246642	0.275801	-1.08978	-0.0648159	0.776564	-0.283722	-0.0171827	0.725438	-0.351122	-0.0214195
rs78981652	16	28332539	T/C	T	190833	No	-	-	-	-	-	-	0.388014	0.389436	0.0577488	1.89776	0.1114	0.502858	0.670194	0.0404396	0.802433	0.250339	0.0146019	0.580948	-0.551853	-0.0329779	0.597222	0.528493	0.0307542	0.788699	-0.267987	-0.0157817	0.349582	-0.935281	-0.0558874	0.525037	-0.635524	-0.0376842
rs2650492	16	28333411	A/G	A	189961	No	-	-	-	-	-	-	0.363954	0.282813	0.0009552	-3.30325	-0.191511	0.0621814	-1.86481	-0.110668	0.472757	-0.71793	-0.0425926	0.906702	-0.117029	-0.0068995	0.0002572	-3.65497	-0.212012	0.0099432	-2.57766	-0.153267	0.255873	-1.13612	-0.0683199	0.81483	-0.234067	-0.01401
rs11540497	16	28334994	A/G	A	188378	No	-	-	-	-	-	-	0.111821	NA	0.0011508	-3.25068	-0.188902	0.174147	-1.35883	-0.0807932	NA	NA	NA	NA	NA	NA	8.20952e-05	-3.93804	-0.228029	0.402031	-0.837932	-0.0495028	NA	NA	NA	NA	NA	NA
rs28624746	16	28335370	A/G	A	188002	No	-	-	-	-	-	-	0.252334	0.278318	0.878083	-0.1534	-0.0088632	0.471279	0.720504	0.042818	0.536707	-0.61768	-0.0367839	0.284169	1.07107	0.0636201	0.463436	0.733234	0.0430392	0.63907	0.46904	0.0275383	0.52595	0.634386	0.0378518	0.42209	0.80294	0.0476644
rs28533690	16	28335678	A/G	A	187694	No	-	-	-	-	-	-	0.248872	0.274092	0.771969	-0.28977	-0.0172115	0.535389	0.619894	0.0366225	0.581634	-0.550865	-0.0330024	0.340286	0.953717	0.056622	0.4229	0.801515	0.0470374	0.663272	0.435526	0.025841	0.604877	0.517463	0.0305979	0.441656	0.769448	0.0464814
rs76062571	16	28336881	A/G	A	186491	No	-	-	-	-	-	-	0.0670399	NA	0.128561	1.51994	0.0885374	0.179596	1.342	0.0797133	NA	NA	NA	NA	NA	NA	0.573707	0.562608	0.0326657	0.214532	-1.24107	-0.0740856	NA	NA	NA	NA	NA	NA
rs2726034	16	28336882	C/T	C	186490	No	-	-	-	-	-	-	0.395936	0.306389	1.07456e-05	-4.40159	-0.254254	0.0099432	-2.57766	-0.152631	0.472757	-0.71793	-0.0427379	0.933374	-0.0835919	-0.0053299	1.60418e-06	-4.79768	-0.27638	0.0009164	-3.31485	-0.195525	0.24891	-1.15287	-0.0689949	0.946582	-0.0668733	-0.0040051
rs2726033	16	28338039	G/A	G	185333	No	-	-	-	-	-	-	0.485597	0.413048	5.29232e-07	-5.01536	-0.287646	0.0063066	-2.73126	-0.16191	0.292524	-1.05241	-0.0633748	0.725588	0.351122	0.0213079	2.74007e-06	-4.68928	-0.269807	8.7817e-05	-3.922	-0.230797	0.0631406	-1.85815	-0.111386	0.880291	-0.150467	-0.0093227
rs2726032	16	28338043	C/T	C	185329	No	-	-	-	-	-	-	0.485439	0.412733	5.29232e-07	-5.01536	-0.28773	0.0063066	-2.73126	-0.161848	0.28498	-1.06915	-0.063778	0.725588	0.351122	0.0209492	2.74007e-06	-4.68928	-0.269674	8.7817e-05	-3.922	-0.230523	0.0607927	-1.875	-0.1119	0.867213	-0.167187	-0.0101099
rs62031387	16	28339449	G/T	G	183923	No	-	-	-	-	-	-	0.0995942	0.106083	0.0843474	-1.72587	-0.100705	0.788699	-0.267987	-0.015732	0.367057	-0.901828	-0.0536059	0.547174	0.602053	0.0362495	0.932102	0.0852209	0.0047065	0.392662	-0.854712	-0.0508208	0.150434	-1.43786	-0.0864955	0.503495	-0.668999	-0.0399444
rs139678350	16	28339571	T/C	T	183801	No	-	-	-	-	-	-	0.0500799	NA	NA	NA	NA	NA	NA	NA	NA	NA	NA	NA	NA	NA	NA	NA	NA	NA	NA	NA	NA	NA	NA	NA	NA	NA
rs6498084	16	28340854	A/G	A	182518	No	-	-	-	-	-	-	0.38469	0.302845	3.85839e-05	-4.11578	-0.237626	0.0153337	-2.42438	-0.143598	0.452412	-0.751356	-0.0450932	0.639499	-0.468203	-0.0282423	2.50896e-06	-4.70732	-0.271498	0.0008099	-3.34935	-0.198172	0.198094	-1.28691	-0.0771764	0.986756	0.0167183	0.0013893
rs12598357	16	28340945	G/A	G	182427	No	-	-	-	-	-	-	0.485351	0.411549	2.01661e-07	-5.1977	-0.2982	0.0085636	-2.62882	-0.155845	0.204013	-1.27015	-0.0756312	0.946741	0.0668733	0.003955	1.60418e-06	-4.79768	-0.275682	8.7817e-05	-3.922	-0.230819	0.0347551	-2.11115	-0.125886	0.750637	-0.317676	-0.0194794
rs2726036	16	28347140	C/A	C	176232	No	-	-	-	-	-	-	0.444305	0.38392	0.0002572	-3.65497	-0.211905	0.0998873	-1.64528	-0.0980288	0.235464	-1.18637	-0.0706605	0.90686	0.117029	0.0069364	0.0003611	-3.56683	-0.207463	0.0011016	-3.26313	-0.19268	0.0377647	-2.07738	-0.12427	0.663708	-0.434748	-0.0262825
rs62031393	16	28347161	T/C	T	176211	No	-	-	-	-	-	-	0.0951981	0.103472	0.11609	-1.57139	-0.0920279	0.814519	-0.234486	-0.0139799	0.31615	-1.0022	-0.0597991	0.688273	0.401296	0.0243514	0.945786	0.0681766	0.0039962	0.365359	-0.905061	-0.0544563	0.141129	-1.47143	-0.0878301	0.461731	-0.73596	-0.0439451
rs13333976	16	28347707	C/T	C	175665	No	-	-	-	-	-	-	0.381992	0.331357	4.62315e-06	-4.58117	-0.264341	0.03864	-2.06788	-0.1227	0.270114	-1.10263	-0.0663667	0.688273	0.401296	0.0238701	2.22725e-05	-4.2406	-0.245466	1.40678e-05	-4.34278	-0.255393	0.0362244	-2.09426	-0.12491	0.81483	-0.234067	-0.0140683
rs7184524	16	28349307	G/A	G	174065	No	-	-	-	-	-	-	0.138819	0.132072	0.0023579	-3.04085	-0.17728	0.275801	-1.08978	-0.0645579	0.472757	-0.71793	-0.0432567	0.48243	0.702477	0.0416606	0.442844	-0.767372	-0.0448201	0.290877	-1.05618	-0.0632784	0.676386	-0.417274	-0.0252808	0.402817	-0.836437	-0.0496628
rs144454225	16	28349828	A/C	A	173544	No	-	-	-	-	-	-	0.0796086	0.0915689	0.11609	-1.57139	-0.0920822	0.801505	-0.251236	-0.0154385	0.277479	-1.08589	-0.0651588	0.986596	-0.0167183	-0.0006063	0.68254	0.409117	0.0235015	0.788699	-0.267987	-0.0161736	0.0733254	-1.7908	-0.107182	0.197259	-1.28922	-0.0770504
rs3986805	16	28350059	G/A	G	173313	No	-	-	-	-	-	-	0.430874	0.358583	2.41286e-05	-4.22275	-0.243968	0.0722721	-1.79721	-0.107292	0.242082	-1.16962	-0.0696645	0.920027	-0.10031	-0.0063919	6.09248e-05	-4.00906	-0.231849	0.0011016	-3.26313	-0.193069	0.0562879	-1.9087	-0.114316	0.558279	-0.585319	-0.0345798
rs140512382	16	28350730	A/G	A	172642	No	-	-	-	-	-	-	0.0571342	NA	NA	NA	NA	NA	NA	NA	NA	NA	NA	NA	NA	NA	NA	NA	NA	NA	NA	NA	NA	NA	NA	NA	NA	NA
rs28488835	16	28354070	G/A	G	169302	No	-	-	-	-	-	-	0.0505783	0.0505848	NA	NA	NA	NA	NA	NA	NA	NA	NA	NA	NA	NA	NA	NA	NA	NA	NA	NA	NA	NA	NA	NA	NA	NA
rs191837448	16	28359602	A/T	A	163770	No	-	-	-	-	-	-	0.405476	0.387758	0.161513	-1.39997	-0.0815691	0.254203	-1.14019	-0.0677694	NA	NA	NA	NA	NA	NA	0.112151	-1.58854	-0.0929383	0.158717	-1.40934	-0.0835708	NA	NA	NA	NA	NA	NA
rs150474365	16	28376506	C/G	C	146866	No	-	-	-	-	-	-	0.0627859	0.0512686	NA	NA	NA	NA	NA	NA	NA	NA	NA	NA	NA	NA	NA	NA	NA	NA	NA	NA	NA	NA	NA	NA	NA	NA
rs865719	16	28379443	G/A	G	143929	No	-	-	-	-	-	-	0.281321	0.25368	0.0003611	-3.56683	-0.206701	0.018453	-2.35636	-0.139729	0.73838	-0.3338	-0.0198163	0.973196	-0.0334366	-0.0016475	0.0010169	-3.28572	-0.190792	0.0001664	-3.76518	-0.221833	0.022584	-2.28022	-0.136098	0.228049	-1.20528	-0.0721504
rs145107845	16	28379538	A/G	A	143834	No	-	-	-	-	-	-	0.0640958	0.0521502	NA	NA	NA	NA	NA	NA	NA	NA	NA	NA	NA	NA	NA	NA	NA	NA	NA	NA	NA	NA	NA	NA	NA	NA
rs149942964	16	28382625	A/G	A	140747	No	-	-	-	-	-	-	0.0725831	0.0547403	0.824625	-0.221582	-0.0132381	0.524255	-0.63666	-0.0382865	NA	NA	NA	NA	NA	NA	0.245886	-1.16034	-0.068417	0.973196	-0.0334963	-0.0022008	NA	NA	NA	NA	NA	NA
rs115201991	16	28383207	C/G	C	140165	No	-	-	-	-	-	-	0.42561	0.357928	5.6493e-05	-4.02683	-0.23317	0.0263781	-2.22048	-0.13202	0.640214	-0.467365	-0.0276928	0.789007	-0.267509	-0.0155882	3.30159e-05	-4.15141	-0.240223	0.0001256	-3.83481	-0.225832	0.0942879	-1.67303	-0.100218	0.307349	-1.02077	-0.0614465
rs147881598	16	28383243	T/C	T	140129	No	-	-	-	-	-	-	0.384332	0.307636	1.33817e-06	-4.83387	-0.278198	0.0120868	-2.5095	-0.148591	0.581634	-0.550865	-0.0332637	0.651557	-0.451475	-0.0272475	1.01659e-06	-4.88823	-0.28126	1.86249e-06	-4.76774	-0.279251	0.0426829	-2.02674	-0.12062	0.269246	-1.10461	-0.0659811
rs148918625	16	28383413	T/C	T	139959	No	-	-	-	-	-	-	0.169891	0.145443	0.0007419	-3.37342	-0.195502	0.110757	-1.59468	-0.0950751	0.920185	-0.100131	-0.0060525	0.123219	-1.54135	-0.0915915	0.0002948	-3.6197	-0.210038	0.0004007	-3.53953	-0.209044	0.065563	-1.84131	-0.10974	0.725438	-0.351122	-0.0210157
rs138385246	16	28385078	C/T	C	138294	No	-	-	-	-	-	-	0.0924505	0.0701042	0.972877	0.0340882	0.0024608	0.675362	-0.418769	-0.0248314	0.216161	-1.23663	-0.0735801	0.366208	-0.903446	-0.05352	0.837885	-0.204536	-0.0124754	0.440825	0.770823	0.0463352	0.515046	0.651093	0.0392416	0.880291	-0.150467	-0.009047
rs148070559	16	28385671	G/A	G	137701	No	-	-	-	-	-	-	0.167647	0.133889	0.0001272	-3.83171	-0.222225	0.0777993	-1.76343	-0.105403	0.0071968	-2.68747	-0.159584	0.946582	-0.0668733	-0.0037115	0.0048868	-2.81431	-0.164208	0.01683	-2.39036	-0.141894	0.0462614	-1.993	-0.118938	0.482305	-0.702477	-0.0420138
rs147198883	16	28386676	C/T	C	136696	No	-	-	-	-	-	-	0.0584393	NA	NA	NA	NA	NA	NA	NA	NA	NA	NA	NA	NA	NA	NA	NA	NA	NA	NA	NA	NA	NA	NA	NA	NA	NA
rs116858890	16	28386677	A/G	A	136695	No	-	-	-	-	-	-	0.181831	0.189078	7.07944e-05	-3.97354	-0.229744	0.0133013	-2.47544	-0.146669	0.358305	-0.918554	-0.0550497	0.893561	-0.133748	-0.0084071	0.0026471	-3.00594	-0.175221	1.29706e-05	-4.3604	-0.255533	0.0118157	-2.51751	-0.150161	0.45157	-0.752703	-0.0446248
rs149994299	16	28387656	C/G	C	135716	No	-	-	-	-	-	-	0.230126	0.17233	0.0164849	-2.39799	-0.140011	0.275801	-1.08978	-0.0648682	0.452412	-0.751356	-0.0447342	0.145006	-1.45725	-0.0870939	0.0004411	-3.51402	-0.203578	0.000554	-3.453	-0.20353	0.367057	-0.901828	-0.0539521	0.021369	-2.30126	-0.136829
rs11646561	16	28388163	C/T	C	135209	No	-	-	-	-	-	-	0.227716	0.20938	2.99154e-06	-4.67124	-0.268563	0.568813	-0.569602	-0.0340692	0.0246784	-2.24638	-0.134301	0.340185	-0.953717	-0.0566888	3.05403e-05	-4.16924	-0.240923	0.0037032	-2.90234	-0.171744	0.0306182	-2.16184	-0.12881	0.145006	-1.45725	-0.0869655
rs2650495	16	28388744	C/G	C	134628	No	-	-	-	-	-	-	0.297749	0.276876	7.07944e-05	-3.97354	-0.230122	0.322565	-0.989003	-0.0594979	0.536707	-0.61768	-0.0373293	0.492839	-0.685737	-0.0414691	1.61638e-05	-4.31208	-0.248563	0.0007144	-3.38388	-0.200239	0.413129	-0.81822	-0.0491642	0.159427	-1.40682	-0.0844647
rs139674246	16	28398806	A/G	A	124566	No	-	-	-	-	-	-	0.0603914	NA	NA	NA	NA	NA	NA	NA	NA	NA	NA	NA	NA	NA	NA	NA	NA	NA	NA	NA	NA	NA	NA	NA	NA	NA
chr16:28399782	16	28399782	G/C	G	123590	No	-	-	-	-	-	-	0.107375	0.122726	0.838041	0.204536	0.0115532	0.651125	0.452282	0.0274579	0.73853	0.3338	0.0204861	0.841011	0.200626	0.0119209	0.108362	1.6057	0.0944353	0.261353	1.12339	0.0668946	0.789315	-0.26703	-0.0161762	0.867213	-0.167187	-0.0097634
chr16:28403186	16	28403186	C/T	C	120186	No	-	-	-	-	-	-	0.114581	0.102436	0.528041	-0.630847	-0.037098	0.460879	-0.737276	-0.0440687	0.0788837	-1.75714	-0.104582	0.441537	-0.769448	-0.0462397	0.608931	-0.511437	-0.0295073	0.481682	0.703733	0.0419231	0.403718	-0.834939	-0.0504014	0.59265	0.535122	0.0322844
rs55758123	16	28414392	A/G	A	108980	No	-	-	-	-	-	-	0.0735527	0.0541502	0.669962	-0.426168	-0.0251088	0.557607	-0.586365	-0.0346838	NA	NA	NA	NA	NA	NA	0.188712	-1.31435	-0.0765341	0.893561	0.133987	0.0080161	NA	NA	NA	NA	NA	NA
rs140024523	16	28416483	G/A	G	106889	No	-	-	-	-	-	-	0.0657188	NA	NA	NA	NA	NA	NA	NA	NA	NA	NA	NA	NA	NA	NA	NA	NA	NA	NA	NA	NA	NA	NA	NA	NA	NA
rs145323954	16	28422426	A/G	A	100946	No	-	-	-	-	-	-	0.215625	0.175164	0.07834	-1.76022	-0.103002	0.174147	-1.35883	-0.0813969	0.349582	-0.935281	-0.0562917	0.580948	-0.551853	-0.0329119	0.0063836	-2.72738	-0.159252	0.0019935	-3.09106	-0.182599	0.432571	-0.784785	-0.0465432	0.169628	-1.37321	-0.08158
rs147766114	16	28425445	A/C	A	97927	No	-	-	-	-	-	-	0.163091	0.121189	0.188712	-1.31435	-0.0768483	0.202451	1.2747	0.0760008	0.422784	-0.801502	-0.0479528	1	0	-0.0003927	0.108318	-1.6057	-0.0940995	0.392662	-0.854712	-0.0512494	0.1602	-1.4043	-0.0844104	0.750637	-0.317676	-0.0193619
rs182527495	16	28427137	C/T	C	96235	No	-	-	-	-	-	-	0.220987	0.144468	0.0600264	-1.88056	-0.110254	0.163741	-1.3925	-0.0828025	0.700978	-0.383882	-0.0233949	0.960122	0.0501549	0.0032206	0.005158	-2.79691	-0.162944	0.0002347	-3.67827	-0.216649	0.688715	-0.400578	-0.0240946	0.569628	-0.568585	-0.0340802
rs145451418	16	28443263	A/T	A	80109	No	-	-	-	-	-	-	0.163113	0.184399	0.585478	0.54555	0.0322883	0.314512	-1.0058	-0.0598194	0.893877	0.133509	0.0078391	0.738229	0.334399	0.0203037	0.108362	1.6057	0.0941914	0.546509	0.603129	0.0357529	0.616512	-0.500763	-0.0302169	0.159487	1.40682	0.0840288
rs141494134	16	28453530	T/C	T	69842	No	-	-	-	-	-	-	0.129543	0.111341	0.0008426	-3.33832	-0.194419	0.492083	-0.686963	-0.0414861	0.376049	-0.885104	-0.0529641	0.197259	-1.28922	-0.0767068	0.0046287	-2.83171	-0.165044	0.126662	-1.52725	-0.0910399	0.324329	-0.98547	-0.0591003	0.558279	-0.585319	-0.0351333
rs147035277	16	28453544	C/T	C	69828	No	-	-	-	-	-	-	0.0960335	0.0903516	1.53326e-08	-5.6576	-0.323166	0.0104431	-2.56061	-0.152402	0.920185	-0.100131	-0.0061627	0.185835	-1.32281	-0.0794097	9.09675e-06	-4.43745	-0.256093	0.0221142	-2.28839	-0.136455	0.186635	-1.32044	-0.0789788	0.340185	-0.953717	-0.0568478
rs193134882	16	28460448	C/G	C	62924	No	-	-	-	-	-	-	0.0729776	0.0916396	0.393881	0.852737	0.0502285	0.126711	1.52725	0.090646	0.73853	0.3338	0.0195105	0.933534	0.0835919	0.0047886	0.124293	1.53709	0.089704	0.322663	0.989003	0.0591569	0.893877	0.133509	0.008015	0.663708	-0.434748	-0.0262948
rs137892064	16	28473465	A/G	A	49907	No	-	-	-	-	-	-	0.376511	0.337221	1.65522e-07	-5.23428	-0.300101	0.0041281	-2.86809	-0.170302	0.050066	-1.95927	-0.117196	0.763567	0.300953	0.017568	7.01312e-07	-4.96082	-0.284546	0.0003751	-3.55685	-0.209852	0.0246784	-2.24638	-0.134159	0.959963	-0.0501549	-0.0034728
rs149299	16	28485141	C/T	C	38231	No	-	-	-	-	-	-	0.479233	0.397527	1.65522e-07	-5.23428	-0.300179	0.0008099	-3.34935	-0.198417	0.0333205	-2.12804	-0.126551	0.986596	-0.0167183	-0.0008296	5.48831e-06	-4.54519	-0.261998	3.33057e-05	-4.14943	-0.243912	0.0068387	2.70449	0.160659	0.627676	0.484932	0.0291031
rs151179	16	28487056	G/A	G	36316	No	-	-	-	-	-	-	0.48403	0.401071	5.44289e-08	-5.43611	-0.310615	0.0005197	-3.4703	-0.204626	0.0541543	-1.92555	-0.114723	0.814985	0.234067	0.0135946	1.33817e-06	-4.83387	-0.277751	1.29706e-05	-4.3604	-0.255552	0.0149826	-2.43268	-0.145462	0.776104	-0.284231	-0.0165054
rs181195	16	28488369	T/A	T	35003	No	-	-	-	-	-	-	0.476462	0.39171	3.97816e-07	-5.06997	-0.290815	0.0009164	-3.31485	-0.195514	0.0269252	-2.21255	-0.131793	0.973356	0.0334366	0.0015996	6.50112e-06	-4.50925	-0.259907	4.18539e-05	-4.09685	-0.241134	0.0055576	-2.7726	-0.164935	0.639499	-0.468203	-0.0277877
rs77595156	16	28488943	C/T	C	34429	No	-	-	-	-	-	-	0.0514712	NA	NA	NA	NA	NA	NA	NA	NA	NA	NA	NA	NA	NA	NA	NA	NA	NA	NA	NA	NA	NA	NA	NA	NA	NA
rs28374519	16	28489342	A/G	A	34030	No	-	-	-	-	-	-	0.345335	0.415664	2.61313e-05	4.20491	0.242769	0.0035071	2.91947	0.172765	0.155317	1.42108	0.0854577	0.725438	-0.351122	-0.0206693	0.0016575	3.14567	0.183069	2.09423e-05	4.25479	0.249607	0.0848162	1.72348	0.103229	0.801969	-0.250788	-0.0149773
rs34839	16	28489346	T/C	T	34026	No	-	-	-	-	-	-	0.463224	0.552143	2.01878e-07	5.1977	0.298078	0.0009171	3.31485	0.196257	0.0444312	-2.00987	-0.119777	0.893719	-0.133748	-0.0082983	8.3815e-06	4.45539	0.257235	1.52532e-05	4.32517	0.25421	0.0409733	-2.04362	-0.122175	0.893561	0.133748	0.0075507
rs151181	16	28490517	C/T	C	32855	No	-	-	-	-	Crohn's disease	YES	0.484026	0.40106	5.44289e-08	-5.43611	-0.310631	0.0005197	-3.4703	-0.204647	0.0541543	-1.92555	-0.114723	0.814985	0.234067	0.0135946	1.33817e-06	-4.83387	-0.277713	1.40678e-05	-4.34278	-0.255493	0.0149826	-2.43268	-0.145462	0.776104	-0.284231	-0.0165054
rs151303	16	28492510	A/C	A	30862	No	-	-	-	-	-	-	0.483845	0.400965	6.03369e-08	-5.41771	-0.310211	0.0005197	-3.4703	-0.204825	0.0541543	-1.92555	-0.115206	0.828052	0.217347	0.0132354	1.46611e-06	-4.81577	-0.277467	1.29706e-05	-4.3604	-0.255937	0.0142936	-2.44964	-0.146004	0.776104	-0.284231	-0.0168955
rs34838	16	28494350	A/G	A	29022	No	-	-	-	-	-	-	0.454396	0.540251	5.29783e-07	5.01536	0.287863	0.0013209	3.21145	0.189813	0.0246784	-2.24638	-0.134009	0.906702	0.117029	0.0068652	1.61784e-05	4.31208	0.24901	3.88524e-05	4.11437	0.242258	0.0269252	-2.21255	-0.132256	0.840855	0.200626	0.0116276
rs42861	16	28494421	A/G	A	28951	No	-	-	-	-	-	-	0.45435	0.540148	5.29783e-07	5.01536	0.28781	0.0013209	3.21145	0.189655	0.0246784	-2.24638	-0.134024	0.906702	0.117029	0.0068532	1.61784e-05	4.31208	0.249104	3.88524e-05	4.11437	0.242299	0.0269252	-2.21255	-0.132247	0.840855	0.200626	0.011628
rs34836	16	28494823	A/G	A	28549	No	-	-	-	-	-	-	0.455998	0.54032	5.29783e-07	5.01536	0.288341	0.0011024	3.26313	0.193017	0.0246784	-2.24638	-0.134292	0.906702	0.117029	0.0070273	1.61784e-05	4.31208	0.248794	4.51909e-05	4.07933	0.239704	0.0269252	-2.21255	-0.132253	0.840855	0.200626	0.0117414
rs151182	16	28495752	T/C	T	27620	No	-	-	-	-	-	-	0.484406	0.400943	6.03369e-08	-5.41771	-0.309924	0.000554	-3.453	-0.203928	0.0541543	-1.92555	-0.115224	0.828052	0.217347	0.0131895	1.22223e-06	-4.85198	-0.278596	1.19664e-05	-4.37803	-0.257172	0.0142936	-2.44964	-0.145977	0.776104	-0.284231	-0.0169602
rs151301	16	28497059	A/T	A	26313	No	-	-	-	-	-	-	0.484315	0.401018	6.03369e-08	-5.41771	-0.309704	0.000554	-3.453	-0.204153	0.0541543	-1.92555	-0.114741	0.814985	0.234067	0.0135487	1.22223e-06	-4.85198	-0.278596	1.10366e-05	-4.39567	-0.25764	0.0149826	-2.43268	-0.145435	0.776104	-0.284231	-0.01657
rs34835	16	28499291	G/A	G	24081	No	-	-	-	-	-	-	0.487562	0.409859	2.90945e-08	-5.54668	-0.317233	0.0006709	-3.40115	-0.201026	0.0733254	-1.7908	-0.106912	0.663853	0.434748	0.0257009	3.97816e-07	-5.06997	-0.291214	9.37971e-06	-4.43096	-0.259506	0.022584	-2.28022	-0.136199	0.738078	-0.334399	-0.0196981
rs149301	16	28499659	T/A	T	23713	No	-	-	-	-	-	-	0.47573	0.398419	1.35682e-07	-5.27089	-0.302451	0.0003287	-3.59152	-0.212429	0.0680614	-1.82447	-0.109282	0.763567	0.300953	0.0181641	1.75644e-06	-4.77959	-0.274846	1.52394e-05	-4.32517	-0.254046	0.0180301	-2.36488	-0.141453	0.840855	-0.200626	-0.012092
rs28502521	16	28501532	A/G	A	21840	No	-	-	-	-	-	-	0.0919681	0.105173	0.0074685	2.67527	0.155568	0.0999286	1.64528	0.0979706	0.841324	0.200267	0.0124004	0.315282	-1.004	-0.0597724	0.0260812	2.22518	0.130388	0.077833	1.76343	0.104533	0.210133	1.25339	0.074545	0.29955	1.03753	0.0623619
rs27741	16	28504181	A/G	A	19191	No	-	-	-	-	-	-	0.488818	0.408127	3.23165e-08	-5.52822	-0.316242	0.0008099	-3.34935	-0.197673	0.0607927	-1.875	-0.112113	0.639642	0.468203	0.0277718	2.70386e-07	-5.14291	-0.295378	7.32567e-06	-4.48395	-0.263122	0.0180301	-2.36488	-0.141314	0.738078	-0.334399	-0.0195506
rs151234	16	28505660	C/G	C	17712	No	-	-	-	-	-	-	0.0989121	0.116403	0.0384711	2.06994	0.121311	0.149021	1.44302	0.0858706	0.255957	1.13612	0.0680571	0.86737	0.167187	0.0099588	0.0492524	1.9666	0.114573	0.492209	0.686963	0.0413279	0.270201	1.10263	0.0660007	0.651557	-0.451475	-0.0273537
rs151233	16	28506428	T/C	T	16944	No	-	-	-	-	-	-	0.100708	0.117882	0.0453924	2.00103	0.116669	0.163801	1.3925	0.0833614	0.222541	1.21988	0.0725158	0.763567	0.300953	0.0175222	0.0368881	2.08718	0.122195	0.591959	0.536078	0.0315764	0.263055	1.11938	0.0672318	0.700534	-0.384571	-0.0225744
rs149271	16	28506872	G/A	G	16500	No	-	-	-	-	-	-	0.478414	0.392389	1.23517e-08	-5.69466	-0.325355	0.0007144	-3.38388	-0.199908	0.0333205	-2.12804	-0.127025	0.802123	0.250788	0.0149441	3.28007e-07	-5.10642	-0.293364	1.10366e-05	-4.39567	-0.25758	0.0068387	2.70449	0.161131	0.688126	0.401296	0.024272
rs180743	16	28507644	G/C	G	15728	No	-	-	-	-	-	-	0.464387	0.384537	1.10871e-08	-5.7132	-0.325862	0.0006294	-3.41843	-0.20179	0.0362244	-2.09426	-0.125416	0.85417	0.183907	0.0111486	5.29232e-07	-5.01536	-0.287801	1.29706e-05	-4.3604	-0.256274	0.0068387	2.70449	0.160577	0.639499	0.468203	0.0276064
rs180744	16	28508048	G/A	G	15324	No	-	-	-	-	-	-	0.478465	0.393737	1.10871e-08	-5.7132	-0.3255	0.0007144	-3.38388	-0.199861	0.0306182	-2.16184	-0.128639	0.789161	0.267509	0.0163064	2.97854e-07	-5.12466	-0.293703	1.10366e-05	-4.39567	-0.257719	0.0064967	-2.72151	-0.161792	0.663708	-0.434748	-0.0259742
rs151174	16	28508069	T/C	T	15303	No	-	-	-	-	-	-	0.478123	0.392385	1.23517e-08	-5.69466	-0.325355	0.0007144	-3.38388	-0.200429	0.0333205	-2.12804	-0.126978	0.802123	0.250788	0.0148715	3.28007e-07	-5.10642	-0.292942	1.19664e-05	-4.37803	-0.257453	0.0068387	-2.70449	-0.161145	0.688126	-0.401296	-0.0243289
rs40831	16	28508447	G/A	G	14925	No	-	-	-	-	-	-	0.496805	0.415194	1.49967e-07	-5.25258	-0.300614	0.0033162	-2.93661	-0.174378	0.0847801	-1.72348	-0.103225	0.627818	0.484932	0.0287418	8.45331e-07	-4.92451	-0.28329	4.18539e-05	-4.09685	-0.240612	0.0188745	-2.34794	-0.140433	0.725438	-0.351122	-0.0205014
rs61738759	16	28509509	A/G	A	13863	No	-	-	-	-	-	-	0.0510128	0.0521343	NA	NA	NA	NA	NA	NA	NA	NA	NA	NA	NA	NA	NA	NA	NA	NA	NA	NA	NA	NA	NA	NA	NA	NA
rs40833	16	28510044	C/G	C	13328	No	-	-	-	-	-	-	0.397155	0.446463	5.82291e-07	4.99717	0.287092	0.0004877	3.4876	0.206348	0.483178	0.701219	0.0417121	0.840855	-0.200626	-0.0124598	2.74275e-06	4.68928	0.270021	9.96137e-07	4.89255	0.285938	0.277568	1.08589	0.0645616	0.81483	-0.234067	-0.0135821
rs40834	16	28510393	C/T	C	12979	No	-	-	-	-	-	-	0.478653	0.548996	1.0051e-07	5.32588	0.305011	0.0005201	3.4703	0.205089	0.216161	-1.23663	-0.0741481	0.53618	-0.618788	-0.0368022	3.98234e-07	5.06997	0.291188	9.96137e-07	4.89255	0.286053	0.0269252	-2.21255	-0.132078	0.592512	0.535122	0.0319085
rs40835	16	28510455	C/T	C	12917	No	-	-	-	-	-	-	0.0705831	0.070288	0.0813336	1.74304	0.102034	0.827585	-0.217735	-0.0128207	0.0541793	1.92555	0.115418	0.0423362	2.03038	0.120832	0.986277	-0.0170441	-0.001402	0.0750105	-1.78032	-0.105899	0.128109	1.5218	0.0906329	0.789161	0.267509	0.0163727
rs40836	16	28510537	A/G	A	12835	No	-	-	-	-	-	-	0.474796	0.542514	1.112e-07	5.30754	0.304198	0.000761	3.36662	0.19914	0.192302	-1.30368	-0.0784129	0.569763	-0.568585	-0.0339157	2.70674e-07	5.14291	0.294913	1.09029e-06	4.87469	0.285194	0.0520645	-1.94241	-0.11634	0.547041	0.602053	0.0362017
rs40837	16	28510845	A/G	A	12527	Yes	Exon	ENSE00001417879	28510683-28511241	5	-	-	0.479233	0.54947	5.449e-08	5.43611	0.310654	0.0003516	3.57418	0.211144	0.222465	-1.21988	-0.0730961	0.514272	-0.652261	-0.0393056	3.28354e-07	5.10642	0.293216	6.90559e-07	4.96405	0.290489	0.025774	-2.22946	-0.13262	0.627676	0.484932	0.0289916
rs147413292	16	28511206	G/C	G	12166	Yes	Exon	ENSE00001417879	28510683-28511241	5	-	-	0.0728339	NA	0.112151	-1.58854	-0.093259	0.0275525	-2.20351	-0.130756	NA	NA	NA	NA	NA	NA	0.040092	-2.05271	-0.119841	0.139729	-1.4767	-0.088406	NA	NA	NA	NA	NA	NA
rs181203	16	28512371	C/A	C	11001	Yes	Intron	-	-	-	-	-	0.372233	0.335742	1.1754e-15	-8.00681	-0.444949	1.19664e-05	-4.37803	-0.257066	0.0112576	-2.53449	-0.150684	0.323447	-0.987238	-0.0593785	4.46612e-10	-6.23671	-0.353812	1.78673e-05	-4.28997	-0.251887	0.0005442	-3.4579	-0.204528	0.0727813	-1.79401	-0.106892
rs181204	16	28512524	G/A	G	10848	Yes	Intron	-	-	-	-	-	0.375125	0.336057	1.88153e-16	-8.22932	-0.456036	7.95468e-06	-4.46628	-0.262381	0.0164489	-2.39877	-0.14282	0.441537	-0.769448	-0.0455738	5.41698e-11	-6.55891	-0.371114	6.20151e-06	-4.51931	-0.265477	0.0024553	-3.02868	-0.17999	0.174908	-1.35641	-0.0813489
rs35483154	16	28512532	T/C	T	10840	Yes	Intron	-	-	-	-	-	0.124147	0.156829	0.0727493	1.79459	0.105487	0.298712	1.03939	0.0616586	0.442487	0.76807	0.0464594	0.43175	-0.786193	-0.0472096	0.0384711	2.06994	0.121465	0.168945	1.37567	0.0818654	0.0409931	-2.04362	-0.121754	0.0676096	-1.82774	-0.109072
rs181206	16	28513403	G/A	G	9969	Yes	Exon	ENSE00001404109;ENSE00002576505	28513297-28513455;28513295-28513455	4;4	-	-	0.370607	0.330389	3.69381e-16	-8.14816	-0.452018	1.19664e-05	-4.37803	-0.256833	0.0142936	-2.44964	-0.1463	0.284079	-1.07107	-0.0642138	1.90265e-10	-6.36896	-0.360914	1.78673e-05	-4.28997	-0.251509	0.000701	-3.38901	-0.20073	0.0701409	-1.81087	-0.107564
rs181207	16	28513530	T/C	T	9842	Yes	Intron	-	-	-	-	-	0.37947	0.340436	3.11989e-16	-8.16843	-0.453383	6.73804e-06	-4.50163	-0.264114	0.0172189	-2.38183	-0.141925	0.471894	-0.719218	-0.0431591	6.98402e-11	-6.52082	-0.368643	3.73516e-06	-4.6256	-0.271021	0.0014576	-3.18283	-0.18908	0.11521	-1.57501	-0.0941105
rs240709	16	28513853	T/A	T	9519	Yes	Intron	-	-	-	-	-	0.117359	0.0707367	0.0033247	2.93619	0.171225	0.268553	1.10658	0.0660775	0.300389	1.03567	0.0623671	0.0477485	1.97968	0.117662	0.124293	1.53709	0.090016	0.699941	-0.385258	-0.0234626	0.235543	1.18637	0.0711737	0.0122451	2.50502	0.148592
rs181209	16	28514854	T/G	T	8518	Yes	Intron	-	-	-	-	-	0.372204	0.335689	1.38486e-15	-7.98669	-0.444429	1.19664e-05	-4.37803	-0.256833	0.0112576	-2.53449	-0.151056	0.315282	-1.004	-0.0595685	5.03532e-10	-6.21787	-0.353346	1.78673e-05	-4.28997	-0.251509	0.0005442	-3.4579	-0.204955	0.0727813	-1.79401	-0.107183
rs153110	16	28516719	A/G	A	6653	Yes	Intron	-	-	-	-	-	0.14704	0.113203	0.0006125	3.4261	0.199349	0.220877	1.22425	0.0734774	0.104718	1.6226	0.0968633	0.0423362	2.03038	0.120898	0.0435704	2.01826	0.118475	0.580263	-0.55284	-0.0333558	0.16532	1.38753	0.0825718	0.159487	1.40682	0.0842536
rs26528	16	28517709	T/C	T	5663	Yes	Intron	-	-	-	Inflammatory bowel disease	YES	0.474441	0.547703	2.22601e-07	5.17943	0.29681	0.0009171	3.31485	0.196286	0.21006	-1.25339	-0.0754448	0.547174	-0.602053	-0.035954	1.75819e-06	4.77959	0.27513	1.86433e-06	4.76774	0.278673	0.0306182	-2.16184	-0.129364	0.580948	0.551853	0.0327035
rs34833	16	28517905	T/C	T	5467	Yes	Intron	-	-	-	-	-	0.117291	0.0720954	0.0033247	2.93619	0.171241	0.268553	1.10658	0.0659777	0.235543	1.18637	0.0708474	0.0458904	1.99657	0.119136	0.124293	1.53709	0.0904056	0.699941	-0.385258	-0.0230608	0.198164	1.28691	0.0772182	0.0170328	2.3861	0.142155
rs153109	16	28519096	T/C	T	4276	Yes	Intron	-	-	-	-	-	0.474441	0.547703	2.22601e-07	5.17943	0.29681	0.0009171	3.31485	0.196286	0.21006	-1.25339	-0.0754448	0.547174	-0.602053	-0.035954	1.75819e-06	4.77959	0.27513	1.86433e-06	4.76774	0.278673	0.0306182	-2.16184	-0.129364	0.580948	0.551853	0.0327035
rs240708	16	28520576	G/A	G	2796	Yes	Intron	-	-	-	-	-	0.226971	0.190574	0.232321	1.19455	0.0695448	0.750333	0.318244	0.0192798	0.701127	0.383882	0.0233321	0.276683	1.08784	0.0649601	0.785161	0.272723	0.0155293	0.0777993	-1.76343	-0.104987	0.841168	-0.200267	-0.0118305	0.763414	-0.300953	-0.0177299
rs184908588	16	28521005	G/T	G	2367	Yes	Intron	-	-	-	-	-	0.126527	0.0959435	0.0002091	3.70793	0.214831	0.290968	1.05618	0.0631812	0.0409931	2.04362	0.121572	0.0170328	2.3861	0.141625	0.0181081	2.3634	0.137861	0.627109	-0.485799	-0.0291704	0.136698	1.48822	0.0885498	0.115256	1.57501	0.0942901
rs153108	16	28521721	A/C	A	1651	Yes	Intron	-	-	-	-	-	0.14353	0.109382	0.0004414	3.51402	0.204157	0.254286	1.14019	0.0683397	0.0733575	1.7908	0.107284	0.0537309	1.92901	0.11491	0.0208108	2.31154	0.134784	0.687537	-0.402014	-0.0241803	0.1758	1.35398	0.0810244	0.228126	1.20528	0.0715745
rs111720341	16	28522590	A/C	A	782	Yes	Intron	-	-	-	-	-	0.0769872	0.0592261	1.8994e-05	-4.27633	-0.247434	0.0370693	-2.08482	-0.123993	0.0050036	-2.80669	-0.167418	0.127359	-1.52453	-0.0908942	2.61082e-05	-4.20491	-0.242938	0.233732	-1.19062	-0.0710322	0.002748	-2.99447	-0.177742	0.299456	-1.03753	-0.0618169
rs56354901	16	28523144	C/T	C	228	Yes	Intron	-	-	-	-	-	0.382035	0.341636	1.88153e-16	-8.22932	-0.455844	1.40678e-05	-4.34278	-0.254935	0.0142936	-2.44964	-0.146305	0.536048	-0.618788	-0.0367625	1.13227e-11	-6.78848	-0.383151	3.14371e-06	-4.66108	-0.272713	0.0020686	-3.08002	-0.182933	0.20316	-1.27243	-0.0764646
rs240707	16	28524612	C/G	C	-1240	No	-	-	-	-	-	-	0.476313	0.547703	3.28354e-07	5.10642	0.292752	0.0011024	3.26313	0.192718	0.21006	-1.25339	-0.0754448	0.547174	-0.602053	-0.035954	2.74275e-06	4.68928	0.269798	2.42662e-06	4.71438	0.27573	0.0306182	-2.16184	-0.129364	0.580948	0.551853	0.0327035
rs153111	16	28524723	C/T	C	-1351	No	-	-	-	-	-	-	0.474762	0.54789	2.22601e-07	5.17943	0.296702	0.0009171	3.31485	0.196491	0.204013	-1.27015	-0.0755954	0.547174	-0.602053	-0.0357132	1.46758e-06	4.81577	0.276703	1.70647e-06	4.78555	0.279565	0.0293465	-2.17874	-0.129979	0.569628	0.568585	0.0336637
rs153107	16	28525305	G/T	G	-1933	No	-	-	-	-	-	-	0.145367	0.109541	0.0005037	3.47883	0.201538	0.240475	1.17381	0.0701959	0.0733575	1.7908	0.107418	0.0558762	1.91212	0.1141	0.0227982	2.27699	0.132982	0.712426	-0.368504	-0.0215602	0.1705	1.37075	0.0817974	0.241358	1.17172	0.0702948
rs153106	16	28526897	C/T	C	-3525	No	-	-	-	-	-	-	0.495212	0.410567	4.57325e-09	-5.86191	-0.334103	0.0004277	-3.52221	-0.208219	0.0976408	-1.65622	-0.0994462	0.713022	0.367846	0.0218176	8.20325e-08	-5.36258	-0.306634	3.42722e-06	-4.64334	-0.271884	0.0180301	-2.36488	-0.141322	0.880291	-0.150467	-0.0093108
rs62034318	16	28527221	T/C	T	-3849	No	-	-	-	-	-	-	0.383722	0.343177	2.63844e-16	-8.18871	-0.453564	1.78673e-05	-4.28997	-0.252311	0.0130062	-2.48357	-0.148432	0.525037	-0.635524	-0.0376895	1.68501e-11	-6.73092	-0.38015	3.42722e-06	-4.64334	-0.272049	0.0015466	-3.16568	-0.187546	0.18031	-1.33961	-0.0801309
rs153105	16	28527246	C/T	C	-3874	No	-	-	-	-	-	-	0.111481	0.0673675	0.0031409	2.95362	0.171924	0.365465	0.905061	0.053987	0.14578	1.45464	0.0872125	0.0580659	1.89524	0.113278	0.0843834	1.72587	0.101098	0.775797	-0.284739	-0.0168461	0.181157	1.33721	0.0802947	0.0244236	2.25041	0.133695
rs79046494	16	28527326	A/G	A	-3954	No	-	-	-	-	-	-	0.383725	0.343177	2.63844e-16	-8.18871	-0.453564	1.78673e-05	-4.28997	-0.252311	0.0130062	-2.48357	-0.148432	0.525037	-0.635524	-0.0376895	1.68501e-11	-6.73092	-0.38015	3.42722e-06	-4.64334	-0.272049	0.0015466	-3.16568	-0.187546	0.18031	-1.33961	-0.0801309
rs153104	16	28528310	C/G	C	-4938	No	-	-	-	-	-	-	0.111457	0.0672986	0.0031409	2.95362	0.171904	0.365465	0.905061	0.053987	0.141183	1.47143	0.087559	0.0580659	1.89524	0.113259	0.0843834	1.72587	0.101125	0.775797	-0.284739	-0.0168461	0.1758	1.35398	0.0808476	0.0244236	2.25041	0.134241
rs153103	16	28528623	C/T	C	-5251	No	-	-	-	-	-	-	0.358655	0.392226	2.74275e-06	4.68928	0.26975	0.0028081	2.98805	0.176952	0.676532	0.417274	0.0252271	0.688126	-0.401296	-0.0242049	1.75324e-05	4.2942	0.248326	1.40806e-05	4.34278	0.255128	0.986756	-0.0166883	-0.0007428	0.45157	0.752703	0.0453842
rs28449958	16	28528781	A/G	A	-5409	No	-	-	-	-	-	-	0.37731	0.340431	2.25227e-15	-7.92641	-0.441003	2.85669e-05	-4.18453	-0.245964	0.0136403	-2.4666	-0.146795	0.604179	-0.518391	-0.0310342	3.23624e-11	-6.63523	-0.375034	2.64269e-06	-4.6966	-0.274631	0.0021913	-3.0629	-0.182295	0.209188	-1.25564	-0.0751835
rs240705	16	28529716	T/C	T	-6344	No	-	-	-	-	-	-	0.488732	0.407475	1.90295e-08	-5.62059	-0.320825	0.0006294	-3.41843	-0.202086	0.104675	-1.6226	-0.0970984	0.627818	0.484932	0.0285927	1.49967e-07	-5.25258	-0.300822	2.88277e-06	-4.67884	-0.274363	0.0246784	-2.24638	-0.134347	0.959963	-0.0501549	-0.0032365
rs240704	16	28529949	C/T	C	-6577	No	-	-	-	-	-	-	0.488772	0.408486	1.90295e-08	-5.62059	-0.320831	0.0006294	-3.41843	-0.202071	0.108318	-1.60579	-0.096267	0.604319	0.518391	0.0310856	1.49967e-07	-5.25258	-0.300849	2.88277e-06	-4.67884	-0.274446	0.0246784	-2.24638	-0.133894	0.946582	-0.0668733	-0.0035846
rs72791878	16	28531285	T/C	T	-7913	No	-	-	-	-	-	-	0.0736502	NA	0.0051611	2.79691	0.163452	0.135332	1.49355	0.0893034	NA	NA	NA	NA	NA	NA	0.0172845	2.38069	0.1387	0.750333	0.318244	0.0187572	NA	NA	NA	NA	NA	NA
rs4787458	16	28531287	G/A	G	-7915	No	-	-	-	-	-	-	0.453679	0.377191	1.02106e-10	-6.46378	-0.366383	0.0008099	-3.34935	-0.198292	0.0362244	-2.09426	-0.124926	0.840855	-0.200626	-0.0116224	2.01661e-07	-5.1977	-0.298173	2.85669e-05	-4.18453	-0.246343	0.0045001	-2.84079	-0.169313	0.315282	-1.004	-0.0603377
rs240702	16	28531353	T/C	T	-7981	No	-	-	-	-	-	-	0.495208	0.41011	4.57325e-09	-5.86191	-0.334103	0.0004277	-3.52221	-0.208219	0.101088	-1.63941	-0.0982244	0.713022	0.367846	0.0216264	8.20325e-08	-5.36258	-0.306634	3.42722e-06	-4.64334	-0.271884	0.0197428	-2.33101	-0.139341	0.893561	-0.133748	-0.0075786
rs62034319	16	28532188	G/T	G	-8816	No	-	-	-	-	-	-	0.495208	0.410005	4.57325e-09	-5.86191	-0.334103	0.0004277	-3.52221	-0.208219	0.101088	-1.63941	-0.097935	0.713022	0.367846	0.0215806	8.20325e-08	-5.36258	-0.306634	3.42722e-06	-4.64334	-0.271884	0.0197428	-2.33101	-0.138874	0.906702	-0.117029	-0.0071789
rs28698667	16	28533071	T/C	T	-9699	No	-	-	-	-	-	-	0.49361	0.40636	4.57325e-09	-5.86191	-0.334103	0.0003287	-3.59152	-0.212034	0.0817888	-1.74031	-0.103834	0.86737	0.167187	0.0099175	8.20325e-08	-5.36258	-0.306634	2.64269e-06	-4.6966	-0.274708	0.0180301	-2.36488	-0.141448	0.789007	-0.267509	-0.0160663
rs113414359	16	28533631	T/G	T	-10259	No	-	-	-	-	-	-	0.0824617	0.116034	0.0016575	3.14567	0.183145	0.0671005	1.83101	0.108842	0.462583	0.734642	0.0435737	0.828052	0.217347	0.0131948	0.0297502	2.17341	0.126841	0.018463	2.35636	0.140186	0.570307	-0.567567	-0.0342929	0.763414	-0.300953	-0.0176485
rs62034321	16	28534038	T/C	T	-10666	No	-	-	-	-	-	-	0.493337	0.408624	5.1146e-09	-5.84329	-0.33317	0.0004874	-3.4876	-0.206413	0.101088	-1.63941	-0.0984571	0.713022	0.367846	0.0224232	9.0717e-08	-5.34423	-0.306344	3.42722e-06	-4.64334	-0.271772	0.0216074	-2.29714	-0.137461	0.920027	-0.10031	-0.0061339
rs4788085	16	28535003	G/A	G	-11631	No	-	-	-	-	-	-	0.495212	0.411585	4.57325e-09	-5.86191	-0.334103	0.0004277	-3.52221	-0.208219	0.115904	-1.57219	-0.0941328	0.675947	0.418022	0.0245205	8.20325e-08	-5.36258	-0.306634	3.42722e-06	-4.64334	-0.271884	0.023611	-2.2633	-0.134673	0.893561	-0.133748	-0.0082068
rs28772958	16	28535305	G/A	G	-11933	No	-	-	-	-	-	-	0.495212	0.41158	4.57325e-09	-5.86191	-0.334103	0.0004277	-3.52221	-0.208219	0.115904	-1.57219	-0.0941328	0.675947	0.418022	0.0245205	8.20325e-08	-5.36258	-0.306634	3.42722e-06	-4.64334	-0.271884	0.023611	-2.2633	-0.134673	0.893561	-0.133748	-0.0082068
rs234889	16	28535812	T/C	T	-12440	No	-	-	-	-	-	-	0.0541933	0.0820901	0.517114	0.647909	0.0380395	0.17421	1.35883	0.0812342	0.664434	0.43397	0.0259482	0.604179	-0.518391	-0.0313493	0.116136	1.57139	0.0916691	0.196565	1.29153	0.0770061	0.713619	0.367188	0.0218268	0.840855	-0.200626	-0.0118466
rs62034322	16	28535834	A/G	A	-12462	No	-	-	-	-	-	-	0.457542	0.381246	4.18995e-11	-6.59704	-0.372669	0.0006709	-3.40115	-0.200978	0.0562879	-1.9087	-0.114462	0.946741	0.0668733	0.0037053	6.03369e-08	-5.41771	-0.310395	1.40678e-05	-4.34278	-0.255028	0.009252	-2.60244	-0.154568	0.41233	-0.819688	-0.0486525
rs62034323	16	28536473	T/C	T	-13101	No	-	-	-	-	-	-	0.495208	0.409837	4.57325e-09	-5.86191	-0.334103	0.0004277	-3.52221	-0.208219	0.101088	-1.63941	-0.0976679	0.725588	0.351122	0.0213706	8.20325e-08	-5.36258	-0.306634	3.42722e-06	-4.64334	-0.271884	0.0197428	-2.33101	-0.138612	0.906702	-0.117029	-0.006982
rs231971	16	28536519	G/A	G	-13147	No	-	-	-	-	-	-	0.0696518	0.090318	0.274921	1.09194	0.0636208	0.0837018	1.72966	0.10283	0.676532	0.417274	0.0254389	0.81483	-0.234067	-0.0139893	0.0907604	1.69152	0.0988922	0.268553	1.10658	0.0659093	0.688862	0.400578	0.0236599	0.920185	0.10031	0.0062899
rs62034324	16	28536762	C/T	C	-13390	No	-	-	-	-	-	-	0.482016	0.392693	1.00399e-07	-5.32588	-0.30465	0.0021121	-3.07388	-0.181583	0.0942879	-1.67303	-0.100306	0.627818	0.484932	0.0294103	2.70386e-07	-5.14291	-0.295332	6.73804e-06	-4.50163	-0.263909	0.0149826	-2.43268	-0.145021	0.867213	-0.167187	-0.0101233
rs117885581	16	28537650	C/T	C	-14278	No	-	-	-	-	-	-	0.0519681	NA	NA	NA	NA	NA	NA	NA	NA	NA	NA	NA	NA	NA	NA	NA	NA	NA	NA	NA	NA	NA	NA	NA	NA	NA
rs2106480	16	28537971	C/T	C	-14599	No	-	-	-	-	-	-	0.495099	0.411537	4.57325e-09	-5.86191	-0.33376	0.0004277	-3.52221	-0.207946	0.115904	-1.57219	-0.0941573	0.688273	0.401296	0.0243564	9.0717e-08	-5.34423	-0.306357	3.42722e-06	-4.64334	-0.271737	0.023611	-2.2633	-0.134883	0.893561	-0.133748	-0.00841
rs231972	16	28538336	C/A	C	-14964	No	-	-	-	-	-	-	0.0816358	0.124134	0.0472781	1.98381	0.115613	0.0696777	1.81411	0.108275	0.242162	1.16962	0.0703735	0.960122	0.0501549	0.0029678	0.0096423	2.58851	0.150515	0.392773	0.854712	0.0510387	0.413243	0.81822	0.0491053	0.592512	-0.535122	-0.0322719
rs62034325	16	28538640	G/A	G	-15268	No	-	-	-	-	-	-	0.457719	0.381376	4.76818e-11	-6.57797	-0.372325	0.0007144	-3.38388	-0.199955	0.0541543	-1.92555	-0.114522	0.946741	0.0668733	0.0038967	5.44289e-08	-5.43611	-0.311235	1.40678e-05	-4.34278	-0.255431	0.009252	-2.60244	-0.154567	0.41233	-0.819688	-0.0488512
rs62034326	16	28539293	G/A	G	-15921	No	-	-	-	-	-	-	0.494527	0.409495	5.1146e-09	-5.84329	-0.333331	0.0004277	-3.52221	-0.208472	0.101088	-1.63941	-0.097885	0.725588	0.351122	0.0208919	8.20325e-08	-5.36258	-0.30729	3.42722e-06	-4.64334	-0.271985	0.0197428	-2.33101	-0.139423	0.893561	-0.133748	-0.0079897
rs189278832	16	28539386	A/G	A	-16014	No	-	-	-	-	-	-	0.485359	0.400159	3.2588e-09	-5.91786	-0.337464	0.0005197	-3.4703	-0.205018	0.104675	-1.6226	-0.0971376	0.525168	0.635524	0.037916	4.90832e-08	-5.45451	-0.311612	3.73516e-06	-4.6256	-0.270568	0.0269252	-2.21255	-0.132224	0.738078	-0.334399	-0.01972
rs4788084	16	28539848	T/C	T	-16476	No	-	-	-	-	Type 1 diabetes;Type 1 diabetes autoantibodies	YES	0.49128	0.40536	1.83928e-09	-6.01131	-0.342268	0.0002347	-3.67827	-0.217447	0.11206	-1.58899	-0.0954007	0.828052	0.217347	0.0126554	2.90945e-08	-5.54668	-0.317276	1.42697e-06	-4.82118	-0.28239	0.0197428	-2.33101	-0.139295	0.867213	-0.167187	-0.0097285
rs231974	16	28540322	T/A	T	-16950	No	-	-	-	-	-	-	0.0816869	0.124152	0.0472781	1.98381	0.116247	0.0671005	1.83101	0.109121	0.242162	1.16962	0.0704156	0.960122	0.0501549	0.0028162	0.0096423	2.58851	0.151334	0.383536	0.871493	0.0522219	0.413243	-0.81822	-0.0491139	0.592512	0.535122	0.0324529
rs8046271	16	28541394	C/T	C	-18022	No	-	-	-	-	-	-	0.495288	0.410138	4.57325e-09	-5.86191	-0.33399	0.0004277	-3.52221	-0.207914	0.101088	-1.63941	-0.0981161	0.713022	0.367846	0.0219613	8.20325e-08	-5.36258	-0.306559	3.42722e-06	-4.64334	-0.271564	0.0188745	-2.34794	-0.139633	0.906702	-0.117029	-0.0074544
rs231977	16	28542172	T/C	T	-18800	No	-	-	-	-	-	-	0.425093	0.46703	1.60578e-06	4.79768	0.276236	0.0077493	2.66295	0.157792	0.394436	0.851659	0.050607	0.763414	-0.300953	-0.0177974	4.50357e-05	4.08018	0.235551	1.40806e-05	4.34278	0.254925	0.0733575	1.7908	0.106509	0.441656	0.769448	0.0460266
rs12446550	16	28543381	A/G	A	-20009	No	-	-	-	-	-	-	0.495208	0.408127	4.57325e-09	-5.86191	-0.334103	0.0004277	-3.52221	-0.208219	0.101088	-1.63941	-0.098081	0.789161	0.267509	0.0160087	8.20325e-08	-5.36258	-0.306634	3.42722e-06	-4.64334	-0.271884	0.0149826	-2.43268	-0.144835	0.827897	-0.217347	-0.0134897
rs4788083	16	28545449	G/A	G	-22077	No	-	-	-	-	-	-	0.491201	0.411267	6.39066e-09	-5.80607	-0.330553	0.0004566	-3.5049	-0.206842	0.11206	-1.58899	-0.0946997	0.675947	0.418022	0.0245384	1.22718e-07	-5.28921	-0.302836	1.86249e-06	-4.76774	-0.279362	0.022584	-2.28022	-0.135884	0.880291	-0.150467	-0.0092955
rs231976	16	28545587	G/C	G	-22215	No	-	-	-	-	-	-	0.427343	0.464019	1.22346e-06	4.85198	0.278839	0.009012	2.61177	0.154714	0.472881	0.71793	0.0433406	0.675801	-0.418022	-0.0251743	7.08539e-05	3.97354	0.229732	7.33254e-06	4.48395	0.262896	0.0910662	1.68985	0.101051	0.547174	0.602053	0.0355962
rs75932386	16	28546865	T/C	T	-23493	No	-	-	-	-	-	-	0.446832	0.413673	0.0018658	-3.11071	-0.180743	0.0029683	-2.9709	-0.175884	0.973515	0.0333767	0.0021061	0.763567	0.300953	0.0175228	0.0272443	-2.20792	-0.129468	0.0221142	-2.28839	-0.136333	0.175736	-1.35398	-0.080903	0.763414	-0.300953	-0.0184875
rs187264234	16	28546869	C/T	C	-23497	No	-	-	-	-	-	-	0.0648754	NA	NA	NA	NA	NA	NA	NA	NA	NA	NA	NA	NA	NA	NA	NA	NA	NA	NA	NA	NA	NA	NA	NA	NA	NA
rs231975	16	28547251	T/C	T	-23879	No	-	-	-	-	-	-	0.0735815	0.121541	0.0783739	1.76022	0.103036	0.0512715	1.94937	0.116248	0.216236	1.23663	0.0739443	0.973356	0.0334366	0.0015625	0.0157266	2.41529	0.140598	0.227278	1.20743	0.0715587	0.559086	0.584271	0.034617	0.43175	-0.786193	-0.0473044
rs151227	16	28549508	A/G	A	-26136	No	-	-	-	-	-	-	0.0734824	0.121908	0.0755025	1.77741	0.103528	0.0492755	1.96629	0.116734	0.222541	1.21988	0.0728792	0.986756	0.0167183	0.0006237	0.0157266	2.41529	0.1411	0.227278	1.20743	0.0717664	0.581771	0.550865	0.0327195	0.43175	-0.786193	-0.04697
rs151226	16	28549823	A/C	A	-26451	No	-	-	-	-	-	-	0.442449	0.46641	2.10161e-06	4.74344	0.272896	0.0153422	2.42438	0.144023	0.483178	0.701219	0.0422837	0.675801	-0.418022	-0.0249702	0.0001367	3.814	0.22094	1.52532e-05	4.32517	0.253723	0.0655923	1.84131	0.109788	0.503623	0.668999	0.0403952
rs3785354	16	28550667	T/C	T	-27295	No	-	-	-	-	-	-	0.423323	0.360424	1.65522e-07	-5.23428	-0.299671	0.0193147	-2.33936	-0.139059	0.0462614	-1.993	-0.11859	0.841011	0.200626	0.0115618	4.24116e-06	-4.59917	-0.264766	3.88188e-05	-4.11437	-0.241563	0.0088033	-2.61944	-0.156054	0.269246	-1.10461	-0.0658754
rs4788082	16	28551892	G/A	G	-28520	No	-	-	-	-	-	-	0.0524441	NA	NA	NA	NA	NA	NA	NA	NA	NA	NA	NA	NA	NA	NA	NA	NA	NA	NA	NA	NA	NA	NA	NA	NA	NA
rs151225	16	28553802	T/C	T	-30430	No	-	-	-	-	-	-	0.0734776	0.121822	0.0755025	1.77741	0.103528	0.0492755	1.96629	0.116734	0.222541	1.21988	0.0730846	1	0	0.0001234	0.0157266	2.41529	0.1411	0.227278	1.20743	0.0717664	0.593341	0.534164	0.0324544	0.43175	-0.786193	-0.0470897
rs1074631	16	28554108	A/G	A	-30736	No	-	-	-	-	-	-	0.424356	0.359528	9.0717e-08	-5.34423	-0.305768	0.0153337	-2.42438	-0.143697	0.0444312	-2.00987	-0.11955	0.880449	0.150467	0.0090259	3.88952e-06	-4.61717	-0.265711	3.33057e-05	-4.14943	-0.243702	0.0079638	-2.65344	-0.158126	0.262118	-1.12138	-0.067112
rs4787457	16	28555400	G/A	G	-32028	No	-	-	-	-	-	-	0.425125	0.360454	9.0717e-08	-5.34423	-0.305698	0.01683	-2.39036	-0.142206	0.0481321	-1.97613	-0.118429	0.85417	0.183907	0.0113981	3.26506e-06	-4.65321	-0.268286	3.08634e-05	-4.16698	-0.245281	0.0088033	-2.61944	-0.155862	0.269246	-1.10461	-0.0661166
rs151321	16	28555590	C/T	C	-32218	No	-	-	-	-	-	-	0.442823	0.466557	2.10161e-06	4.74344	0.273311	0.0153422	2.42438	0.143807	0.483178	0.701219	0.0424462	0.675801	-0.418022	-0.0246869	0.0001367	3.814	0.221106	1.52532e-05	4.32517	0.253926	0.0655923	1.84131	0.109777	0.492965	0.685737	0.0405081
rs9926245	16	28555706	A/T	A	-32334	No	-	-	-	-	-	-	0.484021	0.411624	1.70842e-08	-5.63909	-0.322245	0.0006294	-3.41843	-0.202305	0.115904	-1.57219	-0.0940122	0.675947	0.418022	0.0246971	3.61478e-07	-5.08819	-0.292463	1.08919e-06	-4.87469	-0.285212	0.0246784	-2.24638	-0.134458	0.893561	-0.133748	-0.00807
rs75227850	16	28555894	T/C	T	-32522	No	-	-	-	-	-	-	0.0757588	NA	0.0063874	2.72738	0.159367	0.158776	1.40934	0.0836517	NA	NA	NA	NA	NA	NA	0.0189761	2.34611	0.136873	0.788853	0.267987	0.015659	NA	NA	NA	NA	NA	NA
rs4788081	16	28556147	C/T	C	-32775	No	-	-	-	-	-	-	0.424391	0.359617	9.0717e-08	-5.34423	-0.305857	0.0153337	-2.42438	-0.143739	0.0462614	-1.993	-0.119331	0.880449	0.150467	0.0087803	3.88952e-06	-4.61717	-0.265754	3.33057e-05	-4.14943	-0.243759	0.0079638	-2.65344	-0.157777	0.262118	-1.12138	-0.0674625
rs4788080	16	28558081	T/C	T	-34709	No	-	-	-	-	-	-	0.425928	0.364693	6.68641e-08	-5.39932	-0.308732	0.013948	-2.45842	-0.145991	0.0269252	-2.21255	-0.132136	0.960122	0.0501549	0.0033121	2.99154e-06	-4.67124	-0.268981	2.64333e-05	-4.20208	-0.247434	0.0052741	-2.78964	-0.165818	0.228049	-1.20528	-0.0717667
rs7202948	16	28558289	A/T	A	-34917	No	-	-	-	-	-	-	0.48388	0.411569	1.70842e-08	-5.63909	-0.322061	0.0006294	-3.41843	-0.202005	0.115904	-1.57219	-0.0941026	0.688273	0.401296	0.0244832	3.61478e-07	-5.08819	-0.29232	1.08919e-06	-4.87469	-0.285299	0.023611	-2.2633	-0.134622	0.893561	-0.133748	-0.0082173
rs142649835	16	28558966	T/C	T	-35594	No	-	-	-	-	-	-	0.0757668	NA	0.0063874	2.72738	0.159313	0.158776	1.40934	0.0835738	NA	NA	NA	NA	NA	NA	0.0189761	2.34611	0.136922	0.788853	0.267987	0.0156447	NA	NA	NA	NA	NA	NA
rs4788079	16	28559363	A/C	A	-35991	No	-	-	-	-	-	-	0.423278	0.359369	1.11078e-07	-5.30754	-0.303695	0.0202114	-2.32237	-0.137897	0.0520645	-1.94241	-0.116174	0.814985	0.234067	0.0137409	4.24116e-06	-4.59917	-0.264875	3.33057e-05	-4.14943	-0.244197	0.009252	-2.60244	-0.155045	0.241277	-1.17172	-0.0704617
rs4787456	16	28559573	T/C	T	-36201	No	-	-	-	-	-	-	0.425126	0.360746	9.0717e-08	-5.34423	-0.305742	0.01683	-2.39036	-0.142227	0.0481321	-1.97613	-0.117833	0.86737	0.167187	0.0103047	3.26506e-06	-4.65321	-0.268307	3.08634e-05	-4.16698	-0.245309	0.009252	-2.60244	-0.154936	0.255037	-1.13816	-0.0675393
rs4788078	16	28559981	A/G	A	-36609	No	-	-	-	-	-	-	0.425126	0.360797	9.0717e-08	-5.34423	-0.305742	0.01683	-2.39036	-0.142227	0.0481321	-1.97613	-0.117737	0.86737	0.167187	0.0101051	3.26506e-06	-4.65321	-0.268307	3.08634e-05	-4.16698	-0.245309	0.009252	-2.60244	-0.154775	0.255037	-1.13816	-0.0677914
rs149278	16	28561581	C/T	C	-38209	No	-	-	-	-	-	-	0.461073	0.484818	7.70576e-06	4.47333	0.258001	0.0211554	2.30538	0.13706	0.628386	0.484063	0.0294891	0.45157	-0.752703	-0.0452841	0.0002574	3.65497	0.212436	4.86958e-05	4.06183	0.239305	0.0347723	2.11115	0.126024	0.59265	0.535122	0.0316865
rs112366001	16	28561785	A/T	A	-38413	No	-	-	-	-	-	-	0.409872	0.352581	1.53326e-08	-5.6576	-0.322694	0.008145	-2.64589	-0.157303	0.0444312	-2.00987	-0.119767	1	0	-1.67687e-05	1.46611e-06	-4.81577	-0.276757	2.44519e-05	-4.21965	-0.247616	0.0075716	-2.67045	-0.158836	0.18031	-1.33961	-0.0799064
rs13331170	16	28561982	C/T	C	-38610	No	-	-	-	-	-	-	0.476901	0.407928	2.61852e-08	-5.56514	-0.318342	0.0003513	-3.57418	-0.210927	0.0976408	-1.65622	-0.0985868	0.627818	0.484932	0.0285716	3.28007e-07	-5.10642	-0.293472	2.42424e-06	-4.71438	-0.27603	0.0216074	-2.29714	-0.136917	0.986756	0.0167183	0.001172
rs62034350	16	28562256	G/A	G	-38884	No	-	-	-	-	-	-	0.425129	0.361085	9.0717e-08	-5.34423	-0.305742	0.01683	-2.39036	-0.142227	0.050066	-1.95927	-0.117105	0.880449	0.150467	0.0090069	3.26506e-06	-4.65321	-0.268307	3.08634e-05	-4.16698	-0.245309	0.009721	-2.58544	-0.153801	0.24809	-1.15494	-0.0691972
rs151228	16	28563026	A/G	A	-39654	No	-	-	-	-	-	-	0.442492	0.468198	2.10161e-06	4.74344	0.272841	0.0153422	2.42438	0.144009	0.559086	0.584271	0.0352631	0.639499	-0.468203	-0.0284112	0.0001367	3.814	0.220863	1.52532e-05	4.32517	0.253867	0.0760962	1.77396	0.106062	0.514272	0.652261	0.0390198
rs62034351	16	28565489	A/G	A	-42117	No	-	-	-	-	-	-	0.424155	0.35817	1.00399e-07	-5.32588	-0.305131	0.0160666	-2.40737	-0.143352	0.0444312	-2.00987	-0.119658	0.959963	-0.0501549	-0.0034781	4.24116e-06	-4.59917	-0.264919	3.5962e-05	-4.1319	-0.24342	0.0075716	-2.67045	-0.159251	0.197259	-1.28922	-0.0765693
rs7191618	16	28565667	G/C	G	-42295	No	-	-	-	-	-	-	0.485714	0.41306	1.3772e-08	-5.67612	-0.323646	0.0005908	-3.43572	-0.202645	0.128059	-1.5218	-0.0911218	0.615949	0.501661	0.0295051	5.81687e-07	-4.99717	-0.286901	6.89848e-07	-4.96405	-0.290037	0.0246784	-2.24638	-0.133665	0.933374	-0.0835919	-0.0051552
rs7187604	16	28565953	G/A	G	-42581	No	-	-	-	-	-	-	0.423714	0.360657	1.00399e-07	-5.32588	-0.304726	0.0202114	-2.32237	-0.137956	0.0562879	-1.9087	-0.114003	0.841011	0.200626	0.0115109	3.88952e-06	-4.61717	-0.265596	3.5962e-05	-4.1319	-0.243484	0.010723	-2.55147	-0.152121	0.209188	-1.25564	-0.0747163
rs3859172	16	28566158	T/G	T	-42786	No	-	-	-	-	-	-	0.483871	0.411601	1.70842e-08	-5.63909	-0.322037	0.0006294	-3.41843	-0.201967	0.115904	-1.57219	-0.0938439	0.675947	0.418022	0.0248012	3.61478e-07	-5.08819	-0.292301	1.08919e-06	-4.87469	-0.285309	0.0246784	-2.24638	-0.134354	0.893561	-0.133748	-0.0080544
rs12934920	16	28566933	G/A	G	-43561	No	-	-	-	-	-	-	0.117497	0.140622	0.0057448	2.76214	0.161273	0.179596	1.342	0.0796936	0.358409	0.918554	0.0554139	0.81483	-0.234067	-0.0135482	0.0624341	1.86336	0.109062	0.0153422	2.42438	0.144417	0.0012198	3.2343	0.191545	0.185902	1.32281	0.0794812
rs231970	16	28567004	G/A	G	-43632	No	-	-	-	-	-	-	0.0734824	0.120661	0.0755025	1.77741	0.103528	0.0492755	1.96629	0.116734	0.242162	1.16962	0.070491	0.946582	-0.0668733	-0.0037207	0.0157266	2.41529	0.1411	0.227278	1.20743	0.0717664	0.559086	0.584271	0.0350847	0.514143	-0.652261	-0.0394999
rs112517029	16	28567754	T/C	T	-44382	No	-	-	-	-	-	-	0.0624617	0.0525124	0.0007419	-3.37342	-0.196152	0.227201	-1.20743	-0.0717989	NA	NA	NA	NA	NA	NA	0.0001183	-3.84941	-0.222945	0.240395	-1.17381	-0.0704053	NA	NA	NA	NA	NA	NA
rs72791892	16	28568130	G/A	G	-44758	No	-	-	-	-	-	-	0.0758291	NA	0.0060585	2.74476	0.159603	0.163801	1.3925	0.0832123	NA	NA	NA	NA	NA	NA	0.0189761	2.34611	0.136863	0.801659	0.251236	0.0150688	NA	NA	NA	NA	NA	NA
rs151320	16	28568678	T/C	T	-45306	No	-	-	-	-	-	-	0.0734824	0.120141	0.0755025	1.77741	0.103528	0.0492755	1.96629	0.116734	0.248993	1.15287	0.0693345	0.933374	-0.0835919	-0.0054938	0.0157266	2.41529	0.1411	0.227278	1.20743	0.0717664	0.547973	0.600975	0.0359671	0.547041	-0.602053	-0.0363362
rs4788077	16	28569764	C/G	C	-46392	No	-	-	-	-	-	-	0.42422	0.359283	9.0717e-08	-5.34423	-0.30559	0.0153337	-2.42438	-0.1437	0.0462614	-1.993	-0.118686	0.933374	-0.0835919	-0.0049131	4.24116e-06	-4.59917	-0.265203	3.33057e-05	-4.14943	-0.243619	0.0079638	-2.65344	-0.157596	0.18031	-1.33961	-0.0799581
rs4788076	16	28570005	T/C	T	-46633	No	-	-	-	-	-	-	0.425064	0.362039	9.0717e-08	-5.34423	-0.305608	0.01683	-2.39036	-0.142142	0.0541543	-1.92555	-0.115019	0.933534	0.0835919	0.0046979	3.26506e-06	-4.65321	-0.268156	3.08634e-05	-4.16698	-0.245266	0.0118157	-2.51751	-0.150422	0.215345	-1.23885	-0.0742802
rs12935321	16	28572021	A/G	A	-48649	No	-	-	-	-	-	-	0.117442	0.140131	0.0060585	2.74476	0.160049	0.179596	1.342	0.0795228	0.367163	0.901828	0.0535274	0.867213	-0.167187	-0.0104586	0.0674296	1.82897	0.107142	0.0168392	2.39036	0.142177	0.0012954	3.21714	0.190875	0.16969	1.37321	0.0823145
rs508022	16	28573963	T/C	T	-50591	No	-	-	-	-	-	-	0.0750847	0.119664	0.104632	1.62286	0.0954468	0.0386588	2.06788	0.123185	0.222541	1.21988	0.0733451	0.906702	-0.117029	-0.0070629	0.0149991	2.4326	0.141666	0.190805	1.30835	0.0783107	0.504261	0.667801	0.0396432	0.536048	-0.618788	-0.0368214
rs480400	16	28574615	A/G	A	-51243	No	-	-	-	-	-	-	0.441152	0.468876	1.75819e-06	4.77959	0.274684	0.0211554	2.30538	0.137398	0.483178	0.701219	0.042091	0.738078	-0.334399	-0.0198792	0.0001817	3.74326	0.217224	2.44736e-05	4.21965	0.248284	0.0789178	1.75714	0.105399	0.581085	0.551853	0.033486
rs558548	16	28575899	T/C	T	-52527	No	-	-	-	-	-	-	0.459323	0.462023	0.0001272	-3.83171	-0.221742	0.0077447	-2.66295	-0.158129	0.86737	-0.166887	-0.0095453	0.725438	-0.351122	-0.0206084	0.0024995	-3.02339	-0.176222	0.0003074	-3.60886	-0.213164	0.170437	-1.37075	-0.0823295	0.315282	-1.004	-0.0596992
rs140001625	16	28575917	T/C	T	-52545	No	-	-	-	-	-	-	0.337316	0.299991	8.20952e-05	-3.93804	-0.227723	0.0473228	-1.98322	-0.117739	0.422784	-0.801502	-0.0479747	0.880449	0.150467	0.0088292	0.000653	-3.40853	-0.197786	0.0009164	-3.31485	-0.195836	0.0976408	-1.65622	-0.098904	0.471894	-0.719218	-0.0433522
rs11648998	16	28575987	T/C	T	-52615	No	-	-	-	-	-	-	0.0759665	0.0623905	0.104632	1.62286	0.0948775	0.298712	1.03939	0.0619646	0.063169	1.85815	0.111163	0.203231	1.27243	0.0758564	0.38441	0.869814	0.0505293	0.14429	-1.45986	-0.0869019	0.332745	0.968739	0.0582615	0.412444	0.819688	0.0489852
rs2607006	16	28576017	C/T	C	-52645	No	-	-	-	-	-	-	0.442062	0.432565	0.000574	3.44367	0.200435	0.0085687	2.62882	0.156004	0.570442	0.567567	0.0335652	0.960122	0.0501549	0.0028371	0.0172845	2.38069	0.139003	0.0029703	2.9709	0.175956	0.394436	0.851659	0.051343	0.421975	-0.80294	-0.0483256
rs59777471	16	28576107	C/T	C	-52735	No	-	-	-	-	-	-	0.0724665	0.0730548	0.785007	-0.272723	-0.0158363	0.827585	-0.217735	-0.012901	NA	NA	NA	NA	NA	NA	0.986437	0.0170441	0.0012174	0.775797	-0.284739	-0.0168042	NA	NA	NA	NA	NA	NA
rs554206	16	28576369	A/G	A	-52997	No	-	-	-	-	-	-	0.0750799	0.118784	0.104632	1.62286	0.0954468	0.0386588	2.06788	0.123185	0.1758	1.35398	0.0814328	0.867213	-0.167187	-0.0102375	0.0149991	2.4326	0.141666	0.190805	1.30835	0.0783107	0.432688	0.784785	0.0467261	0.525037	-0.635524	-0.0380218
rs497523	16	28577931	C/T	C	-54559	No	-	-	-	-	-	-	0.310716	0.315293	0.0002951	3.6197	0.210237	0.093152	1.67903	0.0996314	0.559086	0.584271	0.034686	0.651557	-0.451475	-0.0267149	0.0041517	2.86652	0.167117	0.0008622	3.3321	0.197052	0.946741	-0.0667536	-0.0044537	0.789007	-0.267509	-0.0162345
rs151232	16	28580333	T/C	T	-56961	No	-	-	-	-	-	-	0.440904	0.46918	1.75819e-06	4.77959	0.275047	0.0202222	2.32237	0.137891	0.515046	0.651093	0.0393691	0.750637	-0.317676	-0.018631	0.0001694	3.76094	0.217548	2.44736e-05	4.21965	0.24818	0.0848162	1.72348	0.10295	0.569763	0.568585	0.0336463
rs56272201	16	28580685	G/A	G	-57313	No	-	-	-	-	-	-	0.424272	0.360019	9.0717e-08	-5.34423	-0.30556	0.0153337	-2.42438	-0.143567	0.0409733	-2.04362	-0.121812	0.946582	-0.0668733	-0.0037346	4.24116e-06	-4.59917	-0.265379	3.33057e-05	-4.14943	-0.24374	0.0071968	-2.68747	-0.160337	0.18031	-1.33961	-0.0796717
rs56396270	16	28580829	T/C	T	-57457	No	-	-	-	-	-	-	0.424947	0.362739	1.00399e-07	-5.32588	-0.305321	0.01683	-2.39036	-0.141816	0.0481321	-1.97613	-0.118113	0.920185	0.10031	0.0060244	3.26506e-06	-4.65321	-0.267921	3.08634e-05	-4.16698	-0.245247	0.010211	-2.56845	-0.153259	0.215345	-1.23885	-0.0738159
rs62034355	16	28581038	C/G	C	-57666	No	-	-	-	-	-	-	0.424272	0.360007	9.0717e-08	-5.34423	-0.30556	0.0153337	-2.42438	-0.143567	0.0409733	-2.04362	-0.12172	0.946582	-0.0668733	-0.0037748	4.24116e-06	-4.59917	-0.265379	3.33057e-05	-4.14943	-0.24374	0.0071968	-2.68747	-0.160252	0.18031	-1.33961	-0.0796854
rs193628	16	28582142	T/G	T	-58770	No	-	-	-	-	-	-	0.439227	0.466299	1.46758e-06	4.81577	0.277076	0.018463	2.35636	0.140438	0.483178	0.701219	0.041903	0.750637	-0.317676	-0.0193122	0.0001694	3.76094	0.217693	2.09423e-05	4.25479	0.250366	0.0789178	1.75714	0.105463	0.514272	0.652261	0.0392662
rs151231	16	28582849	A/G	A	-59477	No	-	-	-	-	-	-	0.440955	0.469445	1.75819e-06	4.77959	0.274924	0.0202222	2.32237	0.13793	0.52595	0.634386	0.0380945	0.763414	-0.300953	-0.0180071	0.0001694	3.76094	0.217516	2.44736e-05	4.21965	0.248162	0.0878964	1.70666	0.101746	0.569763	0.568585	0.0337617
rs12447461	16	28582941	A/C	A	-59569	No	-	-	-	-	-	-	0.445642	0.383889	5.03532e-10	-6.21787	-0.352714	0.0014012	-3.19424	-0.189385	0.0562879	-1.9087	-0.11368	0.986596	-0.0167183	-0.0011926	2.45372e-07	-5.16116	-0.296257	5.24354e-06	-4.55471	-0.267479	0.0112576	-2.53449	-0.150849	0.340185	-0.953717	-0.0566021
rs151230	16	28583215	A/G	A	-59843	No	-	-	-	-	-	-	0.0750799	0.118375	0.104632	1.62286	0.0954468	0.0386588	2.06788	0.123185	0.160259	1.4043	0.0837715	0.854013	-0.183907	-0.0112797	0.0149991	2.4326	0.141666	0.190805	1.30835	0.0783107	0.413243	0.81822	0.0493753	0.525037	-0.635524	-0.0379056
rs112191041	16	28583362	G/A	G	-59990	No	-	-	-	-	-	-	0.445639	0.38382	5.03532e-10	-6.21787	-0.352714	0.0014012	-3.19424	-0.189385	0.0562879	-1.9087	-0.113514	0.986596	-0.0167183	-0.0012835	2.45372e-07	-5.16116	-0.296257	5.24354e-06	-4.55471	-0.267479	0.0112576	-2.53449	-0.150739	0.340185	-0.953717	-0.056548
rs111693583	16	28583610	T/C	T	-60238	No	-	-	-	-	-	-	0.445644	0.383859	5.03532e-10	-6.21787	-0.352714	0.0014012	-3.19424	-0.189385	0.058491	-1.89185	-0.113493	0.986596	-0.0167183	-0.0012721	2.45372e-07	-5.16116	-0.296257	5.24354e-06	-4.55471	-0.267479	0.0112576	-2.53449	-0.150677	0.340185	-0.953717	-0.056626
rs11074911	16	28583865	T/C	T	-60493	No	-	-	-	-	-	-	0.445377	0.383585	5.03532e-10	-6.21787	-0.353268	0.0014012	-3.19424	-0.189221	0.058491	-1.89185	-0.112835	0.986596	-0.0167183	-0.0007654	2.22362e-07	-5.17943	-0.296615	4.81709e-06	-4.57242	-0.26753	0.0118157	-2.51751	-0.150149	0.348759	-0.936958	-0.0562311
rs151229	16	28584937	A/G	A	-61565	No	-	-	-	-	-	-	0.0750799	0.120141	0.104632	1.62286	0.0954468	0.0386588	2.06788	0.123185	0.186701	1.32044	0.0785141	0.827897	-0.217347	-0.0126261	0.0149991	2.4326	0.141666	0.190805	1.30835	0.0783107	0.452532	0.751356	0.0448862	0.393548	-0.853187	-0.0509863
rs56209193	16	28585636	T/C	T	-62264	No	-	-	-	-	-	-	0.445626	0.38382	5.03532e-10	-6.21787	-0.352876	0.00132	-3.21145	-0.189604	0.058491	-1.89185	-0.113175	0.973196	-0.0334366	-0.0016913	2.45372e-07	-5.16116	-0.296061	5.24354e-06	-4.55471	-0.267253	0.0112576	-2.53449	-0.15076	0.340185	-0.953717	-0.057136
rs7193402	16	28586127	C/T	C	-62755	No	-	-	-	-	-	-	0.424949	0.362601	1.00399e-07	-5.32588	-0.305279	0.01683	-2.39036	-0.14177	0.050066	-1.95927	-0.116939	0.920185	0.10031	0.0059568	3.26506e-06	-4.65321	-0.267886	3.08634e-05	-4.16698	-0.245244	0.010723	-2.55147	-0.15173	0.215345	-1.23885	-0.0737639
rs79780529	16	28587165	T/C	T	-63793	No	-	-	-	-	-	-	0.0552987	NA	NA	NA	NA	NA	NA	NA	NA	NA	NA	NA	NA	NA	NA	NA	NA	NA	NA	NA	NA	NA	NA	NA	NA	NA
rs7186573	16	28587389	C/T	C	-64017	No	-	-	-	-	-	-	0.439195	0.380924	2.31506e-09	-5.97389	-0.340052	0.0019935	-3.09106	-0.18338	0.0631406	-1.85815	-0.110679	0.933534	0.0835919	0.0050033	3.97816e-07	-5.06997	-0.291006	4.06561e-06	-4.60786	-0.27044	0.0157007	-2.41572	-0.144397	0.3843	-0.869939	-0.0517283
rs62034358	16	28587597	T/G	T	-64225	No	-	-	-	-	-	-	0.424939	0.362458	1.00399e-07	-5.32588	-0.305237	0.01683	-2.39036	-0.141723	0.0520645	-1.94241	-0.116391	0.933534	0.0835919	0.0054877	3.26506e-06	-4.65321	-0.267852	3.08634e-05	-4.16698	-0.24524	0.010723	-2.55147	-0.151569	0.215345	-1.23885	-0.0739347
rs12445823	16	28588049	C/A	C	-64677	No	-	-	-	-	-	-	0.424938	0.36244	1.00399e-07	-5.32588	-0.305237	0.01683	-2.39036	-0.141723	0.0520645	-1.94241	-0.116296	0.933534	0.0835919	0.0054478	3.26506e-06	-4.65321	-0.267852	3.08634e-05	-4.16698	-0.24524	0.0112576	-2.53449	-0.151482	0.215345	-1.23885	-0.073947
rs12445744	16	28588395	C/A	C	-65023	No	-	-	-	-	-	-	0.424936	0.362422	1.00399e-07	-5.32588	-0.305237	0.01683	-2.39036	-0.141723	0.0520645	-1.94241	-0.116201	0.933534	0.0835919	0.005408	3.26506e-06	-4.65321	-0.267852	3.08634e-05	-4.16698	-0.24524	0.0112576	2.53449	0.151394	0.215345	1.23885	0.0739593
rs12448429	16	28588443	T/C	T	-65071	No	-	-	-	-	-	-	0.442466	0.377062	1.29836e-09	-6.06751	-0.345409	0.001487	-3.17703	-0.188103	0.0541543	-1.92555	-0.11543	0.973356	0.0334366	0.0024017	2.22362e-07	-5.17943	-0.296658	6.73804e-06	-4.50163	-0.264255	0.0118157	-2.51751	-0.150186	0.331747	-0.970477	-0.0581524
rs4787455	16	28589455	A/G	A	-66083	No	-	-	-	-	-	-	0.424933	0.362373	1.00399e-07	-5.32588	-0.305237	0.01683	-2.39036	-0.141723	0.0520645	-1.94241	-0.115984	0.933534	0.0835919	0.0052876	3.26506e-06	-4.65321	-0.267852	3.08634e-05	-4.16698	-0.24524	0.0112576	-2.53449	-0.15123	0.215345	-1.23885	-0.0740375
rs11641853	16	28589719	G/A	G	-66347	No	-	-	-	-	-	-	0.0750799	0.118375	0.104632	1.62286	0.0954468	0.0386588	2.06788	0.123185	0.160259	1.4043	0.0837715	0.854013	-0.183907	-0.0112797	0.0149991	2.4326	0.141666	0.190805	1.30835	0.0783107	0.413243	0.81822	0.0493753	0.525037	-0.635524	-0.0379056
rs7190771	16	28590030	A/G	A	-66658	No	-	-	-	-	-	-	0.432522	0.374525	3.50534e-10	-6.27444	-0.355919	0.0017744	-3.12543	-0.185147	0.0426829	-2.02674	-0.120934	0.801969	-0.250788	-0.0146967	7.01312e-07	-4.96082	-0.284851	8.63514e-06	-4.44861	-0.260703	0.009252	-2.60244	-0.155151	0.24809	-1.15494	-0.0687189
rs112047757	16	28590862	T/C	T	-67490	No	-	-	-	-	-	-	0.445684	0.383509	5.03532e-10	-6.21787	-0.352756	0.0014012	-3.19424	-0.189458	0.0607927	-1.875	-0.11183	0.973196	-0.0334366	-0.002065	2.45372e-07	-5.16116	-0.296289	5.24354e-06	-4.55471	-0.267452	0.0123983	-2.50054	-0.149152	0.340185	-0.953717	-0.0569247
rs112831778	16	28590989	T/C	T	-67617	No	-	-	-	-	-	-	0.424335	0.35959	9.0717e-08	-5.34423	-0.30553	0.0160666	-2.40737	-0.143433	0.0462614	-1.993	-0.119376	0.933374	-0.0835919	-0.0046961	3.88952e-06	-4.61717	-0.265555	3.33057e-05	-4.14943	-0.24386	0.0079638	-2.65344	-0.157953	0.18031	-1.33961	-0.0800137
rs9924471	16	28591530	A/G	A	-68158	No	-	-	-	-	-	-	0.113419	0.146643	0.0435704	2.01826	0.118495	0.168945	1.37567	0.0816744	0.0976813	1.65622	0.0985653	0.675947	0.418022	0.0254856	0.0401114	2.05271	0.119629	0.568949	0.569602	0.0335415	0.292616	1.05241	0.0630065	0.615949	0.501661	0.0300792
rs17707300	16	28593347	C/T	C	-69975	No	-	-	-	-	-	-	0.445687	0.383392	5.03532e-10	-6.21787	-0.352756	0.0014012	-3.19424	-0.189458	0.0631406	-1.85815	-0.111255	0.973196	-0.0334366	-0.0023036	2.45372e-07	-5.16116	-0.296289	5.24354e-06	-4.55471	-0.267452	0.0123983	-2.50054	-0.148619	0.340185	-0.953717	-0.0569902
rs4788074	16	28593597	A/G	A	-70225	No	-	-	-	-	-	-	0.42492	0.362191	1.00399e-07	-5.32588	-0.305195	0.01683	-2.39036	-0.141676	0.0541543	-1.92555	-0.115106	0.933534	0.0835919	0.0048827	3.26506e-06	-4.65321	-0.267817	3.08634e-05	-4.16698	-0.245236	0.0118157	-2.51751	-0.150314	0.215345	-1.23885	-0.0741164
rs4788073	16	28594549	G/A	G	-71177	No	-	-	-	-	-	-	0.445687	0.383392	5.03532e-10	-6.21787	-0.352756	0.0014012	-3.19424	-0.189458	0.0631406	-1.85815	-0.111255	0.973196	-0.0334366	-0.0023036	2.45372e-07	-5.16116	-0.296289	5.24354e-06	-4.55471	-0.267452	0.0123983	-2.50054	-0.148619	0.340185	-0.953717	-0.0569902
rs56236750	16	28594711	T/C	T	-71339	No	-	-	-	-	-	-	0.0750655	0.118339	0.104632	1.62286	0.0953463	0.0386588	2.06788	0.123109	0.160259	1.4043	0.0838933	0.840855	-0.200626	-0.0115045	0.0149991	2.4326	0.141546	0.190805	1.30835	0.0781752	0.413243	0.81822	0.0492285	0.525037	-0.635524	-0.0380154
rs17640009	16	28595700	G/A	G	-72328	No	-	-	-	-	-	-	0.445687	0.383392	5.03532e-10	-6.21787	-0.352756	0.0014012	-3.19424	-0.189458	0.0631406	-1.85815	-0.111255	0.973196	-0.0334366	-0.0023036	2.45372e-07	-5.16116	-0.296289	5.24354e-06	-4.55471	-0.267452	0.0123983	-2.50054	-0.148619	0.340185	-0.953717	-0.0569902
rs75539558	16	28595810	G/C	G	-72438	No	-	-	-	-	-	-	0.445685	0.383389	5.03532e-10	-6.21787	-0.352756	0.0014012	-3.19424	-0.189458	0.0631406	-1.85815	-0.111255	0.973196	-0.0334366	-0.0023036	2.45372e-07	-5.16116	-0.296289	5.24354e-06	-4.55471	-0.267452	0.0123983	-2.50054	-0.148619	0.340185	-0.953717	-0.0569902
rs138534121	16	28595989	G/A	G	-72617	No	-	-	-	-	-	-	0.0510431	NA	NA	NA	NA	NA	NA	NA	NA	NA	NA	NA	NA	NA	NA	NA	NA	NA	NA	NA	NA	NA	NA	NA	NA	NA
rs10521145	16	28596884	A/G	A	-73512	No	-	-	-	-	-	-	0.0750799	0.118375	0.104632	1.62286	0.0954468	0.0386588	2.06788	0.123185	0.160259	1.4043	0.0837715	0.854013	-0.183907	-0.0112797	0.0149991	2.4326	0.141666	0.190805	1.30835	0.0783107	0.413243	0.81822	0.0493753	0.525037	-0.635524	-0.0379056
rs55792032	16	28599411	G/A	G	-76039	No	-	-	-	-	-	-	0.445558	0.383141	5.03532e-10	-6.21787	-0.353009	0.0014012	-3.19424	-0.189243	0.0631406	-1.85815	-0.111247	0.959963	-0.0501549	-0.0027053	2.45372e-07	-5.16116	-0.296357	5.24354e-06	-4.55471	-0.267358	0.0130062	-2.48357	-0.148425	0.340185	-0.953717	-0.057331
rs62034359	16	28600091	T/C	T	-76719	No	-	-	-	-	-	-	0.421895	0.360977	9.0717e-08	-5.34423	-0.306203	0.0176252	-2.37336	-0.141223	0.058491	-1.89185	-0.113354	0.90686	0.117029	0.0067076	3.56593e-06	-4.63519	-0.267116	2.44519e-05	-4.21965	-0.24758	0.0118157	-2.51751	-0.150217	0.20316	-1.27243	-0.0761282
rs11644791	16	28601186	C/G	C	-77814	No	-	-	-	-	-	-	0.0750799	0.118375	0.104632	1.62286	0.0954468	0.0386588	2.06788	0.123185	0.160259	1.4043	0.0837715	0.854013	-0.183907	-0.0112797	0.0149991	2.4326	0.141666	0.190805	1.30835	0.0783107	0.413243	0.81822	0.0493753	0.525037	-0.635524	-0.0379056
rs11401	16	28602991	G/A	G	-79619	No	-	-	-	-	-	-	0.134185	0.167845	0.495239	0.682036	0.0398238	0.920027	0.10049	0.0055759	0.0976813	1.65622	0.0989858	0.789161	0.267509	0.0155398	0.245967	1.16034	0.0683395	0.946582	-0.0669929	-0.0038943	0.308298	1.01894	0.0613341	0.40293	0.836437	0.050301
rs3194168	16	28603012	G/A	G	-79640	No	-	-	-	-	-	-	0.0750799	0.118367	0.104632	1.62286	0.0954468	0.0386588	2.06788	0.123185	0.160259	1.4043	0.0837715	0.854013	-0.183907	-0.0112797	0.0149991	2.4326	0.141666	0.190805	1.30835	0.0783107	0.413243	0.81822	0.0493753	0.525037	-0.635524	-0.0379056
rs2077031	16	28603168	A/T	A	-79796	No	-	-	-	-	-	-	0.424454	0.361072	7.40732e-08	-5.38095	-0.307675	0.01683	-2.39036	-0.141663	0.0520645	-1.94241	-0.116154	0.946741	0.0668733	0.004247	2.99154e-06	-4.67124	-0.269487	2.85669e-05	-4.18453	-0.246319	0.0136403	-2.4666	-0.147454	0.215345	-1.23885	-0.0735062
rs145790611	16	28603263	G/A	G	-79891	No	-	-	-	-	-	-	0.0702268	NA	0.0101405	2.57117	0.150136	0.240475	1.17381	0.0704754	NA	NA	NA	NA	NA	NA	0.0384711	2.06994	0.121497	0.959804	-0.0502446	-0.0025727	NA	NA	NA	NA	NA	NA
rs762634	16	28603335	C/T	C	-79963	No	-	-	-	-	-	-	0.416494	0.354864	7.40732e-08	-5.38095	-0.308236	0.0160666	-2.40737	-0.14288	0.0293465	-2.17874	-0.129611	0.920027	-0.10031	-0.0064955	7.07565e-06	-4.49129	-0.25923	4.86541e-05	-4.06183	-0.238568	0.0079638	-2.65344	-0.158099	0.149698	-1.44044	-0.0863248
rs710410	16	28603342	G/A	G	-79970	No	-	-	-	-	-	-	0.407196	0.335648	1.22718e-07	-5.28921	-0.303349	0.0241584	-2.25443	-0.134411	0.0377647	-2.07738	-0.124079	0.789007	-0.267509	-0.0162182	5.48831e-06	-4.54519	-0.261594	8.7817e-05	-3.922	-0.231374	0.0083742	-2.63644	-0.156841	0.11521	-1.57501	-0.0938528
rs27742	16	28603393	T/C	T	-80021	No	-	-	-	-	-	-	0.0565575	0.0937102	NA	NA	NA	NA	NA	NA	0.652278	0.450667	0.0269604	0.880449	0.150467	0.0087613	NA	NA	NA	NA	NA	NA	0.136698	1.48822	0.0894616	0.11143	1.59184	0.0951714
rs1059491	16	28603655	G/T	G	-80283	No	-	-	-	-	-	-	0.424442	0.361034	7.40732e-08	-5.38095	-0.307708	0.01683	-2.39036	-0.141718	0.0520645	-1.94241	-0.116236	0.946741	0.0668733	0.004313	2.74007e-06	-4.68928	-0.269508	2.85669e-05	-4.18453	-0.246385	0.0136403	-2.4666	-0.147265	0.221632	-1.22206	-0.0733016
rs3743963	16	28604686	A/G	A	-81314	No	-	-	-	-	-	-	0.441248	0.471558	1.46758e-06	4.81577	0.276686	0.0211554	2.30538	0.1367	0.547973	0.600975	0.0360374	0.840855	-0.200626	-0.0121629	0.0001694	3.76094	0.217656	2.44736e-05	4.21965	0.247804	0.0976813	1.65622	0.0987187	0.547174	0.602053	0.03591
rs62031560	16	28605915	A/T	A	-82543	No	-	-	-	-	-	-	0.428403	0.359724	1.90295e-08	-5.62059	-0.32097	0.0109717	-2.54357	-0.15131	0.0520645	-1.94241	-0.115695	1	0	-0.0004945	1.33817e-06	-4.83387	-0.278023	1.10366e-05	-4.39567	-0.257734	0.0130062	-2.48357	-0.148102	0.234597	-1.1885	-0.0707792
rs12445519	16	28606152	G/A	G	-82780	No	-	-	-	-	-	-	0.117856	0.140269	0.0016575	3.14567	0.182976	0.0341243	2.11872	0.125828	0.688862	0.400578	0.023905	0.604179	-0.518391	-0.0306983	0.0060585	2.74476	0.159741	0.0016745	3.14262	0.186224	0.0030744	2.96029	0.175844	0.276683	1.08784	0.065206
rs113208333	16	28606160	T/G	T	-82788	No	-	-	-	-	-	-	0.438153	0.379004	1.83928e-09	-6.01131	-0.342101	0.0019935	-3.09106	-0.18276	0.0607927	-1.875	-0.112157	0.946741	0.0668733	0.0035047	3.61478e-07	-5.08819	-0.291693	3.73516e-06	-4.6256	-0.270564	0.0188745	2.34794	0.13969	0.393548	0.853187	0.0510037
rs11647881	16	28606173	A/C	A	-82801	No	-	-	-	-	-	-	0.0757971	0.117922	0.101005	1.64002	0.0956011	0.0370875	2.08482	0.124177	0.141183	1.47143	0.0878103	0.789007	-0.267509	-0.016052	0.0149991	2.4326	0.142221	0.185171	1.32518	0.0788786	0.413243	0.81822	0.0486067	0.503495	-0.668999	-0.0404355
rs4149406	16	28607070	G/A	G	-83698	No	-	-	-	-	-	-	0.4445	0.381567	3.95991e-10	-6.25557	-0.355053	0.0014012	-3.19424	-0.188701	0.0541543	-1.92555	-0.114574	0.959963	-0.0501549	-0.0031928	2.22362e-07	-5.17943	-0.296986	4.81709e-06	-4.57242	-0.267536	0.0149826	-2.43268	-0.144741	0.348759	-0.936958	-0.0557048
rs10797300	16	28607196	A/G	A	-83824	No	-	-	-	-	-	-	0.0829457	0.121235	0.0783739	1.76022	0.102526	0.032712	2.13567	0.126752	0.0818239	1.74031	0.104166	0.920027	-0.10031	-0.005756	0.0260812	2.22518	0.129811	0.227278	1.20743	0.0723371	0.324428	0.98547	0.058692	0.627676	-0.484932	-0.0289047
chr16:28607228	16	28607228	G/A	G	-83856	No	-	-	-	-	-	-	0.338855	0.28086	2.35319e-08	-5.58361	-0.319059	0.0160666	-2.40737	-0.142915	0.119851	-1.55539	-0.0926576	0.86737	0.167187	0.0103799	1.75166e-05	-4.2942	-0.248039	0.0005197	-3.4703	-0.204676	0.0061701	-2.73854	-0.163011	0.104035	-1.62551	-0.0972507
rs1136703	16	28607232	G/A	G	-83860	No	-	-	-	-	-	-	0.358701	0.287002	1.22223e-06	-4.85198	-0.278579	0.0355708	-2.10177	-0.124682	0.255873	-1.13612	-0.0683872	0.973356	0.0334366	0.0022596	7.07944e-05	-3.97354	-0.230471	0.0001784	-3.74779	-0.220645	0.0157007	-2.41572	-0.144072	0.123219	-1.54135	-0.0919102
rs11569775	16	28607526	G/C	G	-84154	No	-	-	-	-	-	-	0.0699665	NA	0.0096423	2.58851	0.151463	0.247272	1.157	0.0693048	NA	NA	NA	NA	NA	NA	0.0384711	2.06994	0.12111	0.946582	-0.0669929	-0.0037706	NA	NA	NA	NA	NA	NA
rs4115668	16	28607532	A/G	A	-84160	No	-	-	-	-	-	-	0.389955	0.328115	5.81687e-07	-4.99717	-0.287037	0.0104431	-2.56061	-0.151806	0.0216074	-2.29714	-0.136594	0.973356	0.0334366	0.0022417	5.03798e-06	-4.56318	-0.262646	3.5962e-05	-4.1319	-0.243362	0.009721	-2.58544	-0.154116	0.3843	-0.869939	-0.051639
rs743590	16	28608230	A/G	A	-84858	No	-	-	-	-	-	-	0.444136	0.381339	3.95991e-10	-6.25557	-0.355293	0.0014012	-3.19424	-0.188991	0.0520645	-1.94241	-0.115809	0.946582	-0.0668733	-0.0043118	2.22362e-07	-5.17943	-0.296865	5.24354e-06	-4.55471	-0.267361	0.0157007	-2.41572	-0.14406	0.340185	-0.953717	-0.0570119
rs762633	16	28608341	C/T	C	-84969	No	-	-	-	-	-	-	0.421855	0.357237	6.68641e-08	-5.39932	-0.309334	0.0193147	-2.33936	-0.139078	0.050066	-1.95927	-0.116569	0.986596	-0.0167183	-0.0007965	3.26506e-06	-4.65321	-0.268357	3.08634e-05	-4.16698	-0.245406	0.0164489	-2.39877	-0.142736	0.20316	-1.27243	-0.076284
rs11074908	16	28608356	T/C	T	-84984	No	-	-	-	-	-	-	0.0821182	0.121468	0.17753	1.34859	0.0792938	0.077833	1.76343	0.104804	0.128109	1.5218	0.0905221	0.789007	-0.267509	-0.0160985	0.0272582	2.20792	0.128761	0.298712	1.03939	0.0622457	0.442487	0.76807	0.0456639	0.547041	-0.602053	-0.0359695
rs35175818	16	28608746	C/A	C	-85374	No	-	-	-	-	-	-	0.421877	0.35718	6.03369e-08	-5.41771	-0.309689	0.0193147	-2.33936	-0.138844	0.050066	-1.95927	-0.116861	0.986596	-0.0167183	-0.0006022	2.99154e-06	-4.67124	-0.268726	2.85669e-05	-4.18453	-0.245948	0.0172189	-2.38183	-0.142382	0.20316	-1.27243	-0.0760538
rs4149398	16	28608938	G/C	G	-85566	No	-	-	-	-	-	-	0.421899	0.357624	6.03369e-08	-5.41771	-0.309766	0.0193147	-2.33936	-0.138779	0.0520645	-1.94241	-0.116047	1	0	0.0002691	2.99154e-06	-4.67124	-0.268776	2.85669e-05	-4.18453	-0.245865	0.0180301	-2.36488	-0.141262	0.20316	-1.27243	-0.0764654
rs62031562	16	28609329	T/A	T	-85957	No	-	-	-	-	-	-	0.424061	0.36014	6.03369e-08	-5.41771	-0.310419	0.01683	-2.39036	-0.141828	0.0462614	-1.993	-0.118509	0.933534	0.0835919	0.0050303	2.29663e-06	-4.72538	-0.271788	2.44519e-05	-4.21965	-0.247979	0.0164489	-2.39877	-0.143408	0.234597	-1.1885	-0.0709931
rs12445705	16	28609696	T/C	T	-86324	No	-	-	-	-	-	-	0.120022	0.14429	0.00176	3.12819	0.181804	0.0263916	2.22048	0.131703	0.442487	0.76807	0.0461803	0.920027	-0.10031	-0.0064905	0.009166	2.60586	0.152358	0.0023705	3.03953	0.179919	0.0023222	3.04578	0.180997	0.234676	1.1885	0.0710275
rs4787453	16	28609963	G/C	G	-86591	No	-	-	-	-	-	-	0.491085	0.506166	0.0009559	3.30325	0.192428	0.0287864	2.18655	0.130065	NA	NA	NA	NA	NA	NA	0.0060585	2.74476	0.159559	0.10344	1.62841	0.0973197	NA	NA	NA	NA	NA	NA
rs79647069	16	28612550	T/C	T	-89178	No	-	-	-	-	-	-	0.172021	0.194883	0.108362	1.6057	0.0938004	0.450849	0.754049	0.0453167	0.376049	-0.885104	-0.0531501	0.2917	-1.0543	-0.0627913	0.245967	1.16034	0.0680226	0.0026541	3.00521	0.178305	0.255957	1.13612	0.0682536	0.180375	1.33961	0.0800199
rs143150526	16	28612859	T/C	T	-89487	No	-	-	-	-	-	-	0.308749	0.266074	5.23678e-05	-4.04461	-0.234254	0.0670707	-1.83101	-0.108702	0.688715	-0.400578	-0.0236244	0.431868	0.786193	0.0469821	9.51649e-05	-3.90257	-0.225991	0.0033162	-2.93661	-0.174144	0.422784	-0.801502	-0.0483827	0.615808	-0.501661	-0.0301206
rs11074907	16	28613965	G/A	G	-90593	No	-	-	-	-	-	-	0.44308	0.374332	4.08782e-09	-5.88055	-0.335301	0.0063066	-2.73126	-0.162257	0.0817888	-1.74031	-0.103791	0.920185	0.10031	0.0064255	1.92064e-06	-4.76151	-0.274459	1.78673e-05	-4.28997	-0.25228	0.0377647	-2.07738	-0.123858	0.2917	-1.0543	-0.0630827
rs11074905	16	28614472	G/A	G	-91100	No	-	-	-	-	-	-	0.391958	0.408067	2.61313e-05	4.20491	0.242844	0.118571	1.56096	0.0933093	0.726039	0.350494	0.0210492	0.973356	0.0334366	0.0015533	0.0008982	3.32078	0.192952	0.0001448	3.79998	0.224277	0.4229	0.801502	0.0475882	0.228126	1.20528	0.0721803
rs7192601	16	28614488	T/C	T	-91116	No	-	-	-	-	-	-	0.385425	0.312919	1.26658e-05	-4.36577	-0.252115	0.0300372	-2.16958	-0.128993	0.0541543	-1.92555	-0.114665	0.725588	0.351122	0.0213114	9.51649e-05	-3.90257	-0.225914	0.0003287	-3.59152	-0.211845	0.0246784	-2.24638	-0.133965	0.209188	-1.25564	-0.0746319
rs7191548	16	28614734	C/T	C	-91362	No	-	-	-	-	-	-	0.448431	0.384581	1.23517e-08	-5.69466	-0.325418	0.0063066	-2.73126	-0.161694	0.132273	-1.50501	-0.0899084	0.738229	0.334399	0.0203183	2.09953e-06	-4.74344	-0.273355	1.19664e-05	-4.37803	-0.257209	0.0733254	-1.7908	-0.106541	0.471894	-0.719218	-0.043497
rs11074904	16	28615708	G/A	G	-92336	No	-	-	-	-	-	-	0.077222	0.12368	0.0435704	2.01826	0.117816	0.0231228	2.27141	0.135491	0.0943273	1.67303	0.0999731	0.90686	0.117029	0.0074493	0.0082808	2.64056	0.154378	0.122588	1.54411	0.0923208	0.316247	1.0022	0.0604075	0.525037	-0.635524	-0.0384889
rs6498092	16	28616084	T/C	T	-92712	No	-	-	-	-	-	-	0.100075	0.108468	0.864696	0.170445	0.0100316	0.63907	0.46904	0.0277756	0.292616	1.05241	0.0632536	0.675801	-0.418022	-0.0248241	0.670108	0.426168	0.0245069	0.920027	0.10049	0.0055901	0.593341	0.534164	0.0318558	0.461852	0.73596	0.043669
rs6498091	16	28616259	G/T	G	-92887	No	-	-	-	-	-	-	0.449265	0.385129	7.97433e-09	-5.76889	-0.329454	0.0045969	-2.83386	-0.167929	0.119851	-1.55539	-0.0928205	0.700682	0.384571	0.0226763	1.75644e-06	-4.77959	-0.274537	7.32567e-06	-4.48395	-0.263062	0.0817888	-1.74031	-0.104142	0.492839	-0.685737	-0.0414009
rs4788070	16	28616399	A/G	A	-93027	No	-	-	-	-	-	-	0.449097	0.384274	7.97433e-09	-5.76889	-0.328987	0.0045969	-2.83386	-0.167512	0.128059	-1.5218	-0.0912661	0.725588	0.351122	0.0206367	1.92064e-06	-4.76151	-0.273989	7.32567e-06	-4.48395	-0.262531	0.0760632	-1.77396	-0.105699	0.471894	-0.719218	-0.0430762
rs4788069	16	28616665	A/C	A	-93293	No	-	-	-	-	-	-	0.450479	0.385159	2.90993e-09	-5.93652	-0.337839	0.0043582	-2.85097	-0.169333	0.175736	-1.35398	-0.0805739	0.789161	0.267509	0.0159948	8.45331e-07	-4.92451	-0.28312	5.24354e-06	-4.55471	-0.266728	0.0706376	-1.80763	-0.10782	0.421975	-0.80294	-0.0475159
rs4788068	16	28616723	T/C	T	-93351	No	-	-	-	-	-	-	0.449153	0.384249	7.97433e-09	-5.76889	-0.329026	0.0048505	-2.81675	-0.16732	0.123902	-1.53859	-0.0915146	0.738229	0.334399	0.0204231	1.92064e-06	-4.76151	-0.274206	7.32567e-06	-4.48395	-0.262524	0.0760632	-1.77396	-0.10569	0.471894	-0.719218	-0.0433507
rs1042157	16	28617057	A/G	A	-93685	No	-	-	-	-	-	-	0.449286	0.384071	7.97433e-09	-5.76889	-0.329122	0.0048505	-2.81675	-0.167288	0.123902	-1.53859	-0.0924399	0.750788	0.317676	0.0193257	1.92064e-06	-4.76151	-0.273849	7.95468e-06	-4.46628	-0.262091	0.0760632	-1.77396	-0.106396	0.45157	-0.752703	-0.044534
rs6839	16	28617128	C/T	C	-93756	No	-	-	-	-	-	-	0.391958	0.324049	2.45372e-07	-5.16116	-0.29558	0.0026523	-3.00521	-0.177715	0.0733254	-1.7908	-0.10688	0.700682	0.384571	0.0228323	3.85839e-05	-4.11578	-0.237979	0.0001256	-3.83481	-0.226312	0.0347551	-2.11115	-0.12599	0.357364	-0.920201	-0.0547867
rs41278164	16	28617308	G/A	G	-93936	No	-	-	-	-	-	-	0.401479	0.317284	1.61638e-05	-4.31208	-0.249124	0.083666	-1.72966	-0.102965	0.292524	-1.05241	-0.0628083	0.269333	1.10461	0.0657983	8.20952e-05	-3.93804	-0.227556	0.0002512	-3.66091	-0.21586	0.123902	-1.53859	-0.0920354	0.348759	-0.936958	-0.0559573
rs41278162	16	28617361	A/G	A	-93989	No	-	-	-	-	-	-	0.386722	0.315009	4.62315e-06	-4.58117	-0.263547	0.0231107	-2.27141	-0.135473	0.0788837	-1.75714	-0.105389	0.663853	0.434748	0.026145	9.51649e-05	-3.90257	-0.226221	0.0002874	-3.6262	-0.214311	0.0347551	-2.11115	-0.126057	0.215345	-1.23885	-0.0736568
rs9282861	16	28617514	T/C	T	-94142	No	-	-	-	-	-	-	0.388944	0.318065	5.03798e-06	-4.56318	-0.263201	0.0241584	-2.25443	-0.133615	0.0680614	-1.82447	-0.108544	0.763567	0.300953	0.017745	8.20952e-05	-3.93804	-0.227579	0.0002347	-3.67827	-0.217386	0.0362244	-2.09426	-0.125179	0.20316	-1.27243	-0.0758825
rs3176926	16	28617552	G/C	G	-94180	No	-	-	-	-	-	-	0.415027	0.332733	1.65522e-07	-5.23428	-0.300155	0.0341074	-2.11872	-0.126404	0.270114	-1.10263	-0.0662889	0.776257	0.284231	0.016692	1.16627e-05	-4.38368	-0.2529	6.08732e-05	-4.00934	-0.235965	0.0847801	-1.72348	-0.103009	0.269246	-1.10461	-0.0656666
rs4149394	16	28617574	T/C	T	-94202	No	-	-	-	-	-	-	0.404487	0.322862	7.40732e-08	-5.38095	-0.307621	0.008145	-2.64589	-0.156938	0.376049	-0.885104	-0.0526239	0.713022	0.367846	0.0224614	2.74007e-06	-4.68928	-0.269794	4.81709e-06	-4.57242	-0.26767	0.128059	1.5218	0.0906092	0.331747	0.970477	0.0582672
rs4149393	16	28617595	G/A	G	-94223	No	-	-	-	-	-	-	0.444955	0.371728	2.35319e-08	-5.58361	-0.318557	0.0051134	-2.79964	-0.165583	0.24891	-1.15287	-0.0689167	0.814985	0.234067	0.0141203	4.24116e-06	-4.59917	-0.264781	7.32567e-06	-4.48395	-0.262911	0.104675	-1.6226	-0.097478	0.41233	-0.819688	-0.0490597
rs79533802	16	28617794	C/T	C	-94422	No	-	-	-	-	-	-	0.384013	0.317806	1.16627e-05	-4.38368	-0.253275	0.13528	-1.49355	-0.088678	0.165259	-1.38753	-0.0833834	0.492965	0.685737	0.0413828	2.82417e-05	-4.18707	-0.241828	6.55184e-05	-3.99186	-0.234609	0.0319528	-2.14494	-0.127535	0.461731	-0.73596	-0.0443565
rs79039694	16	28617795	A/G	A	-94423	No	-	-	-	-	-	-	0.383819	0.317795	1.07456e-05	-4.40159	-0.254448	0.13089	-1.5104	-0.089786	0.165259	-1.38753	-0.0833388	0.492965	0.685737	0.0414859	2.61082e-05	-4.20491	-0.243028	6.08732e-05	-4.00934	-0.23573	0.0319528	-2.14494	-0.12754	0.461731	-0.73596	-0.0444302
rs4149392	16	28617813	G/A	G	-94441	No	-	-	-	-	-	-	0.431129	0.379956	2.11648e-08	-5.60209	-0.319591	0.0109717	-2.54357	-0.151227	0.136645	-1.48822	-0.0894003	0.802123	0.250788	0.0146021	1.60418e-06	-4.79768	-0.276077	3.42722e-06	-4.64334	-0.272151	0.0817888	-1.74031	-0.104386	0.492839	-0.685737	-0.0410391
rs75301646	16	28617885	A/G	A	-94513	No	-	-	-	-	-	-	0.439589	0.370201	3.59242e-08	-5.50978	-0.314885	0.0069925	-2.6971	-0.159535	0.26297	-1.11938	-0.0671597	0.651701	0.451475	0.0269526	4.62315e-06	-4.58117	-0.263953	1.10366e-05	-4.39567	-0.257819	0.101088	-1.63941	-0.0979082	0.615808	-0.501661	-0.0295168
rs74459546	16	28617888	T/C	T	-94516	No	-	-	-	-	-	-	0.439682	0.370652	3.59242e-08	-5.50978	-0.315204	0.0069925	-2.6971	-0.159951	0.28498	-1.06915	-0.0638974	0.627818	0.484932	0.029237	4.62315e-06	-4.58117	-0.264328	1.10366e-05	-4.39567	-0.258362	0.115904	1.57219	0.0943763	0.651557	0.451475	0.0266869
rs116840534	16	28617890	G/A	G	-94518	No	-	-	-	-	-	-	0.440599	0.370887	4.4248e-08	-5.47292	-0.313219	0.0073578	-2.68003	-0.159136	0.24891	-1.15287	-0.0694986	0.725588	0.351122	0.0214588	5.97138e-06	-4.52722	-0.261473	1.19664e-05	-4.37803	-0.257457	0.0878592	-1.70666	-0.101971	0.627676	-0.484932	-0.029204
rs111384198	16	28617934	C/T	C	-94562	No	-	-	-	-	-	-	0.441583	0.376362	5.44289e-08	-5.43611	-0.310563	0.0099432	-2.57766	-0.153381	0.150434	-1.43786	-0.0862849	0.675947	0.418022	0.0251084	4.62315e-06	-4.58117	-0.264048	1.78673e-05	-4.28997	-0.251531	0.0733254	-1.7908	-0.106748	0.461731	-0.73596	-0.0441468
rs4149391	16	28617971	C/T	C	-94599	No	-	-	-	-	-	-	0.430145	0.357339	2.70386e-07	-5.14291	-0.29465	0.0313344	-2.15263	-0.127751	0.108318	-1.60579	-0.0962157	0.675947	0.418022	0.0248696	5.97138e-06	-4.52722	-0.260864	1.52394e-05	-4.32517	-0.254233	0.0631406	-1.85815	-0.111255	0.357364	-0.920201	-0.0545039
rs4149390	16	28617974	G/T	G	-94602	No	-	-	-	-	-	-	0.430149	0.357332	2.70386e-07	-5.14291	-0.29465	0.0313344	-2.15263	-0.127751	0.108318	-1.60579	-0.0962157	0.675947	0.418022	0.0248696	5.97138e-06	-4.52722	-0.260864	1.52394e-05	-4.32517	-0.254233	0.0631406	-1.85815	-0.111255	0.357364	-0.920201	-0.0545039
rs41278158	16	28617993	A/C	A	-94621	No	-	-	-	-	-	-	0.43742	0.371512	4.57325e-09	-5.86191	-0.334216	0.0069925	-2.6971	-0.159675	0.132273	-1.50501	-0.0896449	0.828052	0.217347	0.0127898	7.70085e-07	-4.94266	-0.283678	1.10366e-05	-4.39567	-0.257804	0.0541543	-1.92555	-0.115061	0.375187	-0.886691	-0.0527643
rs4149389	16	28618011	A/G	A	-94639	No	-	-	-	-	-	-	0.402797	0.321302	2.74007e-06	-4.68928	-0.26965	0.0598632	-1.88172	-0.112489	0.186635	-1.32044	-0.079334	0.53618	0.618788	0.0371535	2.82417e-05	-4.18707	-0.242491	8.7817e-05	-3.922	-0.231407	0.065563	-1.84131	-0.109642	0.375187	-0.886691	-0.053486
rs34954534	16	28618018	T/C	T	-94646	No	-	-	-	-	-	-	0.453676	0.381733	4.4248e-08	-5.47292	-0.31319	0.013948	-2.45842	-0.145893	0.108318	-1.60579	-0.0960227	0.604319	0.518391	0.0308384	1.07456e-05	-4.40159	-0.2535	4.18539e-05	-4.09685	-0.240648	0.058491	-1.89185	-0.113112	0.41233	-0.819688	-0.0486264
rs41278156	16	28618037	G/T	G	-94665	No	-	-	-	-	-	-	0.386292	0.308058	2.74007e-06	-4.68928	-0.26978	0.0402669	-2.05094	-0.121807	0.204013	-1.27015	-0.0761847	0.615949	0.501661	0.0304784	3.85839e-05	-4.11578	-0.23842	0.0001552	-3.78258	-0.222913	0.0760632	-1.77396	-0.106395	0.421975	-0.80294	-0.0477436
rs4149388	16	28618047	T/A	T	-94675	No	-	-	-	-	-	-	0.405962	0.324631	6.39136e-07	-4.97899	-0.285614	0.0287717	-2.18655	-0.12999	0.21006	-1.25339	-0.0753257	0.776257	0.284231	0.016581	9.88838e-06	-4.41952	-0.254833	6.08732e-05	-4.00934	-0.235589	0.0760632	-1.77396	-0.106194	0.402817	-0.836437	-0.0500828
rs3020806	16	28618065	T/A	T	-94693	No	-	-	-	-	-	-	0.411286	0.334504	1.65522e-07	-5.23428	-0.299858	0.0176252	-2.37336	-0.140562	0.204013	-1.27015	-0.075938	0.933534	0.0835919	0.0053996	7.69856e-06	-4.47333	-0.257876	3.08634e-05	-4.16698	-0.245157	0.0847801	-1.72348	-0.103017	0.357364	-0.920201	-0.0554324
rs74752114	16	28618068	A/G	A	-94696	No	-	-	-	-	-	-	0.411291	0.334585	1.65522e-07	-5.23428	-0.299858	0.0176252	-2.37336	-0.140562	0.204013	-1.27015	-0.0757931	0.920185	0.10031	0.0055308	7.69856e-06	-4.47333	-0.257876	3.08634e-05	-4.16698	-0.245157	0.0847801	-1.72348	-0.10286	0.357364	-0.920201	-0.0554999
rs3020805	16	28618071	G/C	G	-94699	No	-	-	-	-	-	-	0.411291	0.334495	1.65522e-07	-5.23428	-0.299902	0.0176252	-2.37336	-0.140604	0.204013	-1.27015	-0.0760256	0.933534	0.0835919	0.0053042	7.69856e-06	-4.47333	-0.257964	3.08634e-05	-4.16698	-0.245224	0.0847801	-1.72348	-0.103107	0.348759	-0.936958	-0.0555113
rs9282862	16	28618237	C/T	C	-94865	No	-	-	-	-	-	-	0.388762	0.305178	3.26506e-06	-4.65321	-0.268141	0.0419314	-2.03401	-0.121121	0.242082	-1.16962	-0.0695928	0.558413	0.585319	0.0348204	4.85708e-05	-4.06239	-0.235254	0.0001552	-3.78258	-0.223361	0.0817888	-1.74031	-0.104027	0.331747	-0.970477	-0.0576362
rs2925623	16	28618446	C/T	C	-95074	No	-	-	-	-	-	-	0.438286	0.371565	8.11815e-10	-6.1426	-0.34888	0.0019935	-3.09106	-0.183477	0.123902	-1.53859	-0.0917793	0.986596	-0.0167183	-0.0008184	7.01312e-07	-4.96082	-0.284502	7.32567e-06	-4.48395	-0.263427	0.0680614	-1.82447	-0.108622	0.43175	-0.786193	-0.0468825
rs2925624	16	28618545	T/G	T	-95173	No	-	-	-	-	-	-	0.394158	0.31792	3.28007e-07	-5.10642	-0.292663	0.0059887	-2.74835	-0.163397	0.0733254	-1.7908	-0.107147	0.802123	0.250788	0.0149443	1.16627e-05	-4.38368	-0.252858	4.86541e-05	-4.06183	-0.238805	0.0393412	-2.0605	-0.123037	0.284079	-1.07107	-0.063548
rs3020804	16	28618636	G/A	G	-95264	No	-	-	-	-	-	-	0.447329	0.380216	7.13992e-09	-5.78747	-0.329796	0.0045969	-2.83386	-0.167789	0.108318	-1.60579	-0.0959828	0.841011	0.200626	0.0124663	2.50896e-06	-4.70732	-0.271208	8.63514e-06	-4.44861	-0.261497	0.065563	-1.84131	-0.109641	0.43175	-0.786193	-0.0467751
rs11648192	16	28618708	T/C	T	-95336	No	-	-	-	-	-	-	0.392327	0.417784	2.99445e-06	4.67124	0.269022	0.0263916	2.22048	0.13151	0.442487	0.76807	0.0458377	0.867213	-0.167187	-0.0103363	0.0001469	3.79631	0.220292	0.0011024	3.26313	0.193085	0.0943273	1.67303	0.100298	0.284169	1.07107	0.0637674
rs3020803	16	28618914	A/T	A	-95542	No	-	-	-	-	-	-	0.448059	0.388005	2.61852e-08	-5.56514	-0.318059	0.0056818	-2.76544	-0.163817	0.11206	-1.58899	-0.0946629	0.933534	0.0835919	0.005004	5.97138e-06	-4.52722	-0.261217	9.37971e-06	-4.43096	-0.259912	0.0541543	-1.92555	-0.115059	0.471894	-0.719218	-0.0430034
rs2925629	16	28619076	C/T	C	-95704	No	-	-	-	-	-	-	0.447819	0.379931	1.10871e-08	-5.7132	-0.325808	0.0059887	-2.74835	-0.163341	0.128059	-1.5218	-0.0907817	0.776257	0.284231	0.0166041	3.26506e-06	-4.65321	-0.26768	1.19664e-05	-4.37803	-0.257376	0.0706376	-1.80763	-0.107676	0.3843	-0.869939	-0.0523128
rs2925630	16	28619132	C/T	C	-95760	No	-	-	-	-	-	-	0.447919	0.381198	1.10871e-08	-5.7132	-0.325539	0.0059887	-2.74835	-0.163073	0.123902	-1.53859	-0.0920179	0.802123	0.250788	0.0145668	3.26506e-06	-4.65321	-0.267572	1.19664e-05	-4.37803	-0.257173	0.0631406	-1.85815	-0.11071	0.3843	-0.869939	-0.0523587
rs56169261	16	28619178	A/G	A	-95806	No	-	-	-	-	-	-	0.362468	0.272345	2.41286e-05	-4.22275	-0.244431	0.0313344	-2.15263	-0.127513	0.186635	-1.32044	-0.0791669	0.581085	0.551853	0.0332188	0.0002089	-3.70793	-0.215458	0.0004007	-3.53953	-0.208525	0.0246784	-2.24638	-0.133774	0.331747	-0.970477	-0.0576118
rs56091264	16	28619179	G/A	G	-95807	No	-	-	-	-	-	-	0.374947	0.310694	0.0007419	-3.37342	-0.196195	0.220801	-1.22425	-0.0732825	0.186635	-1.32044	-0.0788251	0.514272	0.652261	0.0394402	0.0026471	-3.00594	-0.175248	7.58969e-05	-3.95691	-0.232903	0.0333205	-2.12804	-0.126528	0.2917	-1.0543	-0.0627698
rs56305122	16	28619180	T/C	T	-95808	No	-	-	-	-	-	-	0.409895	0.320472	9.88838e-06	-4.41952	-0.255032	0.055416	-1.91554	-0.114002	0.242082	-1.16962	-0.0696122	0.53618	0.618788	0.0373227	9.51649e-05	-3.90257	-0.225725	5.24573e-05	-4.04432	-0.237961	0.0377647	-2.07738	-0.123787	0.393548	-0.853187	-0.0514959
rs1126447	16	28619911	C/T	C	-96539	No	-	-	-	-	-	-	0.426553	0.366154	3.9876e-08	-5.49135	-0.313757	0.008145	-2.64589	-0.157425	0.1602	-1.4043	-0.0837473	0.973196	-0.0334366	-0.0019456	3.05403e-05	-4.16924	-0.241424	4.18539e-05	-4.09685	-0.241462	0.050066	-1.95927	-0.117296	0.558279	-0.585319	-0.0352864
rs1126446	16	28619920	G/A	G	-96548	No	-	-	-	-	-	-	0.383601	0.304647	3.88952e-06	-4.61717	-0.266058	0.0492524	-1.96629	-0.117055	0.403718	-0.834939	-0.0503279	0.525168	0.635524	0.0383323	0.0001815	-3.74326	-0.21701	0.0002192	-3.69564	-0.218081	0.0607927	-1.875	-0.112267	0.482305	-0.702477	-0.0420947
rs34513973	16	28620120	T/C	T	-96748	No	-	-	-	-	-	-	0.0623482	0.0717332	0.0310681	-2.15615	-0.125599	0.314512	-1.0058	-0.0604997	0.751244	0.317107	0.0186063	0.725438	-0.351122	-0.0205897	0.177465	-1.34859	-0.0788743	0.103398	-1.62841	-0.0972399	1	0	6.94677e-05	0.431868	0.786193	0.0472937
rs41278152	16	28620242	G/A	G	-96870	No	-	-	-	-	-	-	0.0679505	0.0642085	NA	NA	NA	NA	NA	NA	0.010211	-2.56845	-0.152756	0.700682	0.384571	0.0233523	NA	NA	NA	NA	NA	NA	0.616653	0.500763	0.0300308	0.471894	-0.719218	-0.0427462
rs1690405	16	28620311	G/C	G	-96939	No	-	-	-	-	-	-	0.369636	0.292841	2.99154e-06	-4.67124	-0.269487	0.0341074	-2.11872	-0.126232	0.119851	-1.55539	-0.092952	0.59265	0.535122	0.0318518	7.6279e-05	-3.95579	-0.228866	0.0003074	-3.60886	-0.213161	0.0347551	-2.11115	-0.126189	0.234597	-1.1885	-0.071468
rs4149383	16	28620320	A/G	A	-96948	No	-	-	-	-	-	-	0.142037	0.118696	0.707661	0.375015	0.0224545	0.788853	0.267987	0.016359	0.358305	-0.918554	-0.0550078	0.558413	0.585319	0.0354756	0.972877	0.0340882	0.001656	0.603482	-0.519317	-0.0309119	0.483178	0.701219	0.0420823	0.960122	0.0501549	0.0030966
rs4149382	16	28620470	G/A	G	-97098	No	-	-	-	-	-	-	0.301398	0.365655	0.453134	0.750303	0.0444595	0.290968	1.05618	0.0630988	0.155317	1.42108	0.0854331	0.789007	-0.267509	-0.0156895	0.473991	0.716167	0.0418404	0.0419516	2.03401	0.120818	0.324428	0.98547	0.0592238	0.191553	1.30602	0.0781459
rs2925634	16	28620517	C/G	C	-97145	No	-	-	-	-	-	-	0.0968642	0.15124	0.055518	1.91497	0.112009	0.0370875	2.08482	0.124146	0.358409	0.918554	0.0552228	0.393548	-0.853187	-0.0514951	0.0297502	2.17341	0.126969	0.0045998	2.83386	0.168339	0.789315	-0.26703	-0.0162565	0.402817	-0.836437	-0.0504632
rs750155	16	28620572	C/T	C	-97200	No	-	-	-	-	-	-	0.472173	0.555254	0.0002399	3.67262	0.213003	0.0554415	1.91554	0.114255	0.300295	-1.03567	-0.0624695	0.323545	-0.987238	-0.0590571	0.0010169	3.28572	0.190796	3.88524e-05	4.11437	0.24173	0.0976408	-1.65622	-0.0988373	0.215345	1.23885	0.07386
rs3760091	16	28620800	G/C	G	-97428	No	-	-	-	-	-	-	0.34454	0.347369	9.52436e-05	3.90257	0.22596	0.502858	0.670194	0.0399036	0.751244	0.317107	0.0191926	0.946582	-0.0668733	-0.0042045	0.0002951	3.6197	0.210482	0.0252602	2.23745	0.1332	0.222541	1.21988	0.0727628	0.85417	0.183907	0.0111686
rs2077412	16	28621311	T/C	T	-97939	No	-	-	-	-	-	-	0.289665	0.297131	0.0021008	3.07577	0.178848	0.233811	1.19062	0.0705178	0.640357	0.467365	0.0277506	0.828052	0.217347	0.0134723	0.0060585	2.74476	0.160218	0.0003289	3.59152	0.211663	0.10113	1.63941	0.0975885	0.0162612	2.40308	0.142796
rs9922110	16	28622154	G/C	G	-98782	No	-	-	-	-	-	-	0.323903	0.425451	5.97704e-06	4.52722	0.26103	0.0022386	3.0567	0.1811	0.0733575	1.7908	0.106838	0.933534	0.0835919	0.0047616	0.0001694	3.76094	0.218093	0.0008622	3.3321	0.197055	0.0680916	1.82447	0.109235	0.841011	0.200626	0.0115175
rs11645338	16	28622312	T/A	T	-98940	No	-	-	-	-	-	-	0.0643626	0.0682845	0.0096423	2.58851	0.150895	0.0275666	2.20351	0.131168	0.011264	2.53449	0.151178	0.241358	1.17172	0.0704214	0.055518	1.91497	0.111549	0.651125	0.452282	0.026825	0.0976813	1.65622	0.0992083	0.688126	-0.401296	-0.0240404
rs3020795	16	28622957	C/G	C	-99585	No	-	-	-	-	-	-	0.278014	0.329995	0.0310681	-2.15615	-0.126377	0.481557	-0.703733	-0.0416751	0.332745	0.968739	0.0581062	0.366314	0.903446	0.0542445	0.0754696	-1.77741	-0.104032	0.153811	-1.42617	-0.0852235	0.515046	-0.651093	-0.0388333	0.581085	-0.551853	-0.0326772
rs4787452	16	28623115	T/C	T	-99743	No	-	-	-	-	-	-	0.439486	0.376042	9.27632e-07	-4.90636	-0.282171	0.0370693	-2.08482	-0.12403	0.0541543	-1.92555	-0.115308	0.801969	-0.250788	-0.0147983	0.0003611	-3.56683	-0.207307	0.0025078	-3.02237	-0.179016	0.0444312	-2.00987	-0.120026	0.100507	-1.64235	-0.0978466
rs76316905	16	28625486	C/T	C	-102114	No	-	-	-	-	-	-	0.277893	0.228341	0.69491	-0.392066	-0.0227949	0.421166	-0.804375	-0.0481536	0.946741	-0.0667536	-0.0043497	0.627818	0.484932	0.0289424	0.330852	-0.972303	-0.0568536	0.103398	-1.62841	-0.0966376	0.960122	0.0500651	0.0025611	0.675947	0.418022	0.0245678
rs78265686	16	28625491	C/T	C	-102119	No	-	-	-	-	-	-	0.157732	0.196737	0.0002756	3.63733	0.211358	0.118571	1.56096	0.0927036	0.141183	1.47143	0.0883527	0.663853	0.434748	0.0255397	5.65411e-05	4.02683	0.233297	0.0153422	2.42438	0.143949	0.119898	-1.55539	-0.0925726	0.441656	-0.769448	-0.0456258
rs28729187	16	28626966	T/C	T	-103594	No	-	-	-	-	-	-	0.411096	0.340995	1.65522e-07	-5.23428	-0.300312	0.0454787	-2.00014	-0.119471	0.050066	-1.95927	-0.117191	0.906702	-0.117029	-0.0068003	5.6493e-05	-4.02683	-0.233263	0.0001784	-3.74779	-0.221229	0.022584	-2.28022	-0.135877	0.0727813	-1.79401	-0.107204
rs28480369	16	28627004	T/C	T	-103632	No	-	-	-	-	-	-	0.411093	0.341	1.65522e-07	-5.23428	-0.300301	0.0454787	-2.00014	-0.119469	0.050066	-1.95927	-0.117253	0.906702	-0.117029	-0.006878	5.6493e-05	-4.02683	-0.233167	0.0001784	-3.74779	-0.221179	0.022584	-2.28022	-0.136108	0.0701409	-1.81087	-0.107531
rs28676837	16	28627063	C/T	C	-103691	No	-	-	-	-	-	-	0.412144	0.342899	1.82828e-07	-5.21599	-0.299378	0.0454787	-2.00014	-0.119341	0.0462614	-1.993	-0.119479	0.893561	-0.133748	-0.008465	6.09248e-05	-4.00906	-0.232065	0.0001784	-3.74779	-0.220677	0.022584	-2.28022	-0.136305	0.07834	-1.76029	-0.10525
rs112900467	16	28627192	C/T	C	-103820	No	-	-	-	-	-	-	0.113286	0.16509	0.0533595	1.93217	0.11332	0.0176347	2.37336	0.141198	0.270201	1.10263	0.066281	0.536048	-0.618788	-0.0372857	0.124293	1.53709	0.0904789	0.0039117	2.88521	0.171379	0.841324	0.200267	0.0115728	0.627818	0.484932	0.0293092
rs6498089	16	28629300	C/T	C	-105928	No	-	-	-	-	-	-	0.410145	0.343145	2.01661e-07	-5.1977	-0.297507	0.0436746	-2.01707	-0.120338	0.050066	-1.95927	-0.116778	0.81483	-0.234067	-0.0139066	4.85708e-05	-4.06239	-0.234759	0.0001447	-3.79998	-0.223598	0.025774	-2.22946	-0.133391	0.0558505	-1.91212	-0.114225
rs55871998	16	28631062	T/A	T	-107690	No	-	-	-	-	-	-	0.200973	0.211901	0.484427	-0.699101	-0.0405995	0.788853	0.267987	0.0163574	0.726039	0.350494	0.0212841	0.547041	-0.602053	-0.0362472	0.959166	-0.0511323	-0.0027752	0.840855	0.200985	0.0123886	0.0760962	1.77396	0.106359	0.700534	-0.384571	-0.0226827
rs28410083	16	28631360	A/T	A	-107988	No	-	-	-	-	-	-	0.411422	0.345012	2.70386e-07	-5.14291	-0.295434	0.0473228	-1.98322	-0.117874	0.0426829	-2.02674	-0.120715	0.750637	-0.317676	-0.0186348	6.09248e-05	-4.00906	-0.232005	0.0001912	-3.7304	-0.219663	0.0188745	-2.34794	-0.139599	0.0558505	-1.91212	-0.113925
rs62031607	16	28631530	T/A	T	-108158	No	-	-	-	-	-	-	0.407388	0.339602	2.22362e-07	-5.17943	-0.296698	0.0473228	-1.98322	-0.117599	0.0409733	-2.04362	-0.121651	0.712873	-0.367846	-0.0222668	5.23678e-05	-4.04461	-0.234484	0.0002047	-3.71302	-0.218911	0.022584	-2.28022	-0.136092	0.0626595	-1.86148	-0.110847
rs1968752	16	28631585	T/G	T	-108213	No	-	-	-	-	-	-	0.411442	0.344998	2.70386e-07	-5.14291	-0.295334	0.0473228	-1.98322	-0.117792	0.0426829	-2.02674	-0.120684	0.750637	-0.317676	-0.0186512	6.09248e-05	-4.00906	-0.231827	0.0002047	-3.71302	-0.21945	0.0197428	-2.33101	-0.139447	0.0558505	-1.91212	-0.11392
rs1968751	16	28631759	T/C	T	-108387	No	-	-	-	-	-	-	0.411442	0.344998	2.70386e-07	-5.14291	-0.295334	0.0473228	-1.98322	-0.117792	0.0426829	-2.02674	-0.120684	0.750637	-0.317676	-0.0186512	6.09248e-05	-4.00906	-0.231827	0.0002047	-3.71302	-0.21945	0.0197428	-2.33101	-0.139447	0.0558505	-1.91212	-0.11392
rs148738186	16	28631856	T/G	T	-108484	No	-	-	-	-	-	-	0.148698	0.0925777	0.0063836	-2.72738	-0.15908	0.261268	-1.12339	-0.0674975	0.0520645	-1.94241	-0.115564	0.234676	1.1885	0.0710497	0.0310681	-2.15615	-0.126326	0.126662	-1.52725	-0.0906449	0.514917	-0.651093	-0.0389602	0.81483	-0.234067	-0.0135056
rs2411453	16	28632021	T/G	T	-108649	No	-	-	-	-	-	-	0.468107	0.384463	2.29663e-06	-4.72538	-0.27156	0.0241584	-2.25443	-0.134222	0.0680614	-1.82447	-0.10934	0.946741	0.0668733	0.0037252	6.09248e-05	-4.00906	-0.231952	3.5962e-05	-4.1319	-0.242588	0.0216074	-2.29714	-0.136701	0.276595	-1.08784	-0.0650527
rs8049739	16	28632288	G/C	G	-108916	No	-	-	-	-	-	-	0.412602	0.347996	2.01661e-07	-5.1977	-0.297527	0.0454787	-2.00014	-0.119106	0.0520645	-1.94241	-0.116355	0.789007	-0.267509	-0.0155993	4.4997e-05	-4.08018	-0.235515	0.0001664	-3.76518	-0.222028	0.025774	-2.22946	-0.132821	0.0650666	-1.84461	-0.110313
rs56148728	16	28634425	T/C	T	-111053	No	-	-	-	-	-	-	0.148262	0.124998	0.0453708	-2.00103	-0.117123	0.0598632	-1.88172	-0.111994	0.277479	-1.08589	-0.0647645	0.776257	0.284231	0.0169932	0.0600264	-1.88056	-0.109595	0.083666	-1.72966	-0.103087	0.0706376	-1.80763	-0.10828	0.973196	-0.0334366	-0.0022904
rs150605852	16	28637462	G/A	G	-114090	No	-	-	-	-	-	-	0.149565	0.12379	0.0577224	-1.89776	-0.110752	0.083666	-1.72966	-0.103009	0.308203	-1.01894	-0.0609478	0.700682	0.384571	0.0230653	0.0700171	-1.81178	-0.105819	0.0998873	-1.64528	-0.098064	0.0631406	-1.85815	-0.110738	0.960122	0.0501549	0.0033412
rs8054605	16	28638712	C/T	C	-115340	No	-	-	-	-	-	-	0.149746	0.124412	0.0577224	-1.89776	-0.110896	0.083666	-1.72966	-0.102919	0.308203	-1.01894	-0.0612736	0.675947	0.418022	0.0245881	0.0700171	-1.81178	-0.105612	0.0998873	-1.64528	-0.0979989	0.0631406	-1.85815	-0.111108	0.973356	0.0334366	0.0023788
rs4788062	16	28641179	C/T	C	-117807	No	-	-	-	-	-	-	0.46474	0.381048	2.99154e-06	-4.67124	-0.269252	0.0355708	-2.10177	-0.124796	0.0426829	-2.02674	-0.120552	0.960122	0.0501549	0.0030534	3.85839e-05	-4.11578	-0.238176	3.88188e-05	-4.11437	-0.241592	0.0136403	-2.4666	-0.14699	0.234597	-1.1885	-0.0711239
rs4788061	16	28643300	G/T	G	-119928	No	-	-	-	-	-	-	0.311513	0.251419	0.0001183	-3.84941	-0.222646	0.290877	-1.05618	-0.0627323	0.155259	-1.42108	-0.0847267	0.776104	-0.284231	-0.0171896	0.0013008	-3.21565	-0.187485	0.0007605	-3.36662	-0.198528	0.21006	-1.25339	-0.0753612	0.241277	-1.17172	-0.0699219
rs143021357	16	28644145	G/T	G	-120773	No	-	-	-	-	-	-	0.0526038	NA	NA	NA	NA	NA	NA	NA	NA	NA	NA	NA	NA	NA	NA	NA	NA	NA	NA	NA	NA	NA	NA	NA	NA	NA
rs12446008	16	28644459	T/C	T	-121087	No	-	-	-	-	-	-	0.310037	0.250041	0.0001576	-3.77862	-0.218963	0.306497	-1.02259	-0.0610429	0.128059	-1.5218	-0.0907367	0.712873	-0.367846	-0.0223701	0.0017588	-3.12819	-0.181687	0.0009745	-3.2976	-0.194621	0.165259	-1.38753	-0.0830654	0.209188	-1.25564	-0.0751097
rs7193413	16	28644663	A/T	A	-121291	No	-	-	-	-	-	-	0.302056	0.298152	0.0037174	2.90135	0.169085	0.737776	0.334996	0.0200411	0.920344	0.100131	0.006358	0.946741	0.0668733	0.0043307	0.0039291	2.88393	0.168193	0.0160754	2.40737	0.142596	0.432688	0.784785	0.0466737	0.25512	1.13816	0.0683772
rs9929198	16	28644980	A/G	A	-121608	No	-	-	-	-	-	-	0.318216	0.262406	0.0001576	-3.77862	-0.218598	0.322565	-0.989003	-0.0586134	0.0788837	-1.75714	-0.105496	0.840855	-0.200626	-0.0118598	0.0010823	-3.26819	-0.189627	0.0007144	-3.38388	-0.199886	0.150434	-1.43786	-0.0863104	0.18031	-1.33961	-0.0804458
rs111820348	16	28645127	T/C	T	-121755	No	-	-	-	-	-	-	0.310919	0.251401	0.0001023	-3.88484	-0.224766	0.283271	-1.07298	-0.0640957	0.170437	-1.37075	-0.0819562	0.880291	-0.150467	-0.0090219	0.0010823	-3.26819	-0.190123	0.0007144	-3.38388	-0.200056	0.235464	-1.18637	-0.0705011	0.228049	-1.20528	-0.0720659
rs3987654	16	28647568	C/T	C	-124196	No	-	-	-	-	-	-	0.313685	0.255292	8.84021e-05	-3.9203	-0.227358	0.268467	-1.10658	-0.0660178	0.104675	-1.6226	-0.0967219	0.827897	-0.217347	-0.0134637	0.0007419	-3.37342	-0.196411	0.0005197	-3.4703	-0.205183	0.150434	-1.43786	-0.0856156	0.159427	-1.40682	-0.0839864
rs62035126	16	28649067	T/G	T	-125695	No	-	-	-	-	-	-	0.149759	0.125947	0.0368701	-2.08718	-0.122492	0.0436746	-2.01707	-0.120011	0.270114	-1.10263	-0.0657274	0.738229	0.334399	0.0195903	0.0472558	-1.98381	-0.116279	0.0646023	-1.84791	-0.110275	0.0680614	-1.82447	-0.108571	0.959963	-0.0501549	-0.0028888
rs35626515	16	28649651	A/C	A	-126279	No	-	-	-	-	-	-	0.465109	0.385986	1.60418e-06	-4.79768	-0.276289	0.0231107	-2.27141	-0.13464	0.0444312	-2.00987	-0.119887	0.986596	-0.0167183	-0.0005853	2.82417e-05	-4.18707	-0.242182	2.26123e-05	-4.23722	-0.248506	0.0188745	-2.34794	-0.139913	0.24809	-1.15494	-0.0692962
rs35184893	16	28649787	A/G	A	-126415	No	-	-	-	-	-	-	0.401142	0.307675	7.69856e-06	-4.47333	-0.258334	0.0419314	-2.03401	-0.121157	0.255873	-1.13612	-0.0678474	0.920185	0.10031	0.0060985	0.0004411	-3.51402	-0.204331	0.0002874	-3.6262	-0.213637	0.0541543	-1.92555	-0.115205	0.215345	-1.23885	-0.0743192
rs150089402	16	28650342	T/A	T	-126970	No	-	-	-	-	-	-	0.0556869	0.08097	NA	NA	NA	NA	NA	NA	0.394436	0.851659	0.0511105	0.3843	-0.869939	-0.0515138	NA	NA	NA	NA	NA	NA	0.751092	-0.317107	-0.0190234	0.615808	-0.501661	-0.030011
rs190242187	16	28650765	T/C	T	-127393	No	-	-	-	-	-	-	0.0809744	0.0771802	0.758996	0.306818	0.0175014	0.10344	1.62841	0.0966486	0.581771	0.550865	0.0332255	0.191553	1.30602	0.0776484	0.463315	-0.733234	-0.0430409	0.347833	-0.938633	-0.055686	0.893877	0.133509	0.0075412	0.776257	0.284231	0.0169276
rs182319393	16	28650778	A/T	A	-127406	No	-	-	-	-	-	-	0.203113	0.190666	0.182992	-1.33147	-0.0777333	0.0252472	-2.23745	-0.1334	0.986596	-0.0166883	-0.0007487	0.228049	-1.20528	-0.0720576	0.087488	-1.70869	-0.0996483	0.0777993	-1.76343	-0.105286	0.0347551	-2.11115	-0.125935	0.639499	-0.468203	-0.0276969
rs3959263	16	28651064	G/A	G	-127692	No	-	-	-	-	-	-	0.276002	0.231839	9.51649e-05	-3.90257	-0.22648	0.460879	-0.737276	-0.0443911	0.332645	-0.968739	-0.0580273	0.90686	0.117029	0.0071247	0.0028026	-2.9885	-0.174471	0.0019935	-3.09106	-0.182604	0.26297	-1.11938	-0.0673456	0.558279	-0.585319	-0.034627
rs72793807	16	28651732	T/C	T	-128360	No	-	-	-	-	-	-	0.317942	0.256267	0.0001023	-3.88484	-0.225495	0.261268	-1.12339	-0.0674111	0.0760632	-1.77396	-0.106071	0.627676	-0.484932	-0.0288641	0.0010823	-3.26819	-0.189762	0.0005197	-3.4703	-0.204866	0.115904	-1.57219	-0.0937954	0.221632	-1.22206	-0.0728713
rs117313280	16	28651893	G/A	G	-128521	No	-	-	-	-	-	-	0.299268	0.245841	0.0001576	-3.77862	-0.218671	0.174147	-1.35883	-0.0807577	0.0942879	-1.67303	-0.0995144	0.880291	-0.150467	-0.0091983	0.0014687	-3.18065	-0.184713	0.0001912	-3.7304	-0.220218	0.181092	-1.33721	-0.0802687	0.197259	-1.28922	-0.0769155
rs3928523	16	28652592	A/G	A	-129220	No	-	-	-	-	-	-	0.067107	0.0653127	NA	NA	NA	NA	NA	NA	NA	NA	NA	NA	NA	NA	NA	NA	NA	NA	NA	NA	NA	NA	NA	NA	NA	NA
rs3987678	16	28652709	C/A	C	-129337	No	-	-	-	-	-	-	0.0978147	0.0742456	0.798105	-0.255675	-0.0145522	0.750181	-0.318244	-0.0185621	0.725889	-0.350494	-0.0209102	0.393659	0.853187	0.0510733	0.758843	-0.306818	-0.0180837	0.0153337	-2.42438	-0.144232	0.959963	-0.0500651	-0.0025333	0.145061	1.45725	0.0872745
rs3987704	16	28652815	G/A	G	-129443	No	-	-	-	-	-	-	0.150773	0.0979788	0.161513	-1.39997	-0.0816478	0.535258	-0.619894	-0.037494	0.776717	0.283722	0.0170375	0.514272	0.652261	0.0393671	0.225589	-1.21166	-0.0705385	0.0115173	-2.52653	-0.150007	0.880765	0.150198	0.0089266	0.269333	1.10461	0.0655612
rs2411440	16	28653523	T/C	T	-130151	No	-	-	-	-	-	-	0.269118	0.21689	0.0001272	-3.83171	-0.221511	0.0313344	-2.15263	-0.127605	0.0976408	-1.65622	-0.0993561	0.960122	0.0501549	0.0027401	8.20952e-05	-3.93804	-0.228055	0.0001912	-3.7304	-0.219926	0.0061701	-2.73854	-0.163247	0.525037	-0.635524	-0.0379395
rs9796953	16	28653950	C/T	C	-130578	No	-	-	-	-	-	-	0.188981	0.135049	0.0010823	-3.26819	-0.189994	0.290877	-1.05618	-0.0627764	0.815295	0.233648	0.0135955	0.986756	0.0167183	0.0012907	0.0106493	-2.55384	-0.149285	0.0005908	-3.43572	-0.203334	0.394325	0.851659	0.0511097	0.840855	0.200626	0.0123604
rs146510767	16	28654353	G/A	G	-130981	No	-	-	-	-	-	-	0.193917	0.150173	0.0727175	-1.79459	-0.104939	0.712426	-0.368504	-0.0219267	0.422784	-0.801502	-0.0483627	0.262203	1.12138	0.0668495	0.0533348	-1.93217	-0.113496	0.0300372	-2.16958	-0.129084	0.222465	-1.21988	-0.0728145	1	0	0.0002297
rs78493302	16	28655504	A/G	A	-132132	No	-	-	-	-	-	-	0.0684808	0.053765	0.0249226	-2.24245	-0.130728	0.314512	-1.0058	-0.0599045	NA	NA	NA	NA	NA	NA	0.0492293	-1.9666	-0.114729	0.392662	-0.854712	-0.0506886	NA	NA	NA	NA	NA	NA
rs184904883	16	28655748	C/T	C	-132376	No	-	-	-	-	-	-	0.162233	0.135544	0.137332	-1.48565	-0.0868442	0.762957	-0.301491	-0.0184634	0.155259	-1.42108	-0.0845405	0.25512	1.13816	0.0680571	0.161513	-1.39997	-0.0816785	0.018453	-2.35636	-0.140419	0.119851	1.55539	0.0930062	0.738078	0.334399	0.0200135
rs78343384	16	28656466	A/G	A	-133094	No	-	-	-	-	-	-	0.14242	0.110458	0.0472558	-1.98381	-0.11596	0.055416	-1.91554	-0.113783	0.725889	-0.350494	-0.021417	0.688273	0.401296	0.0240968	0.0700171	-1.81178	-0.105839	0.0867493	-1.71278	-0.102056	0.11206	-1.58899	-0.0946854	0.85417	0.183907	0.0109735
rs147954883	16	28656526	G/A	G	-133154	No	-	-	-	-	-	-	0.23916	0.176473	0.0101347	-2.57117	-0.15002	0.450729	-0.754049	-0.0453646	0.0680614	-1.82447	-0.109056	0.920185	0.10031	0.0057228	0.0106493	-2.55384	-0.14935	0.0015777	-3.15982	-0.187443	0.065563	-1.84131	-0.109506	0.221632	-1.22206	-0.0725636
rs181894809	16	28657357	T/C	T	-133985	No	-	-	-	-	-	-	0.0845511	0.0520866	0.0189659	-2.34611	-0.136522	0.0275525	-2.20351	-0.131449	NA	NA	NA	NA	NA	NA	0.0384523	-2.06994	-0.121072	0.0300372	-2.16958	-0.128724	NA	NA	NA	NA	NA	NA
rs62035150	16	28676806	C/T	C	-153434	No	-	-	-	-	-	-	0.309781	0.383129	0.53948	0.613786	0.0356336	0.461001	0.737276	0.0444456	0.376049	-0.885104	-0.0534014	0.651557	-0.451475	-0.0268312	0.720493	0.357965	0.0208295	0.356633	0.921846	0.0546984	0.462461	-0.734642	-0.0440249	0.627818	0.484932	0.0291198
rs143275403	16	28689231	G/A	G	-165859	No	-	-	-	-	-	-	0.299345	0.384686	0.0070897	2.69264	0.156787	0.0386588	2.06788	0.123491	0.0246912	2.24638	0.134141	0.86737	0.167187	0.0098453	0.245967	1.16034	0.068085	0.0202222	2.32237	0.137675	0.0281206	2.19564	0.13104	0.920185	0.10031	0.005668
rs144605320	16	28700213	A/G	A	-176841	No	-	-	-	-	-	-	0.0528067	NA	NA	NA	NA	NA	NA	NA	NA	NA	NA	NA	NA	NA	NA	NA	NA	NA	NA	NA	NA	NA	NA	NA	NA	NA
rs147544084	16	28700229	G/A	G	-176857	No	-	-	-	-	-	-	0.250674	0.227237	0.682393	-0.409117	-0.0244248	0.615386	0.502558	0.0301045	0.483178	0.701219	0.0423841	0.0701718	1.81087	0.108425	0.851347	0.187491	0.0105998	0.0153337	-2.42438	-0.143827	0.358305	-0.918554	-0.0552453	0.393548	-0.853187	-0.050839
rs148576446	16	28700241	G/T	G	-176869	No	-	-	-	-	-	-	0.249474	0.280102	0.562184	0.579666	0.0339876	NA	NA	NA	0.700978	-0.383882	-0.0230049	0.348861	0.936958	0.0562836	0.986277	-0.0170441	-0.001154	NA	NA	NA	0.308203	-1.01894	-0.061373	0.127359	-1.52453	-0.0913928
rs74524223	16	28708127	A/G	A	-184755	No	-	-	-	-	-	-	0.353107	0.365214	0.0123564	2.50185	0.145999	0.383536	0.871493	0.0515293	0.959963	-0.0500651	-0.0030783	0.569628	-0.568585	-0.0344074	0.0015615	3.16316	0.183913	0.0045998	2.83386	0.168378	0.270201	1.10263	0.0657026	0.867213	-0.167187	-0.0103031
rs77914481	16	28709792	G/A	G	-186420	No	-	-	-	-	-	-	0.0717157	0.0912473	0.0324357	-2.1389	-0.125177	0.330852	-0.972211	-0.0575369	0.483178	0.701219	0.0415275	0.393548	-0.853187	-0.0509018	0.365995	-0.903971	-0.0530989	0.492083	-0.686963	-0.0409314	0.340996	-0.952009	-0.0574368	0.536048	-0.618788	-0.0374711
rs79129202	16	28711861	C/T	C	-188489	No	-	-	-	-	-	-	0.0506709	NA	NA	NA	NA	NA	NA	NA	NA	NA	NA	NA	NA	NA	NA	NA	NA	NA	NA	NA	NA	NA	NA	NA	NA	NA
rs79660134	16	28711906	A/T	A	-188534	No	-	-	-	-	-	-	0.0793786	0.0657527	0.772122	0.28977	0.0168532	0.867055	0.167486	0.010482	0.652278	0.450667	0.0267707	0.81483	-0.234067	-0.0144085	0.945626	-0.0681766	-0.0037216	0.339375	0.955421	0.0565664	0.432688	0.784785	0.0473489	0.986596	-0.0167183	-0.0005581
rs182081770	16	28720761	A/C	A	-197389	No	-	-	-	-	-	-	0.0600927	0.0580353	NA	NA	NA	NA	NA	NA	NA	NA	NA	NA	NA	NA	NA	NA	NA	NA	NA	NA	NA	NA	NA	NA	NA	NA
rs147060951	16	28723541	A/C	A	-200169	No	-	-	-	-	-	-	0.192471	0.145929	4.4997e-05	-4.08018	-0.235894	0.0006294	-3.41843	-0.202392	0.442368	-0.76807	-0.0455646	0.651701	0.451475	0.0265065	2.61082e-05	-4.20491	-0.243391	0.0211442	-2.30538	-0.136756	0.136645	-1.48822	-0.0894585	0.536048	-0.618788	-0.0368117
rs145332723	16	28724083	T/C	T	-200711	No	-	-	-	-	-	-	0.156187	0.174226	0.0063836	-2.72738	-0.159021	0.227201	-1.20743	-0.0715044	0.0426829	-2.02674	-0.120878	0.86737	0.167187	0.0103292	0.000653	-3.40853	-0.197577	0.0026523	-3.00521	-0.178007	0.0269252	-2.21255	-0.132142	0.738078	-0.334399	-0.0199376
chr16:28734477	16	28734477	T/G	T	-211105	No	-	-	-	-	-	-	0.140887	0.151376	0.0015605	-3.16316	-0.184267	0.0532855	-1.93245	-0.114995	0.0306182	-2.16184	-0.129468	0.688273	0.401296	0.0236383	5.6493e-05	-4.02683	-0.232849	0.0048505	-2.81675	-0.166808	0.0362244	-2.09426	-0.125445	0.880291	-0.150467	-0.0088542
chr16:28738163	16	28738163	C/G	C	-214791	No	-	-	-	-	-	-	0.131192	0.138966	0.267344	-1.10904	-0.0651324	0.347833	-0.938633	-0.055652	0.186701	1.32044	0.0793279	0.514272	0.652261	0.0389019	0.707512	-0.375015	-0.0223069	0.546376	-0.603129	-0.0362876	0.986756	0.0166883	0.0007343	0.0728132	1.79401	0.107086
rs451689	16	28741236	A/C	A	-217864	No	-	-	-	-	-	-	0.321355	0.268887	0.0142856	-2.44991	-0.143454	0.0777993	-1.76343	-0.104655	0.11206	-1.58899	-0.0954101	0.801969	-0.250788	-0.0148673	0.0057413	-2.76214	-0.160639	4.86541e-05	-4.06183	-0.238604	0.0023206	-3.04578	-0.181079	0.471894	-0.719218	-0.0430419
rs186601706	16	28744412	C/T	C	-221040	No	-	-	-	-	-	-	0.0989393	0.117993	0.945626	-0.0681766	-0.0037531	0.233732	-1.19062	-0.0706164	0.270114	-1.10263	-0.0656162	0.581085	0.551853	0.0327774	0.918439	-0.102265	-0.0057298	0.591959	0.536078	0.0323388	0.604877	0.517463	0.0306522	0.357468	0.920201	0.0546656
rs150194024	16	28750192	G/A	G	-226820	No	-	-	-	-	-	-	0.178503	0.119339	0.0043829	-2.84911	-0.165789	0.402031	-0.837932	-0.0502162	0.54784	-0.600975	-0.0363031	0.375187	-0.886691	-0.0531554	0.0057413	-2.76214	-0.160991	0.471156	-0.720504	-0.0428486	0.880607	-0.150198	-0.009427	0.725438	-0.351122	-0.0209221
rs138467437	16	28751085	G/T	G	-227713	No	-	-	-	-	-	-	0.0955192	0.0541767	0.206589	-1.26299	-0.0739498	0.580263	-0.55284	-0.0334082	NA	NA	NA	NA	NA	NA	0.0673996	-1.82897	-0.10673	0.268467	-1.10658	-0.0662851	NA	NA	NA	NA	NA	NA
rs141705813	16	28752257	T/C	T	-228885	No	-	-	-	-	-	-	0.0510431	NA	NA	NA	NA	NA	NA	NA	NA	NA	NA	NA	NA	NA	NA	NA	NA	NA	NA	NA	NA	NA	NA	NA	NA	NA
rs67162452	16	28752795	C/T	C	-229423	No	-	-	-	-	-	-	0.1907	0.24197	0.146724	1.45137	0.0849241	0.135332	1.49355	0.0885104	0.640357	0.467365	0.0276124	0.569628	-0.568585	-0.0340912	0.314223	1.00648	0.0585135	0.0402864	2.05094	0.121746	0.593341	0.534164	0.0322878	0.986596	-0.0167183	-0.0006268
rs138592330	16	28754487	G/A	G	-231115	No	-	-	-	-	-	-	0.379949	0.338253	5.23678e-05	-4.04461	-0.233684	0.0419314	-2.03401	-0.120822	0.0706376	-1.80763	-0.108257	0.615949	0.501661	0.0302197	3.05403e-05	-4.16924	-0.240766	1.29706e-05	-4.3604	-0.255774	0.0293465	-2.17874	-0.1299	0.441537	-0.769448	-0.0460003
rs378421	16	28754684	A/G	A	-231312	No	-	-	-	-	-	-	0.445351	0.360239	5.6493e-05	-4.02683	-0.233058	0.0120868	-2.5095	-0.148898	0.170437	-1.37075	-0.082413	0.675947	0.418022	0.0249602	0.0004127	-3.53162	-0.204855	1.78673e-05	-4.28997	-0.251537	0.0112576	-2.53449	-0.150597	0.471894	-0.719218	-0.0430842
rs141077601	16	28754755	A/G	A	-231383	No	-	-	-	-	-	-	0.2015	0.144228	0.0014687	-3.18065	-0.184523	0.196496	-1.29153	-0.0770127	1	0	0.0001214	0.946582	-0.0668733	-0.0038388	0.0016563	-3.14567	-0.183162	0.290877	-1.05618	-0.0633432	0.973515	0.0333767	0.0021203	0.663853	0.434748	0.0258169
rs62036598	16	28757961	A/G	A	-234589	No	-	-	-	-	-	-	0.1362	0.112845	0.550641	-0.596725	-0.0345719	0.535258	-0.619894	-0.0368932	0.0393412	-2.0605	-0.123314	0.262203	1.12138	0.0669222	0.212764	-1.24588	-0.0733735	0.0313344	-2.15263	-0.127795	0.0444312	-2.00987	-0.120307	0.880291	-0.150467	-0.0085919
rs434070	16	28758530	G/C	G	-235158	No	-	-	-	-	-	-	0.0781933	NA	0.517114	0.647909	0.0375693	0.5804	0.55284	0.0333072	NA	NA	NA	NA	NA	NA	0.495239	0.682036	0.0402931	0.298712	1.03939	0.0616023	NA	NA	NA	NA	NA	NA
rs184621687	16	28764734	G/A	G	-241362	No	-	-	-	-	-	-	0.454949	0.448588	0.0018671	3.11071	0.18093	0.0419516	2.03401	0.120734	0.652134	-0.450667	-0.0271344	0.191485	-1.30602	-0.0775005	0.0006535	3.40853	0.198406	0.001244	3.22867	0.190524	0.186701	1.32044	0.0785412	0.893561	-0.133748	-0.0082756
rs189331527	16	28766775	G/A	G	-243403	No	-	-	-	-	-	-	0.12776	0.103781	0.473868	-0.716167	-0.0421792	0.880134	-0.150736	-0.0085172	0.558951	-0.584271	-0.0352223	0.315379	1.004	0.0601064	0.137332	-1.48565	-0.0871264	0.880134	-0.150736	-0.0089907	0.933374	-0.0834422	-0.0048679	0.209261	1.25564	0.0747616
rs148683696	16	28771977	T/C	T	-248605	No	-	-	-	-	-	-	0.140337	0.126325	0.562184	0.579666	0.0336107	0.261353	1.12339	0.0668197	0.802278	-0.250339	-0.0150199	0.331747	-0.970477	-0.0579248	0.188712	-1.31435	-0.0770605	0.139729	-1.4767	-0.0876304	0.324329	-0.98547	-0.0592971	0.43175	-0.786193	-0.0465449
rs77748785	16	28780970	A/G	A	-257598	No	-	-	-	-	-	-	0.395117	0.424712	0.669962	-0.426168	-0.0253851	0.840855	0.200985	0.0118753	0.228976	1.20312	0.0718984	0.291791	1.0543	0.0625736	0.356946	-0.921052	-0.0538606	0.0931131	-1.67903	-0.0995943	0.751092	-0.317107	-0.0193505	0.776104	-0.284231	-0.0167008
rs80119505	16	28780994	T/C	T	-257622	No	-	-	-	-	-	-	0.429227	0.460504	0.891663	0.136355	0.007604	0.603621	0.519317	0.0311754	0.255957	1.13612	0.0677307	0.307444	1.02077	0.0612643	0.585341	-0.54555	-0.0318048	0.148964	-1.44302	-0.0860869	0.700978	-0.383882	-0.0232221	0.867213	-0.167187	-0.0103534
rs146435192	16	28800047	T/C	T	-276675	No	-	-	-	-	-	-	0.459077	0.527451	0.128561	1.51994	0.0887254	0.093152	1.67903	0.100454	0.0269252	-2.21255	-0.132154	0.738078	0.334399	0.0197584	0.891663	0.136355	0.0077598	0.481557	-0.703733	-0.0417249	0.593203	-0.534164	-0.031519	0.960122	-0.0501549	-0.0028381
rs114388008	16	28801266	G/C	G	-277894	No	-	-	-	-	-	-	0.433179	0.515493	0.298061	1.04066	0.0613299	0.254286	1.14019	0.0679852	0.11206	-1.58899	-0.0952801	0.688126	0.401296	0.0242382	0.79826	0.255675	0.0149038	0.650981	-0.452282	-0.0265702	0.920185	-0.100131	-0.0059487	0.801969	0.250788	0.0153705
rs62036613	16	28823097	G/A	G	-299725	No	-	-	-	-	-	-	0.426577	0.375016	3.85839e-05	-4.11578	-0.237931	0.0120868	-2.5095	-0.148648	0.165259	-1.38753	-0.0831294	0.85417	0.183907	0.0114452	0.0002948	-3.6197	-0.209832	2.88277e-06	-4.67884	-0.273634	0.0112576	-2.53449	-0.151043	0.375187	-0.886691	-0.0529148
rs4533290	16	28823755	A/G	A	-300383	No	-	-	-	-	-	-	0.23047	0.327935	0.0975195	1.65719	0.0970475	0.0402864	2.05094	0.122194	0.0157093	2.41572	0.143851	0.86737	0.167187	0.0101524	0.188779	1.31435	0.0765005	0.0085687	2.62882	0.156378	0.186701	1.32044	0.0792658	0.441656	0.769448	0.0464281
rs62036614	16	28824685	C/T	C	-301313	No	-	-	-	-	-	-	0.428883	0.380102	4.16735e-05	-4.09798	-0.237297	0.0120868	-2.5095	-0.14921	0.155259	-1.42108	-0.085266	0.828052	0.217347	0.0129405	0.0002754	-3.63733	-0.210739	2.88277e-06	-4.67884	-0.274007	0.0118157	-2.51751	-0.15021	0.375187	-0.886691	-0.0528595
rs113029997	16	28825100	C/T	C	-301728	No	-	-	-	-	-	-	0.443265	0.398981	2.99154e-06	-4.67124	-0.269178	0.0026523	-3.00521	-0.178334	0.192302	-1.30368	-0.078054	0.880449	0.150467	0.0085961	8.20952e-05	-3.93804	-0.227945	1.08919e-06	-4.87469	-0.284828	0.0172189	-2.38183	-0.141881	0.503495	-0.668999	-0.0403193
rs11860513	16	28825420	T/C	T	-302048	No	-	-	-	-	-	-	0.444078	0.399292	2.50896e-06	-4.70732	-0.270816	0.0022371	-3.0567	-0.18086	0.192302	-1.30368	-0.0783473	0.880449	0.150467	0.0091499	8.20952e-05	-3.93804	-0.228206	9.95125e-07	-4.89255	-0.286253	0.0172189	-2.38183	-0.142284	0.492839	-0.685737	-0.0405946
rs2008514	16	28825605	A/G	A	-302233	No	-	-	-	-	-	-	0.444089	0.399293	2.50896e-06	-4.70732	-0.270816	0.0022371	-3.0567	-0.18086	0.192302	-1.30368	-0.0783473	0.880449	0.150467	0.0091499	8.20952e-05	-3.93804	-0.228206	9.95125e-07	-4.89255	-0.286253	0.0172189	-2.38183	-0.142284	0.492839	-0.685737	-0.0405946
rs1987472	16	28825777	T/C	T	-302405	No	-	-	-	-	-	-	0.444083	0.399288	2.50896e-06	-4.70732	-0.270816	0.0022371	-3.0567	-0.18086	0.192302	-1.30368	-0.0783473	0.880449	0.150467	0.0091499	8.20952e-05	-3.93804	-0.228206	9.95125e-07	-4.89255	-0.286253	0.0172189	-2.38183	-0.142284	0.492839	-0.685737	-0.0405946
rs1987471	16	28825866	G/T	G	-302494	No	-	-	-	-	-	-	0.427965	0.377436	5.48831e-06	-4.54519	-0.261668	0.0028063	-2.98805	-0.177374	0.277479	-1.08589	-0.0649426	0.763567	0.300953	0.0177349	0.0001366	-3.814	-0.221194	9.95125e-07	-4.89255	-0.285875	0.0246784	-2.24638	-0.134096	0.461731	-0.73596	-0.0440738
rs56186137	16	28825953	G/A	G	-302581	No	-	-	-	-	-	-	0.444083	0.399288	2.50896e-06	-4.70732	-0.270816	0.0022371	-3.0567	-0.18086	0.192302	-1.30368	-0.0783473	0.880449	0.150467	0.0091499	8.20952e-05	-3.93804	-0.228206	9.95125e-07	-4.89255	-0.286253	0.0172189	-2.38183	-0.142284	0.492839	-0.685737	-0.0405946
rs28472312	16	28826049	C/T	C	-302677	No	-	-	-	-	-	-	0.311502	0.279152	0.0008982	3.32078	0.192793	0.227278	1.20743	0.0717724	0.422784	-0.801502	-0.048012	0.776104	-0.284231	-0.0165674	0.0026488	3.00594	0.175433	0.0059923	2.74835	0.163274	0.132324	1.50501	0.0900488	0.960122	0.0501549	0.0030277
rs62036616	16	28826307	G/A	G	-302935	No	-	-	-	-	-	-	0.439877	0.397638	5.03798e-06	-4.56318	-0.262562	0.0029683	-2.9709	-0.176168	0.150434	-1.43786	-0.0860302	0.960122	0.0501549	0.0029476	0.0002089	-3.70793	-0.215192	2.22099e-06	-4.73216	-0.276551	0.0112576	-2.53449	-0.15096	0.43175	-0.786193	-0.0473437
rs62036617	16	28827498	C/T	C	-304126	No	-	-	-	-	-	-	0.443883	0.399133	2.50896e-06	-4.70732	-0.270783	0.0022371	-3.0567	-0.181024	0.186635	-1.32044	-0.0787973	0.880449	0.150467	0.0093749	7.6279e-05	-3.95579	-0.229281	9.07981e-07	-4.91041	-0.286917	0.0172189	-2.38183	-0.141807	0.492839	-0.685737	-0.0406593
rs62036618	16	28828834	C/A	C	-305462	No	-	-	-	-	-	-	0.382217	0.33776	7.07944e-05	-3.97354	-0.230492	0.001881	-3.10824	-0.184414	0.198094	-1.28691	-0.0774606	0.828052	0.217347	0.0125899	0.0004411	-3.51402	-0.203559	1.55994e-06	-4.80336	-0.281219	0.0149826	-2.43268	-0.144757	0.20316	-1.27243	-0.0756314
rs187668816	16	28829117	A/G	A	-305745	No	-	-	-	-	-	-	0.387518	0.342952	4.4997e-05	-4.08018	-0.235678	0.0043582	-2.85097	-0.169199	0.136645	-1.48822	-0.0889092	0.86737	0.167187	0.0096546	0.0009552	-3.30325	-0.191816	7.95468e-06	-4.46628	-0.261656	0.0409733	-2.04362	-0.122333	0.366208	-0.903446	-0.0535213
rs28888764	16	28829228	A/G	A	-305856	No	-	-	-	-	-	-	0.356692	0.36211	9.52436e-05	3.90257	0.22615	0.163801	1.3925	0.0828533	0.536707	-0.61768	-0.0368429	0.712873	-0.367846	-0.0217776	0.0039291	2.88393	0.168133	0.0014022	3.19424	0.188719	0.385285	0.868381	0.0519918	0.700682	0.384571	0.022737
rs4788095	16	28831359	C/T	C	-307987	No	-	-	-	-	-	-	0.44335	0.398717	2.50896e-06	-4.70732	-0.270554	0.0022371	-3.0567	-0.181342	0.181092	-1.33721	-0.0799764	0.86737	0.167187	0.0099737	6.09248e-05	-4.00906	-0.231893	8.29057e-07	-4.92828	-0.288451	0.0188745	-2.34794	-0.140489	0.492839	-0.685737	-0.0408198
rs72793809	16	28832382	T/C	T	-309010	No	-	-	-	-	-	-	0.443208	0.398608	2.74007e-06	-4.68928	-0.270454	0.0022371	-3.0567	-0.181405	0.181092	-1.33721	-0.0802662	0.86737	0.167187	0.0101231	5.6493e-05	-4.02683	-0.232576	7.56762e-07	-4.94616	-0.288831	0.0188745	-2.34794	-0.140148	0.492839	-0.685737	-0.0408572
rs74974765	16	28832565	A/G	A	-309193	No	-	-	-	-	-	-	0.0646597	NA	0.772122	0.28977	0.0172893	0.906543	-0.117238	-0.0067978	NA	NA	NA	NA	NA	NA	0.608931	-0.511437	-0.0303447	0.0867493	-1.71278	-0.101636	NA	NA	NA	NA	NA	NA
rs62036620	16	28833097	G/A	G	-309725	No	-	-	-	-	-	-	0.443109	0.39853	2.74007e-06	-4.68928	-0.270379	0.0022371	-3.0567	-0.18144	0.181092	-1.33721	-0.0804582	0.86737	0.167187	0.0102226	5.6493e-05	-4.02683	-0.233024	7.56762e-07	-4.94616	-0.289075	0.0188745	-2.34794	-0.139919	0.492839	-0.685737	-0.0408815
rs62036621	16	28833299	A/C	A	-309927	No	-	-	-	-	-	-	0.443081	0.398509	2.74007e-06	-4.68928	-0.270353	0.0022371	-3.0567	-0.181451	0.175736	-1.35398	-0.0805061	0.86737	0.167187	0.0102474	5.6493e-05	-4.02683	-0.233172	7.56762e-07	-4.94616	-0.289154	0.0188745	-2.34794	-0.139861	0.492839	-0.685737	-0.0408875
rs12920514	16	28835900	A/G	A	-312528	No	-	-	-	-	-	-	0.19139	0.245659	0.314223	1.00648	0.0593881	0.0671005	1.83101	0.109152	0.0257873	2.22946	0.132926	0.841011	0.200626	0.0116047	0.188779	1.31435	0.0766408	0.0313501	2.15263	0.127697	0.0563137	1.9087	0.113827	0.412444	0.819688	0.049328
rs4451951	16	28836205	C/T	C	-312833	No	-	-	-	-	-	-	0.442679	0.398193	2.74007e-06	-4.68928	-0.269955	0.0021121	-3.07388	-0.181542	0.175736	-1.35398	-0.0813577	0.85417	0.183907	0.0106939	4.85708e-05	-4.06239	-0.234967	6.89848e-07	-4.96405	-0.29008	0.0197428	-2.33101	-0.138805	0.492839	-0.685737	-0.0409902
rs62036622	16	28837203	G/T	G	-313831	No	-	-	-	-	-	-	0.438219	0.396431	5.97138e-06	-4.52722	-0.26114	0.0028063	-2.98805	-0.176585	0.132273	-1.50501	-0.089602	0.946741	0.0668733	0.0043339	0.0001272	-3.83171	-0.221745	1.70477e-06	-4.78555	-0.280045	0.0130062	-2.48357	-0.147634	0.421975	-0.80294	-0.048054
rs8049439	16	28837515	C/T	C	-314143	No	-	-	-	-	Inflammatory bowel disease (early onset)	YES	0.456869	0.39576	8.37369e-06	-4.45539	-0.257366	0.0041281	-2.86809	-0.169843	0.0976408	-1.65622	-0.099153	0.85417	0.183907	0.0114411	9.51649e-05	-3.90257	-0.225987	1.19178e-06	-4.85685	-0.284385	0.0130062	-2.48357	-0.148143	0.375187	-0.886691	-0.0527454
rs8062405	16	28837906	G/A	G	-314534	No	-	-	-	-	-	-	0.439609	0.394546	7.69856e-06	-4.47333	-0.25773	0.0031389	-2.95375	-0.174929	0.123902	-1.53859	-0.0916371	0.85417	0.183907	0.011244	0.0001366	-3.814	-0.220999	1.42697e-06	-4.82118	-0.282079	0.0172189	-2.38183	-0.141695	0.441537	-0.769448	-0.0459039
rs12448482	16	28838073	A/G	A	-314701	No	-	-	-	-	-	-	0.324126	0.337484	0.0006535	3.40853	0.198122	0.290968	1.05618	0.0628803	0.616512	-0.500763	-0.0299364	0.688126	-0.401296	-0.0235236	0.0048899	2.81431	0.163854	0.0033183	2.93661	0.17444	0.676532	0.417274	0.0250629	0.802123	0.250788	0.0149196
rs72793811	16	28839392	A/G	A	-316020	No	-	-	-	-	-	-	0.434931	0.392235	1.61638e-05	-4.31208	-0.249367	0.0041281	-2.86809	-0.169864	0.0942879	-1.67303	-0.100065	0.933534	0.0835919	0.0049595	0.0003611	-3.56683	-0.207404	3.42722e-06	-4.64334	-0.271769	0.010723	-2.55147	-0.151671	0.3843	-0.869939	-0.0521558
rs78613234	16	28839425	C/T	C	-316053	No	-	-	-	-	-	-	0.439297	0.393892	7.69856e-06	-4.47333	-0.258053	0.0031389	-2.95375	-0.174941	0.123902	-1.53859	-0.0919802	0.841011	0.200626	0.0115121	0.0001366	-3.814	-0.221255	1.42697e-06	-4.82118	-0.282158	0.0172189	-2.38183	-0.142389	0.45157	-0.752703	-0.0450494
rs62036623	16	28839735	G/C	G	-316363	No	-	-	-	-	-	-	0.434942	0.392214	1.61638e-05	-4.31208	-0.24944	0.0041281	-2.86809	-0.169941	0.0942879	-1.67303	-0.100147	0.933534	0.0835919	0.0049703	0.0003611	-3.56683	-0.207497	3.42722e-06	-4.64334	-0.271868	0.010723	-2.55147	-0.151749	0.3843	-0.869939	-0.0521237
rs62036624	16	28839930	T/G	T	-316558	No	-	-	-	-	-	-	0.439297	0.393866	7.69856e-06	-4.47333	-0.258053	0.0031389	-2.95375	-0.174941	0.123902	-1.53859	-0.0920617	0.841011	0.200626	0.0115229	0.0001366	-3.814	-0.221255	1.42697e-06	-4.82118	-0.282158	0.0172189	-2.38183	-0.142466	0.45157	-0.752703	-0.0450173
rs72793812	16	28840381	G/A	G	-317009	No	-	-	-	-	-	-	0.434647	0.391078	1.61638e-05	-4.31208	-0.24921	0.0043582	-2.85097	-0.169486	0.0942879	-1.67303	-0.100444	0.960122	0.0501549	0.0033593	0.0003611	-3.56683	-0.207191	3.73516e-06	-4.6256	-0.27143	0.010211	-2.56845	-0.152673	0.393548	-0.853187	-0.0514078
rs12443881	16	28841777	T/C	T	-318405	No	-	-	-	-	-	-	0.434917	0.392099	1.61638e-05	-4.31208	-0.249358	0.0041281	-2.86809	-0.169916	0.091028	-1.68985	-0.100657	0.933534	0.0835919	0.0050464	0.0003611	-3.56683	-0.207356	3.42722e-06	-4.64334	-0.271732	0.010723	-2.55147	-0.152215	0.3843	-0.869939	-0.0519337
rs55991577	16	28843025	T/C	T	-319653	No	-	-	-	-	-	-	0.439299	0.39368	7.69856e-06	-4.47333	-0.258053	0.0031389	-2.95375	-0.174941	0.119851	-1.55539	-0.0929537	0.841011	0.200626	0.0116408	0.0001366	-3.814	-0.221255	1.42697e-06	-4.82118	-0.282158	0.0164489	-2.39877	-0.143306	0.45157	-0.752703	-0.0446622
rs56358680	16	28843118	G/A	G	-319746	No	-	-	-	-	-	-	0.439299	0.393673	7.69856e-06	-4.47333	-0.258053	0.0031389	-2.95375	-0.174941	0.119851	-1.55539	-0.0929537	0.841011	0.200626	0.0116408	0.0001366	-3.814	-0.221255	1.42697e-06	-4.82118	-0.282158	0.0164489	-2.39877	-0.143306	0.45157	-0.752703	-0.0446622
rs7498491	16	28844068	T/A	T	-320696	No	-	-	-	-	-	-	0.352617	0.357058	8.84755e-05	3.9203	0.226897	0.122588	1.54411	0.0918853	0.789315	-0.26703	-0.0162942	0.651557	-0.451475	-0.0265952	0.0025012	3.02339	0.175982	0.0008622	3.3321	0.197222	0.367163	0.901828	0.0539031	0.828052	0.217347	0.012771
rs62036626	16	28844284	G/A	G	-320912	No	-	-	-	-	-	-	0.439297	0.393539	7.69856e-06	-4.47333	-0.258053	0.0031389	-2.95375	-0.174941	0.115904	-1.57219	-0.0935969	0.841011	0.200626	0.0117259	0.0001366	-3.814	-0.221255	1.42697e-06	-4.82118	-0.282158	0.0157007	-2.41572	-0.143908	0.461731	-0.73596	-0.0444014
rs62036657	16	28844365	A/G	A	-320993	No	-	-	-	-	-	-	0.439297	0.393514	7.69856e-06	-4.47333	-0.258053	0.0031389	-2.95375	-0.174941	0.115904	-1.57219	-0.093677	0.841011	0.200626	0.0117364	0.0001366	-3.814	-0.221255	1.42697e-06	-4.82118	-0.282158	0.0157007	-2.41572	-0.143983	0.461731	-0.73596	-0.0443686
rs12444171	16	28845251	A/G	A	-321879	No	-	-	-	-	-	-	0.439297	0.393237	7.69856e-06	-4.47333	-0.258053	0.0031389	-2.95375	-0.174941	0.11206	-1.58899	-0.0949478	0.841011	0.200626	0.0119047	0.0001366	-3.814	-0.221255	1.42697e-06	-4.82118	-0.282158	0.0149826	-2.43268	-0.145163	0.461731	-0.73596	-0.0438398
rs35725751	16	28845584	T/C	T	-322212	No	-	-	-	-	-	-	0.179947	0.235928	0.339477	0.955218	0.0556171	0.0696777	1.81411	0.107757	0.0362422	2.09426	0.12499	0.973356	0.0334366	0.0015396	0.252956	1.14324	0.0666242	0.0807415	1.74655	0.104341	0.0818239	1.74031	0.104485	0.492965	0.685737	0.0405822
rs56404918	16	28846840	G/T	G	-323468	No	-	-	-	-	-	-	0.439297	0.392767	7.69856e-06	-4.47333	-0.258053	0.0031389	-2.95375	-0.174941	0.104675	-1.6226	-0.0969703	0.841011	0.200626	0.0121728	0.0001366	-3.814	-0.221255	1.42697e-06	-4.82118	-0.282158	0.0136403	-2.4666	-0.147018	0.471894	-0.719218	-0.0429628
rs55719896	16	28846866	A/G	A	-323494	No	-	-	-	-	-	-	0.439297	0.39276	7.69856e-06	-4.47333	-0.258053	0.0031389	-2.95375	-0.174941	0.104675	-1.6226	-0.097047	0.841011	0.200626	0.0121829	0.0001366	-3.814	-0.221255	1.42697e-06	-4.82118	-0.282158	0.0136403	-2.4666	-0.147087	0.471894	-0.719218	-0.0429286
rs55830740	16	28847149	C/G	C	-323777	No	-	-	-	-	-	-	0.439297	0.392675	7.69856e-06	-4.47333	-0.258053	0.0031389	-2.95375	-0.174941	0.104675	-1.6226	-0.0974293	0.841011	0.200626	0.0122337	0.0001366	-3.814	-0.221255	1.42697e-06	-4.82118	-0.282158	0.0136403	-2.4666	-0.147434	0.471894	-0.719218	-0.0427574
rs12928404	16	28847246	C/T	C	-323874	No	-	-	-	-	-	-	0.466601	0.405012	6.50112e-06	-4.50925	-0.25965	0.0039092	-2.88521	-0.17083	0.0878592	-1.70666	-0.102083	0.675947	0.418022	0.0253358	0.0001576	-3.77862	-0.21921	5.24354e-06	-4.55471	-0.266946	0.010211	-2.56845	-0.153178	0.441537	-0.769448	-0.0456641
rs12325113	16	28848668	C/T	C	-325296	No	-	-	-	-	-	-	0.434505	0.390459	1.75166e-05	-4.2942	-0.248146	0.0043582	-2.85097	-0.169091	0.0706376	-1.80763	-0.108222	0.933534	0.0835919	0.005403	0.0003861	-3.54922	-0.205869	4.06561e-06	-4.60786	-0.270434	0.0075716	-2.67045	-0.159176	0.402817	-0.836437	-0.0495973
rs12325278	16	28848818	G/A	G	-325446	No	-	-	-	-	-	-	0.439297	0.392226	7.69856e-06	-4.47333	-0.258053	0.0031389	-2.95375	-0.174941	0.0976408	-1.65622	-0.0993091	0.841011	0.200626	0.0124834	0.0001366	-3.814	-0.221255	1.42697e-06	-4.82118	-0.282158	0.0123983	-2.50054	-0.149122	0.482305	-0.702477	-0.0418902
rs62036658	16	28850371	G/T	G	-326999	No	-	-	-	-	-	-	0.436112	0.397592	1.37385e-05	-4.34786	-0.251052	0.0043582	-2.85097	-0.168939	0.0444312	-2.00987	-0.119623	0.933534	0.0835919	0.0046508	0.0003155	-3.60207	-0.209175	4.06561e-06	-4.60786	-0.270063	0.0036235	-2.90905	-0.173318	0.547041	-0.602053	-0.0364777
rs11643278	16	28852584	A/G	A	-329212	No	-	-	-	-	-	-	0.102879	0.117472	0.506178	0.664972	0.039412	0.0211554	2.30538	0.136724	0.0088085	2.61944	0.155521	0.802123	0.250788	0.0154646	0.132942	1.5028	0.0876866	0.0473451	1.98322	0.118365	0.0143015	2.44964	0.145814	0.581085	0.551853	0.0325342
rs3088215	16	28853996	C/A	C	-330624	No	-	-	-	-	-	-	0.43923	0.392226	7.69856e-06	-4.47333	-0.257858	0.0031389	-2.95375	-0.174704	0.0976408	-1.65622	-0.0993091	0.841011	0.200626	0.0124834	0.0001366	-3.814	-0.220998	1.42697e-06	-4.82118	-0.281927	0.0123983	-2.50054	-0.149122	0.482305	-0.702477	-0.0418902
rs28403629	16	28854769	G/A	G	-331397	No	-	-	-	-	-	-	0.439297	0.392226	7.69856e-06	-4.47333	-0.258053	0.0031389	-2.95375	-0.174941	0.0976408	-1.65622	-0.0993091	0.841011	0.200626	0.0124834	0.0001366	-3.814	-0.221255	1.42697e-06	-4.82118	-0.282158	0.0123983	-2.50054	-0.149122	0.482305	-0.702477	-0.0418902
rs61737565	16	28855522	C/G	C	-332150	No	-	-	-	-	-	-	0.439297	0.392226	7.69856e-06	-4.47333	-0.258053	0.0031389	-2.95375	-0.174941	0.0976408	-1.65622	-0.0993091	0.841011	0.200626	0.0124834	0.0001366	-3.814	-0.221255	1.42697e-06	-4.82118	-0.282158	0.0123983	-2.50054	-0.149122	0.482305	-0.702477	-0.0418902
rs4788099	16	28855727	G/A	G	-332355	No	-	-	-	-	-	-	0.439297	0.392226	7.69856e-06	-4.47333	-0.258053	0.0031389	-2.95375	-0.174941	0.0976408	-1.65622	-0.0993091	0.841011	0.200626	0.0124834	0.0001366	-3.814	-0.221255	1.42697e-06	-4.82118	-0.282158	0.0123983	-2.50054	-0.149122	0.482305	-0.702477	-0.0418902
rs8061877	16	28856819	T/C	T	-333447	No	-	-	-	-	-	-	0.186901	0.243816	0.453134	0.750303	0.044466	0.0999286	1.64528	0.0980073	0.0257873	2.22946	0.13271	0.789161	0.267509	0.0159261	0.225665	1.21166	0.0711886	0.0436955	2.01707	0.119934	0.0563137	1.9087	0.114103	0.366314	0.903446	0.0542919
rs7187776	16	28857645	G/A	G	-334273	No	-	-	-	-	-	-	0.456869	0.393993	8.37369e-06	-4.45539	-0.257366	0.0041281	-2.86809	-0.169843	0.0733254	-1.7908	-0.10697	0.841011	0.200626	0.0124792	9.51649e-05	-3.90257	-0.225987	1.19178e-06	-4.85685	-0.284385	0.009252	-2.60244	-0.155338	0.41233	-0.819688	-0.0493685
rs9972693	16	28859802	G/A	G	-336430	No	-	-	-	-	-	-	0.439297	0.392226	7.69856e-06	-4.47333	-0.258053	0.0031389	-2.95375	-0.174941	0.0976408	-1.65622	-0.0993091	0.841011	0.200626	0.0124834	0.0001366	-3.814	-0.221255	1.42697e-06	-4.82118	-0.282158	0.0123983	-2.50054	-0.149122	0.482305	-0.702477	-0.0418902
rs113079736	16	28860183	A/G	A	-336811	No	-	-	-	-	-	-	0.439297	0.392226	7.69856e-06	-4.47333	-0.258053	0.0031389	-2.95375	-0.174941	0.0976408	-1.65622	-0.0993091	0.841011	0.200626	0.0124834	0.0001366	-3.814	-0.221255	1.42697e-06	-4.82118	-0.282158	0.0123983	-2.50054	-0.149122	0.482305	-0.702477	-0.0418902
rs12325014	16	28860237	G/C	G	-336865	No	-	-	-	-	-	-	0.439297	0.392226	7.69856e-06	-4.47333	-0.258053	0.0031389	-2.95375	-0.174941	0.0976408	-1.65622	-0.0993091	0.841011	0.200626	0.0124834	0.0001366	-3.814	-0.221255	1.42697e-06	-4.82118	-0.282158	0.0123983	-2.50054	-0.149122	0.482305	-0.702477	-0.0418902
rs9972768	16	28861734	C/A	C	-338362	No	-	-	-	-	-	-	0.439297	0.392226	7.69856e-06	-4.47333	-0.258053	0.0031389	-2.95375	-0.174941	0.0976408	-1.65622	-0.0993091	0.841011	0.200626	0.0124834	0.0001366	-3.814	-0.221255	1.42697e-06	-4.82118	-0.282158	0.0123983	-2.50054	-0.149122	0.482305	-0.702477	-0.0418902
rs56040780	16	28861881	T/C	T	-338509	No	-	-	-	-	-	-	0.438297	0.392166	9.09675e-06	-4.43745	-0.255766	0.0039092	-2.88521	-0.170591	0.0976408	-1.65622	-0.0990364	0.841011	0.200626	0.0123447	0.0001576	-3.77862	-0.218683	1.86249e-06	-4.76774	-0.279222	0.0123983	-2.50054	-0.148871	0.482305	-0.702477	-0.0419678
rs72793815	16	28863451	A/G	A	-340079	No	-	-	-	-	-	-	0.437478	0.388424	6.50112e-06	-4.50925	-0.260258	0.0028063	-2.98805	-0.176774	0.0847801	-1.72348	-0.102795	0.960122	0.0501549	0.0029713	0.0001366	-3.814	-0.221155	1.19178e-06	-4.85685	-0.28403	0.0130062	-2.48357	-0.147909	0.461731	-0.73596	-0.0437281
rs80275162	16	28863517	A/T	A	-340145	No	-	-	-	-	-	-	0.431345	0.371475	0.0001815	-3.74326	-0.217074	0.0355708	-2.10177	-0.124507	0.0520645	-1.94241	-0.115836	0.90686	0.117029	0.0069322	0.0004127	-3.53162	-0.204515	5.7006e-06	-4.53701	-0.266441	0.0088033	-2.61944	-0.156463	0.421975	-0.80294	-0.0484781
rs192739404	16	28863676	C/T	C	-340304	No	-	-	-	-	-	-	0.372831	0.332836	0.094052	-1.67435	-0.0976573	0.430931	-0.787598	-0.0466677	0.763872	0.300414	0.0176576	0.197329	1.28922	0.076852	0.365995	-0.903971	-0.0532918	0.0646023	-1.84791	-0.110141	0.933534	0.0834422	0.0048746	0.893561	-0.133748	-0.0082252
rs183413238	16	28863688	C/T	C	-340316	No	-	-	-	-	-	-	0.0634489	0.0627827	NA	NA	NA	NA	NA	NA	0.493596	-0.684509	-0.0405949	0.471894	-0.719218	-0.0430548	NA	NA	NA	NA	NA	NA	0.376049	-0.885104	-0.053062	0.482305	-0.702477	-0.0420288
rs187448837	16	28863788	C/T	C	-340416	No	-	-	-	-	-	-	0.11754	0.134078	0.348142	-0.938134	-0.0550564	0.699941	-0.385258	-0.0229806	0.452532	0.751356	0.0450603	0.0580659	1.89524	0.112566	0.573571	-0.562608	-0.0327868	0.5804	0.55284	0.0334353	0.235464	-1.18637	-0.0714769	0.29955	1.03753	0.0618927
rs192338693	16	28863789	T/A	T	-340417	No	-	-	-	-	-	-	0.0805272	0.0848233	0.453014	-0.750303	-0.0439185	0.153811	-1.42617	-0.0854118	0.841324	0.200267	0.0117157	0.0971158	1.65919	0.0992432	0.945786	0.0681766	0.0038224	0.383427	-0.871493	-0.0522709	0.581634	-0.550865	-0.032877	0.946582	-0.0668733	-0.0040164
rs184879367	16	28863834	T/C	T	-340462	No	-	-	-	-	-	-	0.12803	0.129396	0.314127	-1.00648	-0.0587279	0.118524	-1.56096	-0.0928441	0.358305	-0.918554	-0.0549427	0.228126	1.20528	0.071781	0.375079	-0.886892	-0.0518374	0.0575908	-1.89863	-0.113409	0.73838	-0.3338	-0.0197253	0.197329	1.28922	0.0771677
rs187906735	16	28863854	T/C	T	-340482	No	-	-	-	-	-	-	0.085016	0.0593039	0.0600536	1.88056	0.109766	0.220877	1.22425	0.0726149	NA	NA	NA	NA	NA	NA	0.0353436	2.10442	0.122702	0.202451	1.2747	0.0758331	NA	NA	NA	NA	NA	NA
rs192613545	16	28863901	G/T	G	-340529	No	-	-	-	-	-	-	0.0821406	0.0973233	0.212764	-1.24588	-0.0732733	0.712426	-0.368504	-0.0217986	0.920344	0.100131	0.0057148	0.307444	1.02077	0.0609131	0.306024	-1.02357	-0.0603187	0.460879	-0.737276	-0.0444446	0.581634	-0.550865	-0.032546	0.986756	0.0167183	0.0006911
rs184405634	16	28863902	C/T	C	-340530	No	-	-	-	-	-	-	0.136879	0.150717	0.69491	-0.392066	-0.0232465	0.675362	-0.418769	-0.0254195	0.570442	0.567567	0.0342593	0.920027	-0.10031	-0.0058936	0.905117	0.11931	0.0069598	0.675362	-0.418769	-0.0245519	0.664288	-0.43397	-0.025784	0.393548	-0.853187	-0.0511095
rs188890649	16	28863968	C/T	C	-340596	No	-	-	-	-	-	-	0.0575367	0.087841	NA	NA	NA	NA	NA	NA	0.52582	-0.634386	-0.037623	0.241277	-1.17172	-0.0697273	NA	NA	NA	NA	NA	NA	0.802278	-0.250339	-0.0154212	0.592512	-0.535122	-0.0319092
rs182671162	16	28864106	T/C	T	-340734	No	-	-	-	-	-	-	0.147597	0.162567	0.707661	0.375015	0.0222617	0.240475	1.17381	0.0699904	0.893877	0.133509	0.0077018	0.375294	0.886691	0.0534396	0.657476	-0.443221	-0.0262245	0.227278	1.20743	0.0717916	0.186635	-1.32044	-0.0788267	0.725588	0.351122	0.020685
rs187320183	16	28864130	T/C	T	-340758	No	-	-	-	-	-	-	0.198982	0.211961	0.137332	-1.48565	-0.0873684	0.50273	-0.670194	-0.0402084	0.493596	-0.684509	-0.0405006	0.191553	1.30602	0.0775662	0.306024	-1.02357	-0.0598612	0.712426	-0.368504	-0.0221558	0.0760632	-1.77396	-0.105785	0.503623	0.668999	0.0398768
rs56363222	16	28864209	G/T	G	-340837	No	-	-	-	-	-	-	0.163752	0.111272	0.282375	-1.07484	-0.0630795	0.663272	0.435526	0.0255431	0.385175	-0.868381	-0.0517286	0.639499	-0.468203	-0.0276545	0.463315	-0.733234	-0.0431935	0.0646023	-1.84791	-0.109734	0.270114	-1.10263	-0.0661785	1	0	0.000104
rs56226746	16	28864449	A/G	A	-341077	No	-	-	-	-	-	-	0.41904	0.369058	7.07944e-05	-3.97354	-0.230288	0.0033162	-2.93661	-0.174465	0.0541543	-1.92555	-0.114795	0.90686	0.117029	0.0072038	0.0004411	-3.51402	-0.203933	1.30363e-06	-4.83901	-0.283399	0.0136403	-2.4666	-0.146659	0.651557	-0.451475	-0.0265352
rs56163509	16	28864471	G/A	G	-341099	No	-	-	-	-	-	-	0.417458	0.378643	5.6493e-05	-4.02683	-0.233262	0.0053925	-2.78254	-0.165281	0.0631406	-1.85815	-0.110501	0.946582	-0.0668733	-0.0036674	0.0012241	-3.23316	-0.188128	2.88277e-06	-4.67884	-0.273506	0.0206568	-2.31407	-0.137676	0.43175	-0.786193	-0.0472736
rs4788100	16	28864673	C/T	C	-341301	No	-	-	-	-	-	-	0.437208	0.388488	3.26506e-06	-4.65321	-0.268229	0.0019935	-3.09106	-0.183432	0.104675	-1.6226	-0.0971853	0.893719	0.133748	0.0083251	6.56844e-05	-3.99129	-0.231208	6.89848e-07	-4.96405	-0.289809	0.010211	-2.56845	-0.153436	0.482305	-0.702477	-0.0416382
rs62037363	16	28865042	C/T	C	-341670	No	-	-	-	-	-	-	0.437043	0.387449	4.62315e-06	-4.58117	-0.263868	0.0022371	-3.0567	-0.181479	0.0878592	-1.70666	-0.102127	0.893719	0.133748	0.0080225	8.84021e-05	-3.9203	-0.227341	9.07981e-07	-4.91041	-0.287333	0.0123983	-2.50054	-0.149207	0.580948	-0.551853	-0.0329434
rs7205323	16	28865892	T/C	T	-342520	No	-	-	-	-	-	-	0.437335	0.388578	4.62315e-06	-4.58117	-0.263985	0.0021121	-3.07388	-0.181938	0.0878592	-1.70666	-0.101984	0.86737	0.167187	0.0096653	8.20952e-05	-3.93804	-0.227558	8.29057e-07	-4.92828	-0.287606	0.0130062	-2.48357	-0.148427	0.569628	-0.568585	-0.0336096
rs7187333	16	28865916	A/G	A	-342544	No	-	-	-	-	-	-	0.432559	0.386788	1.07456e-05	-4.40159	-0.254155	0.0029683	-2.9709	-0.176145	0.0631406	-1.85815	-0.110937	0.960122	0.0501549	0.0025605	0.0002572	-3.65497	-0.212273	2.42424e-06	-4.71438	-0.275997	0.0079638	-2.65344	-0.158456	0.492839	-0.685737	-0.0413004
rs184398338	16	28866968	T/A	T	-343596	No	-	-	-	-	-	-	0.174484	0.150482	0.0005374	-3.46125	-0.201138	0.0077447	-2.66295	-0.158499	0.664288	-0.43397	-0.026294	0.776104	-0.284231	-0.0169095	0.0453708	-2.00103	-0.116966	0.0031389	-2.95375	-0.175273	0.616512	-0.500763	-0.0296796	0.169628	-1.37321	-0.0815459
rs147684209	16	28867061	C/T	C	-343689	No	-	-	-	-	-	-	0.426556	0.376731	6.56844e-05	-3.99129	-0.231152	0.0056818	-2.76544	-0.164486	0.091028	-1.68985	-0.100879	1	0	0.0001176	0.0013008	-3.21565	-0.186811	5.7006e-06	-4.53701	-0.266167	0.0172189	-2.38183	-0.141794	0.441537	-0.769448	-0.0458213
rs149601295	16	28867159	A/G	A	-343787	No	-	-	-	-	-	-	0.384618	0.353293	0.0014687	-3.18065	-0.185275	0.0454787	-2.00014	-0.118699	0.170437	-1.37075	-0.0818972	0.789007	-0.267509	-0.0157492	0.003715	-2.90135	-0.168989	0.0001552	-3.78258	-0.223091	0.0362244	-2.09426	-0.124803	0.241277	-1.17172	-0.0696018
rs4788101	16	28867804	T/C	T	-344432	No	-	-	-	-	-	-	0.439297	0.392226	7.69856e-06	-4.47333	-0.258053	0.0031389	-2.95375	-0.174941	0.0976408	-1.65622	-0.0993091	0.841011	0.200626	0.0124834	0.0001366	-3.814	-0.221255	1.42697e-06	-4.82118	-0.282158	0.0123983	-2.50054	-0.149122	0.482305	-0.702477	-0.0418902
rs7499878	16	28868464	T/C	T	-345092	No	-	-	-	-	-	-	0.185319	0.238527	0.375187	0.886892	0.0521385	0.0999286	1.64528	0.0979293	0.0246912	2.24638	0.133709	0.725588	0.351122	0.0208894	0.172065	1.36572	0.0797012	0.0436955	2.01707	0.119926	0.0789178	1.75714	0.104763	0.25512	1.13816	0.0677088
rs62037364	16	28868695	A/G	A	-345323	No	-	-	-	-	-	-	0.446387	0.393472	5.03798e-06	-4.56318	-0.262558	0.0051134	-2.79964	-0.16629	0.0976408	-1.65622	-0.098803	0.814985	0.234067	0.0136421	0.0001692	-3.76094	-0.217674	3.73516e-06	-4.6256	-0.27118	0.0130062	-2.48357	-0.147943	0.482305	-0.702477	-0.0415565
rs62037365	16	28868962	G/C	G	-345590	No	-	-	-	-	-	-	0.43984	0.392231	8.37369e-06	-4.45539	-0.257246	0.0033162	-2.93661	-0.173853	0.0976408	-1.65622	-0.0993091	0.841011	0.200626	0.0124834	0.0001576	-3.77862	-0.21938	1.55994e-06	-4.80336	-0.280894	0.0123983	-2.50054	-0.149122	0.482305	-0.702477	-0.0418902
rs11150609	16	28870596	G/A	G	-347224	No	-	-	-	-	-	-	0.439297	0.392226	7.69856e-06	-4.47333	-0.258053	0.0031389	-2.95375	-0.174941	0.0976408	-1.65622	-0.0993091	0.841011	0.200626	0.0124834	0.0001366	-3.814	-0.221255	1.42697e-06	-4.82118	-0.282158	0.0123983	-2.50054	-0.149122	0.482305	-0.702477	-0.0418902
rs12446589	16	28870962	A/G	A	-347590	No	-	-	-	-	-	-	0.434521	0.390452	1.75166e-05	-4.2942	-0.24822	0.0043582	-2.85097	-0.169168	0.0706376	-1.80763	-0.108242	0.933534	0.0835919	0.0052863	0.0003861	-3.54922	-0.205963	3.73516e-06	-4.6256	-0.270534	0.0075716	-2.67045	-0.159207	0.402817	-0.836437	-0.0497306
rs12448902	16	28871191	G/C	G	-347819	No	-	-	-	-	-	-	0.433224	0.388392	2.22725e-05	-4.2406	-0.245257	0.0043582	-2.85097	-0.169251	0.0706376	-1.80763	-0.108236	0.933534	0.0835919	0.005281	0.0004411	-3.51402	-0.204448	4.06561e-06	-4.60786	-0.269871	0.0079638	-2.65344	-0.157644	0.43175	-0.786193	-0.0470237
rs62037366	16	28871657	A/C	A	-348285	No	-	-	-	-	-	-	0.434521	0.390436	1.75166e-05	-4.2942	-0.24822	0.0043582	-2.85097	-0.169168	0.0706376	-1.80763	-0.108277	0.933534	0.0835919	0.0053723	0.0003861	-3.54922	-0.205963	3.73516e-06	-4.6256	-0.270534	0.0075716	-2.67045	-0.159191	0.402817	-0.836437	-0.0496528
rs11859512	16	28871853	T/C	T	-348481	No	-	-	-	-	-	-	0.438625	0.390509	8.37369e-06	-4.45539	-0.256821	0.0033162	-2.93661	-0.174292	0.0976408	-1.65622	-0.0994971	0.880449	0.150467	0.009212	0.0001576	-3.77862	-0.218699	1.70477e-06	-4.78555	-0.279971	0.0130062	-2.48357	-0.148062	0.482305	-0.702477	-0.0422186
rs11861132	16	28871860	G/A	G	-348488	No	-	-	-	-	-	-	0.439297	0.392214	7.69856e-06	-4.47333	-0.258053	0.0031389	-2.95375	-0.174941	0.0976408	-1.65622	-0.0993091	0.841011	0.200626	0.0124834	0.0001366	-3.814	-0.221255	1.42697e-06	-4.82118	-0.282158	0.0123983	-2.50054	-0.149122	0.482305	-0.702477	-0.0418902
rs7201929	16	28871966	C/T	C	-348594	No	-	-	-	-	-	-	0.185304	0.238516	0.375187	0.886892	0.0522256	0.0999286	1.64528	0.0980073	0.0246912	2.24638	0.133782	0.725588	0.351122	0.0209712	0.172065	1.36572	0.0797772	0.0436955	2.01707	0.119934	0.0789178	1.75714	0.104784	0.25512	1.13816	0.0677588
rs11861174	16	28871989	G/A	G	-348617	No	-	-	-	-	-	-	0.439297	0.392226	7.69856e-06	-4.47333	-0.258053	0.0031389	-2.95375	-0.174941	0.0976408	-1.65622	-0.0993091	0.841011	0.200626	0.0124834	0.0001366	-3.814	-0.221255	1.42697e-06	-4.82118	-0.282158	0.0123983	-2.50054	-0.149122	0.482305	-0.702477	-0.0418902
rs7499337	16	28872354	C/G	C	-348982	No	-	-	-	-	-	-	0.434521	0.390436	1.75166e-05	-4.2942	-0.24822	0.0043582	-2.85097	-0.169168	0.0706376	-1.80763	-0.108277	0.933534	0.0835919	0.0053723	0.0003861	-3.54922	-0.205963	3.73516e-06	-4.6256	-0.270534	0.0075716	-2.67045	-0.159191	0.402817	-0.836437	-0.0496528
rs6565229	16	28872598	C/T	C	-349226	No	-	-	-	-	-	-	0.439297	0.392226	7.69856e-06	-4.47333	-0.258053	0.0031389	-2.95375	-0.174941	0.0976408	-1.65622	-0.0993091	0.841011	0.200626	0.0124834	0.0001366	-3.814	-0.221255	1.42697e-06	-4.82118	-0.282158	0.0123983	-2.50054	-0.149122	0.482305	-0.702477	-0.0418902
rs7193274	16	28872788	G/C	G	-349416	No	-	-	-	-	-	-	0.185304	0.238516	0.375187	0.886892	0.0522256	0.0999286	1.64528	0.0980073	0.0246912	2.24638	0.133782	0.725588	0.351122	0.0209712	0.172065	1.36572	0.0797772	0.0436955	2.01707	0.119934	0.0789178	1.75714	0.104784	0.25512	1.13816	0.0677588
rs4788102	16	28873398	A/G	A	-350026	No	-	-	-	-	-	-	0.439297	0.392226	7.69856e-06	-4.47333	-0.258053	0.0031389	-2.95375	-0.174941	0.0976408	-1.65622	-0.0993091	0.841011	0.200626	0.0124834	0.0001366	-3.814	-0.221255	1.42697e-06	-4.82118	-0.282158	0.0123983	-2.50054	-0.149122	0.482305	-0.702477	-0.0418902
rs62037367	16	28874547	G/C	G	-351175	No	-	-	-	-	-	-	0.439297	0.392226	7.69856e-06	-4.47333	-0.258053	0.0031389	-2.95375	-0.174941	0.0976408	-1.65622	-0.0993091	0.841011	0.200626	0.0124834	0.0001366	-3.814	-0.221255	1.42697e-06	-4.82118	-0.282158	0.0123983	-2.50054	-0.149122	0.482305	-0.702477	-0.0418902
rs7198606	16	28875122	G/T	G	-351750	No	-	-	-	-	-	-	0.439297	0.392226	7.69856e-06	-4.47333	-0.258053	0.0031389	-2.95375	-0.174941	0.0976408	-1.65622	-0.0993091	0.841011	0.200626	0.0124834	0.0001366	-3.814	-0.221255	1.42697e-06	-4.82118	-0.282158	0.0123983	-2.50054	-0.149122	0.482305	-0.702477	-0.0418902
rs11864750	16	28875204	T/A	T	-351832	No	-	-	-	-	-	-	0.441222	0.396237	8.37369e-06	-4.45539	-0.257485	0.0031389	-2.95375	-0.174514	0.128059	-1.5218	-0.0907883	0.841011	0.200626	0.0115385	0.0001815	-3.74326	-0.217049	1.55994e-06	-4.80336	-0.280933	0.0142936	-2.44964	-0.145694	0.492839	-0.685737	-0.0408363
rs7193733	16	28875482	G/A	G	-352110	No	-	-	-	-	-	-	0.439297	0.392254	7.69856e-06	-4.47333	-0.258053	0.0031389	-2.95375	-0.174941	0.0976408	-1.65622	-0.0992655	0.828052	0.217347	0.0126233	0.0001366	-3.814	-0.221255	1.42697e-06	-4.82118	-0.282158	0.0123983	-2.50054	-0.149038	0.482305	-0.702477	-0.0418006
rs11863370	16	28879484	G/A	G	-356112	No	-	-	-	-	-	-	0.439297	0.392226	7.69856e-06	-4.47333	-0.258053	0.0031389	-2.95375	-0.174941	0.0976408	-1.65622	-0.0993091	0.841011	0.200626	0.0124834	0.0001366	-3.814	-0.221255	1.42697e-06	-4.82118	-0.282158	0.0123983	-2.50054	-0.149122	0.482305	-0.702477	-0.0418902
rs11150623	16	28881001	G/T	G	-357629	No	-	-	-	-	-	-	0.357601	0.363396	8.21636e-05	3.93804	0.228093	0.0965128	1.66215	0.0985771	0.946741	-0.0667536	-0.0035721	0.569628	-0.568585	-0.0335608	0.0033247	2.93619	0.171259	0.0006299	3.41843	0.20193	0.222541	1.21988	0.0734188	0.960122	0.0501549	0.0025974
rs8055982	16	28881202	C/A	C	-357830	No	-	-	-	-	-	-	0.439297	0.392226	7.69856e-06	-4.47333	-0.258053	0.0031389	-2.95375	-0.174941	0.0976408	-1.65622	-0.0993091	0.841011	0.200626	0.0124834	0.0001366	-3.814	-0.221255	1.42697e-06	-4.82118	-0.282158	0.0123983	-2.50054	-0.149122	0.482305	-0.702477	-0.0418902
rs7498603	16	28882424	C/T	C	-359052	No	-	-	-	-	-	-	0.439297	0.392226	7.69856e-06	-4.47333	-0.258053	0.0031389	-2.95375	-0.174941	0.0976408	-1.65622	-0.0993091	0.841011	0.200626	0.0124834	0.0001366	-3.814	-0.221255	1.42697e-06	-4.82118	-0.282158	0.0123983	-2.50054	-0.149122	0.482305	-0.702477	-0.0418902
rs7498665	16	28883241	G/A	G	-359869	No	-	-	-	-	Obesity;Body mass index;Weight	YES	0.439297	0.392226	7.69856e-06	-4.47333	-0.258053	0.0031389	-2.95375	-0.174941	0.0976408	-1.65622	-0.0993091	0.841011	0.200626	0.0124834	0.0001366	-3.814	-0.221255	1.42697e-06	-4.82118	-0.282158	0.0123983	-2.50054	-0.149122	0.482305	-0.702477	-0.0418902
rs28433345	16	28883327	T/C	T	-359955	No	-	-	-	-	-	-	0.357696	0.363624	8.21636e-05	3.93804	0.228348	0.0965128	1.66215	0.0989391	0.959963	-0.0500651	-0.0033779	0.580948	-0.551853	-0.0330295	0.0031409	2.95362	0.17151	0.0006299	3.41843	0.20224	0.222541	1.21988	0.0728102	0.973356	0.0334366	0.0024628
rs62037369	16	28883841	T/C	T	-360469	No	-	-	-	-	-	-	0.434505	0.390435	1.75166e-05	-4.2942	-0.248146	0.0043582	-2.85097	-0.169091	0.0706376	-1.80763	-0.108277	0.933534	0.0835919	0.0053723	0.0003861	-3.54922	-0.205869	4.06561e-06	-4.60786	-0.270434	0.0075716	-2.67045	-0.159191	0.402817	-0.836437	-0.0496528
rs7359397	16	28885659	T/C	T	-362287	No	-	-	-	-	Body mass index	NO	0.434505	0.390435	1.75166e-05	-4.2942	-0.248146	0.0043582	-2.85097	-0.169091	0.0706376	-1.80763	-0.108277	0.933534	0.0835919	0.0053723	0.0003861	-3.54922	-0.205869	4.06561e-06	-4.60786	-0.270434	0.0075716	-2.67045	-0.159191	0.402817	-0.836437	-0.0496528
rs11864107	16	28885931	C/T	C	-362559	No	-	-	-	-	-	-	0.439297	0.392226	7.69856e-06	-4.47333	-0.258053	0.0031389	-2.95375	-0.174941	0.0976408	-1.65622	-0.0993091	0.841011	0.200626	0.0124834	0.0001366	-3.814	-0.221255	1.42697e-06	-4.82118	-0.282158	0.0123983	-2.50054	-0.149122	0.482305	-0.702477	-0.0418902
rs9933198	16	28888409	T/C	T	-365037	No	-	-	-	-	-	-	0.185329	0.238468	0.375187	0.886892	0.052207	0.0999286	1.64528	0.0979365	0.0246912	2.24638	0.133707	0.725588	0.351122	0.0207017	0.172065	1.36572	0.0796773	0.0436955	2.01707	0.119788	0.0789178	1.75714	0.104764	0.25512	1.13816	0.0678484
rs3888190	16	28889486	A/C	A	-366114	No	-	-	-	-	-	-	0.439297	0.392226	7.69856e-06	-4.47333	-0.258053	0.0031389	-2.95375	-0.174941	0.0976408	-1.65622	-0.0993091	0.841011	0.200626	0.0124834	0.0001366	-3.814	-0.221255	1.42697e-06	-4.82118	-0.282158	0.0123983	-2.50054	-0.149122	0.482305	-0.702477	-0.0418902
rs62037371	16	28890131	A/C	A	-366759	No	-	-	-	-	-	-	0.439294	0.392207	7.69856e-06	-4.47333	-0.258053	0.0031389	-2.95375	-0.174941	0.0976408	-1.65622	-0.0993329	0.841011	0.200626	0.0124598	0.0001366	-3.814	-0.221255	1.42697e-06	-4.82118	-0.282158	0.0123983	-2.50054	-0.149192	0.482305	-0.702477	-0.0419774
rs8055138	16	28891465	T/C	T	-368093	No	-	-	-	-	-	-	0.439291	0.392164	7.69856e-06	-4.47333	-0.258053	0.0031389	-2.95375	-0.174941	0.0976408	-1.65622	-0.0993801	0.841011	0.200626	0.0124125	0.0001366	-3.814	-0.221255	1.42697e-06	-4.82118	-0.282158	0.0123983	-2.50054	-0.149331	0.482305	-0.702477	-0.0421519
rs72793818	16	28893137	A/G	A	-369765	No	-	-	-	-	-	-	0.443933	0.394042	1.61638e-05	-4.31208	-0.249136	0.0041281	-2.86809	-0.170084	0.0878592	-1.70666	-0.102204	0.802123	0.250788	0.0145201	0.0003376	-3.58445	-0.208137	2.64269e-06	-4.6966	-0.275474	0.010723	-2.55147	-0.1523	0.482305	-0.702477	-0.0422685
rs62037373	16	28893295	C/G	C	-369923	No	-	-	-	-	-	-	0.356719	0.36447	6.57398e-05	3.99129	0.230621	0.0867862	1.71278	0.102235	0.920185	-0.100131	-0.00634	0.580948	-0.551853	-0.0327672	0.0028044	2.9885	0.173514	0.0005201	3.4703	0.204865	0.235543	1.18637	0.0705765	0.986596	-0.0167183	-0.0006156
rs11645143	16	28893409	C/T	C	-370037	No	-	-	-	-	-	-	0.439018	0.391767	7.69856e-06	-4.47333	-0.257806	0.0031389	-2.95375	-0.174852	0.0942879	-1.67303	-0.0995623	0.841011	0.200626	0.0117801	0.0001366	-3.814	-0.220821	1.42697e-06	-4.82118	-0.281846	0.0118157	-2.51751	-0.150043	0.471894	-0.719218	-0.0434532
rs11641216	16	28893532	G/A	G	-370160	No	-	-	-	-	-	-	0.436518	0.386171	1.37385e-05	-4.34786	-0.250526	0.0035048	-2.91947	-0.173202	0.0847801	-1.72348	-0.103161	0.789161	0.267509	0.0156685	0.0001272	-3.83171	-0.222077	1.70477e-06	-4.78555	-0.280079	0.010211	-2.56845	-0.15278	0.492839	-0.685737	-0.040706
rs7498555	16	28893571	C/T	C	-370199	No	-	-	-	-	-	-	0.434478	0.389855	1.75166e-05	-4.2942	-0.248207	0.0043582	-2.85097	-0.169138	0.0706376	-1.80763	-0.107775	0.920185	0.10031	0.0059151	0.0003861	-3.54922	-0.205883	4.06561e-06	-4.60786	-0.270463	0.0071968	-2.68747	-0.159644	0.402817	-0.836437	-0.0503631
rs8061590	16	28895130	G/A	G	-371758	No	-	-	-	-	-	-	0.43931	0.393011	7.69856e-06	-4.47333	-0.258101	0.0031389	-2.95375	-0.174933	0.104675	-1.6226	-0.0972578	0.920185	0.10031	0.0062953	0.0001366	-3.814	-0.221298	1.42697e-06	-4.82118	-0.282159	0.0112576	-2.53449	-0.151419	0.41233	-0.819688	-0.0488349
rs11644151	16	28895660	A/G	A	-372288	No	-	-	-	-	-	-	0.194896	0.238866	0.453134	0.750303	0.0439723	0.163801	1.3925	0.0826537	0.0246912	2.24638	0.134231	0.725588	0.351122	0.0213406	0.212838	1.24588	0.0731313	0.0598903	1.88172	0.111767	0.0760962	1.77396	0.106155	0.241358	1.17172	0.0699011
rs11642449	16	28896015	T/C	T	-372643	No	-	-	-	-	-	-	0.40253	0.363986	2.50896e-06	-4.70732	-0.270582	0.0059887	-2.74835	-0.163232	0.0520645	-1.94241	-0.115978	0.663708	-0.434748	-0.025575	0.0003376	-3.58445	-0.20802	1.52394e-05	-4.32517	-0.253674	0.0149826	-2.43268	-0.145174	0.3843	-0.869939	-0.0523152
rs8056890	16	28897452	A/G	A	-374080	No	-	-	-	-	-	-	0.402548	0.363973	2.50896e-06	-4.70732	-0.270582	0.0059887	-2.74835	-0.163232	0.0520645	-1.94241	-0.115939	0.663708	-0.434748	-0.0255692	0.0003376	-3.58445	-0.20802	1.52394e-05	-4.32517	-0.253674	0.0149826	-2.43268	-0.145218	0.3843	-0.869939	-0.0523446
rs6565259	16	28898793	C/T	C	-375421	No	-	-	-	-	-	-	0.404153	0.378092	5.48831e-06	-4.54519	-0.262288	0.0090067	-2.61177	-0.154637	0.0631406	-1.85815	-0.111123	0.627676	-0.484932	-0.0290436	0.0005736	-3.44367	-0.199731	2.85669e-05	-4.18453	-0.246342	0.0319528	-2.14494	-0.128331	0.340185	-0.953717	-0.0572519
rs7501203	16	28899411	T/C	T	-376039	No	-	-	-	-	-	-	0.343995	0.32374	0.0006969	3.39097	0.197099	0.149021	1.44302	0.0861988	1	0	0.0002216	0.750637	-0.317676	-0.0194446	0.0368881	2.08718	0.121655	0.0041308	2.86809	0.170228	0.701127	0.383882	0.0228382	0.86737	0.167187	0.0099265
rs9746702	16	28903188	C/T	C	-379816	No	-	-	-	-	-	-	0.346422	0.364505	4.50357e-05	4.08018	0.235961	0.0533102	1.93245	0.115198	0.90686	-0.11682	-0.0073518	0.580948	-0.551853	-0.0327197	0.0022267	3.0583	0.177867	0.000401	3.53953	0.209153	0.242162	1.16962	0.0700511	0.986596	-0.0167183	-0.0010761
rs6565261	16	28903656	A/C	A	-380284	No	-	-	-	-	-	-	0.232105	0.266784	0.432805	0.784443	0.0460859	0.322663	0.989003	0.0594796	0.0124053	2.50054	0.149435	0.307444	1.02077	0.0606998	0.432805	0.784443	0.0460253	0.290968	1.05618	0.063002	0.10113	1.63941	0.0978352	0.191553	1.30602	0.0781018
rs9934709	16	28904607	T/C	T	-381235	No	-	-	-	-	-	-	0.223026	0.254622	0.413129	0.818588	0.04808	0.314608	1.0058	0.0603487	0.0281206	2.19564	0.131419	0.366314	0.903446	0.0542253	0.528171	0.630847	0.0374644	0.481682	0.703733	0.0416987	0.1758	1.35398	0.080599	0.331847	0.970477	0.0579245
rs9931989	16	28906084	G/C	G	-382712	No	-	-	-	-	-	-	0.402548	0.363913	2.50896e-06	-4.70732	-0.270618	0.0059887	-2.74835	-0.163352	0.0541543	-1.92555	-0.115372	0.663708	-0.434748	-0.0258848	0.0003376	-3.58445	-0.208069	1.52394e-05	-4.32517	-0.253707	0.0149826	-2.43268	-0.144533	0.375187	-0.886691	-0.0530053
rs8060365	16	28911309	C/A	C	-387937	No	-	-	-	-	-	-	0.409942	0.378401	8.37369e-06	-4.45539	-0.256935	0.0160666	-2.40737	-0.142969	0.0333205	-2.12804	-0.127144	0.525037	-0.635524	-0.0382212	0.0007908	-3.35587	-0.19453	4.86541e-05	-4.06183	-0.238859	0.0293465	-2.17874	-0.129642	0.284079	-1.07107	-0.064285
rs7189927	16	28913787	T/C	T	-390415	No	-	-	-	-	-	-	0.402423	0.362261	2.50896e-06	-4.70732	-0.270734	0.0059887	-2.74835	-0.163376	0.0680614	-1.82447	-0.109096	0.688126	-0.401296	-0.0240103	0.0003376	-3.58445	-0.208104	1.52394e-05	-4.32517	-0.253652	0.0206568	-2.31407	-0.138069	0.357364	-0.920201	-0.0548543
rs41292394	16	28914026	A/G	A	-390654	No	-	-	-	-	-	-	0.134115	0.146836	0.40338	0.835662	0.0488739	0.139783	1.4767	0.0882254	0.0130135	2.48357	0.148266	0.197329	1.28922	0.0768011	0.366102	0.903971	0.0525758	0.402143	0.837932	0.05016	0.0655923	1.84131	0.110183	0.472018	0.719218	0.0430993
rs8046545	16	28915217	G/A	G	-391845	No	-	-	-	-	-	-	0.397676	0.360405	5.97138e-06	-4.52722	-0.260857	0.0077447	-2.66295	-0.157846	0.050066	-1.95927	-0.116911	0.592512	-0.535122	-0.0315789	0.0008976	-3.32078	-0.192663	3.88188e-05	-4.11437	-0.242291	0.0136403	-2.4666	-0.147127	0.2917	-1.0543	-0.0627357
rs2071342	16	28915433	C/A	C	-392061	No	-	-	-	-	-	-	0.352716	0.362864	7.63428e-05	3.95579	0.228872	0.077833	1.76343	0.104816	0.828208	-0.216957	-0.0134865	0.663708	-0.434748	-0.0264601	0.0028044	2.9885	0.173794	0.0004877	3.4876	0.205511	0.300389	1.03567	0.0619196	0.880449	0.150467	0.008758
rs10499	16	28915527	G/A	G	-392155	No	-	-	-	-	-	-	0.397658	0.360398	5.97138e-06	-4.52722	-0.26078	0.0077447	-2.66295	-0.157767	0.050066	-1.95927	-0.116909	0.592512	-0.535122	-0.0315868	0.0008976	-3.32078	-0.192567	3.88188e-05	-4.11437	-0.242191	0.0136403	-2.4666	-0.147072	0.2917	-1.0543	-0.0627583
rs7188071	16	28917644	T/C	T	-394272	No	-	-	-	-	-	-	0.402438	0.36229	2.50896e-06	-4.70732	-0.270797	0.0056818	-2.76544	-0.163503	0.0706376	-1.80763	-0.108365	0.675801	-0.418022	-0.0254565	0.0003376	-3.58445	-0.208177	1.52394e-05	-4.32517	-0.253741	0.0216074	-2.29714	-0.137316	0.340185	-0.953717	-0.0565171
rs62037412	16	28917746	A/G	A	-394374	No	-	-	-	-	-	-	0.355139	0.365371	6.09764e-05	4.00906	0.232419	0.0750432	1.78032	0.106028	0.802278	-0.250339	-0.0151591	0.569628	-0.568585	-0.0338482	0.0026488	3.00594	0.174539	0.000428	3.52221	0.208082	0.316247	1.0022	0.0597729	1	0	-2.84843e-05
rs7206214	16	28919341	A/G	A	-395969	No	-	-	-	-	-	-	0.398059	0.36042	5.48831e-06	-4.54519	-0.261696	0.0073578	-2.68003	-0.158853	0.0520645	-1.94241	-0.116073	0.580948	-0.551853	-0.0329909	0.0008976	-3.32078	-0.193309	3.88188e-05	-4.11437	-0.24225	0.0142936	-2.44964	-0.146264	0.284079	-1.07107	-0.0644523
rs7184597	16	28921809	T/C	T	-398437	No	-	-	-	-	Obesity	YES	0.378591	0.351475	2.50896e-06	-4.70732	-0.271305	0.0120868	-2.5095	-0.149455	0.0562879	-1.9087	-0.114071	0.712873	-0.367846	-0.0219137	0.0005033	-3.47883	-0.201862	4.51521e-05	-4.07933	-0.239686	0.010723	-2.55147	-0.152055	0.276595	-1.08784	-0.0651307
rs11646653	16	28922149	C/T	C	-398777	No	-	-	-	-	-	-	0.383387	0.353357	1.01659e-06	-4.88823	-0.281125	0.0090067	-2.61177	-0.154972	0.0760632	-1.77396	-0.105725	0.801969	-0.250788	-0.0150995	0.0001815	-3.74326	-0.21733	1.9338e-05	-4.27238	-0.250953	0.0164489	-2.39877	-0.142501	0.331747	-0.970477	-0.0582317
rs9708958	16	28922743	A/G	A	-399371	No	-	-	-	-	-	-	0.378519	0.351638	2.29663e-06	-4.72538	-0.271546	0.0115173	-2.52653	-0.14957	0.0562879	-1.9087	-0.11425	0.712873	-0.367846	-0.0217609	0.0005033	-3.47883	-0.202117	4.51521e-05	-4.07933	-0.239716	0.010723	-2.55147	-0.152438	0.276595	-1.08784	-0.0646566
rs56330742	16	28923731	C/T	C	-400359	No	-	-	-	-	-	-	0.304522	0.305786	0.0007914	3.35587	0.195475	0.254286	1.14019	0.0684393	0.483178	0.701219	0.0419351	0.789007	-0.267509	-0.0160033	0.0054459	2.77952	0.161959	0.0006299	3.41843	0.201945	0.119898	1.55539	0.0925488	0.90686	0.117029	0.0069382
rs4788106	16	28924820	A/G	A	-401448	No	-	-	-	-	-	-	0.12276	0.0884647	6.56844e-05	-3.99129	-0.23137	0.0313344	-2.15263	-0.127625	0.292524	-1.05241	-0.0633601	0.580948	-0.551853	-0.0329678	0.0041491	-2.86652	-0.167462	0.0867493	-1.71278	-0.101878	0.0216074	-2.29714	-0.136662	0.262118	-1.12138	-0.0674258
rs3924376	16	28925978	T/C	T	-402606	No	-	-	-	-	-	-	0.372474	0.348938	8.45331e-07	-4.92451	-0.283387	0.0133013	-2.47544	-0.147134	0.0293465	-2.17874	-0.129585	0.893561	-0.133748	-0.0080106	0.0002239	-3.69027	-0.213546	7.05569e-05	-3.97438	-0.233806	0.0025987	-3.01157	-0.179194	0.269246	-1.10461	-0.0663698
rs12919058	16	28927818	C/A	C	-404446	No	-	-	-	-	-	-	0.395687	0.354431	3.28007e-07	-5.10642	-0.29283	0.0109717	-2.54357	-0.151497	0.0319528	-2.14494	-0.128453	0.90686	0.117029	0.0072297	4.85708e-05	-4.06239	-0.23522	2.64333e-05	-4.20208	-0.247462	0.0036235	-2.90905	-0.173149	0.2917	-1.0543	-0.0625089
rs11642349	16	28929397	G/T	G	-406025	No	-	-	-	-	-	-	0.121169	0.137175	0.0001694	3.76094	0.218038	0.0160754	2.40737	0.14344	0.198094	-1.28691	-0.0774428	0.20316	-1.27243	-0.0763406	0.0021008	3.07577	0.179484	0.135332	1.49355	0.0890836	0.0608202	1.875	0.111654	0.299456	-1.03753	-0.0618282
rs7499211	16	28929672	A/G	A	-406300	No	-	-	-	-	-	-	0.0588994	NA	NA	NA	NA	NA	NA	NA	NA	NA	NA	NA	NA	NA	NA	NA	NA	NA	NA	NA	NA	NA	NA	NA	NA	NA
rs7200437	16	28931953	T/C	T	-408581	No	-	-	-	-	-	-	0.257938	0.278604	0.375187	0.886892	0.0515631	0.298712	1.03939	0.0619742	0.0083791	2.63644	0.156913	0.581085	0.551853	0.0334645	0.375187	0.886892	0.0516146	0.535389	0.619894	0.0370268	0.0462834	1.993	0.119124	0.248172	1.15494	0.0688455
rs6565293	16	28933248	C/T	C	-409876	No	-	-	-	-	-	-	0.381834	0.351549	2.99154e-06	-4.67124	-0.269401	0.0146304	-2.4414	-0.145322	0.0188745	-2.34794	-0.140174	0.960122	0.0501549	0.0031922	0.0002572	-3.65497	-0.211593	0.0002047	-3.71302	-0.218704	0.0016405	-3.14854	-0.186552	0.241277	-1.17172	-0.0699306
rs7185232	16	28933468	C/T	C	-410096	No	-	-	-	-	-	-	0.386581	0.353357	1.22223e-06	-4.85198	-0.279349	0.0109717	-2.54357	-0.150901	0.0269252	-2.21255	-0.132091	0.86737	0.167187	0.0103071	8.84021e-05	-3.9203	-0.227351	9.43814e-05	-3.90455	-0.230034	0.002907	-2.97738	-0.177359	0.2917	-1.0543	-0.0626303
rs12923163	16	28934139	T/C	T	-410767	No	-	-	-	-	-	-	0.255351	0.275975	0.375187	0.886892	0.0522989	0.322663	0.989003	0.0594435	0.0052773	2.78964	0.165575	0.651701	0.451475	0.0267319	0.38441	0.869814	0.0509573	0.603621	0.519317	0.030963	0.0377831	2.07738	0.123962	0.174972	1.35641	0.080929
rs4072402	16	28937259	T/C	T	-413887	No	-	-	-	-	-	-	0.38496	0.353352	4.81354e-07	-5.03355	-0.288673	0.0077447	-2.66295	-0.158094	0.0269252	-2.21255	-0.132091	0.86737	0.167187	0.0103071	6.56844e-05	-3.99129	-0.2308	8.16176e-05	-3.93945	-0.23154	0.002907	-2.97738	-0.177359	0.2917	-1.0543	-0.0626303
rs4072401	16	28937275	A/G	A	-413903	No	-	-	-	-	-	-	0.260383	0.277385	0.274921	1.09194	0.0638249	0.227278	1.20743	0.0719295	0.0102169	2.56845	0.15292	0.639642	0.468203	0.0275469	0.35705	0.921052	0.0544992	0.568949	0.569602	0.0335958	0.0393603	2.0605	0.123325	0.234676	1.1885	0.0708743
rs56933819	16	28940916	G/T	G	-417544	No	-	-	-	-	-	-	0.37128	0.378797	5.65411e-05	4.02683	0.232615	0.107093	1.61155	0.0958842	0.933374	-0.0834422	-0.0045343	0.651557	-0.451475	-0.02675	0.0029683	2.97106	0.17253	0.0008105	3.34935	0.197939	0.228976	1.20312	0.0724471	0.738229	0.334399	0.0203619
rs8060534	16	28941480	T/C	T	-418108	No	-	-	-	-	-	-	0.270725	0.284014	0.413129	0.818588	0.0484149	0.214606	1.24107	0.074394	0.0409931	2.04362	0.122177	0.441656	0.769448	0.0455081	0.53948	0.613786	0.0364668	0.725138	0.35175	0.0212899	0.14578	1.45464	0.0872937	0.340286	0.953717	0.057319
rs2904880	16	28944396	C/G	C	-421024	No	-	-	-	-	-	-	0.355995	0.32877	1.22223e-06	-4.85198	-0.279158	0.0066436	-2.71418	-0.161265	0.0293465	-2.17874	-0.13033	0.827897	-0.217347	-0.0130428	0.0002399	-3.67262	-0.212589	0.0001912	-3.7304	-0.220306	0.002907	-2.97738	-0.176925	0.255037	-1.13816	-0.0682137
rs35979293	16	28944700	T/G	T	-421328	No	-	-	-	-	-	-	0.354633	0.365724	3.57436e-05	4.13359	0.239314	0.0837018	1.72966	0.102628	0.86737	-0.166887	-0.010319	0.592512	-0.535122	-0.0317324	0.0014697	3.18065	0.18539	0.0005201	3.4703	0.204602	0.324428	0.98547	0.0587226	0.946741	0.0668733	0.0039176
rs34763945	16	28950051	A/G	A	-426679	No	-	-	-	-	-	-	0.0598387	NA	0.172065	1.36572	0.0795889	0.801505	-0.251236	-0.0147418	NA	NA	NA	NA	NA	NA	0.339477	0.955218	0.0563616	0.986756	0.0167482	0.0009416	NA	NA	NA	NA	NA	NA
rs2070962	16	28950432	T/C	T	-427060	No	-	-	-	-	-	-	0.354633	0.367491	3.57436e-05	4.13359	0.239314	0.0837018	1.72966	0.102628	0.854327	-0.183577	-0.0107612	0.547041	-0.602053	-0.0356181	0.0014697	3.18065	0.18539	0.0005201	3.4703	0.204602	0.341097	0.952009	0.0571185	0.973356	0.0334366	0.002453
rs11645302	16	28951457	T/C	T	-428085	No	-	-	-	-	-	-	0.192871	0.19559	1.46758e-06	4.81577	0.276513	0.0231228	2.27141	0.134501	0.155259	-1.42108	-0.0850547	0.284079	-1.07107	-0.0640847	4.86124e-05	4.06239	0.234847	0.0059923	2.74835	0.163303	0.394436	0.851659	0.0506102	0.357364	-0.920201	-0.0552338
rs11639897	16	28952638	T/C	T	-429266	No	-	-	-	-	-	-	0.35627	0.328182	1.33817e-06	-4.83387	-0.278193	0.0069925	-2.6971	-0.160374	0.0426829	-2.02674	-0.120985	0.840855	-0.200626	-0.0118018	0.0002239	-3.69027	-0.214013	0.0001664	-3.76518	-0.22248	0.0058585	-2.75557	-0.164044	0.284079	-1.07107	-0.0635179
rs62037421	16	28954408	T/C	T	-431036	No	-	-	-	-	-	-	0.354623	0.367867	3.57436e-05	4.13359	0.239314	0.0837018	1.72966	0.102628	0.841168	-0.200267	-0.012042	0.525037	-0.635524	-0.0383331	0.0014697	3.18065	0.18539	0.0005201	3.4703	0.204602	0.376157	0.885104	0.0525255	1	0	0.0003085
rs7188755	16	28956464	C/T	C	-433092	No	-	-	-	-	-	-	0.366169	0.38517	0.0001694	3.76094	0.217989	0.208464	1.25788	0.0752992	0.986756	0.0166883	0.0005796	0.604179	-0.518391	-0.0313142	0.0046316	2.83171	0.16477	0.001244	3.22867	0.191427	0.216236	1.23663	0.0737467	0.90686	0.117029	0.0072825
rs12717010	16	28957170	A/G	A	-433798	No	-	-	-	-	-	-	0.249786	0.264184	0.38441	0.869814	0.0506549	0.275889	1.08978	0.064521	0.0197534	2.33101	0.138517	0.431868	0.786193	0.0467712	0.453134	0.750303	0.0444838	0.603621	0.519317	0.0311797	0.0733575	1.7908	0.106598	0.269333	1.10461	0.0662363
rs12717011	16	28957172	T/G	T	-433800	No	-	-	-	-	-	-	0.249786	0.264184	0.38441	0.869814	0.0506549	0.275889	1.08978	0.064521	0.0197534	2.33101	0.138517	0.431868	0.786193	0.0467712	0.453134	0.750303	0.0444838	0.603621	0.519317	0.0311797	0.0733575	1.7908	0.106598	0.269333	1.10461	0.0662363
rs2081199	16	28958754	G/A	G	-435382	No	-	-	-	-	-	-	0.367412	0.388693	4.50357e-05	4.08018	0.236105	0.110802	1.59468	0.0946505	0.933534	0.0834422	0.0051063	0.503495	-0.668999	-0.0399109	0.0029683	2.97106	0.173276	0.001244	3.22867	0.191027	0.216236	1.23663	0.0739776	0.960122	0.0501549	0.003189
rs4787460	16	28959477	C/G	C	-436105	No	-	-	-	-	-	-	0.33753	0.357731	0.0001024	3.88484	0.225229	0.0576171	1.89863	0.113231	0.841168	-0.200267	-0.0124403	0.514143	-0.652261	-0.0391239	0.0018671	3.11071	0.180785	0.0001448	3.79998	0.223742	0.452532	0.751356	0.0447821	0.893561	-0.133748	-0.0079136
rs12449272	16	28962755	A/G	A	-439383	No	-	-	-	-	-	-	0.352701	0.368159	7.63428e-05	3.95579	0.228653	0.0999286	1.64528	0.097706	0.828208	-0.216957	-0.0128238	0.461731	-0.73596	-0.0440679	0.0022267	3.0583	0.178213	0.0007149	3.38388	0.200251	0.394436	0.851659	0.0505383	0.933374	-0.0835919	-0.0051265
rs62037422	16	28963012	C/T	C	-439640	No	-	-	-	-	-	-	0.353764	0.369019	6.09764e-05	4.00906	0.2323	0.10344	1.62841	0.0970664	0.828208	-0.216957	-0.0126729	0.471894	-0.719218	-0.0431861	0.0018671	3.11071	0.180827	0.0006714	3.40115	0.201117	0.40383	0.834939	0.0495901	0.920027	-0.10031	-0.0059331
rs62037423	16	28964716	G/A	G	-441344	No	-	-	-	-	-	-	0.351946	0.36717	8.21636e-05	3.93804	0.227954	0.114612	1.57782	0.09431	0.763719	-0.300414	-0.01804	0.461731	-0.73596	-0.0442914	0.0023595	3.04085	0.176992	0.0009751	3.2976	0.194982	0.367163	0.901828	0.0537857	1	0	-0.0001587
rs9937676	16	28969480	G/A	G	-446108	No	-	-	-	-	-	-	0.36389	0.386498	0.0001469	3.79631	0.219692	0.168945	1.37567	0.0819484	1	0	0.0004671	0.482305	-0.702477	-0.0421207	0.0054459	2.77952	0.161532	0.0028081	2.98805	0.177494	0.19237	1.30368	0.0778504	0.893719	0.133748	0.0076854
rs67479058	16	28970852	C/T	C	-447480	No	-	-	-	-	-	-	0.156559	0.161242	0.413129	0.818588	0.048031	0.0622094	1.86481	0.111426	0.0083791	2.63644	0.156851	0.16969	1.37321	0.0824383	0.432805	0.784443	0.0460879	0.227278	1.20743	0.0723272	0.0608202	1.875	0.112111	0.323545	0.987238	0.0588064
rs113458503	16	28973267	T/C	T	-449895	No	-	-	-	-	-	-	0.358578	0.380032	0.0002241	3.69027	0.213663	0.144345	1.45986	0.0871025	0.946741	-0.0667536	-0.0040297	0.3843	-0.869939	-0.0519196	0.0111999	2.53651	0.147869	0.0035071	2.91947	0.172941	0.1758	1.35398	0.0808216	0.763567	0.300953	0.0181596
rs11643297	16	28973268	A/G	A	-449896	No	-	-	-	-	-	-	0.400633	0.342435	3.56593e-06	-4.63519	-0.266936	0.0231107	-2.27141	-0.134808	0.0293465	-2.17874	-0.129841	0.471894	-0.719218	-0.0430652	0.0039266	-2.88393	-0.168228	0.0002512	-3.66091	-0.216467	0.0021913	-3.0629	-0.181978	0.111385	-1.59184	-0.0952513
rs11642727	16	28974240	A/C	A	-450868	No	-	-	-	-	-	-	0.349466	0.362534	0.0002091	3.70793	0.215137	0.158776	1.40934	0.0838292	0.700978	-0.383882	-0.0234004	0.357364	-0.920201	-0.0547759	0.0037174	2.90135	0.169127	0.0016745	3.14262	0.185557	0.349685	0.935281	0.0555268	0.933374	-0.0835919	-0.0054518
rs7500321	16	28977020	G/A	G	-453648	No	-	-	-	-	-	-	0.370607	0.314488	8.37369e-06	-4.45539	-0.256634	0.018453	-2.35636	-0.139519	0.0333205	-2.12804	-0.12687	0.45157	-0.752703	-0.0454257	0.0028026	-2.9885	-0.174301	0.0002689	-3.64355	-0.214809	0.0075716	2.67045	0.159266	0.0626595	1.86148	0.1113
rs1137843	16	28977713	C/T	C	-454341	No	-	-	-	-	-	-	0.351097	0.366392	0.0002574	3.65497	0.212062	0.168945	1.37567	0.0816221	0.828208	-0.216957	-0.0132247	0.45157	-0.752703	-0.0450869	0.0046316	2.83171	0.165247	0.0021135	3.07388	0.182218	0.341097	0.952009	0.0566612	0.986596	-0.0167183	-0.001108
rs12934960	16	28979263	G/A	G	-455891	No	-	-	-	-	-	-	0.266773	0.30212	0.282464	1.07484	0.0629521	0.202451	1.2747	0.0755823	0.0306336	2.16184	0.128683	0.131657	1.50771	0.089976	0.621165	0.494382	0.0286895	0.330951	0.972211	0.0577498	0.216236	-1.23663	-0.0740152	0.104077	-1.62551	-0.0972585
rs12931589	16	28979297	T/G	T	-455925	No	-	-	-	-	-	-	0.266773	0.300353	0.282464	1.07484	0.0629521	0.202451	1.2747	0.0755823	0.0409931	2.04362	0.122081	0.119233	1.55818	0.0925835	0.621165	0.494382	0.0286895	0.330951	0.972211	0.0577498	0.216236	1.23663	0.0742206	0.0755682	1.77715	0.105708
rs11150675	16	28980531	A/G	A	-457159	No	-	-	-	-	-	-	0.34984	0.365724	0.0002401	3.67262	0.212568	0.168945	1.37567	0.0820203	0.789315	-0.26703	-0.0162128	0.421975	-0.80294	-0.0477945	0.0039291	2.88393	0.167907	0.0018823	3.10824	0.18383	0.376157	0.885104	0.0531205	0.946582	-0.0668733	-0.0040482
rs4788111	16	28980693	G/T	G	-457321	No	-	-	-	-	-	-	0.34984	0.365724	0.0002401	3.67262	0.212568	0.168945	1.37567	0.0820203	0.789315	-0.26703	-0.0162128	0.421975	-0.80294	-0.0477945	0.0039291	2.88393	0.167907	0.0018823	3.10824	0.18383	0.376157	0.885104	0.0531205	0.946582	-0.0668733	-0.0040482
rs7192056	16	28981511	G/C	G	-458139	No	-	-	-	-	-	-	0.370534	0.314488	8.37369e-06	-4.45539	-0.256833	0.018453	-2.35636	-0.139638	0.0333205	-2.12804	-0.12687	0.45157	-0.752703	-0.0454257	0.0028026	-2.9885	-0.174209	0.0002689	-3.64355	-0.215019	0.0075716	-2.67045	-0.159266	0.0626595	-1.86148	-0.1113
rs12050928	16	28982517	C/T	C	-459145	No	-	-	-	-	-	-	0.260449	0.282751	0.232321	1.19455	0.0700499	0.220877	1.22425	0.0730405	0.0216188	2.29714	0.137061	0.191553	1.30602	0.0780006	0.453134	0.750303	0.0443494	0.374433	0.888276	0.0525319	0.128109	1.5218	0.0910741	0.123268	1.54135	0.0921762
rs62037425	16	28982630	A/G	A	-459258	No	-	-	-	-	-	-	0.173986	0.172111	0.905117	0.11931	0.0073789	0.615246	-0.502558	-0.0296075	0.316247	1.0022	0.0599565	0.933534	0.0835919	0.004832	0.878083	-0.1534	-0.0089193	0.139783	1.4767	0.0876889	0.841324	0.200267	0.0118882	0.375294	0.886691	0.0528468
rs11645306	16	28983936	G/C	G	-460564	No	-	-	-	-	-	-	0.370534	0.314488	8.37369e-06	-4.45539	-0.256833	0.018453	-2.35636	-0.139638	0.0333205	-2.12804	-0.12687	0.45157	-0.752703	-0.0454257	0.0028026	-2.9885	-0.174209	0.0002689	-3.64355	-0.215019	0.0075716	-2.67045	-0.159266	0.0626595	-1.86148	-0.1113
rs11642638	16	28984945	C/A	C	-461573	No	-	-	-	-	-	-	0.349835	0.365763	0.0002401	3.67262	0.212568	0.168945	1.37567	0.0820203	0.789315	-0.26703	-0.0161861	0.421975	-0.80294	-0.0477275	0.0039291	2.88393	0.167907	0.0018823	3.10824	0.18383	0.376157	0.885104	0.053165	0.946582	-0.0668733	-0.0038886
rs4788112	16	28987518	A/G	A	-464146	No	-	-	-	-	-	-	0.349818	0.365724	0.0002401	3.67262	0.212509	0.168945	1.37567	0.0819882	0.789315	-0.26703	-0.0162128	0.421975	-0.80294	-0.0477945	0.0039291	2.88393	0.167839	0.0018823	3.10824	0.183796	0.376157	0.885104	0.0531205	0.946582	-0.0668733	-0.0040482
rs78722125	16	28987857	G/T	G	-464485	No	-	-	-	-	-	-	0.0774265	0.0616237	0.062406	-1.86336	-0.109439	0.973196	-0.0334963	-0.0022883	0.022584	-2.28022	-0.136346	0.841011	0.200626	0.012387	0.0249226	-2.24245	-0.130514	0.103398	-1.62841	-0.0966238	0.0306182	-2.16184	-0.12908	0.738078	-0.334399	-0.0203576
rs8045689	16	28988269	C/T	C	-464897	No	-	-	-	-	-	-	0.370607	0.314488	8.37369e-06	-4.45539	-0.256634	0.018453	-2.35636	-0.139519	0.0333205	-2.12804	-0.12687	0.45157	-0.752703	-0.0454257	0.0028026	-2.9885	-0.174301	0.0002689	-3.64355	-0.214809	0.0075716	-2.67045	-0.159266	0.0626595	-1.86148	-0.1113
rs7187575	16	28990101	C/T	C	-466729	No	-	-	-	-	-	-	0.370607	0.314403	8.37369e-06	-4.45539	-0.256634	0.018453	-2.35636	-0.139519	0.0333205	-2.12804	-0.126549	0.45157	-0.752703	-0.0454577	0.0028026	-2.9885	-0.174301	0.0002689	-3.64355	-0.214809	0.0075716	-2.67045	-0.159451	0.0626595	-1.86148	-0.111477
rs4788113	16	28992000	A/G	A	-468628	No	-	-	-	-	-	-	0.349784	0.365724	0.0002574	3.65497	0.212447	0.168945	1.37567	0.0819621	0.789315	-0.26703	-0.0162128	0.421975	-0.80294	-0.0477945	0.0039291	2.88393	0.167782	0.0018823	3.10824	0.183768	0.376157	0.885104	0.0531205	0.946582	-0.0668733	-0.0040482
rs3922668	16	28992646	A/G	A	-469274	No	-	-	-	-	-	-	0.36262	0.385159	0.0003158	3.60207	0.209018	0.214606	1.24107	0.0737467	0.973515	0.0333767	0.0019492	0.45157	-0.752703	-0.0448752	0.0074685	2.67527	0.155611	0.0041308	2.86809	0.169921	0.198164	1.28691	0.0771544	0.946741	0.0668733	0.0043303
rs6565300	16	28993049	A/C	A	-469677	No	-	-	-	-	-	-	0.370617	0.314193	8.37369e-06	-4.45539	-0.256634	0.018453	-2.35636	-0.139519	0.0347551	-2.11115	-0.126347	0.45157	-0.752703	-0.0454854	0.0028026	-2.9885	-0.174301	0.0002689	-3.64355	-0.214809	0.0071968	-2.68747	-0.160134	0.0603265	-1.87836	-0.111669
rs4788114	16	28995145	T/C	T	-471773	No	-	-	-	-	-	-	0.129393	0.0848057	0.0001468	-3.79631	-0.219938	0.0473228	-1.98322	-0.11823	0.616512	-0.500763	-0.0298074	0.867213	-0.167187	-0.0103733	0.0031389	-2.95362	-0.171963	0.0807067	-1.74655	-0.103998	0.0788837	-1.75714	-0.104645	0.284079	-1.07107	-0.0642929
rs7140	16	28995757	C/A	C	-472385	No	-	-	-	-	-	-	0.370669	0.314018	8.37369e-06	-4.45539	-0.256653	0.018453	-2.35636	-0.139613	0.0319528	-2.14494	-0.127841	0.441537	-0.769448	-0.0458015	0.0028026	-2.9885	-0.174295	0.0002689	-3.64355	-0.214797	0.0061701	-2.73854	-0.162862	0.0603265	-1.87836	-0.111628
rs1131543	16	28997997	A/G	A	-474625	No	-	-	-	-	-	-	0.260383	0.284452	0.232321	1.19455	0.0696866	0.220877	1.22425	0.0728207	0.0143015	2.44964	0.145721	0.197329	1.28922	0.0767912	0.453134	0.750303	0.0442242	0.383536	0.871493	0.0521432	0.0976813	1.65622	0.0991075	0.140482	1.47407	0.0883408
rs4788115	16	28998111	A/T	A	-474739	No	-	-	-	-	-	-	0.17253	0.186998	8.46196e-07	4.92451	0.283058	0.0211554	2.30538	0.137206	0.132273	-1.50501	-0.0902013	0.228049	-1.20528	-0.0719877	0.0001102	3.86713	0.22425	0.0063104	2.73126	0.161645	0.4229	0.801502	0.0481233	0.2917	-1.0543	-0.0628008
rs117382857	16	29000260	A/G	A	-476888	No	-	-	-	-	-	-	0.128976	0.0866608	6.56844e-05	-3.99129	-0.230572	0.0211442	-2.30538	-0.137254	0.725889	-0.350494	-0.0205991	0.906702	-0.117029	-0.0067845	0.0018658	-3.11071	-0.181214	0.103398	-1.62841	-0.0969563	0.065563	-1.84131	-0.109647	0.307349	-1.02077	-0.0611229
rs115616784	16	29000446	A/G	A	-477074	No	-	-	-	-	-	-	0.354109	0.368072	0.0005037	3.47883	0.202325	0.179596	1.342	0.0802793	1	0	0.0001971	0.514143	-0.652261	-0.039211	0.0057448	2.76214	0.161465	0.0015788	3.15982	0.186771	0.210133	1.25339	0.0745143	0.880449	0.150467	0.0085698
rs9929088	16	29001460	A/C	A	-478088	No	-	-	-	-	-	-	0.380192	0.312721	1.8994e-05	-4.27633	-0.246892	0.013948	-2.45842	-0.145804	0.0333205	-2.12804	-0.127011	0.525037	-0.635524	-0.0375261	0.0043829	-2.84911	-0.165576	0.0005908	-3.43572	-0.202647	0.002907	-2.97738	-0.176797	0.0970755	-1.65919	-0.0985275
rs62037427	16	29002706	A/G	A	-479334	No	-	-	-	-	-	-	0.348474	0.362777	0.0002951	3.6197	0.21005	0.179596	1.342	0.079595	0.893719	-0.133509	-0.0083833	0.402817	-0.836437	-0.04992	0.0041517	2.86652	0.167381	0.0018823	3.10824	0.184193	0.28507	1.06915	0.0637045	0.946582	-0.0668733	-0.0044649
rs9925602	16	29004399	A/G	A	-481027	No	-	-	-	-	-	-	0.263241	0.303701	0.306119	1.02357	0.0600142	0.17421	1.35883	0.0813378	0.0789178	1.75714	0.104896	0.119233	1.55818	0.0927246	0.670108	0.426168	0.024651	0.374433	0.888276	0.0531909	0.186701	1.32044	0.0792098	0.104077	1.62551	0.0967456
rs111850663	16	29007489	T/C	T	-484117	No	-	-	-	-	-	-	0.354514	0.36674	0.0060585	2.74476	0.159544	0.450849	0.754049	0.0453265	0.920185	-0.100131	-0.0063845	0.111385	-1.59184	-0.09485	0.0111999	2.53651	0.148167	0.0139558	2.45842	0.146476	0.349685	0.935281	0.0559123	0.471894	-0.719218	-0.0426104
rs62037428	16	29008079	T/C	T	-484707	No	-	-	-	-	-	-	0.340893	0.359035	0.0011516	3.25068	0.189419	0.339375	0.955421	0.0567411	0.676386	-0.417274	-0.0245142	0.228049	-1.20528	-0.0718513	0.0078653	2.65791	0.154631	0.0035071	2.91947	0.1731	0.413243	0.81822	0.048736	0.738078	-0.334399	-0.0196299
rs7498329	16	29010771	C/A	C	-487399	No	-	-	-	-	-	-	0.164537	0.208481	0.0227982	2.27699	0.133162	0.502858	0.670194	0.0400067	0.0281063	-2.19564	-0.131143	0.255037	-1.13816	-0.067933	0.104632	1.62286	0.094613	0.788853	0.267987	0.0159043	0.763719	-0.300414	-0.0178757	0.854013	-0.183907	-0.0109747
rs12446189	16	29011297	A/G	A	-487925	No	-	-	-	-	-	-	0.113995	0.123254	0.200545	1.28011	0.0753437	0.546376	-0.603129	-0.0355926	0.789469	0.26703	0.0163101	0.712873	-0.367846	-0.0224728	0.260165	1.12614	0.0656203	0.135332	1.49355	0.0892992	0.920344	0.100131	0.0062291	0.986756	0.0167183	0.0010107
rs4788116	16	29011438	A/C	A	-488066	No	-	-	-	-	-	-	0.270439	0.223885	0.0249226	-2.24245	-0.130601	0.411532	-0.821153	-0.0490386	1	0	0.0004786	0.86737	0.167187	0.0101993	0.200475	-1.28011	-0.075472	0.0252472	-2.23745	-0.133052	0.204013	-1.27015	-0.0756184	0.307349	-1.02077	-0.061166
rs4788117	16	29011464	T/C	T	-488092	No	-	-	-	-	-	-	0.276067	0.22712	0.0207997	-2.31154	-0.134704	0.374326	-0.888276	-0.0529623	0.867527	0.166887	0.0100378	0.789161	0.267509	0.0164136	0.161513	-1.39997	-0.0818917	0.0231107	-2.27141	-0.135441	0.31615	-1.0022	-0.0598406	0.3843	-0.869939	-0.0522798
rs8057063	16	29012393	T/C	T	-489021	No	-	-	-	-	-	-	0.271837	0.224325	0.0249226	-2.24245	-0.131315	0.421166	-0.804375	-0.0482995	0.960122	0.0500651	0.0027634	0.85417	0.183907	0.0107393	0.188712	-1.31435	-0.0766325	0.0252472	-2.23745	-0.1327	0.228899	-1.20312	-0.0720467	0.299456	-1.03753	-0.0619628
rs145348479	16	29012999	T/C	T	-489627	No	-	-	-	-	-	-	0.102997	0.132	0.0039291	2.88393	0.167997	0.306592	1.02259	0.0610156	0.0481321	-1.97613	-0.117647	0.340185	-0.953717	-0.0569563	0.0111999	2.53651	0.147814	0.374433	0.888276	0.0534199	0.472881	0.71793	0.0429243	0.880291	-0.150467	-0.0085855
rs72795906	16	29014049	A/G	A	-490677	No	-	-	-	-	-	-	0.162225	0.18711	0.298061	1.04066	0.0606142	0.0419516	2.03401	0.120818	0.0306336	2.16184	0.129316	0.140482	1.47407	0.0881735	0.40338	0.835662	0.0492635	0.139783	1.4767	0.0877717	0.0976813	1.65622	0.0988426	0.558413	0.585319	0.0347198
rs12102943	16	29014309	T/A	T	-490937	No	-	-	-	-	-	-	0.273168	0.225984	0.0260678	-2.22518	-0.130005	0.430931	-0.787598	-0.0466196	0.841324	0.200267	0.0115679	0.776257	0.284231	0.0166596	0.194494	-1.29723	-0.0761953	0.0263781	-2.22048	-0.132244	0.31615	-1.0022	-0.0603148	0.366208	-0.903446	-0.0539397
rs9929456	16	29015149	C/A	C	-491777	No	-	-	-	-	-	-	0.259674	0.211594	0.0198591	-2.32882	-0.136409	0.374326	-0.888276	-0.052551	0.973356	-0.0333767	-0.0018226	0.959963	-0.0501549	-0.0025138	0.188712	-1.31435	-0.0767974	0.0326957	-2.13567	-0.126934	0.0817888	-1.74031	-0.104014	0.185835	-1.32281	-0.0791058
rs8054074	16	29016132	A/G	A	-492760	No	-	-	-	-	-	-	0.38945	0.349419	0.177465	-1.34859	-0.078929	0.214532	-1.24107	-0.0740109	0.604877	0.517463	0.0307767	0.973196	-0.0334366	-0.002031	0.633077	-0.477328	-0.0284387	0.227201	-1.20743	-0.0723605	0.462461	-0.734642	-0.0439404	0.441537	-0.769448	-0.0455811
rs4788118	16	29016390	T/C	T	-493018	No	-	-	-	-	-	-	0.114542	0.122668	0.252956	1.14324	0.0667814	0.471156	-0.720504	-0.0430552	0.751244	0.317107	0.0188651	0.627676	-0.484932	-0.0289728	0.239036	1.17744	0.0688546	0.168945	1.37567	0.08161	0.960122	0.0500651	0.0033362	0.933374	-0.0835919	-0.0049412
rs9924619	16	29016528	C/G	C	-493156	No	-	-	-	-	-	-	0.1147	0.122853	0.252956	1.14324	0.0665097	0.471156	-0.720504	-0.043425	0.751244	0.317107	0.018544	0.627676	-0.484932	-0.0292399	0.245967	1.16034	0.068344	0.17421	1.35883	0.0810135	0.960122	0.0500651	0.0030442	0.946582	-0.0668733	-0.004406
rs8058242	16	29018407	C/T	C	-495035	No	-	-	-	-	-	-	0.387462	0.345753	0.225589	-1.21166	-0.0709803	0.268467	-1.10658	-0.0662784	0.570442	0.567567	0.0335568	0.840855	-0.200626	-0.011821	0.733104	-0.340916	-0.0203636	0.275801	-1.08978	-0.0648572	0.483053	-0.701219	-0.0416693	0.45157	-0.752703	-0.0450017
rs7186784	16	29018610	A/G	A	-495238	No	-	-	-	-	-	-	0.256657	0.207717	0.0297352	-2.17341	-0.127095	0.492083	-0.686963	-0.0414202	0.933534	0.0834422	0.0053482	0.867213	-0.167187	-0.009652	0.225589	-1.21166	-0.0706589	0.0473228	-1.98322	-0.117628	0.104675	-1.6226	-0.0970803	0.20316	-1.27243	-0.0756779
rs4788119	16	29019356	G/T	G	-495984	No	-	-	-	-	-	-	0.258754	0.209774	0.0310681	-2.15615	-0.126163	0.492083	-0.686963	-0.0409707	0.854484	0.183577	0.011186	0.933374	-0.0835919	-0.0054671	0.225589	-1.21166	-0.0709491	0.0492524	-1.96629	-0.116873	0.141129	-1.47143	-0.0882115	0.24809	-1.15494	-0.0691688
rs7201546	16	29020294	T/C	T	-496922	No	-	-	-	-	-	-	0.115016	0.120141	0.306119	1.02357	0.0597785	0.421166	-0.804375	-0.0475968	0.73853	0.3338	0.0203762	0.663708	-0.434748	-0.0255061	0.239036	1.17744	0.0694526	0.208464	1.25788	0.0754029	0.867527	0.166887	0.0102623	0.973356	0.0334366	0.0024525
rs4787461	16	29021852	C/T	C	-498480	No	-	-	-	-	-	-	0.376772	0.331853	0.200475	-1.28011	-0.0753787	0.275801	-1.08978	-0.0646491	0.676532	0.417274	0.0254891	0.639499	-0.468203	-0.0277221	0.771969	-0.28977	-0.0173898	0.339274	-0.955421	-0.0571943	0.222465	-1.21988	-0.0729834	0.323447	-0.987238	-0.0585409
rs9926308	16	29022130	G/A	G	-498758	No	-	-	-	-	-	-	0.373133	0.329175	0.212764	-1.24588	-0.0726116	0.268467	-1.10658	-0.0657847	0.628386	0.484063	0.0294584	0.750637	-0.317676	-0.0192716	0.758843	-0.306818	-0.0175136	0.330852	-0.972211	-0.0583551	0.26297	-1.11938	-0.0667064	0.331747	-0.970477	-0.0576553
rs12923895	16	29022380	C/T	C	-499008	No	-	-	-	-	-	-	0.394243	0.355005	0.232243	-1.19455	-0.0700214	0.330852	-0.972211	-0.0583238	0.493723	0.684509	0.0412046	0.827897	-0.217347	-0.012663	0.85119	-0.187491	-0.0110682	0.283271	-1.07298	-0.0636433	0.483053	-0.701219	-0.0424191	0.503495	-0.668999	-0.040087
rs11648430	16	29022557	A/G	A	-499185	No	-	-	-	-	-	-	0.391642	0.354465	0.232243	-1.19455	-0.0699877	0.330852	-0.972211	-0.0581779	0.515046	0.651093	0.0386682	0.801969	-0.250788	-0.0153797	0.785007	-0.272723	-0.0164646	0.314512	-1.0058	-0.0600941	0.452412	-0.751356	-0.0450047	0.471894	-0.719218	-0.0425381
rs8060345	16	29023105	G/C	G	-499733	No	-	-	-	-	-	-	0.391701	0.354544	0.238956	-1.17744	-0.0692299	0.330852	-0.972211	-0.0580028	0.504261	0.667801	0.0398633	0.801969	-0.250788	-0.0145205	0.785007	-0.272723	-0.0161151	0.314512	-1.0058	-0.0595796	0.462461	-0.734642	-0.0441821	0.482305	-0.702477	-0.0423114
rs11649087	16	29023966	T/C	T	-500594	No	-	-	-	-	-	-	0.153204	0.186668	0.166726	1.38284	0.0813719	0.0045998	2.83386	0.168413	0.0878964	1.70666	0.101996	0.29955	1.03753	0.0624852	0.166726	1.38284	0.0808775	0.0313501	2.15263	0.128078	0.0789178	1.75714	0.105263	0.725588	0.351122	0.0205216
rs8045276	16	29025978	T/C	T	-502606	No	-	-	-	-	-	-	0.372204	0.333922	0.297968	-1.04066	-0.0610598	0.347833	-0.938633	-0.0556956	0.155317	1.42108	0.0853801	0.893719	0.133748	0.0081033	0.837885	-0.204536	-0.0116961	0.460879	-0.737276	-0.0441159	0.536707	-0.61768	-0.0369886	0.43175	-0.786193	-0.0465013
rs73535886	16	29027425	C/T	C	-504053	No	-	-	-	-	-	-	0.399887	0.356993	0.539347	-0.613786	-0.0359408	0.557607	-0.586365	-0.0349543	0.19237	1.30368	0.0781828	0.986596	-0.0167183	-0.0009911	0.837885	-0.204536	-0.0117574	0.557607	-0.586365	-0.0346439	0.893719	-0.133509	-0.0084351	0.569628	-0.568585	-0.0342134
rs138272343	16	29028401	G/A	G	-505029	No	-	-	-	-	-	-	0.0585	NA	NA	NA	NA	NA	NA	NA	NA	NA	NA	NA	NA	NA	NA	NA	NA	NA	NA	NA	NA	NA	NA	NA	NA	NA
rs34962089	16	29028888	A/T	A	-505516	No	-	-	-	-	-	-	0.191936	0.213869	0.375187	0.886892	0.0523748	0.0965128	1.66215	0.0985951	0.063169	1.85815	0.110923	0.248172	1.15494	0.0687881	0.38441	0.869814	0.0510106	0.290968	1.05618	0.062823	0.0789178	1.75714	0.105095	0.366314	0.903446	0.0536169
rs8052343	16	29028905	C/T	C	-505533	No	-	-	-	-	-	-	0.127796	0.121908	0.194562	1.29723	0.0757135	0.450729	-0.754049	-0.0449809	0.688862	0.400578	0.0243762	0.973356	0.0334366	0.0023115	0.517114	0.647909	0.0379817	0.383536	0.871493	0.0519839	0.442487	0.76807	0.0456454	0.472018	0.719218	0.0433517
rs8052695	16	29029113	G/T	G	-505741	No	-	-	-	-	-	-	0.130668	0.12714	0.17753	1.34859	0.0787092	0.492083	-0.686963	-0.0414049	0.664434	0.43397	0.0259746	0.802123	0.250788	0.014609	0.453134	0.750303	0.0442666	0.330951	0.972211	0.0584211	0.394436	0.851659	0.0511327	0.441656	0.769448	0.0459177
rs112818333	16	29029218	T/G	T	-505846	No	-	-	-	-	-	-	0.159358	0.17539	0.550774	0.596725	0.0348979	0.0455003	2.00014	0.118879	0.0293614	2.17874	0.130187	0.197329	1.28922	0.0768897	0.38441	0.869814	0.0512388	0.214606	1.24107	0.0739202	0.0409931	2.04362	0.121749	0.639642	0.468203	0.0279817
rs8043922	16	29029254	T/G	T	-505882	No	-	-	-	-	-	-	0.131722	0.12868	0.219222	1.22877	0.0719031	0.471156	-0.720504	-0.042961	0.664434	0.43397	0.0259156	0.688273	0.401296	0.0241449	0.473991	0.716167	0.0422536	0.290968	1.05618	0.0630584	0.349685	0.935281	0.0556369	0.42209	0.80294	0.0475346
rs12102381	16	29036613	G/A	G	-513241	No	-	-	-	-	-	-	0.0768179	0.0552102	0.621024	-0.494382	-0.0291222	0.840855	0.200985	0.0119267	NA	NA	NA	NA	NA	NA	0.07834	-1.76022	-0.103091	0.535258	-0.619894	-0.0366371	NA	NA	NA	NA	NA	NA
rs4077347	16	29036915	A/G	A	-513543	No	-	-	-	-	-	-	0.452077	0.524735	0.0512477	-1.94938	-0.114032	0.440707	-0.770823	-0.046303	0.367057	-0.901828	-0.0535802	0.41233	0.819688	0.0488999	0.282375	-1.07484	-0.0628136	0.814674	0.234486	0.0141412	0.640214	0.467365	0.0284566	0.802123	0.250788	0.0147466
rs8053310	16	29037340	G/A	G	-513968	No	-	-	-	-	-	-	0.256578	0.237058	0.39377	-0.852737	-0.0502884	0.179531	-1.342	-0.0798832	0.0362244	-2.09426	-0.124587	0.375187	-0.886691	-0.0534727	0.585341	-0.54555	-0.0320692	0.431048	0.787598	0.0471858	0.700978	-0.383882	-0.0233391	0.763414	-0.300953	-0.0181349
rs4788120	16	29038452	C/T	C	-515080	No	-	-	-	-	-	-	0.322391	0.338244	0.172002	-1.36572	-0.0800735	0.788699	-0.267987	-0.0164923	0.664434	0.43397	0.0263699	0.675947	0.418022	0.02531	0.146669	-1.45137	-0.0850563	0.179531	-1.342	-0.079647	0.504134	-0.667801	-0.0400446	0.789161	0.267509	0.0155862
rs61364777	16	29038582	G/C	G	-515210	No	-	-	-	-	-	-	0.0726949	0.0931943	0.746089	0.323867	0.0193947	0.110757	-1.59468	-0.0951078	0.270114	-1.10263	-0.0656617	0.140428	-1.47407	-0.0877729	0.375187	0.886892	0.0517942	0.202451	1.2747	0.0761781	0.0706376	-1.80763	-0.107719	0.0842395	-1.72658	-0.102585
rs11150683	16	29038955	G/A	G	-515583	No	-	-	-	-	-	-	0.462377	0.40662	0.682393	-0.409117	-0.0237884	0.13528	-1.49355	-0.0892917	0.946741	-0.0667536	-0.0035488	0.854013	-0.183907	-0.0110065	0.811416	0.238629	0.0138623	0.568813	-0.569602	-0.0335254	0.652134	-0.450667	-0.0269599	0.299456	-1.03753	-0.0624945
rs7499778	16	29039042	A/G	A	-515670	No	-	-	-	-	-	-	0.481762	0.553171	0.720493	0.357965	0.0213584	0.0899238	1.6959	0.10137	1	0	0.00046	0.738229	-0.334399	-0.0198127	0.878083	-0.1534	-0.0092793	0.374433	0.888276	0.0533717	0.52582	-0.634386	-0.0378244	0.197259	1.28922	0.077049
rs77422319	16	29039112	A/G	A	-515740	No	-	-	-	-	-	-	0.0716581	0.0923799	0.945786	0.0681766	0.0043881	0.0473228	-1.98322	-0.118427	0.26297	-1.11938	-0.0672022	0.221632	-1.22206	-0.0727948	0.495239	0.682036	0.0401587	0.306592	1.02259	0.0607533	0.0409733	-2.04362	-0.122148	0.24809	-1.15494	-0.0686489
rs55732292	16	29039660	T/G	T	-516288	No	-	-	-	-	-	-	0.0738962	0.0955035	0.932102	0.0852209	0.00505	0.0512477	-1.94937	-0.116132	0.270114	-1.10263	-0.0662313	0.299456	-1.03753	-0.0616157	0.517114	0.647909	0.0383725	0.322663	0.989003	0.058757	0.0426829	-2.02674	-0.120835	0.241277	-1.17172	-0.0704273
rs7202069	16	29039910	T/A	T	-516538	No	-	-	-	-	-	-	0.307441	0.251208	0.260081	-1.12614	-0.0662779	0.168884	-1.37567	-0.0820344	0.394436	0.851659	0.0505836	0.159487	1.40682	0.0843181	0.484427	-0.699101	-0.0412704	0.460879	-0.737276	-0.0443018	0.367163	0.901828	0.053766	0.986596	-0.0167183	-0.0008082
rs3935714	16	29042014	A/G	A	-518642	No	-	-	-	-	-	-	0.0702875	0.0848057	0.772122	0.28977	0.017484	0.13528	-1.49355	-0.0890718	0.31615	-1.0022	-0.0600344	0.159427	-1.40682	-0.0835267	0.4229	0.801515	0.0466241	0.240475	1.17381	0.0700022	0.123902	-1.53859	-0.092367	0.228049	-1.20528	-0.072397
rs8053800	16	29043450	T/G	T	-520078	No	-	-	-	-	-	-	0.391374	0.289753	0.0310681	-2.15615	-0.125784	0.0370693	-2.08482	-0.123696	1	0	0.000413	0.269333	1.10461	0.0664136	0.166665	-1.38284	-0.0811508	0.535258	-0.619894	-0.0373287	0.86737	-0.166887	-0.0096019	0.933374	-0.0835919	-0.0045976
rs72795914	16	29044745	C/T	C	-521373	No	-	-	-	-	-	-	0.156492	0.165763	0.183057	1.33147	0.0777656	0.591959	0.536078	0.0317417	0.101088	-1.63941	-0.0980359	0.986756	0.0167183	0.0011872	0.621165	0.494382	0.0285035	0.627251	0.485799	0.028724	0.841168	-0.200267	-0.0118134	0.713022	0.367846	0.0223185
rs62035277	16	29045871	A/G	A	-522499	No	-	-	-	-	-	-	0.146286	0.233403	0.707512	-0.375015	-0.0217723	0.725138	0.35175	0.0214687	0.432688	0.784785	0.0470932	0.814985	0.234067	0.0139238	0.837885	-0.204536	-0.012113	0.365359	-0.905061	-0.0535563	0.880607	-0.150198	-0.0087502	0.828052	0.217347	0.012828
rs147891102	16	29047578	T/C	T	-524206	No	-	-	-	-	-	-	0.141054	0.129979	0.0003861	-3.54922	-0.206191	0.0670707	-1.83101	-0.109255	0.973356	-0.0333767	-0.0022562	0.40293	0.836437	0.0496282	0.0082759	-2.64056	-0.153602	0.196496	-1.29153	-0.0769568	0.71347	-0.367188	-0.0222349	0.986756	0.0167183	0.001222
rs186657228	16	29051201	C/T	C	-527829	No	-	-	-	-	-	-	0.0532971	0.0609965	NA	NA	NA	NA	NA	NA	NA	NA	NA	NA	NA	NA	NA	NA	NA	NA	NA	NA	NA	NA	NA	NA	NA	NA
rs80179197	16	29060011	A/T	A	-536639	No	-	-	-	-	-	-	0.391198	0.288518	0.0297352	-2.17341	-0.126626	0.0341074	-2.11872	-0.125586	0.907018	0.11682	0.0070577	0.291791	1.0543	0.0634167	0.137332	-1.48565	-0.0873773	0.440707	-0.770823	-0.0455997	0.959963	-0.0500651	-0.0034514	0.776104	-0.284231	-0.0166089
rs183608321	16	29060427	T/C	T	-537055	No	-	-	-	-	-	-	0.147733	0.125507	0.290147	-1.05775	-0.0616321	0.290968	1.05618	0.0633311	0.192302	-1.30368	-0.0777974	0.801969	-0.250788	-0.0152655	0.101005	1.64002	0.0960851	0.268553	1.10658	0.0659813	0.725889	-0.350494	-0.0207392	0.357468	0.920201	0.054936
rs138445865	16	29065962	C/G	C	-542590	No	-	-	-	-	-	-	0.325273	0.260371	0.11609	-1.57139	-0.0915397	0.168884	-1.37567	-0.0824257	0.763719	-0.300414	-0.0182776	0.503623	0.668999	0.0404944	0.267344	-1.10904	-0.0652808	0.524255	-0.63666	-0.0382284	0.725889	-0.350494	-0.0212161	0.688126	-0.401296	-0.0239779
rs142784146	16	29066236	T/C	T	-542864	No	-	-	-	-	-	-	0.417265	0.526244	0.188779	1.31435	0.0772326	0.0287864	2.18655	0.129975	0.54784	-0.600975	-0.0360007	0.933534	-0.0835919	-0.0046901	0.463436	0.733234	0.0428032	0.306592	1.02259	0.0608357	0.31615	-1.0022	-0.0599727	0.241277	1.17172	0.0703283
rs9939169	16	29066351	T/C	T	-542979	No	-	-	-	-	-	-	0.38965	0.290131	0.0198591	-2.32882	-0.13632	0.0275525	-2.20351	-0.131324	0.933374	-0.0834422	-0.0054117	0.276683	1.08784	0.0654977	0.094052	-1.67435	-0.0982557	0.322565	-0.989003	-0.0588223	0.893719	-0.133509	-0.0084104	0.738078	-0.334399	-0.0200921
rs192774745	16	29076238	C/G	C	-552866	No	-	-	-	-	-	-	0.263941	0.294574	0.112196	1.58854	0.0927953	0.0512715	1.94937	0.115688	0.73838	-0.3338	-0.0204364	0.827897	-0.217347	-0.012974	0.366102	0.903971	0.0531622	0.0837018	1.72966	0.103412	0.132324	1.50501	0.0899337	0.180375	1.33961	0.0800454
rs71383749	16	29081098	T/C	T	-557726	No	-	-	-	-	-	-	0.20378	0.188822	0.0727175	-1.79459	-0.105239	0.298619	-1.03939	-0.0615751	0.81514	-0.233648	-0.0138579	0.315379	1.004	0.0604683	0.282375	-1.07484	-0.0634419	0.322565	-0.989003	-0.0592232	0.828208	-0.216957	-0.0128	0.893561	-0.133748	-0.0079363
rs3975687	16	29081311	T/C	T	-557939	No	-	-	-	-	-	-	0.434077	0.547106	0.225665	1.21166	0.0708537	0.0419516	2.03401	0.121302	0.514917	-0.651093	-0.0390172	0.920185	-0.10031	-0.0060826	0.63322	0.477328	0.0275905	0.402143	0.837932	0.0504376	0.462461	-0.734642	-0.0437003	0.340185	0.953717	0.0567066
rs7404778	16	29083429	T/C	T	-560057	No	-	-	-	-	-	-	0.078599	0.0965124	0.772122	0.28977	0.0170856	0.0696469	-1.81411	-0.107979	0.150434	-1.43786	-0.086097	0.0650666	-1.84461	-0.110421	0.239036	1.17744	0.0686533	0.233811	1.19062	0.0712323	0.0347551	-2.11115	-0.125961	0.07834	-1.76029	-0.105208
rs12446538	16	29083814	G/A	G	-560442	No	-	-	-	-	-	-	0.198823	0.170843	0.0238461	2.25971	0.132341	0.077833	1.76343	0.104519	0.277479	-1.08589	-0.0653013	0.639499	-0.468203	-0.0276528	0.0755025	1.77741	0.10352	0.0455003	2.00014	0.118645	0.0976408	1.65622	0.0990042	0.2917	1.0543	0.0629583
rs78958894	16	29084160	A/G	A	-560788	No	-	-	-	-	-	-	0.382273	0.285966	0.0368701	-2.08718	-0.122327	0.0263781	-2.22048	-0.131885	0.90686	-0.11682	-0.0073872	0.21542	1.23885	0.0736302	0.161513	-1.39997	-0.0817698	0.322565	-0.989003	-0.0590709	0.880607	-0.150198	-0.0086999	0.738078	-0.334399	-0.020007
rs77465505	16	29084241	A/G	A	-560869	No	-	-	-	-	-	-	0.0777684	0.094788	0.79826	0.255675	0.0151583	0.0696469	-1.81411	-0.107612	0.181092	-1.33721	-0.079901	0.0727813	-1.79401	-0.106781	0.260165	1.12614	0.066044	0.227278	1.20743	0.0721023	0.0462614	-1.993	-0.119339	0.0701409	-1.81087	-0.108469
rs4788122	16	29085693	G/C	G	-562321	No	-	-	-	-	-	-	0.0773914	0.0963375	0.824781	0.221582	0.0134844	0.0750105	-1.78032	-0.105801	0.150434	-1.43786	-0.0860526	0.0650666	-1.84461	-0.110024	0.282464	1.07484	0.0633872	0.268553	1.10658	0.0659563	0.0333205	-2.12804	-0.127012	0.07834	-1.76029	-0.104803
rs252263	16	29086162	A/G	A	-562790	No	-	-	-	-	-	-	0.409695	0.315336	0.097479	-1.65719	-0.0974877	0.0670707	-1.83101	-0.109459	0.986596	-0.0166883	-0.0005398	0.248172	1.15494	0.0689692	0.219147	-1.22877	-0.0720396	0.374326	-0.888276	-0.0530506	0.973356	-0.0333767	-0.0018105	0.700534	-0.384571	-0.0227174
rs62035308	16	29086987	G/C	G	-563615	No	-	-	-	-	-	-	0.0714537	0.0504505	0.151515	1.43424	0.083867	0.240475	1.17381	0.0702502	NA	NA	NA	NA	NA	NA	0.891505	-0.136355	-0.0080267	0.290877	-1.05618	-0.0626521	NA	NA	NA	NA	NA	NA
rs2442141	16	29088221	G/A	G	-564849	No	-	-	-	-	-	-	0.288677	0.30662	0.585478	0.54555	0.0317601	0.190805	1.30835	0.0778251	0.664288	-0.43397	-0.0264959	0.854013	-0.183907	-0.0105221	0.878241	0.1534	0.0093177	0.0899238	1.6959	0.101389	0.222541	1.21988	0.0727928	0.197329	1.28922	0.0770128
rs62035311	16	29090699	A/G	A	-567327	No	-	-	-	-	-	-	0.170692	0.159117	0.38441	0.869814	0.0511425	0.59182	-0.536078	-0.0315761	0.26297	-1.11938	-0.0673554	0.047726	-1.97968	-0.118299	0.53948	0.613786	0.0360222	0.5804	0.55284	0.0331143	0.0706376	-1.80763	-0.108185	0.169628	-1.37321	-0.0817728
rs1964299	16	29090804	A/G	A	-567432	No	-	-	-	-	-	-	0.24954	0.280194	0.252956	1.14324	0.066819	0.144345	1.45986	0.0869822	0.802278	-0.250339	-0.0151943	0.840855	-0.200626	-0.0120962	0.38441	0.869814	0.050754	0.0999286	1.64528	0.0977087	0.263055	-1.11938	-0.0669741	0.123268	-1.54135	-0.0916791
rs153212	16	29090858	A/G	A	-567486	No	-	-	-	-	-	-	0.148267	0.232493	0.528041	-0.630847	-0.0373375	0.853857	0.184235	0.0111159	0.515046	0.651093	0.0388556	0.960122	0.0501549	0.0030604	0.657476	-0.443221	-0.0257192	0.460879	-0.737276	-0.043556	0.973515	0.0333767	0.0018987	1	0	-0.0004487
rs11641259	16	29091091	T/C	T	-567719	No	-	-	-	-	-	-	0.104417	0.116622	0.432805	0.784443	0.0457584	0.0202222	2.32237	0.137648	0.198164	1.28691	0.0768047	0.880291	-0.150467	-0.0092044	0.366102	0.903971	0.0526377	0.0221259	2.28839	0.136346	0.0409931	2.04362	0.121888	0.107704	1.60867	0.0955332
rs35181256	16	29093132	C/T	C	-569760	No	-	-	-	-	-	-	0.411917	0.529383	0.562184	0.579666	0.0343269	0.093152	1.67903	0.0997666	0.688715	-0.400578	-0.0236009	0.763567	-0.300953	-0.0177912	0.657621	0.443221	0.0259411	0.298712	1.03939	0.0621577	0.181092	-1.33721	-0.080421	0.159427	1.40682	0.0844707
rs35985586	16	29093157	A/G	A	-569785	No	-	-	-	-	-	-	0.260639	0.291779	0.194562	1.29723	0.0761048	0.0837018	1.72966	0.102685	0.86737	-0.166887	-0.0101881	0.789007	-0.267509	-0.0162477	0.339477	0.955218	0.0563245	0.0671005	1.83101	0.10941	0.132324	1.50501	0.0901968	0.174972	1.35641	0.0807433
rs67822311	16	29093939	T/C	T	-570567	No	-	-	-	-	-	-	0.261922	0.293369	0.188779	1.31435	0.0766242	0.077833	1.76343	0.104806	0.880607	-0.150198	-0.0087232	0.867213	-0.167187	-0.0104401	0.322565	0.989389	0.0578753	0.0598903	1.88172	0.111562	0.119898	1.55539	0.0934011	0.154562	1.42363	0.084988
rs153210	16	29093963	C/A	C	-570591	No	-	-	-	-	-	-	0.412907	0.529217	0.550774	0.596725	0.0350614	0.107093	1.61155	0.0960393	0.664288	-0.43397	-0.0261303	0.814985	-0.234067	-0.0137279	0.645373	0.460274	0.0271246	0.261353	1.12339	0.0668842	0.155259	-1.42108	-0.0847603	0.255037	1.13816	0.0683663
rs62035313	16	29094002	G/T	G	-570630	No	-	-	-	-	-	-	0.0779089	0.0591731	0.306119	1.02357	0.060345	0.298712	1.03939	0.062399	0.52595	0.634386	0.0377986	0.738078	-0.334399	-0.0201095	0.645229	-0.460274	-0.0274846	0.220801	-1.22425	-0.0729809	0.700978	-0.383882	-0.0226164	0.973196	-0.0334366	-0.0021304
rs252276	16	29094515	T/C	T	-571143	No	-	-	-	-	-	-	0.147823	0.232371	0.528041	-0.630847	-0.0366502	0.840855	0.200985	0.0115577	0.52595	0.634386	0.0380111	0.960122	0.0501549	0.00262	0.682393	-0.409117	-0.0243794	0.471156	-0.720504	-0.042712	0.986756	0.0166883	0.0014833	1	0	0.0004761
rs252275	16	29094925	T/C	T	-571553	No	-	-	-	-	-	-	0.422794	0.537747	0.453134	0.750303	0.0435529	0.077833	1.76343	0.104949	0.640214	-0.467365	-0.0282399	0.841011	-0.200626	-0.0122748	0.597222	0.528493	0.0305205	0.233811	1.19062	0.0709975	0.170437	-1.37075	-0.0817263	0.255037	1.13816	0.0679947
rs142348798	16	29095438	G/A	G	-572066	No	-	-	-	-	-	-	0.236367	0.194475	0.35705	0.921052	0.0543104	0.893403	-0.133987	-0.0083989	0.324329	-0.98547	-0.0590013	0.0303265	-2.16571	-0.128503	0.442963	0.767372	0.0452926	0.712575	0.368504	0.0217515	0.128059	-1.5218	-0.0907236	0.164468	-1.39002	-0.0826422
rs111379623	16	29097297	T/C	T	-573925	No	-	-	-	-	-	-	0.0500415	0.0560389	0.758996	0.306818	0.0179627	NA	NA	NA	0.324428	0.98547	0.059028	0.750637	-0.317676	-0.0192891	0.453134	0.750303	0.0443701	NA	NA	NA	0.270201	1.10263	0.0661766	0.234676	1.1885	0.0708891
rs252274	16	29097369	T/C	T	-573997	No	-	-	-	-	-	-	0.147599	0.232057	0.528041	-0.630847	-0.0370645	0.814674	0.234486	0.0143751	0.515046	0.651093	0.0390101	0.973356	0.0334366	0.0020272	0.682393	-0.409117	-0.0240748	0.50273	-0.670194	-0.0398045	0.973515	0.0333767	0.0023498	0.973356	0.0334366	0.0023975
rs252273	16	29098097	A/G	A	-574725	No	-	-	-	-	-	-	0.259919	0.369239	0.918598	0.102265	0.0058086	0.0750432	1.78032	0.105954	0.263055	1.11938	0.0672442	0.893561	-0.133748	-0.0075027	0.746089	0.323867	0.0194344	0.290968	1.05618	0.0630288	0.332745	0.968739	0.0575799	0.203231	1.27243	0.075514
rs62035316	16	29098418	A/G	A	-575046	No	-	-	-	-	-	-	0.197113	0.168862	0.188779	1.31435	0.0769554	0.986756	0.0167482	0.000602	0.376049	-0.885104	-0.0531201	0.0316503	-2.14878	-0.128062	0.330951	0.972303	0.0566135	0.853857	0.184235	0.0109416	0.115904	-1.57219	-0.0935764	0.191485	-1.30602	-0.0779394
rs139876505	16	29098499	C/G	C	-575127	No	-	-	-	-	-	-	0.0712556	NA	0.645373	0.460274	0.0268351	0.959963	0.0502446	0.0030306	NA	NA	NA	NA	NA	NA	0.798105	-0.255675	-0.0148748	0.298619	-1.03939	-0.0624555	NA	NA	NA	NA	NA	NA
rs62035317	16	29099071	A/G	A	-575699	No	-	-	-	-	-	-	0.0782268	0.0594876	0.306119	1.02357	0.0596822	0.298712	1.03939	0.0618108	0.536839	0.61768	0.0371669	0.738078	-0.334399	-0.0203325	0.645229	-0.460274	-0.0267054	0.227201	-1.20743	-0.0722108	0.700978	-0.383882	-0.0230177	0.986596	-0.0167183	-0.001489
rs2550165	16	29099161	A/G	A	-575789	No	-	-	-	-	-	-	0.0563099	NA	NA	NA	NA	NA	NA	NA	NA	NA	NA	NA	NA	NA	NA	NA	NA	NA	NA	NA	NA	NA	NA	NA	NA	NA
rs11074898	16	28210321	T/C	T	313051	No	-	-	-	-	-	-	NA	0.0524046	NA	NA	NA	NA	NA	NA	0.0520645	-1.94241	-0.115934	0.827897	-0.217347	-0.0126633	NA	NA	NA	NA	NA	NA	0.0377647	-2.07738	-0.123978	0.0116623	-2.52202	-0.150392
rs4787446	16	28219906	G/A	G	303466	No	-	-	-	-	-	-	NA	0.0608286	NA	NA	NA	NA	NA	NA	0.0481321	-1.97613	-0.117773	0.580948	-0.551853	-0.0330867	NA	NA	NA	NA	NA	NA	0.170437	-1.37075	-0.0818161	0.0122382	-2.50502	-0.149392
rs111629093	16	28265178	T/C	T	258194	No	-	-	-	-	-	-	NA	0.0539117	NA	NA	NA	NA	NA	NA	NA	NA	NA	NA	NA	NA	NA	NA	NA	NA	NA	NA	NA	NA	NA	NA	NA	NA
rs76498707	16	28273579	C/T	C	249793	No	-	-	-	-	-	-	NA	0.0522721	NA	NA	NA	NA	NA	NA	NA	NA	NA	NA	NA	NA	NA	NA	NA	NA	NA	NA	NA	NA	NA	NA	NA	NA
rs36019610	16	28300448	C/T	C	222924	No	-	-	-	-	-	-	NA	0.0512367	NA	NA	NA	NA	NA	NA	0.442487	0.76807	0.0459332	0.461852	0.73596	0.0436689	NA	NA	NA	NA	NA	NA	0.277568	1.08589	0.0650376	0.164529	1.39002	0.0825335
rs34883899	16	28300922	C/T	C	222450	No	-	-	-	-	-	-	NA	0.0522138	NA	NA	NA	NA	NA	NA	0.452532	0.751356	0.0447595	0.431868	0.786193	0.0471986	NA	NA	NA	NA	NA	NA	0.316247	1.0022	0.0596806	0.164529	1.39002	0.0829229
rs11862462	16	28301134	C/T	C	222238	No	-	-	-	-	-	-	NA	0.0524647	NA	NA	NA	NA	NA	NA	0.452532	0.751356	0.0448068	0.431868	0.786193	0.0474682	NA	NA	NA	NA	NA	NA	0.324428	0.98547	0.0592703	0.16969	1.37321	0.0824805
rs11866265	16	28301300	C/A	C	222072	No	-	-	-	-	-	-	NA	0.0526678	NA	NA	NA	NA	NA	NA	0.452532	0.751356	0.0447194	0.42209	0.80294	0.0478205	NA	NA	NA	NA	NA	NA	0.324428	0.98547	0.0586566	0.16969	1.37321	0.0820411
rs144968773	16	28537469	C/T	C	-14097	No	-	-	-	-	-	-	NA	0.0642668	NA	NA	NA	NA	NA	NA	0.316247	1.0022	0.0596033	0.651701	0.451475	0.0271361	NA	NA	NA	NA	NA	NA	0.73838	-0.3338	-0.0200077	0.725588	0.351122	0.0212154
rs117470737	16	28581727	G/A	G	-58355	No	-	-	-	-	-	-	NA	0.054106	NA	NA	NA	NA	NA	NA	0.332745	0.968739	0.0584859	0.651701	0.451475	0.0266376	NA	NA	NA	NA	NA	NA	0.235464	-1.18637	-0.0705956	0.604319	0.518391	0.0305542
rs17639997	16	28600282	T/G	T	-76910	No	-	-	-	-	-	-	NA	0.0782456	NA	NA	NA	NA	NA	NA	0.341097	0.952009	0.0572041	0.421975	-0.80294	-0.0479672	NA	NA	NA	NA	NA	NA	0.52595	0.634386	0.0382305	0.827897	-0.217347	-0.0128763
rs116941184	16	28609339	T/G	T	-85967	No	-	-	-	-	-	-	NA	0.0911413	NA	NA	NA	NA	NA	NA	0.270201	1.10263	0.0658088	0.592512	-0.535122	-0.0315762	NA	NA	NA	NA	NA	NA	0.713619	0.367188	0.0216178	0.421975	-0.80294	-0.0481409
rs149679728	16	28613191	T/C	T	-89819	No	-	-	-	-	-	-	NA	0.0793375	NA	NA	NA	NA	NA	NA	0.242162	1.16962	0.0699892	0.663708	-0.434748	-0.0258237	NA	NA	NA	NA	NA	NA	0.324428	0.98547	0.0587162	0.973196	-0.0334366	-0.0019179
chr16:28617257	16	28617257	C/G	C	-93885	No	-	-	-	-	-	-	NA	0.0538905	NA	NA	NA	NA	NA	NA	0.640357	0.467365	0.0280153	0.789161	0.267509	0.0162989	NA	NA	NA	NA	NA	NA	0.128059	-1.5218	-0.0912303	0.81483	-0.234067	-0.0142405
rs41278160	16	28617507	T/C	T	-94135	No	-	-	-	-	-	-	NA	0.050311	NA	NA	NA	NA	NA	NA	NA	NA	NA	NA	NA	NA	NA	NA	NA	NA	NA	NA	NA	NA	NA	NA	NA	NA
rs56326379	16	28619241	T/C	T	-95869	No	-	-	-	-	-	-	NA	0.0511042	NA	NA	NA	NA	NA	NA	NA	NA	NA	NA	NA	NA	NA	NA	NA	NA	NA	NA	NA	NA	NA	NA	NA	NA
rs71387623	16	28758566	C/T	C	-235194	No	-	-	-	-	-	-	NA	0.0592597	NA	NA	NA	NA	NA	NA	0.472757	-0.71793	-0.0430629	0.536048	-0.618788	-0.03748	NA	NA	NA	NA	NA	NA	0.664288	-0.43397	-0.0264315	0.663708	-0.434748	-0.0262818
rs141765433	16	28778406	C/G	C	-255034	No	-	-	-	-	-	-	NA	0.0706643	NA	NA	NA	NA	NA	NA	NA	NA	NA	NA	NA	NA	NA	NA	NA	NA	NA	NA	NA	NA	NA	NA	NA	NA
rs79476281	16	28825178	T/C	T	-301806	No	-	-	-	-	-	-	NA	0.08003	NA	NA	NA	NA	NA	NA	0.452532	0.751356	0.044536	0.776257	0.284231	0.0170202	NA	NA	NA	NA	NA	NA	0.394325	-0.851659	-0.051257	0.604319	0.518391	0.0309932
rs117115302	16	28830313	T/C	T	-306941	No	-	-	-	-	-	-	NA	0.0724558	NA	NA	NA	NA	NA	NA	0.593341	0.534164	0.0319106	0.880291	-0.150467	-0.0086235	NA	NA	NA	NA	NA	NA	0.255873	-1.13612	-0.0677376	0.90686	0.117029	0.0073659
rs181194098	16	28863945	G/T	G	-340573	No	-	-	-	-	-	-	NA	0.0941661	NA	NA	NA	NA	NA	NA	0.063169	1.85815	0.111285	0.21542	1.23885	0.0742513	NA	NA	NA	NA	NA	NA	0.828364	0.216957	0.013423	0.340286	0.953717	0.0566042
rs184144391	16	28863946	C/T	C	-340574	No	-	-	-	-	-	-	NA	0.0593092	NA	NA	NA	NA	NA	NA	NA	NA	NA	NA	NA	NA	NA	NA	NA	NA	NA	NA	NA	NA	NA	NA	NA	NA
rs181581006	16	28864001	A/T	A	-340629	No	-	-	-	-	-	-	NA	0.0604417	NA	NA	NA	NA	NA	NA	NA	NA	NA	NA	NA	NA	NA	NA	NA	NA	NA	NA	NA	NA	NA	NA	NA	NA
rs192202723	16	28882251	A/T	A	-358879	No	-	-	-	-	-	-	NA	0.0505194	NA	NA	NA	NA	NA	NA	NA	NA	NA	NA	NA	NA	NA	NA	NA	NA	NA	NA	NA	NA	NA	NA	NA	NA
rs184546275	16	28882252	T/C	T	-358880	No	-	-	-	-	-	-	NA	0.0505406	NA	NA	NA	NA	NA	NA	NA	NA	NA	NA	NA	NA	NA	NA	NA	NA	NA	NA	NA	NA	NA	NA	NA	NA
rs145963974	16	28926372	T/C	T	-403000	No	-	-	-	-	-	-	NA	0.083023	NA	NA	NA	NA	NA	NA	0.376157	0.885104	0.0533311	0.828052	0.217347	0.0125962	NA	NA	NA	NA	NA	NA	0.204013	-1.27015	-0.0761748	0.663853	0.434748	0.0256982
rs144362916	16	28931436	T/G	T	-408064	No	-	-	-	-	-	-	NA	0.0831502	NA	NA	NA	NA	NA	NA	0.376157	0.885104	0.053444	0.828052	0.217347	0.0132908	NA	NA	NA	NA	NA	NA	0.204013	-1.27015	-0.0756809	0.663853	0.434748	0.0255704
rs147905547	16	28931442	A/G	A	-408070	No	-	-	-	-	-	-	NA	0.0831519	NA	NA	NA	NA	NA	NA	0.376157	0.885104	0.053444	0.828052	0.217347	0.0132908	NA	NA	NA	NA	NA	NA	0.204013	-1.27015	-0.0756809	0.663853	0.434748	0.0255704
rs111349019	16	28939686	A/G	A	-416314	No	-	-	-	-	-	-	NA	0.0630106	NA	NA	NA	NA	NA	NA	0.0878964	1.70666	0.102336	0.867213	-0.167187	-0.0102214	NA	NA	NA	NA	NA	NA	0.0585176	1.89185	0.113335	0.536048	-0.618788	-0.0368067
rs142380960	16	28988500	A/G	A	-465128	No	-	-	-	-	-	-	NA	0.056235	NA	NA	NA	NA	NA	NA	NA	NA	NA	NA	NA	NA	NA	NA	NA	NA	NA	NA	NA	NA	NA	NA	NA	NA
rs139456978	16	29004843	T/C	T	-481471	No	-	-	-	-	-	-	NA	0.0783481	NA	NA	NA	NA	NA	NA	0.19237	1.30368	0.0777229	0.893719	0.133748	0.0080056	NA	NA	NA	NA	NA	NA	0.394325	-0.851659	-0.050886	0.750788	0.317676	0.0194099
rs79658697	16	29008509	T/C	T	-485137	No	-	-	-	-	-	-	NA	0.0545336	NA	NA	NA	NA	NA	NA	NA	NA	NA	NA	NA	NA	NA	NA	NA	NA	NA	NA	NA	NA	NA	NA	NA	NA
rs12148998	16	29085164	T/C	T	-561792	No	-	-	-	-	-	-	NA	0.0507597	NA	NA	NA	NA	NA	NA	NA	NA	NA	NA	NA	NA	NA	NA	NA	NA	NA	NA	NA	NA	NA	NA	NA	NA
